# Supplementary material for: Differential gene expression and physiological changes during acute or persistent plant virus interactions may contribute to viral symptom differences
Source: PLoS One. 2019 May 3;14(5):e0216618. doi: 10.1371/journal.pone.0216618 (PMC6499435; doi:10.1371/journal.pone.0216618)
Supplement: S1 Table — The list of probes that showed differential expression in any of the virus-infected plants. Log2-fold change values, along with their corresponding p values, are indicated if higher than 2 and less than 0.05 in CymRSV-, crTMV-, and TCV-infected N. benthamiana. Description and GO annotation of the probe and its function according to Bin categories are also indicated. (XLSX) [file pone.0216618.s011.xlsx]

## Sheet: STable 1
S1 Table
Gene expression changes in virus-infected N. benthamiana plants identified by microarray hybridization. The list of probes that showed differential expression in any of the virus-infected plants. Log2-fold change values, along with their corresponding p values, are indicated if higher than 2 and less than 0.05 in CymRSV-, crTMV-, and TCV-infected N. benthamiana. Description and GO annotation of t…
	CymRSV infected N.benthamiana		crTMV infected N.benthamiana		TCV infected N.benthamiana
ProbeName	Log2 Fold change	p-value	Log2 Fold change	p-value	Log2 Fold change	p-value	GO tags	BIN code	Bin Name	Description
A_95_P023546	-5.835	0.014756447	-10.2688	3.95509E-5				20.2.99	stress.abiotic.unspecified	Rep: 24K germin like protein precursor - Nicotiana tabacum (Common tobacco), complete [TC58213]
A_95_P114202	-6.50118	0.014139396	-10.2346	2.2938464E-5			GO:0005618 GO:0009651 GO:0030145 GO:0045735	20.2.99	stress.abiotic.unspecified	Rep: 24K germin like protein precursor - Nicotiana tabacum (Common tobacco), partial (97%) [TC61336]
A_95_P154167	-4.87477	0.017813003	-9.97981	6.637223E-5				8.3	TCA / org. transformation.carbonic anhydrases	Nicotiana tabacum chloroplast carbonic anhydrase gene, complete cds [M94135]
A_95_P249937	-5.90195	0.016827647	-9.73009	7.4276184E-5			GO:0009409 GO:0050162 GO:0031012	20.2.99	stress.abiotic.unspecified	Nicotiana tabacum mRNA for 24K germin like protein, complete cds [AB112080]
A_95_P020641	-7.9656	0.022132164	-9.67229	9.272735E-5	-1.38808	0.008105365	GO:0008150 GO:0012505	35.2	not assigned.unknown	Rep: Chromosome chr12 scaffold_57, whole genome shotgun sequence - Vitis vinifera (Grape), partial (27%) [TC56567]
A_95_P110072	-7.25041	0.018846862	-9.66467	1.12072994E-4	-1.46649	0.007926801	GO:0003723 GO:0000166	35.2	not assigned.unknown	KP1B.105G06F.060116T7 KP1B Nicotiana tabacum cDNA clone KP1B.105G06, mRNA sequence [EB681735]
A_95_P030756	-5.04941	0.017071854	-9.568	3.2398224E-4				35.2	not assigned.unknown
A_95_P178252	-4.77375	0.017985089	-9.55121	2.9587935E-4			GO:0010319 GO:0015976 GO:0008270 GO:0009409 GO:0004089 GO:0009507	8.3	TCA / org. transformation.carbonic anhydrases	Nicotiana tabacum chloroplast carbonic anhydrase gene, complete cds [M94135]
A_95_P151532	-7.03731	0.019733407	-9.53177	7.926638E-4	-1.17524	0.008782815		35.2	not assigned.unknown	KP1B.105G06F.060116T7 KP1B Nicotiana tabacum cDNA clone KP1B.105G06, mRNA sequence [EB681735]
A_95_P151117	-7.20794	0.020570472	-9.51261	1.5814261E-5	-1.16686	0.011614249		35.2	not assigned.unknown	KP1B.105G06F.060116T7 KP1B Nicotiana tabacum cDNA clone KP1B.105G06, mRNA sequence [EB681735]
A_95_P178237	-5.02296	0.01822373	-9.44667	1.1468705E-4				8.3	TCA / org. transformation.carbonic anhydrases	Rep: Carbonic anhydrase, chloroplast precursor - Nicotiana tabacum (Common tobacco), partial (81%) [TC57063]
A_95_P105802	-7.06082	0.007879402	-9.34804	3.256763E-4	-2.19175	0.0071474747	GO:0009409 GO:0050162 GO:0031012	20.2.99	stress.abiotic.unspecified
A_95_P113577	-7.00705	0.008175295	-8.78327	3.445811E-4	-1.44187	0.0060177534	GO:0009535 GO:0008289 GO:0006869	26.21	misc.protease inhibitor/seed storage/lipid transfer protein (LTP) family protein	KL4B.110P03F.051106T7 KL4B Nicotiana tabacum cDNA clone KL4B.110P03, mRNA sequence [DW001361]
A_95_P112837	-6.76302	0.008154027	-8.78059	1.1126076E-4	-1.40118	0.0045609903	GO:0009535 GO:0008289 GO:0006869	35.2	not assigned.unknown
A_95_P002361	-5.33132	0.0016014051	-8.62938	8.333623E-7	-1.3185	0.0043426445		28.1.3	DNA.synthesis/chromatin structure.histone	Rep: Histone H2B - Nicotiana tabacum (Common tobacco), complete [TC55592]
A_95_P008206	-4.66132	0.03151569	-8.54565	4.7103116E-5				1.1.1.1	PS.lightreaction.photosystem II.LHC-II	KL4B.100E15F.050922T7 KL4B Nicotiana tabacum cDNA clone KL4B.100E15, mRNA sequence [DV998840]
A_95_P109597	-6.46885	0.019203985	-8.42637	4.026237E-5			GO:0015995 GO:0016630 GO:0009507	19.14	tetrapyrrole synthesis.protochlorophyllide reductase
A_95_P003216	-6.7817	0.0078546135	-8.31837	1.9021097E-4	-1.2546	0.00849654		26.21	misc.protease inhibitor/seed storage/lipid transfer protein (LTP) family protein	KL4B.110P03F.051106T7 KL4B Nicotiana tabacum cDNA clone KL4B.110P03, mRNA sequence [DW001361]
A_95_P108943	-6.09238	0.023016766	-8.20646	2.2607653E-4			GO:0016168 GO:0010287 GO:0009637 GO:0010218 GO:0010114 GO:0030076 GO:0015979	1.1.1.1	PS.lightreaction.photosystem II.LHC-II
A_95_P233804	-6.59168	0.010668964	-8.15422	3.8229253E-5	-1.02969	0.010421884	GO:0005575 GO:0005199 GO:0006869			AGN_ELP003xj12f1.ab1 AGN_ELP Nicotiana tabacum cDNA 5', mRNA sequence [FG137954]
A_95_P298028	-6.57883	0.014590803	-8.07998	5.2129955E-4	-1.52708	0.014781682	GO:0006869 GO:0012505 GO:0008289			TT-29_O04 K326 trichome library Nicotiana tabacum cDNA, mRNA sequence [FG641387]
A_95_P092853	-5.83753	6.45641E-4	-8.07616	3.5189569E-6				17.6.3	hormone metabolism.gibberelin.induced-regulated-responsive-activated	TT-30_L14 Samsun trichome library Nicotiana tabacum cDNA, mRNA sequence [FG637486]
A_95_P149797	-5.99134	0.013216875	-8.02454	2.6606512E-4	-1.2933	0.02774351	GO:0009409 GO:0050162 GO:0031012	20.2.99	stress.abiotic.unspecified
A_95_P000091	-5.22066	0.0025991048	-8.00516	2.0406017E-6	-1.36535	0.0033284472	GO:0003677	28.1.3	DNA.synthesis/chromatin structure.histone	Nicotiana tabacum cDNA-AFLP-fragment BSTT12-4-420, cultivar Bright Yellow 2 [AJ717873]
A_95_P291973	-5.58766	0.010080129	-7.96619	2.4307329E-4			GO:0005576	33.99	development.unspecified	KF8C.104B13F.051214T7 KF8 Nicotiana tabacum cDNA clone KF8C.104B13, mRNA sequence [EB425713]
A_95_P034039	-5.44249	0.02147753	-7.94877	3.7967064E-4	-1.18566	0.01255781		35.2	not assigned.unknown	Rep: Chromosome chr4 scaffold_83, whole genome shotgun sequence - Vitis vinifera (Grape), partial (19%) [TC70302]
A_95_P003466	-5.52478	0.007744978	-7.94314	8.706564E-6			GO:0005634 GO:0009507 GO:0000786 GO:0006334 GO:0003677	28.1.3	DNA.synthesis/chromatin structure.histone	Rep: Histone H3 - Nematostella vectensis (Starlet sea anemone), partial (97%) [TC53111]
A_95_P113793	-6.37508	0.008695897	-7.93056	4.9726095E-4			GO:0009409 GO:0050162 GO:0031012	20.2.99	stress.abiotic.unspecified	KL4B.102E09F.051125T7 KL4B Nicotiana tabacum cDNA clone KL4B.102E09, mRNA sequence [EB679796]
A_95_P195847	-5.734	0.006702684	-7.9061	2.0035695E-5			GO:0005634 GO:0009507 GO:0000786 GO:0006334 GO:0003677	28.1.3	DNA.synthesis/chromatin structure.histone	TT-28_F07 Samsun trichome library Nicotiana tabacum cDNA, mRNA sequence [FG637321]
A_95_P003371	-5.0757	0.020490034	-7.89598	1.15284E-4			GO:0015995 GO:0016630 GO:0009507	19.14	tetrapyrrole synthesis.protochlorophyllide reductase	Rep: NADPH:protochlorophyllide oxidoreductase - Nicotiana tabacum (Common tobacco), partial (58%) [TC74807]
A_95_P112052	-4.68777	0.029903943	-7.84373	3.124093E-5			GO:0030076 GO:0015979 GO:0005198	1.1.1.1	PS.lightreaction.photosystem II.LHC-II
A_95_P134817	-5.85339	0.015822139	-7.83569	1.601365E-5				35.2	not assigned.unknown
A_95_P226269	-4.682	0.015724279	-7.70386	1.9175211E-4				1.1.2.1	PS.lightreaction.photosystem I.LHC-I	KL4B.102I12F.051125T7 KL4B Nicotiana tabacum cDNA clone KL4B.102I12, mRNA sequence [EB679888]
A_95_P026346	-5.43312	0.024330888	-7.70062	5.8023223E-5			GO:0010287 GO:0016168 GO:0030076 GO:0015979	1.1.2.1	PS.lightreaction.photosystem I.LHC-I	KT7C.106O12F.051219T7 KT7 Nicotiana tabacum cDNA clone KT7C.106O12, mRNA sequence [EB450498]
A_95_P288278	-5.81477	0.0012737333	-7.68804	3.6714746E-6			GO:0009744 GO:0009750 GO:0009740 GO:0009749 GO:0003674 GO:0012505			TT-30_L14 Samsun trichome library Nicotiana tabacum cDNA, mRNA sequence [FG637486]
A_95_P005072	-4.95689	0.037712377	-7.66058	1.3624986E-4			GO:0010287 GO:0016168 GO:0030076 GO:0015979	1.1.2.1	PS.lightreaction.photosystem I.LHC-I	KL4B.105C13F.051104T7 KL4B Nicotiana tabacum cDNA clone KL4B.105C13, mRNA sequence [DW000203]
A_95_P018806	-5.48714	0.010541088	-7.62411	6.7131223E-6				35.2	not assigned.unknown
A_95_P002646	-5.25917	0.01961891	-7.61989	4.6937287E-4			GO:0009517 GO:0016168 GO:0010196 GO:0051738	1.1.1.2	PS.lightreaction.photosystem II.PSII polypeptide subunits	N.tabacum mRNA for precursor of photosysten II 22 kDa protein [X84225]
A_95_P016421	-4.92171	0.014441941	-7.56576	6.931595E-4	-1.02693	0.0093931975		1.3.9	PS.calvin cycle.seduheptulose bisphosphatase	Rep: Chromosome undetermined scaffold_2569, whole genome shotgun sequence - Vitis vinifera (Grape), partial (94%) [TC50207]
A_95_P033754	-5.15014	0.0028906963	-7.56282	1.3620592E-5	-1.20572	0.007772282	GO:0003677	28.1.3	DNA.synthesis/chromatin structure.histone	TT-28_D02 K326 trichome library Nicotiana tabacum cDNA, mRNA sequence [FG641289]
A_95_P233979	-5.829	0.01209676	-7.51346	3.7017194E-4	-1.40174	0.029361015		20.2.99	stress.abiotic.unspecified	KL4B.102E09F.051125T7 KL4B Nicotiana tabacum cDNA clone KL4B.102E09, mRNA sequence [EB679796]
A_95_P113557	-5.02804	0.02073099	-7.51101	4.1686482E-4				1.1.2.2	PS.lightreaction.photosystem I.PSI polypeptide subunits	Rep: PSI-H precursor - Nicotiana sylvestris (Wood tobacco), partial (50%) [TC55546]
A_95_P179537	-4.35382	0.033779107	-7.50209	3.3338703E-5				1.1.1.1	PS.lightreaction.photosystem II.LHC-II	Rep: Chlorophyll a-b binding protein 13, chloroplast precursor - Solanum lycopersicum (Tomato) (Lycopersicon esculentum), partial (98%) [TC40337]
A_95_P009366	-4.82234	0.024350837	-7.45786	3.3278622E-5				1.1.1.1	PS.lightreaction.photosystem II.LHC-II	Rep: Chloroplast pigment-binding protein CP24 - Nicotiana tabacum (Common tobacco), complete [TC40821]
A_95_P002626	-5.17117	0.0204895	-7.4552	3.809887E-5				1.1.2.2	PS.lightreaction.photosystem I.PSI polypeptide subunits
A_95_P247927	-5.52556	0.040181078	-7.44416	1.297874E-4			GO:0016168 GO:0010287 GO:0009637 GO:0010218 GO:0010114 GO:0030076 GO:0015979	1.1.1.1	PS.lightreaction.photosystem II.LHC-II	KL4B.100A13F.050922T7 KL4B Nicotiana tabacum cDNA clone KL4B.100A13, mRNA sequence [DV998737]
A_95_P117777	-6.23601	0.009373202	-7.40958	4.857602E-4			GO:0006869 GO:0012505 GO:0008289	26.21	misc.protease inhibitor/seed storage/lipid transfer protein (LTP) family protein	Rep: HyPRP2 - Gossypium hirsutum (Upland cotton) (Gossypium mexicanum), partial (92%) [TC45850]
A_95_P184192	-4.57969	0.01821169	-7.40243	9.216581E-5				35.2	not assigned.unknown
A_95_P107432	-5.95095	0.010897438	-7.39233	2.0601544E-4				20.2.99	stress.abiotic.unspecified	KL4B.102E09F.051125T7 KL4B Nicotiana tabacum cDNA clone KL4B.102E09, mRNA sequence [EB679796]
A_95_P186347	-4.02507	0.0054173614	-7.36461	1.2412602E-4			GO:0015995 GO:0016630 GO:0009507	19.14	tetrapyrrole synthesis.protochlorophyllide reductase	Nicotiana tabacum POR2 mRNA for NADPH:protochlorophyllide oxidoreductase, complete cds [AB074571]
A_95_P002951	-5.22887	0.007238097	-7.35284	5.2060833E-4				1.1.5.1	PS.lightreaction.other electron carrier (ox/red).plastocyanin
A_95_P105332	-5.03164	0.017858438	-7.34711	6.0955386E-5			GO:0016168 GO:0015979 GO:0030076	35.2	not assigned.unknown
A_95_P060205	-5.5983	0.02337214	-7.3367	3.1272389E-6				35.2	not assigned.unknown	Rep: Chromosome undetermined scaffold_155, whole genome shotgun sequence - Vitis vinifera (Grape), partial (16%) [TC66399]
A_95_P297113	-4.72288	0.021765966	-7.32903	3.5558353E-4	-1.03245	0.0018323854	GO:0003674 GO:0030095 GO:0008150 GO:0009543			TT-12_E01 Samsun trichome library Nicotiana tabacum cDNA, mRNA sequence [FG636176]
A_95_P112627	-5.53998	0.011419506	-7.31689	2.071324E-6			GO:0003674 GO:0008150 GO:0009507	35.2	not assigned.unknown
A_95_P117397	-5.9257	0.0033715009	-7.29752	1.4130414E-5			GO:0005886	33.99	development.unspecified
A_95_P009701	-7.5755	0.0066516483	-7.27754	1.08579525E-5				26.18	misc.invertase/pectin methylesterase inhibitor family protein	KT7C.110G05F.051221T7 KT7 Nicotiana tabacum cDNA clone KT7C.110G05, mRNA sequence [EB451377]
A_95_P108077	-4.4472	0.018363744	-7.24813	0.0027092667			GO:0005960 GO:0006546 GO:0004375 GO:0005739 GO:0009507	1.2.4.4	PS.photorespiration.glycine cleavage.H protein
A_95_P134192	-3.73252	0.01130315	-7.24806	4.88574E-4			GO:0003959 GO:0015995 GO:0016630 GO:0009507	19.14	tetrapyrrole synthesis.protochlorophyllide reductase	Rep: NADPH:protochlorophyllide oxidoreductase - Nicotiana tabacum (Common tobacco), partial (51%) [TC49309]
A_95_P111232	-5.19894	0.027439829	-7.23498	2.9174337E-4			GO:0010287 GO:0016168 GO:0030076 GO:0015979	1.1.2.1	PS.lightreaction.photosystem I.LHC-I
A_95_P113187	-4.70109	0.039199445	-7.18553	2.0217251E-4				35.2	not assigned.unknown
A_95_P106762	-5.11529	0.019626027	-7.16508	9.103154E-5			GO:0009517 GO:0016168 GO:0010196 GO:0051738	1.1.1.2	PS.lightreaction.photosystem II.PSII polypeptide subunits
A_95_P179542	-4.20588	0.034951326	-7.14956	1.6183476E-5			GO:0030076 GO:0015979 GO:0005198	1.1.1.1	PS.lightreaction.photosystem II.LHC-II	KL4B.100E15F.050922T7 KL4B Nicotiana tabacum cDNA clone KL4B.100E15, mRNA sequence [DV998840]
A_95_P114722	-4.72668	0.038525302	-7.12989	2.5100558E-4			GO:0009769 GO:0010287 GO:0042651 GO:0016168 GO:0030076	1.1.1.1	PS.lightreaction.photosystem II.LHC-II
A_95_P007791	-5.02117	0.004910227	-7.11407	2.483096E-4	-1.07174	0.005198768
A_95_P103522	-5.57909	0.0022659043	-7.09967	5.557676E-4	-1.59654	0.001752995	GO:0003677	28.1.3	DNA.synthesis/chromatin structure.histone
A_95_P204762	-6.00823	0.014693654	-7.09028	4.9495586E-4				26.28	misc.GDSL-motif lipase	Rep: Chromosome chr4 scaffold_39, whole genome shotgun sequence - Vitis vinifera (Grape), partial (93%) [TC60057]
A_95_P003126	-4.94889	0.019442685	-7.04884	4.0910523E-5				1.1.2.2	PS.lightreaction.photosystem I.PSI polypeptide subunits
A_95_P157967	-6.10482	0.008940204	-7.04843	7.13846E-4	-1.40871	0.0188693		35.2	not assigned.unknown	TT-29_O04 K326 trichome library Nicotiana tabacum cDNA, mRNA sequence [FG641387]
A_95_P201127	-4.82161	0.008906456	-7.04041	6.1487244E-6				35.2	not assigned.unknown	Rep: At5g58250 - Arabidopsis thaliana (Mouse-ear cress), partial (65%) [TC46832]
A_95_P012111	-5.03886	0.015442349	-7.03767	2.796983E-4				20.2.99	stress.abiotic.unspecified	Rep: Proline-rich protein - Nicotiana alata (Winged tobacco) (Persian tobacco), partial (55%) [TC41930]
A_95_P010526	-4.70922	0.020838728	-7.03075	1.420422E-4			GO:0015995 GO:0016630 GO:0009507	19.14	tetrapyrrole synthesis.protochlorophyllide reductase	Nicotiana tabacum POR1 mRNA for NADPH:protochlorophyllide oxidoreductase, complete cds [AB074570]
A_95_P107957	-5.22733	0.013660302	-6.99984	2.2718719E-4			GO:0003674 GO:0009522 GO:0015979	35.2	not assigned.unknown
A_95_P138867	-5.37234	0.03718566	-6.95746	1.6916647E-4				1.1.1.1	PS.lightreaction.photosystem II.LHC-II	Rep: Chlorophyll a-b binding protein 36, chloroplast precursor - Nicotiana tabacum (Common tobacco), complete [TC52944]
A_95_P000436	-4.87643	0.011039589	-6.9437	1.9501799E-4			GO:0009768 GO:0003674 GO:0009522	1.1.2.2	PS.lightreaction.photosystem I.PSI polypeptide subunits	Nicotiana tabacum mRNA for putative 16kDa membrane protein [AJ272037]
A_95_P135527	-4.63421	0.016159583	-6.9373	3.559851E-5			GO:0009768 GO:0009782 GO:0030076 GO:0031409	1.1.2.1	PS.lightreaction.photosystem I.LHC-I	KL4B.102I12F.051125T7 KL4B Nicotiana tabacum cDNA clone KL4B.102I12, mRNA sequence [EB679888]
A_95_P024481	-5.45449	0.011958246	-6.90168	6.376006E-6	-1.01075	0.0037207545		1.1.5.1	PS.lightreaction.other electron carrier (ox/red).plastocyanin	KP1B.103F13F.050725T7 KP1B Nicotiana tabacum cDNA clone KP1B.103F13, mRNA sequence [DV160476]
A_95_P022336	-5.51594	0.03305596	-6.89617	1.7106152E-4				1.1.1.1	PS.lightreaction.photosystem II.LHC-II	Rep: Light harvesting chlorophyll a/b-binding protein precursor - Nicotiana sylvestris (Wood tobacco), complete [TC44166]
A_95_P234209	-4.90242	0.0070269774	-6.88639	2.0238879E-6			GO:0009579 GO:0003674 GO:0008150 GO:0009507	35.2	not assigned.unknown	TT-16_O01 Burley21 trichome library Nicotiana tabacum cDNA, mRNA sequence [FG639179]
A_95_P003011	-5.07305	0.007244431	-6.8722	1.9769238E-4				1.1.5.1	PS.lightreaction.other electron carrier (ox/red).plastocyanin
A_95_P116842	-5.62812	0.003432544	-6.8698	4.2796644E-4	-1.22801	0.01666535	GO:0003700 GO:0005634	27.3.62	RNA.regulation of transcription.Nucleosome/chromatin assembly factor group	Rep: Chromosome undetermined scaffold_133, whole genome shotgun sequence - Vitis vinifera (Grape), partial (50%) [TC51732]
A_95_P107797	-4.95036	0.010576847	-6.86957	5.626195E-4			GO:0005507 GO:0046688 GO:0009543	1.1.5.1	PS.lightreaction.other electron carrier (ox/red).plastocyanin
A_95_P220632	-4.85382	0.013147481	-6.84885	0.0022175028				35.2	not assigned.unknown	Rep: binding - Arabidopsis thaliana, partial (72%) [TC49231]
A_95_P105042	-5.04778	0.008358758	-6.82625	2.9783548E-4			GO:0005507 GO:0046688 GO:0009543	1.1.5.1	PS.lightreaction.other electron carrier (ox/red).plastocyanin	KP1B.104M16F.050725T7 KP1B Nicotiana tabacum cDNA clone KP1B.104M16, mRNA sequence [DV160993]
A_95_P107852	-5.1374	0.0080401255	-6.8259	1.2590564E-4				35.2	not assigned.unknown
A_95_P105282	-4.50745	0.015882503	-6.81112	4.526062E-4			GO:0009768 GO:0003674 GO:0009522	1.1.2.2	PS.lightreaction.photosystem I.PSI polypeptide subunits
A_95_P113472	-5.02264	0.009100188	-6.81042	2.1115608E-4			GO:0005507 GO:0046688 GO:0009543	1.1.5.1	PS.lightreaction.other electron carrier (ox/red).plastocyanin
A_95_P285958	-5.66885	0.011341442	-6.80392	0.0014568713			GO:0015995 GO:0016630 GO:0009507			AGN_ELP009xc10f1.ab1 AGN_ELP Nicotiana tabacum cDNA 5', mRNA sequence [FG135898]
A_95_P114732	-4.96655	0.008590231	-6.79342	4.438815E-4				1.1.5.1	PS.lightreaction.other electron carrier (ox/red).plastocyanin
A_95_P177727	-4.44822	0.04530917	-6.79126	2.2005317E-4				1.1.1.1	PS.lightreaction.photosystem II.LHC-II	Rep: Chlorophyll a/b binding protein - Nicotiana tabacum (Common tobacco), complete [TC75106]
A_95_P188122	-6.27762	0.022012351	-6.7725	0.0011603963				1.1.2.1	PS.lightreaction.photosystem I.LHC-I	Rep: Chlorophyll a/b-binding protein - Solanum lycopersicum (Tomato) (Lycopersicon esculentum), complete [TC40683]
A_95_P150532	-5.16536	0.0023757769	-6.76199	1.3301339E-5			GO:0003674 GO:0008150 GO:0012505	35.2	not assigned.unknown	EST_FLW001xe06f1.ab1 EST_FLW Nicotiana tabacum cDNA, mRNA sequence [EH615299]
A_95_P110442	-5.17774	0.0040816143	-6.7542	1.360957E-5	-1.23199	0.007669635	GO:0005634 GO:0003677	28.1.3	DNA.synthesis/chromatin structure.histone	Rep: Histone H2AX - Picea abies (Norway spruce) (Picea excelsa), partial (95%) [TC53951]
A_95_P176762	-6.30854	0.011045245	-6.7443	4.213996E-4	-1.252	0.0162526	GO:0055070 GO:0009543 GO:0009411 GO:0046688 GO:0017148	1.1.5.1	PS.lightreaction.other electron carrier (ox/red).plastocyanin	KP1B.103F13F.050725T7 KP1B Nicotiana tabacum cDNA clone KP1B.103F13, mRNA sequence [DV160476]
A_95_P108127	-5.82995	0.0033797652	-6.74051	5.0665487E-5	-1.35668	0.006606581		34.19.2	transport.Major Intrinsic Proteins.TIP	Rep: Delta-tonoplast intrinsic protein - Gossypium hirsutum (Upland cotton) (Gossypium mexicanum), complete [TC40609]
A_95_P070685	-4.3985	0.033834364	-6.73637	8.5165753E-4			GO:0003700 GO:0005634 GO:0009507	35.2	not assigned.unknown
A_95_P025721	-5.38416	0.009133737	-6.73575	7.551666E-5			GO:0009535 GO:0009533 GO:0051920	21.5	redox.peroxiredoxin	Rep: Peroxiredoxin Q, chloroplast precursor - Populus jackii (Balm of Gilead) (Populus trichocarpa x Populusdeltoides), partial (91%) [TC57504]
A_95_P006301	-4.42277	0.043039255	-6.71191	2.0495456E-4				1.1.1.1	PS.lightreaction.photosystem II.LHC-II	Tabacco Cab40 mRNA for major chlorophyll a [X52744]
A_95_P209127	-4.80583	0.015912982	-6.70822	6.120397E-4			GO:0016538 GO:0051726	31.3	cell.cycle	Nicotiana tabacum mRNA for A-type cyclin, complete cds [D50736]
A_95_P019426	-5.7427	0.01061986	-6.69938	8.014824E-4			GO:0003674 GO:0008150 GO:0009507	35.2	not assigned.unknown	TT-39_A03 Samsun trichome library Nicotiana tabacum cDNA, mRNA sequence [FG638070]
A_95_P109682	-5.3663	0.0060583083	-6.69107	7.8394856E-5	-1.00407	0.03276848		21.5	redox.peroxiredoxin	KL4B.104E14F.051104T7 KL4B Nicotiana tabacum cDNA clone KL4B.104E14, mRNA sequence [DV999884]
A_95_P003176	-4.47314	0.005755843	-6.68331	3.8858554E-5	-1.11791	0.002577466		1.1.1.2	PS.lightreaction.photosystem II.PSII polypeptide subunits	KL4B.108M10F.051105T7 KL4B Nicotiana tabacum cDNA clone KL4B.108M10, mRNA sequence [DW000743]
A_95_P107847	-4.9694	0.03258464	-6.67764	2.9326516E-4			GO:0010287 GO:0016168 GO:0030076 GO:0015979	1.1.2.1	PS.lightreaction.photosystem I.LHC-I
A_95_P110717	-4.10129	0.0075162877	-6.67396	2.11388E-4			GO:0010287 GO:0003674 GO:0009538 GO:0019684	1.1.2.2	PS.lightreaction.photosystem I.PSI polypeptide subunits
A_95_P179347	-3.91252	0.019388912	-6.6698	2.5329426E-5			GO:0016168 GO:0010287 GO:0009637 GO:0010218 GO:0009768 GO:0010114 GO:0030076	1.1.2.1	PS.lightreaction.photosystem I.LHC-I	KL4B.100E03F.050922T7 KL4B Nicotiana tabacum cDNA clone KL4B.100E03, mRNA sequence [DV998829]
A_95_P176752	-4.7928	0.011237184	-6.66905	5.091295E-4				1.1.5.1	PS.lightreaction.other electron carrier (ox/red).plastocyanin	KP1B.104M16F.050725T7 KP1B Nicotiana tabacum cDNA clone KP1B.104M16, mRNA sequence [DV160993]
A_95_P102437	-4.83805	0.011200265	-6.66739	3.1788455E-4			GO:0005507 GO:0046688 GO:0009543	35.2	not assigned.unknown
A_95_P017396	-5.23191	0.005398134	-6.66501	4.185458E-6			GO:0005634 GO:0009507 GO:0000786 GO:0006334 GO:0003677	28.1.3	DNA.synthesis/chromatin structure.histone	KG9B.105L09F.051128T7 KG9B Nicotiana tabacum cDNA clone KG9B.105L09, mRNA sequence [EB678867]
A_95_P185032	-5.41772	0.009896105	-6.66418	8.655642E-6			GO:0009535 GO:0009533 GO:0051920	21.5	redox.peroxiredoxin	KL4B.104E14F.051104T7 KL4B Nicotiana tabacum cDNA clone KL4B.104E14, mRNA sequence [DV999884]
A_95_P112802	-4.0811	0.0133622745	-6.6515	2.2057534E-4			GO:0009768 GO:0003674 GO:0009522	1.1.2.2	PS.lightreaction.photosystem I.PSI polypeptide subunits
A_95_P109852	-4.16435	0.008270426	-6.64519	2.413398E-4			GO:0010287 GO:0003674 GO:0009538 GO:0019684	1.1.2.2	PS.lightreaction.photosystem I.PSI polypeptide subunits
A_95_P009796	-4.14665	0.02931976	-6.632	2.2609084E-4			GO:0030076 GO:0015979 GO:0005198	1.1.1.1	PS.lightreaction.photosystem II.LHC-II	KP1B.001G05F.050628T7 KP1B Nicotiana tabacum cDNA clone KP1B.001G05, mRNA sequence [DV162523]
A_95_P133162	-5.32499	0.009475763	-6.62798	4.522309E-5				21.5	redox.peroxiredoxin	Rep: Peroxiredoxin Q, chloroplast precursor - Populus jackii (Balm of Gilead) (Populus trichocarpa x Populusdeltoides), partial (91%) [TC57504]
A_95_P129812			-6.62544	0.0011785049				35.2	not assigned.unknown
A_95_P002901			-6.62452	5.087453E-4				1.1.1.2	PS.lightreaction.photosystem II.PSII polypeptide subunits	Rep: Light harvesting chlorophyll a/b-binding protein precursor - Nicotiana sylvestris (Wood tobacco), complete [TC71396]
A_95_P015251	-5.36665	0.0024040865	-6.61523	0.003811103	-1.35594	0.0073824557	GO:0006810 GO:0051739 GO:0015200 GO:0009705 GO:0015250 GO:0009505	34.19.2	transport.Major Intrinsic Proteins.TIP	Rep: Delta-tonoplast intrinsic protein - Gossypium hirsutum (Upland cotton) (Gossypium mexicanum), partial (79%) [TC44948]
A_95_P176527	-5.38479	0.029003745	-6.61091	0.0018790469				1.1.1.1	PS.lightreaction.photosystem II.LHC-II
A_95_P014506	-3.65901	0.02341126	-6.61084	3.463596E-4				21.2.1	redox.ascorbate and glutathione.ascorbate	Rep: Chromosome chr18 scaffold_1, whole genome shotgun sequence - Vitis vinifera (Grape), partial (87%) [TC47239]
A_95_P112877	-4.92852	0.007308616	-6.6108	4.6517124E-4	-1.20875	5.673538E-4		35.2	not assigned.unknown	Rep: Plastid-specific 50S ribosomal protein 6, chloroplast precursor - Spinacia oleracea (Spinach), partial (46%) [TC65046]
A_95_P111917	-4.4746	0.012598951	-6.60187	1.3326036E-4				1.2.4.4	PS.photorespiration.glycine cleavage.H protein
A_95_P128597	-6.67849	0.003006132	-6.59285	9.416536E-4			GO:0004091	26.28	misc.GDSL-motif lipase	KF8B.200N23F.060120T7 KF8 Nicotiana tabacum cDNA clone KF8B.200N23, mRNA sequence [EB428299]
A_95_P002836	-5.11542	0.015911296	-6.59198	1.978483E-4				35.2	not assigned.unknown	Rep: Ultraviolet-B-repressible protein - Gossypium hirsutum (Upland cotton) (Gossypium mexicanum), partial (67%) [TC58876]
A_95_P148662	-5.49894	0.0070117656	-6.58031	7.1479473E-4			GO:0003824 GO:0008152 GO:0009570	27.3.99	RNA.regulation of transcription.unclassified
A_95_P117317	-5.07528	0.004838185	-6.56675	7.961589E-6	-1.07399	0.006703538	GO:0009535 GO:0009941 GO:0015995 GO:0045550	16.1.1	secondary metabolism.isoprenoids.non-mevalonate pathway	Rep: Geranylgeranyl reductase - Nicotiana tabacum (Common tobacco), complete [TC40270]
A_95_P000121	-4.36214	0.04376995	-6.56177	1.7015499E-4			GO:0016168 GO:0015979 GO:0030076	1.1.1.1	PS.lightreaction.photosystem II.LHC-II	Tabacco Cab40 mRNA for major chlorophyll a [X52744]
A_95_P002581	-4.8154	0.03921296	-6.55474	1.814673E-4				1.1.1.2	PS.lightreaction.photosystem II.PSII polypeptide subunits	Rep: Light harvesting chlorophyll a/b-binding protein precursor - Nicotiana sylvestris (Wood tobacco), partial (94%) [TC49566]
A_95_P145447	-5.24431	0.013843258	-6.5495	4.426817E-5			GO:0005575 GO:0046872 GO:0030001	15.2	metal handling.binding, chelation and storage	KT7C.102C17F.051216T7 KT7 Nicotiana tabacum cDNA clone KT7C.102C17, mRNA sequence [EB449196]
A_95_P113802	-4.01664	0.008603708	-6.54835	1.606783E-4			GO:0010287 GO:0003674 GO:0009538 GO:0019684	1.1.2.2	PS.lightreaction.photosystem I.PSI polypeptide subunits
A_95_P149937	-5.81185	0.001502525	-6.54167	5.394494E-4			GO:0048046 GO:0006508 GO:0004190	27.3.99	RNA.regulation of transcription.unclassified	KL4B.102L07F.051125T7 KL4B Nicotiana tabacum cDNA clone KL4B.102L07, mRNA sequence [EB679953]
A_95_P113207	-3.89665	0.0070820274	-6.53642	3.9071558E-5				1.1.2.1	PS.lightreaction.photosystem I.LHC-I	KL4B.100E12F.050922T7 KL4B Nicotiana tabacum cDNA clone KL4B.100E12, mRNA sequence [DV998837]
A_95_P140702	-5.48895	0.0017588863	-6.52812	8.748514E-5	-1.12445	0.017229222	GO:0003700 GO:0005634	27.3.62	RNA.regulation of transcription.Nucleosome/chromatin assembly factor group	Rep: Chromosome undetermined scaffold_133, whole genome shotgun sequence - Vitis vinifera (Grape), partial (50%) [TC51732]
A_95_P182317	-4.85202	0.004827574	-6.51788	5.369122E-4				16.1.1	secondary metabolism.isoprenoids.non-mevalonate pathway
A_95_P144072	-5.32005	0.0048779687	-6.50952	3.4815315E-5				35.2	not assigned.unknown
A_95_P106552	-5.54122	0.02040424	-6.50383	0.002083873			GO:0016168 GO:0015979 GO:0030076	1.1.1.1	PS.lightreaction.photosystem II.LHC-II
A_95_P016011	-4.93393	0.00419267	-6.50188	1.6144058E-4	-1.40489	0.012235301	GO:0003677	28.1.3	DNA.synthesis/chromatin structure.histone	KR3B.107I02F.051110T7 KR3B Nicotiana tabacum cDNA clone KR3B.107I02, mRNA sequence [DW004009]
A_95_P105297	-4.42911	0.04565713	-6.49753	2.3929551E-5				1.1.1.1	PS.lightreaction.photosystem II.LHC-II	Rep: Light harvesting chlorophyll a/b-binding protein precursor - Nicotiana sylvestris (Wood tobacco), complete [TC40329]
A_95_P107922	-4.39399	0.006568141	-6.48423	3.86246E-5				1.1.2.2	PS.lightreaction.photosystem I.PSI polypeptide subunits	IICB_NGFSSH_SSHcDNA_136 Transgenic tobacco leaf SSH cDNA library Nicotiana tabacum cDNA clone NGF136 similar to photosystem I subunit XI mRNA, mRNA sequence [GR222185]
A_95_P113277	-6.65201	0.0027763841	-6.4818	0.0011143428			GO:0046910 GO:0012505 GO:0030599	26.18	misc.invertase/pectin methylesterase inhibitor family protein
A_95_P221947	-4.87569	0.0132348705	-6.47967	9.51956E-5			GO:0016538 GO:0051726	31.3	cell.cycle	N.tabacum mRNA for cyclin A-like protein (clone 30) [X92967]
A_95_P125557	-5.97101	0.0116123725	-6.47612	0.0011384926	-1.72466	0.018442018	GO:0009409 GO:0050162 GO:0031012	20.2.99	stress.abiotic.unspecified	KL4B.101H13F.051103T7 KL4B Nicotiana tabacum cDNA clone KL4B.101H13, mRNA sequence [DV999244]
A_95_P177207	-4.001	0.019861627	-6.47544	1.254769E-4				1.1.2.2	PS.lightreaction.photosystem I.PSI polypeptide subunits
A_95_P020336	-6.44301	0.0044146883	-6.46801	0.0010981184	-1.03005	9.921631E-4		35.2	not assigned.unknown	Rep: Chromosome chr18 scaffold_1, whole genome shotgun sequence - Vitis vinifera (Grape), partial (64%) [TC41277]
A_95_P000686	-4.88332	0.017409638	-6.46737	1.3973714E-4			GO:0003674	35.2	not assigned.unknown	EST_FLW001xo12f1.ab1 EST_FLW Nicotiana tabacum cDNA, mRNA sequence [EH615352]
A_95_P094383	-5.4822	0.0024918686	-6.46526	1.2417804E-4			GO:0005886 GO:0031225	35.2	not assigned.unknown	Rep: Fasciclin-like arabinogalactan protein 10 - Gossypium hirsutum (Upland cotton) (Gossypium mexicanum), partial (14%) [TC74485]
A_95_P210692	-5.73773	0.005187926	-6.44848	0.0035952812			GO:0012505	17.6.3	hormone metabolism.gibberelin.induced-regulated-responsive-activated	EST_FLW001xj09f1.ab1 EST_FLW Nicotiana tabacum cDNA, mRNA sequence [EH615398]
A_95_P113692	-3.83636	0.012533752	-6.44179	1.0843945E-4			GO:0010287 GO:0003674 GO:0009538 GO:0019684	1.1.2.2	PS.lightreaction.photosystem I.PSI polypeptide subunits
A_95_P109532	-4.037	0.015643919	-6.44173	1.15158844E-4	-1.49041	0.0035123073	GO:0010287 GO:0003674 GO:0009538 GO:0019684	1.1.2.2	PS.lightreaction.photosystem I.PSI polypeptide subunits
A_95_P021106	-4.86955	0.0062633175	-6.42939	2.541635E-4	-1.15568	6.845639E-4		35.2	not assigned.unknown	Rep: At5g58250 - Arabidopsis thaliana (Mouse-ear cress), partial (65%) [TC46832]
A_95_P301618	-3.84059	0.018483214	-6.41038	1.683847E-4			GO:0006869 GO:0009505 GO:0005516			TT-06_L15 Burley21 trichome library Nicotiana tabacum cDNA, mRNA sequence [FG638745]
A_95_P003181	-5.04456	0.0037336189	-6.40395	1.2046806E-5			GO:0003674 GO:0008150	1.1.1.2	PS.lightreaction.photosystem II.PSII polypeptide subunits	KL4B.108M10F.051105T7 KL4B Nicotiana tabacum cDNA clone KL4B.108M10, mRNA sequence [DW000743]
A_95_P025156	-4.48178	0.0011240029	-6.40321	1.3441652E-5			GO:0008094 GO:0006270 GO:0006268 GO:0005524 GO:0003677	28.1	DNA.synthesis/chromatin structure	Nicotiana tabacum B37 mRNA for MCM protein-like protein, complete cds [AB032541]
A_95_P108792	-4.36857	0.022825606	-6.40235	1.5800254E-4			GO:0016168 GO:0010287 GO:0009637 GO:0010218 GO:0009768 GO:0010114 GO:0030076	1.1.2.1	PS.lightreaction.photosystem I.LHC-I
A_95_P182762	-3.83278	0.01801615	-6.40056	2.7158152E-4				35.2	not assigned.unknown	Rep: Chromosome chr6 scaffold_3, whole genome shotgun sequence - Vitis vinifera (Grape), partial (31%) [TC50476]
A_95_P108047	-5.25728	0.012540344	-6.38865	9.5058174E-4				35.2	not assigned.unknown
A_95_P104037	-5.19118	0.02797945	-6.38766	6.864386E-4			GO:0016168 GO:0015979 GO:0030076	1.1.1.1	PS.lightreaction.photosystem II.LHC-II
A_95_P113437	-4.87778	0.024910543	-6.38703	3.8175166E-4			GO:0016168 GO:0010287 GO:0009637 GO:0010218 GO:0010114 GO:0030076 GO:0015979	1.1.1.1	PS.lightreaction.photosystem II.LHC-II
A_95_P127712	-4.34468	0.013494243	-6.35687	1.4201167E-5	-1.00155	0.004332819	GO:0003674 GO:0005777 GO:0010150	33.99	development.unspecified	FS377589 normalized full-length tobacco cDNA library Nicotiana tabacum cDNA clone TBK01A01NGRL0014_1_D09 5', mRNA sequence [FS377589]
A_95_P111072	-4.78502	0.013056671	-6.35474	3.5584212E-4			GO:0009543 GO:0009773 GO:0030093 GO:0005516	1.1.2.2	PS.lightreaction.photosystem I.PSI polypeptide subunits
A_95_P102947	-4.58208	0.012577471	-6.34958	5.960854E-4				1.1.2.2	PS.lightreaction.photosystem I.PSI polypeptide subunits	Rep: Chloroplast photosystem I reaction center V - Camellia sinensis (Tea), partial (74%) [TC53981]
A_95_P008646	-3.71628	0.019698376	-6.34489	1.13961694E-4				1.1.1.2	PS.lightreaction.photosystem II.PSII polypeptide subunits	N.tabacum mRNA (T23-2AF) for PSII 23-kDa polypeptide [X62427]
A_95_P111667	-4.6365	0.030747911	-6.32681	2.0947504E-4			GO:0016168 GO:0009637 GO:0010218 GO:0010114 GO:0030076 GO:0015979	1.1.1.1	PS.lightreaction.photosystem II.LHC-II
A_95_P217677	-3.57516	0.0045720288	-6.32681	3.9091552E-5			GO:0004693 GO:0042127 GO:0051726	31.3	cell.cycle	Nicotiana tabacum mRNA for cyclin D3.2 protein (CycD3.2) [AJ011894]
A_95_P299953	-4.73225	0.008744624	-6.32639	0.0027225292			GO:0009570 GO:0003746 GO:0006414			TT-21_B06 K326 early senescent leaf library Nicotiana tabacum cDNA, mRNA sequence [FG642632]
A_95_P110517	-4.02974	0.015596181	-6.32187	4.7890304E-4			GO:0009768 GO:0003674 GO:0009522	1.1.2.2	PS.lightreaction.photosystem I.PSI polypeptide subunits
A_95_P234189	-3.79152	0.016165614	-6.31412	9.1685425E-4			GO:0009768 GO:0009782 GO:0016168 GO:0030076	1.1.2.1	PS.lightreaction.photosystem I.LHC-I	KL4B.100E12F.050922T7 KL4B Nicotiana tabacum cDNA clone KL4B.100E12, mRNA sequence [DV998837]
A_95_P111737	-3.95114	0.016878938	-6.30664	5.1408013E-5			GO:0016168 GO:0010287 GO:0009637 GO:0010218 GO:0009768 GO:0010114 GO:0030076	1.1.2.1	PS.lightreaction.photosystem I.LHC-I
A_95_P200352	-5.33203	0.006809919	-6.29931	3.4650028E-4	-1.18648	0.01277269	GO:0003674 GO:0008150	35.2	not assigned.unknown	KL4B.102O22F.051125T7 KL4B Nicotiana tabacum cDNA clone KL4B.102O22, mRNA sequence [EB680035]
A_95_P013011	-5.67524	0.002870295	-6.29225	4.0820514E-6				10.5.1.1	cell wall.cell wall proteins.AGPs.AGP	Rep: Fasciclin-like arabinogalactan protein 10 - Gossypium hirsutum (Upland cotton) (Gossypium mexicanum), partial (36%) [TC71729]
A_95_P112312	-4.51667	0.012937999	-6.29132	4.1311934E-5	-1.15826	0.02692209	GO:0009579 GO:0022626 GO:0005618 GO:0009573 GO:0016020 GO:0016984 GO:0009637 GO:0010218 GO:0048046 GO:0015977 GO:0010114	1.3.2	PS.calvin cycle.rubisco small subunit
A_95_P267561	-5.92754	0.006840162	-6.28147	4.358842E-5			GO:0004091 GO:0006629 GO:0012505 GO:0005488	26.28	misc.GDSL-motif lipase	KP1B.107D13F.050726T7 KP1B Nicotiana tabacum cDNA clone KP1B.107D13, mRNA sequence [DV161138]
A_95_P181452	-3.93454	0.022302272	-6.28034	2.3311064E-4				1.1.2.2	PS.lightreaction.photosystem I.PSI polypeptide subunits	TT-31_F23 Samsun trichome library Nicotiana tabacum cDNA, mRNA sequence [FG637553]
A_95_P184187	-4.69853	0.01449964	-6.27781	8.4609445E-4	-1.13256	0.0049341796		1.1.2.1	PS.lightreaction.photosystem I.LHC-I
A_95_P116407	-5.27731	0.0029621925	-6.26923	6.6277717E-4			GO:0003824	11.9.2.1	lipid metabolism.lipid degradation.lipases.triacylglycerol lipase	Rep: Chromosome chr14 scaffold_21, whole genome shotgun sequence - Vitis vinifera (Grape), partial (53%) [TC46389]
A_95_P106537	-4.18627	0.009969506	-6.26795	1.4165611E-4	-1.13078	0.017365422		35.2	not assigned.unknown
A_95_P248912	-5.22431	0.011246209	-6.26161	2.413139E-4			GO:0009753 GO:0005886			KG9B.102P21F.051126T7 KG9B Nicotiana tabacum cDNA clone KG9B.102P21, mRNA sequence [EB677881]
A_95_P110737	-5.42291	0.004151859	-6.25181	1.5308286E-5	-1.51018	0.0073658824	GO:0000786 GO:0009414 GO:0003677	28.1.3	DNA.synthesis/chromatin structure.histone	TOBESTR133B11 TOBEST cDNA library 1 Nicotiana tabacum cDNA 5', mRNA sequence [FG632373]
A_95_P126437	-6.00143	0.0077382103	-6.23544	0.004358458			GO:0006952 GO:0030414	35.2	not assigned.unknown	GB
A_95_P007656	-5.85813	0.022212882	-6.22849	8.1618887E-4						Rep: Beta-carbonic anhydrase - Nicotiana tabacum (Common tobacco), complete [TC40222]
A_95_P268851	-5.76278	0.0055052396	-6.22762	3.3021174E-4			GO:0005634 GO:0009507 GO:0000786 GO:0006334 GO:0003677	28.1.3	DNA.synthesis/chromatin structure.histone	Rep: Histone H3.2 - Encephalartos altensteinii (Altenstein's bread tree) (Cycad), complete [TC59320]
A_95_P249357	-3.47372	0.012379871	-6.22527	1.1522387E-4						Nicotiana tabacum POR2 mRNA for NADPH:protochlorophyllide oxidoreductase, complete cds [AB074571]
A_95_P003266	-4.67052	0.0070395228	-6.22352	0.0014370355				35.2	not assigned.unknown	Rep: Light harvesting chlorophyll a/b-binding protein precursor - Nicotiana sylvestris (Wood tobacco), complete [TC67874]
A_95_P111497	-5.2523	0.0073770834	-6.22176	2.2231924E-4				35.2	not assigned.unknown
A_95_P260071			-6.21889	1.5359834E-6			GO:0016168 GO:0015979 GO:0030076	1.1.1.2	PS.lightreaction.photosystem II.PSII polypeptide subunits	Tabacco Cab40 mRNA for major chlorophyll a [X52744]
A_95_P144672	-3.69178	0.021443775	-6.21132	1.2595914E-4				1.1.2.1	PS.lightreaction.photosystem I.LHC-I	Rep: Photosystem I light-harvesting chlorophyll a/b-binding protein - Nicotiana tabacum (Common tobacco), complete [TC44245]
A_95_P089853	-4.90074	0.003098144	-6.19988	5.2313022E-5			GO:0003677	28.1.3	DNA.synthesis/chromatin structure.histone	Rep: Histone H2A - Euphorbia esula (Leafy spurge), partial (95%) [TC53700]
A_95_P149907	-4.15461	0.0010243177	-6.19857	0.0021096806				27.3.44	RNA.regulation of transcription.Chromatin Remodeling Factors
A_95_P109057	-4.52415	0.0143327415	-6.19272	6.576518E-4				1.1.5.1	PS.lightreaction.other electron carrier (ox/red).plastocyanin	Rep: Plastocyanin, chloroplast precursor - Solanum lycopersicum (Tomato) (Lycopersicon esculentum), partial (88%) [TC50907]
A_95_P251697	-4.73944	0.012473315	-6.1858	1.8883402E-5						N.tabacum mRNA for cyclin A-like protein (clone 30) [X92967]
A_95_P019776	-4.89347	0.011075777	-6.17123	2.2010665E-4				1.1.2.2	PS.lightreaction.photosystem I.PSI polypeptide subunits	Rep: Photosystem I reaction center subunit IV A, chloroplast precursor (PSI-E A) [Contains: Photosystem I reaction center subunit IV A isoform 2] - Nicotiana sylvestris (Wood tobacco), complete [TC52984]
A_95_P111617	-3.75641	0.015242415	-6.16673	1.636935E-4			GO:0010287 GO:0003674 GO:0009538 GO:0019684	1.1.2.2	PS.lightreaction.photosystem I.PSI polypeptide subunits
A_95_P002466	-4.43762	0.04736851	-6.15969	3.4141343E-4			GO:0016168 GO:0010287 GO:0009637 GO:0010218 GO:0010114 GO:0030076 GO:0015979	1.1.1.1	PS.lightreaction.photosystem II.LHC-II	Nicotiana tabacum chlorophyll a [AY219853]
A_95_P177967	-3.85196	0.011172591	-6.12281	1.4915077E-4				1.1.2.1	PS.lightreaction.photosystem I.LHC-I	Rep: Chlorophyll a-b binding protein, chloroplast precursor - Petunia hybrida (Petunia), complete [TC48630]
A_95_P142222	-4.39687	0.014968587	-6.12188	1.7842861E-4				35.2	not assigned.unknown	Rep: WD40-like beta propeller repeat protein - Synechococcus sp. (strain JA-2-3B'a(2-13)) (Cyanobacteria bacteriumYellowstone B-Prime), partial (9%) [TC67776]
A_95_P112987	-3.44242	0.015221951	-6.1138	5.6929715E-5			GO:0030095 GO:0009654 GO:0009543	1.1.1.2	PS.lightreaction.photosystem II.PSII polypeptide subunits
A_95_P029516	-4.42166	0.010492376	-6.11291	3.5148897E-4				1.3.7	PS.calvin cycle.FBPase	Rep: Fructose-1,6-bisphosphatase - Solanum tuberosum (Potato), complete [TC52595]
A_95_P110772	-3.64858	0.016967973	-6.10833	4.7443248E-4			GO:0009768 GO:0003674 GO:0009522	1.1.2.2	PS.lightreaction.photosystem I.PSI polypeptide subunits
A_95_P003621	-3.76749	0.016711844	-6.10738	6.0653535E-4				1.1.2.2	PS.lightreaction.photosystem I.PSI polypeptide subunits	Nicotiana tabacum mRNA for putative 16kDa membrane protein [AJ272037]
A_95_P254615	-5.93414	0.0054407087	-6.09958	9.165893E-5			GO:0080087 GO:0008150 GO:0009506 GO:0031225	26.4	misc.beta 1,3 glucan hydrolases	KN6B.103D11F.060103T7 KN6B Nicotiana tabacum cDNA clone KN6B.103D11, mRNA sequence [EB439328]
A_95_P262226	-6.04176	0.021848822	-6.09601	3.283205E-4	-1.04402	0.002047989		35.2	not assigned.unknown	CHO_SL024xo01f1.ab1 CHO_SL Nicotiana tabacum cDNA, mRNA sequence [EH622514]
A_95_P018891	-4.60801	0.0056825452	-6.08997	1.0877343E-5	-1.06224	0.0029011574		31.1	cell.organisation	Rep: Alpha tubulin - Plantago major (Common plantain), partial (86%) [TC42970]
A_95_P111127	-3.65174	0.01859577	-6.05905	4.5362886E-4			GO:0009768 GO:0003674 GO:0009522	1.1.2.2	PS.lightreaction.photosystem I.PSI polypeptide subunits
A_95_P005626	-3.78917	0.023493282	-6.0567	2.0570982E-4			GO:0010287 GO:0003674 GO:0009538 GO:0015979	1.1.2.2	PS.lightreaction.photosystem I.PSI polypeptide subunits	TT-31_F23 Samsun trichome library Nicotiana tabacum cDNA, mRNA sequence [FG637553]
A_95_P183757	-5.15533	0.012400067	-6.05579	3.2405698E-4				1.1.2.2	PS.lightreaction.photosystem I.PSI polypeptide subunits	Rep: Photosystem I reaction center subunit IV A, chloroplast precursor (PSI-E A) [Contains: Photosystem I reaction center subunit IV A isoform 2] - Nicotiana sylvestris (Wood tobacco), complete [TC55178]
A_95_P005136			-6.05576	4.839838E-7				1.1.1.1	PS.lightreaction.photosystem II.LHC-II
A_95_P016236	-4.69616	0.016193504	-6.05338	9.814583E-4				1.2.4.4	PS.photorespiration.glycine cleavage.H protein	Rep: Mitochondrial glycine decarboxylase complex H-protein - Populus tremuloides (Quaking aspen), complete [TC50267]
A_95_P121032	-5.97379	0.0023424164	-6.05041	4.864641E-4			GO:0006949 GO:0009826 GO:0009828	10.7	cell wall.modification
A_95_P109547	-4.72892	0.037172418	-6.03865	3.0482895E-4				35.2	not assigned.unknown
A_95_P003241	-3.77771	0.016280163	-6.03372	5.655262E-4				1.1.2.2	PS.lightreaction.photosystem I.PSI polypeptide subunits	Nicotiana tabacum mRNA for putative 16kDa membrane protein [AJ272037]
A_95_P249887	-4.31587	0.007566646	-6.02956	2.0687033E-4			GO:0003735 GO:0008266 GO:0006412 GO:0000311	29.2.1.1.1.2.4	protein.synthesis.ribosomal protein.prokaryotic.chloroplast.50S subunit.L4	Nicotiana tabacum mRNA for chloroplast ribosomal protein L4, complete cds [AB010878]
A_95_P105492	-3.57798	0.009516199	-6.02533	8.0446465E-5				1.1.1.2	PS.lightreaction.photosystem II.PSII polypeptide subunits	Rep: Chloroplast oxygen-evolving protein 16 kDa subunit - Nicotiana tabacum (Common tobacco), complete [TC44041]
A_95_P106982	-3.92278	0.015029031	-6.02124	1.9406837E-4				1.1.2.1	PS.lightreaction.photosystem I.LHC-I	KT7B.103M17F.060124T7 KT7 Nicotiana tabacum cDNA clone KT7B.103M17, mRNA sequence [EB448024]
A_95_P107552	-3.51553	0.012085231	-6.02001	7.1951516E-5			GO:0030095 GO:0009654 GO:0009543	1.1.1.2	PS.lightreaction.photosystem II.PSII polypeptide subunits
A_95_P001681	-4.03327	0.014295442	-6.01476	0.0018480419			GO:0009535 GO:0003674 GO:0006979	35.2	not assigned.unknown	KL4B.105F06F.051104T7 KL4B Nicotiana tabacum cDNA clone KL4B.105F06, mRNA sequence [DW000262]
A_95_P026121	-4.36005	0.0130439885	-6.01433	9.371986E-6	-1.02051	0.0122870365	GO:0003674 GO:0005777 GO:0010150	33.99	development.unspecified	Rep: Chromosome chr17 scaffold_12, whole genome shotgun sequence - Vitis vinifera (Grape), partial (96%) [TC64061]
A_95_P210287	-4.09129	0.019522158	-6.01164	4.881303E-4				35.2	not assigned.unknown
A_95_P232609	-4.50702	0.013731823	-5.99971	2.1911408E-4	-1.02524	0.006943296		33.99	development.unspecified	Rep: Chromosome chr17 scaffold_12, whole genome shotgun sequence - Vitis vinifera (Grape), partial (96%) [TC64061]
A_95_P012296	-3.90786	0.024081513	-5.99874	7.014435E-5				1.1.2.2	PS.lightreaction.photosystem I.PSI polypeptide subunits	Rep: Photosystem I subunit XI - Nicotiana attenuata, partial (97%) [TC43925]
A_95_P135987	-4.07667	0.011955255	-5.99706	3.4540568E-5				35.2	not assigned.unknown	KL4B.103H17F.051103T7 KL4B Nicotiana tabacum cDNA clone KL4B.103H17, mRNA sequence [DV999596]
A_95_P107162	-4.69705	0.010064401	-5.99509	2.5203277E-4			GO:0009543 GO:0009773 GO:0030093 GO:0005516	1.1.2.2	PS.lightreaction.photosystem I.PSI polypeptide subunits
A_95_P111772	-3.86257	0.01778591	-5.99119	3.110042E-4				35.2	not assigned.unknown	Rep: Chlorophyll a-b binding protein, chloroplast precursor - Petunia hybrida (Petunia), complete [TC48630]
A_95_P267621	-5.45047	0.007137762	-5.99114	8.168058E-5			GO:0003674 GO:0008150 GO:0009505	35.2	not assigned.unknown	KP1B.104H24F.050725T7 KP1B Nicotiana tabacum cDNA clone KP1B.104H24, mRNA sequence [DV160891]
A_95_P001521	-5.73671	0.021469869	-5.99049	2.2840904E-5	-1.18295	0.0010108661		35.2	not assigned.unknown	BP137396 MAT001 Nicotiana tabacum cDNA clone BY10087, mRNA sequence [BP137396]
A_95_P103857	-4.13459	0.046692874	-5.98909	4.18057E-5			GO:0016168 GO:0015979 GO:0030076	1.1.1.1	PS.lightreaction.photosystem II.LHC-II
A_95_P119697	-4.33281	0.016022306	-5.98209	3.969878E-4			GO:0010287 GO:0009538	1.1.2.2	PS.lightreaction.photosystem I.PSI polypeptide subunits	AGN_PNL223af1_c3.trimmed.seq AGN_PNL Nicotiana tabacum cDNA 5', mRNA sequence [FG195302]
A_95_P108857	-4.71175	0.0094314935	-5.96721	6.305524E-4	-1.04035	0.013106374	GO:0030095 GO:0015979 GO:0009533	1.1.1.2	PS.lightreaction.photosystem II.PSII polypeptide subunits
A_95_P002586	-4.95203	0.007870424	-5.95885	1.8642785E-4			GO:0003674 GO:0008150	35.2	not assigned.unknown	Rep: Plastid-specific 50S ribosomal protein 6, chloroplast precursor - Spinacia oleracea (Spinach), partial (39%) [TC61772]
A_95_P181457	-3.73832	0.02352693	-5.95755	1.7846841E-4				1.1.2.2	PS.lightreaction.photosystem I.PSI polypeptide subunits
A_95_P106872	-5.74919	0.021631682	-5.95623	0.0018689343			GO:0016168 GO:0015979 GO:0030076	1.1.1.1	PS.lightreaction.photosystem II.LHC-II
A_95_P248797	-5.18374	0.006513536	-5.94012	8.4978834E-5			GO:0015250 GO:0016020 GO:0006810	34.19.1	transport.Major Intrinsic Proteins.PIP	KT7C.110I01F.051221T7 KT7 Nicotiana tabacum cDNA clone KT7C.110I01, mRNA sequence [EB451420]
A_95_P017406	-3.9693	0.018371409	-5.938	8.950095E-4						Rep: Uncharacterized protein At1g09340, chloroplast precursor - Arabidopsis thaliana (Mouse-ear cress), partial (42%) [TC52303]
A_95_P114727	-5.21175	0.0022202653	-5.93406	1.4671845E-4				35.2	not assigned.unknown
A_95_P110957	-3.64777	0.031232227	-5.93036	1.7760797E-4				35.2	not assigned.unknown	Rep: Chromosome chr18 scaffold_1, whole genome shotgun sequence - Vitis vinifera (Grape), partial (15%) [TC60539]
A_95_P110142	-4.31896	0.005329474	-5.92838	3.2356003E-4			GO:0010287 GO:0016168 GO:0030076 GO:0015979	1.1.2.1	PS.lightreaction.photosystem I.LHC-I	KL4B.100M07F.050922T7 KL4B Nicotiana tabacum cDNA clone KL4B.100M07, mRNA sequence [DV999009]
A_95_P104072	-5.38806	0.030396832	-5.92457	7.235369E-4			GO:0010287 GO:0016168 GO:0030076 GO:0015979	1.1.2.1	PS.lightreaction.photosystem I.LHC-I
A_95_P103182	-4.13747	0.007819252	-5.92119	3.584302E-4				35.2	not assigned.unknown
A_95_P002696	-4.16894	0.041962575	-5.91635	1.3474804E-5				1.1.1.1	PS.lightreaction.photosystem II.LHC-II
A_95_P011871	-4.23237	0.013916086	-5.91081	1.758581E-5				1.1.1.1	PS.lightreaction.photosystem II.LHC-II	Rep: Chloroplast pigment-binding protein CP26 - Nicotiana tabacum (Common tobacco), complete [TC43415]
A_95_P177392	-4.12387	0.013880864	-5.91065	1.2759767E-5				1.1.1.1	PS.lightreaction.photosystem II.LHC-II	Rep: Chloroplast pigment-binding protein CP26 - Nicotiana tabacum (Common tobacco), complete [TC46136]
A_95_P106837	-3.74316	0.032950904	-5.90605	7.844756E-5				1.1.1.1	PS.lightreaction.photosystem II.LHC-II	Rep: Chlorophyll a-b binding protein 13, chloroplast precursor - Solanum lycopersicum (Tomato) (Lycopersicon esculentum), complete [TC42548]
A_95_P003156	-4.20501	0.0410778	-5.90365	1.2725085E-5				1.1.1.1	PS.lightreaction.photosystem II.LHC-II
A_95_P228739	-4.80268	0.013933773	-5.90356	9.7273936E-4	-1.00932	0.017762551	GO:0030095 GO:0009654 GO:0009543	1.1.1.2	PS.lightreaction.photosystem II.PSII polypeptide subunits	TT-01_E01 K326 early senescent leaf library Nicotiana tabacum cDNA, mRNA sequence [FG641655]
A_95_P177962	-3.68762	0.011828875	-5.9031	1.5112503E-4				1.1.2.1	PS.lightreaction.photosystem I.LHC-I	Rep: Chlorophyll a-b binding protein 7, chloroplast precursor - Solanum lycopersicum (Tomato) (Lycopersicon esculentum), partial (63%) [TC45883]
A_95_P105167	-5.72047	0.021417543	-5.90051	0.0023376502			GO:0016168 GO:0015979 GO:0030076	1.1.1.1	PS.lightreaction.photosystem II.LHC-II
A_95_P011431	-4.63924	0.010181081	-5.89328	1.5015285E-4						Nicotiana tabacum Mg protoporphyrin chelatase subunit (Chl I) mRNA, complete cds [AF014053]
A_95_P103872	-3.62844	0.015472684	-5.88201	3.4414226E-4				1.1.2.2	PS.lightreaction.photosystem I.PSI polypeptide subunits
A_95_P106937	-5.7927	0.0065990547	-5.85719	0.002122431				35.2	not assigned.unknown
A_95_P008201	-4.8916	0.005684535	-5.85204	5.141109E-4				10.6.3	cell wall.degradation.pectate lyases and polygalacturonases	Rep: Polygalacturonase-1 non-catalytic subunit beta precursor - Solanum lycopersicum (Tomato) (Lycopersicon esculentum), partial (32%) [TC42396]
A_95_P008521	-3.94189	0.033367626	-5.84337	2.2613346E-4				1.1.1.2	PS.lightreaction.photosystem II.PSII polypeptide subunits	Rep: Oxygen-evolving enhancer protein 2-1, chloroplast precursor - Nicotiana tabacum (Common tobacco), complete [TC45956]
A_95_P004971	-4.93081	2.1701466E-4	-5.8427	0.0029303133			GO:0015250 GO:0006810 GO:0009740 GO:0009705	34.19.2	transport.Major Intrinsic Proteins.TIP	30F11 Transformed tobacco Lambda Zap II library Nicotiana tabacum cDNA 5', mRNA sequence [EH666154]
A_95_P002941	-5.97017	0.018037118	-5.84006	0.0021531126			GO:0016168 GO:0015979 GO:0030076	1.1.1.1	PS.lightreaction.photosystem II.LHC-II	FSI_35 flooding-treated Nicotiana tabacum cDNA library Nicotiana tabacum cDNA, mRNA sequence [EV849907]
A_95_P016686	-5.13032	0.020679552	-5.8349	7.817845E-5	-1.18317	0.022472644		15.2	metal handling.binding, chelation and storage	KL4B.104K08F.051104T7 KL4B Nicotiana tabacum cDNA clone KL4B.104K08, mRNA sequence [DW000017]
A_95_P154402	-5.10822	0.014463297	-5.8345	3.281925E-5				35.2	not assigned.unknown
A_95_P084700	-5.27149	0.008710014	-5.82988	1.6009397E-4			GO:0004674 GO:0006468 GO:0005886 GO:0005524 GO:0007169	30.2.3	signalling.receptor kinases.leucine rich repeat III
A_95_P187967	-3.9707	0.01036405	-5.81914	0.0010400027				35.2	not assigned.unknown
A_95_P306363	-4.72963	0.0064266655	-5.81768	6.0651754E-4						TT-30_L17 tobacco leaf library Nicotiana tabacum cDNA, mRNA sequence [FG635073]
A_95_P012946	-4.54956	0.009530761	-5.81453	5.8287784E-4			GO:0009535 GO:0003674 GO:0008150	35.2	not assigned.unknown	KN6B.103N22F.060103T7 KN6B Nicotiana tabacum cDNA clone KN6B.103N22, mRNA sequence [EB439563]
A_95_P033894	-3.97477	0.0028455139	-5.80883	4.3921962E-5				35.2	not assigned.unknown
A_95_P108797	-4.68594	0.011691078	-5.8085	2.4151057E-4				1.1.2.2	PS.lightreaction.photosystem I.PSI polypeptide subunits
A_95_P177162	-3.81593	0.015384365	-5.80522	3.2781158E-4				1.3.4	PS.calvin cycle.GAP
A_95_P005261	-4.03885	0.04568222	-5.79627	5.487488E-6				1.1.1.1	PS.lightreaction.photosystem II.LHC-II
A_95_P003231	-4.50958	0.008506952	-5.79361	0.015998092				1.1.1.1	PS.lightreaction.photosystem II.LHC-II	Rep: Light harvesting chlorophyll a/b-binding protein precursor - Nicotiana sylvestris (Wood tobacco), complete [TC67874]
A_95_P013231	-3.83594	0.008400403	-5.79255	1.6758973E-5				35.2	not assigned.unknown	Rep: Chromosome chr6 scaffold_28, whole genome shotgun sequence - Vitis vinifera (Grape), partial (80%) [TC45207]
A_95_P157702	-4.42854	0.011756064	-5.79105	4.2347613E-4			GO:0005528 GO:0003755 GO:0009543	29.6	protein.folding
A_95_P002406	-4.36892	0.0049440563	-5.78997	0.0011437922				1.1.2.2	PS.lightreaction.photosystem I.PSI polypeptide subunits	Rep: Photosystem I reaction center subunit III - Phaseolus aureus (Mung bean) (Vigna radiata), partial (86%) [TC46781]
A_95_P105257	-4.40469	0.014521161	-5.78675	2.7341075E-4			GO:0042550 GO:0050821 GO:0009780 GO:0003674 GO:0009773 GO:0030093	1.1.2.2	PS.lightreaction.photosystem I.PSI polypeptide subunits	KL4B.101K21F.051103T7 KL4B Nicotiana tabacum cDNA clone KL4B.101K21, mRNA sequence [DV999315]
A_95_P177397	-4.07457	0.016886223	-5.7863	2.3336972E-5				1.1.1.1	PS.lightreaction.photosystem II.LHC-II	Rep: Chromosome chr15 scaffold_40, whole genome shotgun sequence - Vitis vinifera (Grape), partial (23%) [TC75102]
A_95_P114492	-2.78259	0.012651148	-5.78626	5.9408803E-6			GO:0009579 GO:0022626 GO:0005618 GO:0009573 GO:0016020 GO:0016984 GO:0009637 GO:0010218 GO:0048046 GO:0015977 GO:0010114	1.3.2	PS.calvin cycle.rubisco small subunit
A_95_P001286	-4.54118	0.012182538	-5.78328	4.678466E-5			GO:0003735 GO:0006412 GO:0042254 GO:0005840	29.2.1.99.1.21	protein.synthesis.ribosomal protein.unknown.small subunit.S21	TOBESTR089A07 TOBEST cDNA library 1 Nicotiana tabacum cDNA 5', mRNA sequence [FG628825]
A_95_P176577	-4.37097	0.013970282	-5.78246	1.907261E-4				1.1.1.1	PS.lightreaction.photosystem II.LHC-II	Rep: Chloroplast pigment-binding protein CP29 - Nicotiana tabacum (Common tobacco), complete [TC48376]
A_95_P107572	-4.62581	0.010935904	-5.78217	3.2338218E-4				1.1.2.2	PS.lightreaction.photosystem I.PSI polypeptide subunits	KL4B.101K21F.051103T7 KL4B Nicotiana tabacum cDNA clone KL4B.101K21, mRNA sequence [DV999315]
A_95_P024701	-5.5604	0.008699722	-5.78166	0.001861347			GO:0030675 GO:0007165 GO:0005622	30.5	signalling.G-proteins	Rep: Chromosome chr7 scaffold_31, whole genome shotgun sequence - Vitis vinifera (Grape), partial (70%) [TC65493]
A_95_P105922	-2.90928	0.012227478	-5.78078	8.306124E-6			GO:0009573 GO:0016984 GO:0009637 GO:0010218 GO:0015977 GO:0010114	1.3.2	PS.calvin cycle.rubisco small subunit
A_95_P252009	-3.54817	0.017997093	-5.77684	4.2673928E-4			GO:0019898 GO:0019684 GO:0009543 GO:0008266 GO:0030095 GO:0009654	1.1.1.2	PS.lightreaction.photosystem II.PSII polypeptide subunits	N.tabacum mRNA for 23 kDa polypeptide of water-oxidizing complex of photosystem II [X64348]
A_95_P177447	-4.50905	0.016301014	-5.77683	4.6240032E-4				1.2.4.4	PS.photorespiration.glycine cleavage.H protein
A_95_P198897	-4.51909	0.014426275	-5.77206	3.1900418E-5				35.2	not assigned.unknown	TOBESTR089A07 TOBEST cDNA library 1 Nicotiana tabacum cDNA 5', mRNA sequence [FG628825]
A_95_P197427	-4.5072	0.0016984313	-5.76691	8.777884E-4				35.2	not assigned.unknown	Rep: Chromosome chr15 scaffold_37, whole genome shotgun sequence - Vitis vinifera (Grape), partial (81%) [TC49699]
A_95_P007951	-5.32494	0.012141363	-5.75583	1.3683437E-4				1.1.2.1	PS.lightreaction.photosystem I.LHC-I	Rep: Chlorophyll a-b binding protein 8, chloroplast precursor - Solanum lycopersicum (Tomato) (Lycopersicon esculentum), complete [TC40319]
A_95_P222372	-4.84391	0.004126555	-5.75539	0.0026295118			GO:0005737 GO:0009860 GO:0003674	30.5	signalling.G-proteins	KG9B.102G16F.051126T7 KG9B Nicotiana tabacum cDNA clone KG9B.102G16, mRNA sequence [EB677671]
A_95_P184922	-4.43465	0.011368487	-5.75343	7.408355E-5				19.10	tetrapyrrole synthesis.magnesium chelatase	Nicotiana tabacum Mg protoporphyrin chelatase subunit (Chl I) mRNA, complete cds [AF014053]
A_95_P233904	-4.19126	0.024511563	-5.75268	5.9649476E-4				1.1.2.2	PS.lightreaction.photosystem I.PSI polypeptide subunits	Rep: Photosystem I subunit XI - Nicotiana attenuata, partial (97%) [TC43925]
A_95_P110492	-5.15526	0.015142967	-5.74906	1.7611274E-5				35.2	not assigned.unknown
A_95_P149947	-5.32133	0.0078961	-5.74618	8.307432E-6	-1.52096	0.0019041287	GO:0009535 GO:0009533 GO:0051920	21.5	redox.peroxiredoxin	Rep: Peroxiredoxin Q, chloroplast precursor - Populus jackii (Balm of Gilead) (Populus trichocarpa x Populusdeltoides), partial (91%) [TC57504]
A_95_P114452	-4.313	0.0054573133	-5.74416	4.7338678E-4				1.1.2.1	PS.lightreaction.photosystem I.LHC-I	KL4B.100M07F.050922T7 KL4B Nicotiana tabacum cDNA clone KL4B.100M07, mRNA sequence [DV999009]
A_95_P027576	-3.5378	0.02871303	-5.74312	3.368064E-4				35.2	not assigned.unknown	Rep: Chromosome chr18 scaffold_1, whole genome shotgun sequence - Vitis vinifera (Grape), partial (15%) [TC60539]
A_95_P002516	-4.57029	0.0047472115	-5.7377	6.6376786E-5			GO:0003677	28.1.3	DNA.synthesis/chromatin structure.histone	AGN_RNC001xi15f1.ab1 AGN_RNC Nicotiana tabacum cDNA 5', mRNA sequence [FG170570]
A_95_P197507			-5.73655	0.0049216338				26.2	misc.UDP glucosyl and glucoronyl transferases	Rep: Chromosome chr5 scaffold_72, whole genome shotgun sequence - Vitis vinifera (Grape), partial (58%) [TC47227]
A_95_P022546	-4.4608	0.008465549	-5.72411	1.3218001E-4				19.10	tetrapyrrole synthesis.magnesium chelatase	Nicotiana tabacum Mg protoporphyrin chelatase subunit (Chl I) mRNA, complete cds [AF014053]
A_95_P083475	-3.63614	0.0065199365	-5.72398	9.892505E-5				35.2	not assigned.unknown	KL5B.011F05F.051129T7 KL5B Nicotiana tabacum cDNA clone KL5B.011F05, mRNA sequence [EB429340]
A_95_P011081	-4.27341	0.0011386027	-5.72322	3.7509535E-6				11.2.3	lipid metabolism.FA desaturation.omega 3 desaturase	Nicotiana tabacum NtFAD3 mRNA for microsomal omega-3 acid desaturase, complete cds [D26509]
A_95_P114402	-3.59245	0.015115668	-5.72198	3.3027196E-4			GO:0010287 GO:0003674 GO:0009538 GO:0015979	1.1.2.2	PS.lightreaction.photosystem I.PSI polypeptide subunits
A_95_P003256	-4.19155	0.018705245	-5.71531	5.0299236E-4				13.2.5.2	amino acid metabolism.degradation.serine-glycine-cysteine group.glycine	Rep: Aminomethyltransferase, mitochondrial precursor - Solanum tuberosum (Potato), partial (61%) [TC41510]
A_95_P218337	-4.37233	0.0027942955	-5.71174	2.322989E-4			GO:0009507	31.1	cell.organisation	Nicotiana tabacum partial mRNA for P70 protein (P70 gene) [AJ310997]
A_95_P013731			-5.7098	0.008088315				20.2.99	stress.abiotic.unspecified	Rep: Chromosome chr1 scaffold_46, whole genome shotgun sequence - Vitis vinifera (Grape), partial (85%) [TC46011]
A_95_P243652	-4.30053	0.020414688	-5.70608	1.5132838E-4						KF8C.103H15F.051214T7 KF8 Nicotiana tabacum cDNA clone KF8C.103H15, mRNA sequence [EB425489]
A_95_P107127	-4.20768	0.014102763	-5.70459	3.612449E-4			GO:0009535 GO:0016168 GO:0010287 GO:0009637 GO:0010218 GO:0010114 GO:0030076 GO:0015979	1.1.1.1	PS.lightreaction.photosystem II.LHC-II	Rep: Chlorophyll a/b binding protein CP29 - Phaseolus aureus (Mung bean) (Vigna radiata), partial (39%) [TC72560]
A_95_P184912	-4.44653	0.010418045	-5.70413	1.4594044E-4			GO:0010007 GO:0009570 GO:0015995 GO:0016887 GO:0016851	19.10	tetrapyrrole synthesis.magnesium chelatase	Nicotiana tabacum Mg protoporphyrin chelatase subunit (Chl I) mRNA, complete cds [AF014053]
A_95_P006721	-3.94803	0.011066674	-5.70172	2.6474954E-4				1.1.1.2	PS.lightreaction.photosystem II.PSII polypeptide subunits	Rep: PsbQ - Nicotiana tabacum (Common tobacco), partial (46%) [TC75236]
A_95_P107247	-2.80093	0.00582864	-5.69748	9.0544054E-5				1.3.2	PS.calvin cycle.rubisco small subunit
A_95_P290523	-5.06898	0.011470959	-5.69306	7.9797684E-7			GO:0005575 GO:0008150 GO:0005488	35.2	not assigned.unknown	KG9B.104B19F.060120T7 KG9B Nicotiana tabacum cDNA clone KG9B.104B19, mRNA sequence [EB678291]
A_95_P025846	-4.17905	0.01289225	-5.69257	2.2583012E-4				19.12	tetrapyrrole synthesis.magnesium-protoporphyrin IX monomethyl ester (oxidative) cyclase	Rep: Chromosome chr8 scaffold_29, whole genome shotgun sequence - Vitis vinifera (Grape), partial (89%) [TC40252]
A_95_P125507	-4.94352	0.011795384	-5.68978	0.001278452			GO:0030076 GO:0015979 GO:0005198	35.2	not assigned.unknown
A_95_P249962	-3.4421	0.018319853	-5.68911	7.1683084E-4			GO:0019898 GO:0019684 GO:0009543 GO:0008266 GO:0030095 GO:0009654	1.1.1.2	PS.lightreaction.photosystem II.PSII polypeptide subunits	N.tabacum mRNA (T23-2AF) for PSII 23-kDa polypeptide [X62427]
A_95_P270791	-4.81687	0.004415691	-5.68208	2.528784E-4	-1.05528	0.014838364	GO:0009579 GO:0010205 GO:0009979 GO:0006636	11.2.1	lipid metabolism.FA desaturation.desaturase	Rep: Palmitoyl-monogalactosyldiacylglycerol delta-7 desaturase, chloroplast precursor - Arabidopsis thaliana (Mouse-ear cress), partial (72%) [TC45442]
A_95_P103567	-3.38165	0.016346283	-5.67839	1.8872846E-4			GO:0030095 GO:0009654 GO:0009543	1.1.1.2	PS.lightreaction.photosystem II.PSII polypeptide subunits
A_95_P112937	-4.67611	9.987311E-4	-5.67837	8.4047235E-5				35.2	not assigned.unknown	Rep: Chromosome chr16 scaffold_86, whole genome shotgun sequence - Vitis vinifera (Grape), partial (43%) [TC75008]
A_95_P250577	-4.55772	0.005057532	-5.67307	2.2092709E-4			GO:0009535 GO:0009941 GO:0015995 GO:0045550	16.1.1	secondary metabolism.isoprenoids.non-mevalonate pathway	Nicotiana tabacum mRNA for geranylgeranyl reductase [AJ007789]
A_95_P111297	-4.05192	0.020670166	-5.66723	4.2966026E-4			GO:0005960 GO:0006546 GO:0004375 GO:0005739 GO:0009507	1.2.4.4	PS.photorespiration.glycine cleavage.H protein
A_95_P234679	-5.17502	0.0035099883	-5.66378	6.089224E-4	-1.08709	0.0024468908	GO:0045298 GO:0005829 GO:0005200	31.1	cell.organisation	Nicotiana tabacum cDNA-AFLP-fragment BSTT31-540, cultivar Bright Yellow 2 [AJ718154]
A_95_P199792	-3.86649	2.3546586E-4	-5.66341	0.0035264893				27.3.99	RNA.regulation of transcription.unclassified	Rep: Nucleoid DNA-binding-like protein - Arabidopsis thaliana (Mouse-ear cress), partial (69%) [TC48202]
A_95_P092778	-4.98516	0.012843151	-5.66055	3.982011E-5				35.2	not assigned.unknown	Rep: Cytosine-specific methyltransferase - Nicotiana tabacum (Common tobacco), complete [TC44958]
A_95_P106157	-3.43959	0.015946724	-5.65857	2.443526E-4				1.1.2.2	PS.lightreaction.photosystem I.PSI polypeptide subunits	IICB_NGFSSH_SSHcDNA_136 Transgenic tobacco leaf SSH cDNA library Nicotiana tabacum cDNA clone NGF136 similar to photosystem I subunit XI mRNA, mRNA sequence [GR222185]
A_95_P277018	-5.24489	9.4763614E-4	-5.65709	0.0022977411			GO:0005634 GO:0006260 GO:0003677			AM826144 COL, cold overnight library Nicotiana tabacum cDNA clone nt006170050, mRNA sequence [AM826144]
A_95_P154057	-4.51596	0.00615771	-5.65243	4.3697108E-4			GO:0005739	35.2	not assigned.unknown
A_95_P030901	-4.07859	0.011173609	-5.65202	2.1327095E-4			GO:0009535 GO:0006457 GO:0003755 GO:0009543	31.3.1	cell.cycle.peptidylprolyl isomerase	Rep: Peptidyl-prolyl cis-trans isomerase - Vitis vinifera (Grape), partial (95%) [TC54511]
A_95_P111757	-4.90164	0.008774493	-5.64695	0.0017430322			GO:0009570 GO:0009543 GO:0015979 GO:0005509	1.1.1.2	PS.lightreaction.photosystem II.PSII polypeptide subunits	Rep: Chromosome chr13 scaffold_45, whole genome shotgun sequence - Vitis vinifera (Grape), partial (57%) [TC63342]
A_95_P120142	-3.88536	0.021117572	-5.64671	2.0931607E-4			GO:0007623 GO:0005840 GO:0010287 GO:0009658 GO:0006364 GO:0009409 GO:0010319	27.3.99	RNA.regulation of transcription.unclassified	KL4B.103H17F.051103T7 KL4B Nicotiana tabacum cDNA clone KL4B.103H17, mRNA sequence [DV999596]
A_95_P024036	-4.42905	0.0020960313	-5.63766	4.3838852E-4						Rep: Chromosome chr15 scaffold_37, whole genome shotgun sequence - Vitis vinifera (Grape), partial (81%) [TC49699]
A_95_P004251	-5.34087	0.0031422945	-5.63499	9.778356E-5			GO:0003674 GO:0016020 GO:0008150 GO:0009507	35.2	not assigned.unknown	KL4B.102N01F.051125T7 KL4B Nicotiana tabacum cDNA clone KL4B.102N01, mRNA sequence [EB679993]
A_95_P006996	-4.42446	0.023370106	-5.63474	4.1754293E-4				1.1.2.1	PS.lightreaction.photosystem I.LHC-I	GB
A_95_P176337	-3.47824	0.022812042	-5.63394	5.1492726E-4				1.1.1.2	PS.lightreaction.photosystem II.PSII polypeptide subunits	N.tabacum mRNA (T23-2AF) for PSII 23-kDa polypeptide [X62427]
A_95_P183427	-3.80205	0.019507838	-5.61712	1.5586743E-4				27.3.99	RNA.regulation of transcription.unclassified	Rep: Uncharacterized protein At1g09340, chloroplast precursor - Arabidopsis thaliana (Mouse-ear cress), partial (32%) [TC66568]
A_95_P110047	-3.25649	0.012368865	-5.60402	4.10722E-5			GO:0010287 GO:0003674 GO:0009538 GO:0015979	1.1.2.2	PS.lightreaction.photosystem I.PSI polypeptide subunits
A_95_P237869	-3.51869	0.002961214	-5.59996	4.8785158E-5			GO:0004693 GO:0042127 GO:0051726	31.3	cell.cycle	Nicotiana tabacum cyclin D-like protein mRNA, complete cds [AY776172]
A_95_P310498	-5.73305	0.005825549	-5.59049	2.7778317E-4	-1.09837	0.03329645	GO:0004091
A_95_P187972	-3.77575	0.0067000478	-5.58594	4.646688E-6			GO:0009941 GO:0006886 GO:0006505 GO:0016788	35.2	not assigned.unknown	KL4B.102K07F.051125T7 KL4B Nicotiana tabacum cDNA clone KL4B.102K07, mRNA sequence [EB679931]
A_95_P181702	-4.2298	0.025198866	-5.58144	3.9525627E-4				1.1.2.1	PS.lightreaction.photosystem I.LHC-I	Rep: Photosystem I light-harvesting chlorophyll a/b-binding protein - Nicotiana tabacum (Common tobacco), complete [TC44245]
A_95_P018081	-4.59562	0.011664382	-5.57428	3.0135555E-4	-1.00484	7.7507354E-4	GO:0003735 GO:0009941 GO:0006412 GO:0042254 GO:0005840	29.2.1.1.1.2.18	protein.synthesis.ribosomal protein.prokaryotic.chloroplast.50S subunit.L18	EST_CSP005xj04f1.ab1 EST_CSP Nicotiana tabacum cDNA, mRNA sequence [EH614394]
A_95_P122827	-5.10643	0.0040786345	-5.56616	4.3373006E-5			GO:0004674 GO:0006468 GO:0005886 GO:0005524 GO:0007169	30.2.3	signalling.receptor kinases.leucine rich repeat III
A_95_P125497	-4.06766	0.014046993	-5.56216	2.3861219E-4			GO:0009535 GO:0009706 GO:0048529 GO:0003677	19.12	tetrapyrrole synthesis.magnesium-protoporphyrin IX monomethyl ester (oxidative) cyclase	Nicotiana tabacum ZIP mRNA, complete cds [AY221168]
A_95_P011261	-3.88583	0.031044021	-5.55983	3.9358315E-4				1.1.1.2	PS.lightreaction.photosystem II.PSII polypeptide subunits	N.tabacum mRNA (T23-5B) for PSII 23-kDa polypeptide [X62426]
A_95_P006116	-3.25579	0.012570871	-5.55928	8.233017E-5			GO:0003674 GO:0009538 GO:0015979	1.1.2.2	PS.lightreaction.photosystem I.PSI polypeptide subunits	Rep: Photosystem I psaH protein precursor - Nicotiana sylvestris (Wood tobacco), partial (65%) [TC68997]
A_95_P156577	-4.07935	0.012576097	-5.55895	2.316401E-5			GO:0016168 GO:0009533 GO:0010287 GO:0009637 GO:0010218 GO:0009783 GO:0010196 GO:0009517 GO:0010114 GO:0015979	1.1.1.1	PS.lightreaction.photosystem II.LHC-II
A_95_P052251	-3.46837	0.040584687	-5.55755	1.565652E-4			GO:0009579 GO:0003674 GO:0016020 GO:0008150 GO:0009507	35.2	not assigned.unknown	TT-24_K09 Burley21 trichome library Nicotiana tabacum cDNA, mRNA sequence [FG639495]
A_95_P297138	-5.53186	2.751129E-4	-5.55407	6.407908E-4			GO:0005575 GO:0003674 GO:0008150	31.1	cell.organisation	KP1B.105D20F.060116T7 KP1B Nicotiana tabacum cDNA clone KP1B.105D20, mRNA sequence [EB681684]
A_95_P117722	-3.91841	0.011191988	-5.55404	5.895731E-4				35.2	not assigned.unknown	KP1B.103O02F.050725T7 KP1B Nicotiana tabacum cDNA clone KP1B.103O02, mRNA sequence [DV160673]
A_95_P003166			-5.55388	9.961173E-7				1.1.1.2	PS.lightreaction.photosystem II.PSII polypeptide subunits	Rep: Light harvesting chlorophyll a/b-binding protein precursor - Nicotiana sylvestris (Wood tobacco), partial (32%) [TC73474]
A_95_P022326	-3.4419	0.018579392	-5.55352	0.0015641379			GO:0009570 GO:0016020 GO:0008152 GO:0004427	23.4.99	nucleotide metabolism.phosphotransfer and pyrophosphatases.misc	KP1B.104H19F.050725T7 KP1B Nicotiana tabacum cDNA clone KP1B.104H19, mRNA sequence [DV160886]
A_95_P217237	-5.5446	0.0040253513	-5.55304	0.0013077238			GO:0009535 GO:0003674 GO:0007568	26.23	misc.rhodanese	KP1B.103A20F.050725T7 KP1B Nicotiana tabacum cDNA clone KP1B.103A20, mRNA sequence [DV160371]
A_95_P177822	-4.09038	0.0075596306	-5.55111	0.0016147519				1.1.2.1	PS.lightreaction.photosystem I.LHC-I
A_95_P114822	-3.7904	0.01324758	-5.54118	4.5651774E-4				35.2	not assigned.unknown
A_95_P107002	-4.36919	0.0015385643	-5.53742	1.2136415E-4	-1.10577	0.016258573	GO:0005634 GO:0009507 GO:0000786 GO:0006334 GO:0003677	28.1.3	DNA.synthesis/chromatin structure.histone	TT-31_K08 K326 trichome library Nicotiana tabacum cDNA, mRNA sequence [FG641470]
A_95_P007271	-4.03432	0.013950348	-5.5374	9.05139E-5				28.1	DNA.synthesis/chromatin structure	Nicotiana tabacum DNA topoisomerase II mRNA, complete cds [AY169238]
A_95_P246177	-3.15445	0.003702775	-5.53371	1.1928349E-4				1.1.1.2	PS.lightreaction.photosystem II.PSII polypeptide subunits	TT-31_M02 K326 late senescent leaf library Nicotiana tabacum cDNA, mRNA sequence [FG644758]
A_95_P024996	-4.04784	0.00734835	-5.53299	5.5586896E-4			GO:0004091 GO:0006629 GO:0012505	26.28	misc.GDSL-motif lipase	KG9B.105F09F.051128T7 KG9B Nicotiana tabacum cDNA clone KG9B.105F09, mRNA sequence [EB678731]
A_95_P114352	-4.98365	0.0055881166	-5.52959	8.5694664E-5				1.1.5.2	PS.lightreaction.other electron carrier (ox/red).ferredoxin	Nicotiana tabacum phospholipase C2 mRNA, complete cds [AF223573]
A_95_P000031	-3.35769	0.019062601	-5.52842	1.6732846E-4			GO:0030095 GO:0009654 GO:0009543	1.1.1.2	PS.lightreaction.photosystem II.PSII polypeptide subunits	KL4B.100B07F.050922T7 KL4B Nicotiana tabacum cDNA clone KL4B.100B07, mRNA sequence [DV998757]
A_95_P306593	-5.07697	0.00923665	-5.51188	6.1383435E-5			GO:0003674 GO:0008150 GO:0012505			TT-38_N21 Samsun trichome library Nicotiana tabacum cDNA, mRNA sequence [FG638062]
A_95_P180632	-4.62121	0.014610539	-5.4963	4.6752125E-4				35.2	not assigned.unknown
A_95_P019441	-3.01516	0.02600529	-5.49418	0.0013204917				12.2.2	N-metabolism.ammonia metabolism.glutamine synthase	Rep: Glutamine synthetase - Nicotiana attenuata, complete [TC46039]
A_95_P128282	-3.62063	0.029956246	-5.48706	9.699216E-4			GO:0019898 GO:0019684 GO:0009543 GO:0008266 GO:0030095 GO:0009654	1.1.1.2	PS.lightreaction.photosystem II.PSII polypeptide subunits	N.tabacum mRNA (T23-5B) for PSII 23-kDa polypeptide [X62426]
A_95_P107177	-3.38497	0.01418118	-5.48609	2.2978615E-4			GO:0009535 GO:0003674 GO:0010287 GO:0008150 GO:0009941	35.2	not assigned.unknown	KL4B.101N19F.051103T7 KL4B Nicotiana tabacum cDNA clone KL4B.101N19, mRNA sequence [DV999378]
A_95_P016091	-3.85614	0.009282805	-5.486	6.432752E-4			GO:0009535 GO:0009941 GO:0046406 GO:0015995	19.11	tetrapyrrole synthesis.magnesium protoporphyrin IX methyltransferase	Nicotiana tabacum S-adenosyl-L-methionine Mg-protoporphyrin IX methyltranserase (Chl M) mRNA, complete cds; chloroplast gene for chloroplast product [AF213968]
A_95_P112377	-3.34962	0.014827399	-5.48549	2.0629875E-4			GO:0030095 GO:0009654 GO:0009543	1.1.1.2	PS.lightreaction.photosystem II.PSII polypeptide subunits
A_95_P134197	-3.97031	0.02114578	-5.48527	4.806579E-4				1.2.4.4	PS.photorespiration.glycine cleavage.H protein	Rep: Mitochondrial glycine decarboxylase complex H-protein - Populus tremuloides (Quaking aspen), complete [TC50267]
A_95_P010206	-3.87934	0.0017468401	-5.48227	4.993765E-6			GO:0003674 GO:0008150 GO:0009507	27.3.44	RNA.regulation of transcription.Chromatin Remodeling Factors	KP1B.101N21F.050722T7 KP1B Nicotiana tabacum cDNA clone KP1B.101N21, mRNA sequence [DV159955]
A_95_P226024	-4.45026	0.0014736811	-5.48038	3.7223822E-4			GO:0003674 GO:0008150 GO:0009706	35.2	not assigned.unknown	KF8C.101K18F.051214T7 KF8 Nicotiana tabacum cDNA clone KF8C.101K18, mRNA sequence [EB424844]
A_95_P131262	-3.83007	0.015309136	-5.47439	0.002873307			GO:0008887 GO:0009853 GO:0009941	1.2.7	PS.photorespiration.glycerate kinase	Rep: Chromosome chr9 scaffold_7, whole genome shotgun sequence - Vitis vinifera (Grape), partial (94%) [TC71430]
A_95_P155452	-4.36912	0.01371974	-5.47136	0.002424541				35.2	not assigned.unknown	Rep: Chloroplast phosphate transporter - Solanum tuberosum (Potato), partial (18%) [TC66087]
A_95_P109812	-4.10212	0.014247031	-5.46958	2.0983389E-4			GO:0003674	35.2	not assigned.unknown
A_95_P016606	-4.78209	0.010310755	-5.46068	7.4405683E-4				1.3.6	PS.calvin cycle.aldolase
A_95_P105092	-3.52009	0.016444162	-5.45906	1.5752306E-4			GO:0030095 GO:0009654 GO:0009543	1.1.1.2	PS.lightreaction.photosystem II.PSII polypeptide subunits	KN6B.107P14F.060106T7 KN6B Nicotiana tabacum cDNA clone KN6B.107P14, mRNA sequence [EB441017]
A_95_P234784	-4.10194	0.0048413817	-5.45877	3.3737675E-4				1.1.2.1	PS.lightreaction.photosystem I.LHC-I	KL4B.100M07F.050922T7 KL4B Nicotiana tabacum cDNA clone KL4B.100M07, mRNA sequence [DV999009]
A_95_P131732	-4.84445	0.009224598	-5.45354	0.0050063767			GO:0003674 GO:0008150	35.2	not assigned.unknown	Rep: Sugar transferase - Caulobacter sp. K31, partial (7%) [TC63107]
A_95_P263291	-4.17074	0.0064479876	-5.45292	1.8366042E-4			GO:0003674 GO:0008150	35.2	not assigned.unknown	TT-25_J09 K326 late senescent leaf library Nicotiana tabacum cDNA, mRNA sequence [FG644493]
A_95_P004026	-3.53406	0.014288921	-5.4511	5.0851505E-4				1.1.1.2	PS.lightreaction.photosystem II.PSII polypeptide subunits	Rep: Photosystem II reaction center - Retama raetam, partial (86%) [TC50177]
A_95_P200212	-4.71548	0.011648065	-5.45102	5.3459157E-6				23.5.4	nucleotide metabolism.deoxynucleotide metabolism.ribonucleoside-diphosphate reductase	N.tabacum mRNA for ribonucleotide reductase, clone R1-2 [Y10862]
A_95_P005701	-3.56884	0.016955098	-5.44985	3.6876628E-4				1.1.2.2	PS.lightreaction.photosystem I.PSI polypeptide subunits	Rep: Chromosome undetermined scaffold_87, whole genome shotgun sequence - Vitis vinifera (Grape), partial (20%) [TC55129]
A_95_P302443	-3.98094	0.007005439	-5.4492	0.0018075111			GO:0009733 GO:0048443 GO:0042626 GO:0010329 GO:0005886 GO:0009637 GO:0010218 GO:0009958 GO:0008361 GO:0043481 GO:0010540 GO:0010541 GO:0048527 GO:0009640			AGN_PNL210df1_e1.trimmed.seq AGN_PNL Nicotiana tabacum cDNA 5', mRNA sequence [FG186376]
A_95_P012501	-3.24669	0.012429934	-5.44438	0.0010009928			GO:0016168 GO:0010287 GO:0009637 GO:0010218 GO:0009768 GO:0010114 GO:0030076	1.1.2.1	PS.lightreaction.photosystem I.LHC-I
A_95_P187427	-4.75942	0.0048982445	-5.42706	1.8740183E-4				35.2	not assigned.unknown	Rep: Chromosome chr17 scaffold_101, whole genome shotgun sequence - Vitis vinifera (Grape), partial (67%) [TC51502]
A_95_P149807	-4.44905	0.0051170504	-5.42168	0.0020258615			GO:0009535 GO:0010287 GO:0008150 GO:0005198	31.1	cell.organisation	Rep: Chromosome chr12 scaffold_38, whole genome shotgun sequence - Vitis vinifera (Grape), partial (68%) [TC52874]
A_95_P108507	-4.93983	0.004954887	-5.41718	8.6823784E-5				35.2	not assigned.unknown
A_95_P178157	-3.05832	0.023495821	-5.41375	0.0018229664				12.2.2	N-metabolism.ammonia metabolism.glutamine synthase
A_95_P102827	-4.56495	0.008838435	-5.40083	7.174361E-5			GO:0009535 GO:0016168 GO:0010287 GO:0009637 GO:0010218 GO:0010114 GO:0030076 GO:0015979	1.1.1.1	PS.lightreaction.photosystem II.LHC-II
A_95_P113407	-4.54146	0.021157585	-5.3979	1.4758499E-4				35.2	not assigned.unknown
A_95_P223462	-3.80694	0.001950011	-5.39737	4.468813E-5				35.2	not assigned.unknown	Rep: binding - Arabidopsis thaliana, partial (9%) [TC63937]
A_95_P106697	-4.48881	0.0093952045	-5.39575	2.112476E-5	-1.08697	0.024617137	GO:0009573 GO:0016984 GO:0009637 GO:0010218 GO:0015977 GO:0010114	1.3.2	PS.calvin cycle.rubisco small subunit
A_95_P051391	-4.60173	0.038309403	-5.39493	0.0015424717			GO:0003674 GO:0008150	35.2	not assigned.unknown
A_95_P017881	-4.05931	0.0067392974	-5.39439	2.1930174E-4				27.1	RNA.processing	KT7C.102A13F.051216T7 KT7 Nicotiana tabacum cDNA clone KT7C.102A13, mRNA sequence [EB449148]
A_95_P304563	-4.49976	0.0031132116	-5.39411	0.0016235731			GO:0006869 GO:0009505 GO:0005516			TT-23_P20 K326 late senescent leaf library Nicotiana tabacum cDNA, mRNA sequence [FG644435]
A_95_P148922			-5.38802	0.0023606466	-6.57255	7.2293224E-5	GO:0019915 GO:0016020 GO:0003674 GO:0050826 GO:0009845 GO:0010344	11.4	lipid metabolism.TAG synthesis
A_95_P130442	-3.40689	0.002321343	-5.38401	1.07114785E-4			GO:0003674 GO:0009539 GO:0015979	35.2	not assigned.unknown	TT-31_M02 K326 late senescent leaf library Nicotiana tabacum cDNA, mRNA sequence [FG644758]
A_95_P109097	-3.351	0.013402239	-5.38256	2.357405E-4			GO:0009535 GO:0003674 GO:0010287 GO:0008150 GO:0009941	35.2	not assigned.unknown
A_95_P113647	-4.13715	0.0043552765	-5.37868	3.8615012E-4	-1.19489	0.0034339696	GO:0003735 GO:0000312 GO:0006412 GO:0022627	29.2.1.1.1.1.17	protein.synthesis.ribosomal protein.prokaryotic.chloroplast.30S subunit.S17
A_95_P011821	-3.76442	0.016576134	-5.37325	3.8684456E-4				1.1.1.2	PS.lightreaction.photosystem II.PSII polypeptide subunits	N. tabacum mRNA for a photosystem II 23kDa polypeptide [X55354]
A_95_P034194	-4.48715	0.0037245878	-5.37218	1.8535693E-4				23.5.4	nucleotide metabolism.deoxynucleotide metabolism.ribonucleoside-diphosphate reductase	N.tabacum mRNA for ribonucleotide reductase, clone R1-2 [Y10862]
A_95_P003406	-4.25027	0.012670039	-5.36459	2.7712382E-4				1.1.2.2	PS.lightreaction.photosystem I.PSI polypeptide subunits	Rep: Chloroplast photosystem I reaction center V - Camellia sinensis (Tea), partial (74%) [TC53981]
A_95_P212907	-4.54018	0.009004157	-5.36414	0.0012396645			GO:0015995 GO:0046906 GO:0019899 GO:0010019 GO:0043085 GO:0009507	19.40	tetrapyrrole synthesis.regulation	TT-03_J16 Samsun trichome library Nicotiana tabacum cDNA, mRNA sequence [FG635481]
A_95_P006356	-3.90157	0.0041968455	-5.35657	1.3008009E-5				31.1	cell.organisation	Rep: Chromosome chr2 scaffold_105, whole genome shotgun sequence - Vitis vinifera (Grape), partial (50%) [TC44199]
A_95_P223757	-4.69263	0.0047120466	-5.35086	0.0015815217			GO:0009941 GO:0005840 GO:0009570 GO:0042254 GO:0009295 GO:0003735 GO:0006412	29.2.1.1.1.2.29	protein.synthesis.ribosomal protein.prokaryotic.chloroplast.50S subunit.L29	KR3B.113N19F.060119T7 KR3B Nicotiana tabacum cDNA clone KR3B.113N19, mRNA sequence [EB683915]
A_95_P249767	-4.2943	0.010371621	-5.34972	5.54872E-4			GO:0010007 GO:0009706 GO:0005739 GO:0016851	19.10	tetrapyrrole synthesis.magnesium chelatase	Nicotiana tabacum Mg protoporphyrin IX chelatase (Chl H) mRNA, complete cds [AF014052]
A_95_P026396	-5.38605	0.0077149514	-5.33781	7.2842446E-4	-1.02432	0.0069643473		11.2.1	lipid metabolism.FA desaturation.desaturase
A_95_P108687	-4.38425	0.02430137	-5.33624	2.2960374E-4				35.2	not assigned.unknown	FS406685 normalized full-length tobacco cDNA library Nicotiana tabacum cDNA clone TBK02GR0016_4_E08 5', mRNA sequence [FS406685]
A_95_P015696	-4.57676	0.0036790704	-5.3317	1.17804484E-4			GO:0003824	11.9.2.1	lipid metabolism.lipid degradation.lipases.triacylglycerol lipase	KG9B.001O15F.050628T7 KG9B Nicotiana tabacum cDNA clone KG9B.001O15, mRNA sequence [DV157811]
A_95_P010756	-4.60439	0.0018048633	-5.33159	2.1828103E-4			GO:0015250 GO:0005634 GO:0006810 GO:0005886	34.19.1	transport.Major Intrinsic Proteins.PIP	FTP P14 Tobacco anther cDNA Nicotiana tabacum cDNA similar to PIP2 aquaporin, mRNA sequence [CK720589]
A_95_P007571	-4.35748	9.974559E-4	-5.32686	1.3442565E-4				11.2.3	lipid metabolism.FA desaturation.omega 3 desaturase	Nicotiana tabacum NtFAD3 mRNA for microsomal omega-3 acid desaturase, complete cds [D26509]
A_95_P184917	-4.08301	0.0013854833	-5.32368	7.3182986E-5	-1.07563	0.014385672		19.10	tetrapyrrole synthesis.magnesium chelatase	Nicotiana tabacum Mg protoporphyrin chelatase subunit (Chl I) mRNA, complete cds [AF014053]
A_95_P114122	-4.75961	0.021835567	-5.3231	1.991629E-4				35.2	not assigned.unknown
A_95_P113127	-4.95899	0.0049738158	-5.32296	6.9972055E-5				1.1.5.2	PS.lightreaction.other electron carrier (ox/red).ferredoxin	Nicotiana tabacum phospholipase C2 mRNA, complete cds [AF223573]
A_95_P002821	-5.97494	0.019014975	-5.3128	0.0037063463				1.1.1.1	PS.lightreaction.photosystem II.LHC-II	Tabacco Cab40 mRNA for major chlorophyll a [X52744]
A_95_P178382	-3.43152	0.0074604927	-5.30837	9.168573E-5				1.1.2.2	PS.lightreaction.photosystem I.PSI polypeptide subunits	Rep: Photosystem I psaH protein precursor - Nicotiana sylvestris (Wood tobacco), complete [TC69477]
A_95_P113282	-3.60798	0.018575534	-5.30605	9.878919E-4				35.2	not assigned.unknown	Rep: Predicted protein - Physcomitrella patens subsp. patens, partial (70%) [TC48172]
A_95_P113087	-4.73249	0.006415142	-5.30474	4.2878997E-5				35.2	not assigned.unknown
A_95_P304098	-4.53606	0.0037014503	-5.3031	1.2599395E-4			GO:0008150 GO:0009507			TT-20_I03 Burley21 trichome library Nicotiana tabacum cDNA, mRNA sequence [FG639312]
A_95_P174387	-5.65942	1.5321102E-4	-5.30274	0.0014937832			GO:0015250 GO:0005634 GO:0006810 GO:0005886	34.19.1	transport.Major Intrinsic Proteins.PIP
A_95_P149817	-3.84409	0.008530885	-5.29952	4.4099285E-4	-1.09078	0.0013775968		1.3.7	PS.calvin cycle.FBPase	Rep: Fructose-1,6-bisphosphatase - Solanum tuberosum (Potato), complete [TC52595]
A_95_P193437	-4.14389	9.604731E-5	-5.29856	4.3356067E-5				35.2	not assigned.unknown
A_95_P103342	-4.86191	0.005922147	-5.29721	6.571951E-5			GO:0004629 GO:0007165	1.1.5.2	PS.lightreaction.other electron carrier (ox/red).ferredoxin	Nicotiana tabacum phospholipase C2 mRNA, complete cds [AF223573]
A_95_P018106	-5.81722	0.0058792382	-5.29515	0.003084934				10.7	cell wall.modification	Rep: Xyloglucan endotransglycosylase/hydrolase 16 protein - Solanum lycopersicum (Tomato) (Lycopersicon esculentum), partial (76%) [TC49241]
A_95_P195022	-4.11523	0.0014894335	-5.29505	1.3560492E-4	-1.20943	0.00828714	GO:0005634 GO:0009507 GO:0000786 GO:0006334 GO:0003677	28.1.3	DNA.synthesis/chromatin structure.histone	FS436591 normalized full-length tobacco cDNA library Nicotiana tabacum cDNA clone TBK02GR0099_1_H07 5', mRNA sequence [FS436591]
A_95_P123633	-3.58117	0.0026670469	-5.29229	0.010557509	-1.29718	0.023078598		10.7	cell wall.modification	TT-07_K18 K326 trichome library Nicotiana tabacum cDNA, mRNA sequence [FG640817]
A_95_P113857	-3.18481	0.016559869	-5.29189	2.8600404E-4			GO:0030095 GO:0009654 GO:0009543	1.1.1.2	PS.lightreaction.photosystem II.PSII polypeptide subunits
A_95_P177342	-4.52775	0.0011807497	-5.28863	5.353917E-4				34.19.1	transport.Major Intrinsic Proteins.PIP	FTP P14 Tobacco anther cDNA Nicotiana tabacum cDNA similar to PIP2 aquaporin, mRNA sequence [CK720589]
A_95_P217712	-4.39631	0.0018807023	-5.28349	0.0013699223			GO:0003674 GO:0008150 GO:0031225	35.2	not assigned.unknown	KN6B.102G14F.051230T7 KN6B Nicotiana tabacum cDNA clone KN6B.102G14, mRNA sequence [EB439034]
A_95_P107577	-3.98527	0.009919997	-5.28207	1.7037206E-5			GO:0016168 GO:0009533 GO:0010287 GO:0009637 GO:0010218 GO:0009783 GO:0010196 GO:0009517 GO:0010114 GO:0015979	1.1.1.1	PS.lightreaction.photosystem II.LHC-II
A_95_P043141	-4.04624	0.0052742655	-5.28117	4.172055E-5				31.3.1	cell.cycle.peptidylprolyl isomerase	AGN_ELP008xf08f1.ab1 AGN_ELP Nicotiana tabacum cDNA 5', mRNA sequence [FG136401]
A_95_P027301	-4.16798	6.634415E-5	-5.26947	6.686777E-5				35.2	not assigned.unknown	Rep: 29 kDa ribonucleoprotein B, chloroplast precursor - Nicotiana sylvestris (Wood tobacco), partial (47%) [TC41908]
A_95_P238699	-4.66261	0.004741438	-5.26401	8.541283E-4						N.tabacum mRNA for ribonucleotide reductase, clone R1-2 [Y10862]
A_95_P021806	-3.65868	5.666606E-4	-5.26326	1.6693924E-4				1.1.1.2	PS.lightreaction.photosystem II.PSII polypeptide subunits	Rep: Photosystem II reaction center psb28 protein - Vitis vinifera (Grape), partial (66%) [TC49888]
A_95_P000381	-4.2478	0.027205957	-5.26121	2.6282607E-4			GO:0003674 GO:0009522 GO:0015979	1.1.2.2	PS.lightreaction.photosystem I.PSI polypeptide subunits	Rep: Photosystem I reaction center subunit X psaK - Nicotiana tabacum (Common tobacco), complete [TC56278]
A_95_P201857	-5.09581	0.00923046	-5.26049	4.942619E-4				1.1.5.2	PS.lightreaction.other electron carrier (ox/red).ferredoxin	Rep: Chromosome chr9 scaffold_7, whole genome shotgun sequence - Vitis vinifera (Grape), partial (22%) [TC70327]
A_95_P178392	-3.54593	0.008019535	-5.25786	1.16095325E-4				1.1.2.2	PS.lightreaction.photosystem I.PSI polypeptide subunits	KL4B.101A01F.051103T7 KL4B Nicotiana tabacum cDNA clone KL4B.101A01, mRNA sequence [DV999089]
A_95_P145807	-4.31764	0.00941745	-5.25063	9.127301E-6				35.2	not assigned.unknown	Nicotiana tabacum extracellular Ca2+ sensing receptor (cas) mRNA, complete cds [EU342421]
A_95_P310213	-3.85745	0.009287277	-5.25041	1.2738084E-4			GO:0005488 GO:0009507			AGN_RNC105xc17f1.ab1 AGN_RNC Nicotiana tabacum cDNA 5', mRNA sequence [FG153523]
A_95_P029661	-4.03302	6.044973E-4	-5.2486	3.427016E-4				28.1.3	DNA.synthesis/chromatin structure.histone	Rep: Histone H2B-like protein - Solanum tuberosum (Potato), complete [TC55388]
A_95_P111887	-3.94185	0.022281932	-5.24356	5.412729E-4				1.2.4.4	PS.photorespiration.glycine cleavage.H protein	Rep: Mitochondrial glycine decarboxylase complex H-protein - Populus tremuloides (Quaking aspen), complete [TC50267]
A_95_P101223	-3.43522	0.005230565	-5.2418	7.368491E-4			GO:0004109 GO:0009536 GO:0033014	19.8	tetrapyrrole synthesis.coproporphyrinogen III oxidase	N.tabacum mRNA for coproporphyrinogen oxidase [X82831]
A_95_P009376	-4.4309	0.018138615	-5.23895	0.0018514354						Rep: Chromosome chr9 scaffold_7, whole genome shotgun sequence - Vitis vinifera (Grape), partial (94%) [TC71430]
A_95_P012166	-3.41467	0.0012537797	-5.23726	9.600687E-5			GO:0045298 GO:0000226 GO:0005829 GO:0005200 GO:0005874	31.1	cell.organisation	Rep: Alpha-tubulin - Nicotiana tabacum (Common tobacco), complete [TC41070]
A_95_P011986	-3.69573	0.008893418	-5.23594	1.2168519E-4			GO:0003735 GO:0009793 GO:0015934 GO:0006412	29.2.1.1.1.2.6	protein.synthesis.ribosomal protein.prokaryotic.chloroplast.50S subunit.L6	KN6B.101J23F.051230T7 KN6B Nicotiana tabacum cDNA clone KN6B.101J23, mRNA sequence [EB438752]
A_95_P109147	-4.21848	0.025291154	-5.23533	1.6005048E-4			GO:0010224 GO:0009611 GO:0009543 GO:0003674 GO:0010193 GO:0030095	35.2	not assigned.unknown
A_95_P288388	-4.33798	0.020540178	-5.23211	0.0018951504			GO:0005634 GO:0008017 GO:0051225	35.2	not assigned.unknown	AGN_PNL210bf1_h6.trimmed.seq AGN_PNL Nicotiana tabacum cDNA 5', mRNA sequence [FG186056]
A_95_P008301	-4.00284	0.007701802	-5.23082	0.0010925743				1.1.2.1	PS.lightreaction.photosystem I.LHC-I	Rep: Chlorophyll a-b binding protein 8, chloroplast precursor - Solanum lycopersicum (Tomato) (Lycopersicon esculentum), complete [TC40446]
A_95_P112032	-5.17474	0.024019377	-5.22911	0.009756492			GO:0016168 GO:0015979 GO:0030076	1.1.1.1	PS.lightreaction.photosystem II.LHC-II
A_95_P104762	-2.45078	0.02101338	-5.22668	1.762398E-5			GO:0009573 GO:0016984 GO:0009637 GO:0010218 GO:0015977 GO:0009409 GO:0010114	1.3.2	PS.calvin cycle.rubisco small subunit
A_95_P000741	-4.57164	0.0044622086	-5.22568	2.9407057E-4			GO:0000786 GO:0009414 GO:0003677	28.1.3	DNA.synthesis/chromatin structure.histone	Rep: Histone H4 [Contains: Osteogenic growth peptide (OGP)]. - Rattus norvegicus, complete [TC64705]
A_95_P199742	-4.01257	0.008807849	-5.22335	5.929981E-4				35.2	not assigned.unknown	Rep: Proline-rich protein - Solanum tuberosum (Potato), partial (21%) [TC51683]
A_95_P142912	-4.18071	0.0061682505	-5.22021	5.15355E-5				35.2	not assigned.unknown
A_95_P117497	-4.17099	9.2624826E-4	-5.21909	1.8528565E-4				11.2.3	lipid metabolism.FA desaturation.omega 3 desaturase	Nicotiana tabacum NtFAD3 mRNA for microsomal omega-3 acid desaturase, complete cds [D26509]
A_95_P233899	-4.41432	0.004189096	-5.21666	0.0012878389			GO:0009535 GO:0010598 GO:0009773	35.2	not assigned.unknown	KL4B.102O18F.051125T7 KL4B Nicotiana tabacum cDNA clone KL4B.102O18, mRNA sequence [EB680031]
A_95_P022051	-4.65947	0.009461347	-5.21459	0.0017350864	-1.11204	0.004707069	GO:0022900 GO:0009055 GO:0051537 GO:0009507	26.30	misc. other Ferredoxins and Rieske domain	FS404474 normalized full-length tobacco cDNA library Nicotiana tabacum cDNA clone TBK02GR0010_4_F09 5', mRNA sequence [FS404474]
A_95_P120552	-5.00632	0.009016066	-5.20915	0.002193354	-1.08365	0.003135819		1.1.1.2	PS.lightreaction.photosystem II.PSII polypeptide subunits	Rep: Chromosome chr13 scaffold_45, whole genome shotgun sequence - Vitis vinifera (Grape), partial (32%) [TC74510]
A_95_P132422	-4.0629	0.0027309738	-5.20558	4.878738E-4			GO:0003735 GO:0006412 GO:0000311	29.2.1.1.1.2.12	protein.synthesis.ribosomal protein.prokaryotic.chloroplast.50S subunit.L12	Rep: 50S ribosomal protein L12, chloroplast precursor - Nicotiana tabacum (Common tobacco), complete [TC55360]
A_95_P110452	-2.36206	0.020174561	-5.20428	8.133857E-6			GO:0009579 GO:0022626 GO:0005618 GO:0009573 GO:0016020 GO:0016984 GO:0009637 GO:0010218 GO:0048046 GO:0015977 GO:0010114	1.3.2	PS.calvin cycle.rubisco small subunit
A_95_P004106	-3.61208	0.014610738	-5.19405	5.6611316E-5			GO:0003674 GO:0009538 GO:0015979	1.1.2.2	PS.lightreaction.photosystem I.PSI polypeptide subunits	N.tabacum psaH gene for photosystem I psaH protein [X61665]
A_95_P114482	-4.29729	0.025348395	-5.1937	2.7207073E-4				35.2	not assigned.unknown
A_95_P194572	-4.1144	0.012816003	-5.19267	1.5989089E-4				35.2	not assigned.unknown	Rep: Ultraviolet-B-repressible protein - Gossypium hirsutum (Upland cotton) (Gossypium mexicanum), partial (88%) [TC60531]
A_95_P012491	-4.10193	0.007358628	-5.19022	6.49279E-5	-1.25115	0.0033902545		29.6	protein.folding	Rep: Chromosome chr18 scaffold_1, whole genome shotgun sequence - Vitis vinifera (Grape), partial (76%) [TC44211]
A_95_P090213	-4.92185	0.002538036	-5.18551	4.3008582E-5				35.2	not assigned.unknown	Rep: Polygalacturonase-inhibiting protein - Gossypium hirsutum (Upland cotton) (Gossypium mexicanum), partial (22%) [TC64853]
A_95_P007596	-3.73892	0.013612288	-5.17513	2.7566266E-4				1.1.1.2	PS.lightreaction.photosystem II.PSII polypeptide subunits	Nicotiana tabacum oxygen evolving complex 33 kDa photosystem II protein (PsbO) mRNA, complete cds; nuclear gene for chloroplast product [AY220076]
A_95_P018246	-4.50267	0.003868779	-5.17368	4.2850542E-4			GO:0010216 GO:0006349 GO:0010069 GO:0009910 GO:0008168 GO:0009294 GO:0010424	27.3.46	RNA.regulation of transcription.DNA methyltransferases	Nicotiana tabacum cultivar Havana SR1 cytosine-5-methyltransferase (MET1) mRNA, complete cds [AY567977]
A_95_P181252	-2.67244	0.004113299	-5.16043	0.0011217562				1.1.40	PS.lightreaction.cyclic electron flow-chlororespiration	KL5B.103C20F.060207T7 KL5B Nicotiana tabacum cDNA clone KL5B.103C20, mRNA sequence [EB429556]
A_95_P204417	-5.08783	0.007933725	-5.1563	1.497365E-4				35.2	not assigned.unknown	Rep: Chromosome chr3 scaffold_8, whole genome shotgun sequence - Vitis vinifera (Grape), partial (20%) [TC69847]
A_95_P016756	-2.72018	0.03137852	-5.15094	0.0012172075				12.2.2	N-metabolism.ammonia metabolism.glutamine synthase	Rep: Glutamine synthetase - Nicotiana attenuata, complete [TC46039]
A_95_P108117	-4.01708	0.04001583	-5.14835	0.0036013352			GO:0009573 GO:0016984 GO:0009637 GO:0010218 GO:0015977 GO:0009409 GO:0010114	1.3.2	PS.calvin cycle.rubisco small subunit	FSI_51 flooding-treated Nicotiana tabacum cDNA library Nicotiana tabacum cDNA, mRNA sequence [EV849919]
A_95_P110482	-4.71333	0.0071589174	-5.14508	1.7700375E-4			GO:0009570 GO:0009416 GO:0009767	1.1.5.2	PS.lightreaction.other electron carrier (ox/red).ferredoxin
A_95_P105662	-4.53604	0.022948818	-5.14274	1.9665984E-4				35.2	not assigned.unknown	FS406685 normalized full-length tobacco cDNA library Nicotiana tabacum cDNA clone TBK02GR0016_4_E08 5', mRNA sequence [FS406685]
A_95_P110677	-5.793	0.014946848	-5.14182	0.0045613293				1.1.1.1	PS.lightreaction.photosystem II.LHC-II
A_95_P001071	-4.0064	0.001604805	-5.14047	1.05565785E-4				28.1.3	DNA.synthesis/chromatin structure.histone	TT-31_K08 K326 trichome library Nicotiana tabacum cDNA, mRNA sequence [FG641470]
A_95_P134807	-4.12815	0.0104853	-5.13657	4.39926E-5			GO:0009941 GO:0005840 GO:0009570 GO:0042254 GO:0009295 GO:0003735 GO:0006412	29.2.1.1.1.2.29	protein.synthesis.ribosomal protein.prokaryotic.chloroplast.50S subunit.L29	TT-07_B05 K326 early senescent leaf library Nicotiana tabacum cDNA, mRNA sequence [FG642009]
A_95_P103717	-4.95482	0.0052920007	-5.13316	6.0802377E-5				35.2	not assigned.unknown
A_95_P116782	-2.81134	0.03352465	-5.1315	0.0018865154				1.1.1.2	PS.lightreaction.photosystem II.PSII polypeptide subunits	Nicotiana tabacum oxygen evolving complex 33 kDa photosystem II protein (PsbO) mRNA, complete cds; nuclear gene for chloroplast product [AY220076]
A_95_P000976	-4.73978	0.0029825927	-5.13006	1.3802344E-5	-1.21026	0.0061137513	GO:0000786 GO:0009414 GO:0003677	28.1.3	DNA.synthesis/chromatin structure.histone	XXXP159 Nicotiana tabacum Pollen PCR-based subtractive library Nicotiana tabacum cDNA clone Peg147BS, mRNA sequence [CN949751]
A_95_P263316	-2.52445	0.028707143	-5.12939	2.694366E-4			GO:0007094 GO:0003677 GO:0000776 GO:0010369	31.2	cell.division	AM840768 seedling library, SL Nicotiana tabacum cDNA clone nt002017057, mRNA sequence [AM840768]
A_95_P026356	-3.82884	0.014204081	-5.12454	1.5593163E-4				19.12	tetrapyrrole synthesis.magnesium-protoporphyrin IX monomethyl ester (oxidative) cyclase	Nicotiana tabacum ZIP mRNA, complete cds [AY221168]
A_95_P059950	-5.42693	0.0034515194	-5.11633	0.001269504			GO:0016798 GO:0016762	10.7	cell wall.modification
A_95_P015126	-4.02545	0.016004302	-5.11448	1.9661424E-4			GO:0009535 GO:0016168 GO:0010287 GO:0009637 GO:0010218 GO:0010114 GO:0030076 GO:0015979	1.1.1.1	PS.lightreaction.photosystem II.LHC-II	Nicotiana tabacum chloroplast pigment-binding protein CP29 (Lhcb4) mRNA, complete cds; nuclear gene for chloroplast product [DQ676843]
A_95_P055681	-4.12635	0.010912483	-5.11444	1.2440232E-4				35.2	not assigned.unknown
A_95_P130602	-3.77984	0.010292166	-5.11379	0.0012775699				1.1.2.1	PS.lightreaction.photosystem I.LHC-I	Rep: Type III chlorophyll a/b-binding protein - Nicotiana tabacum (Common tobacco), partial (95%) [TC73998]
A_95_P177937	-4.89221	0.014318815	-5.1135	0.00606596	-1.78866	0.003019904		1.3.4	PS.calvin cycle.GAP
A_95_P113652	-4.60159	0.03574715	-5.1089	0.003140971				35.2	not assigned.unknown
A_95_P211407	-4.2184	0.006345889	-5.10607	1.1155316E-6			GO:0005488 GO:0009507	11.1.1	lipid metabolism.FA synthesis and FA elongation.Acetyl CoA Carboxylation	KG9B.002F12F.050720T7 KG9B Nicotiana tabacum cDNA clone KG9B.002F12, mRNA sequence [DV157963]
A_95_P110702	-4.52824	0.00390991	-5.10561	0.0014782846				35.2	not assigned.unknown
A_95_P270156	-2.25373	2.2761773E-4	-5.10099	0.0031228832				35.2	not assigned.unknown	Rep: Chromosome chr13 scaffold_17, whole genome shotgun sequence - Vitis vinifera (Grape), partial (85%) [TC74114]
A_95_P121262	-5.14743	0.008340634	-5.09959	0.002270547	-1.24465	0.0069140457		1.1.1.2	PS.lightreaction.photosystem II.PSII polypeptide subunits	Rep: Chromosome chr13 scaffold_17, whole genome shotgun sequence - Vitis vinifera (Grape), partial (71%) [TC42524]
A_95_P227904	-3.29181	0.003254808	-5.09885	3.733257E-4			GO:0048046 GO:0008150	35.2	not assigned.unknown	KN6B.102I20F.051230T7 KN6B Nicotiana tabacum cDNA clone KN6B.102I20, mRNA sequence [EB439085]
A_95_P009641	-3.72788	0.007870493	-5.09855	0.0021022677				19.14	tetrapyrrole synthesis.protochlorophyllide reductase	Rep: NADPH:protochlorophyllide oxidoreductase - Nicotiana tabacum (Common tobacco), complete [TC40994]
A_95_P021146	-4.67352	0.015388819	-5.09818	0.0021176308				16.2	secondary metabolism.phenylpropanoids	Rep: Agmatine coumaroyltransferase - Hordeum vulgare (Barley), partial (42%) [TC46545]
A_95_P236674	-4.07248	0.012268833	-5.08852	6.623782E-5			GO:0009535 GO:0006457 GO:0003755 GO:0009543			AGN_ELP008xf08f1.ab1 AGN_ELP Nicotiana tabacum cDNA 5', mRNA sequence [FG136401]
A_95_P193967	-3.74678	0.009069869	-5.08734	2.583541E-4				31.3.1	cell.cycle.peptidylprolyl isomerase	Rep: Peptidyl-prolyl cis-trans isomerase - Vitis vinifera (Grape), partial (95%) [TC60982]
A_95_P132657	-3.60409	0.020216918	-5.08516	0.002682473	-1.18799	2.5877578E-4	GO:0009570 GO:0016020 GO:0008152 GO:0004427	23.4.99	nucleotide metabolism.phosphotransfer and pyrophosphatases.misc
A_95_P032611	-4.45854	0.005649402	-5.08471	1.0637725E-4				27.3.46	RNA.regulation of transcription.DNA methyltransferases	Nicotiana tabacum cultivar Havana SR1 cytosine-5-methyltransferase (MET1) mRNA, complete cds [AY567977]
A_95_P151812	-4.50493	0.0094453655	-5.08379	0.0014469698				29.2.1.1.1.2.29	protein.synthesis.ribosomal protein.prokaryotic.chloroplast.50S subunit.L29	KR3B.113N19F.060119T7 KR3B Nicotiana tabacum cDNA clone KR3B.113N19, mRNA sequence [EB683915]
A_95_P104927	-3.94959	0.0064202882	-5.07312	3.8624155E-5			GO:0003674 GO:0008150	35.2	not assigned.unknown
A_95_P151337	-4.39062	0.0059744706	-5.07155	6.425216E-5			GO:0006364 GO:0003723 GO:0009507	27.1	RNA.processing	KT7C.102A13F.051216T7 KT7 Nicotiana tabacum cDNA clone KT7C.102A13, mRNA sequence [EB449148]
A_95_P178442	-5.20375	0.007776124	-5.07141	0.0019008553			GO:0010287 GO:0003674 GO:0009538 GO:0015979	1.1.2.2	PS.lightreaction.photosystem I.PSI polypeptide subunits	KN6B.104C11F.060103T7 KN6B Nicotiana tabacum cDNA clone KN6B.104C11, mRNA sequence [EB439666]
A_95_P132457	-3.86247	0.007779563	-5.0656	0.0021176378			GO:0003735 GO:0009570 GO:0016020 GO:0005840 GO:0006412	29.2.1.1.1.2.3	protein.synthesis.ribosomal protein.prokaryotic.chloroplast.50S subunit.L3	Rep: 50S ribosomal protein L3, chloroplast precursor - Nicotiana tabacum (Common tobacco), partial (47%) [TC68988]
A_95_P272721	-4.48908	0.015131215	-5.06513	0.0016779462			GO:0008150 GO:0012505 GO:0016887 GO:0005524	29.5.9	protein.degradation.AAA type	Rep: Chromosome chr13 scaffold_149, whole genome shotgun sequence - Vitis vinifera (Grape), partial (26%) [TC56059]
A_95_P002416	-2.33419	0.02878664	-5.0588	9.442869E-6				1.3.2	PS.calvin cycle.rubisco small subunit
A_95_P107472	-4.0543	0.009512218	-5.05877	0.0019527733				35.2	not assigned.unknown
A_95_P019876	-3.3972	0.00796968	-5.05778	5.4547523E-5				1.1.2.2	PS.lightreaction.photosystem I.PSI polypeptide subunits	Rep: PSI-H precursor - Nicotiana sylvestris (Wood tobacco), partial (50%) [TC55546]
A_95_P034683	-3.9293	0.014565383	-5.05693	1.58514E-4				19.12	tetrapyrrole synthesis.magnesium-protoporphyrin IX monomethyl ester (oxidative) cyclase	Nicotiana tabacum ZIP mRNA, complete cds [AY221168]
A_95_P251497	-4.28312	0.002763839	-5.05656	0.0029853676				35.2	not assigned.unknown	KL4B.112M15F.060131T7 KL4B Nicotiana tabacum cDNA clone KL4B.112M15, mRNA sequence [EB681230]
A_95_P251949	-3.54822	0.017069697	-5.05298	3.8807688E-4			GO:0019898 GO:0019684 GO:0009543 GO:0008266 GO:0030095 GO:0009654	1.1.1.2	PS.lightreaction.photosystem II.PSII polypeptide subunits	N. tabacum mRNA for a photosystem II 23kDa polypeptide [X55354]
A_95_P198287	-4.07105	0.018089842	-5.05169	0.0020625659			GO:0009535 GO:0010598 GO:0009773	35.2	not assigned.unknown	KP1B.108H03F.050726T7 KP1B Nicotiana tabacum cDNA clone KP1B.108H03, mRNA sequence [DV161543]
A_95_P088248	-4.42046	0.0057718568	-5.05131	4.4744983E-4	-1.012	0.004887022		35.2	not assigned.unknown
A_95_P023621	-3.6388	0.009470783	-5.04833	7.057569E-5				1.3.3	PS.calvin cycle.phosphoglycerate kinase	Rep: Phosphoglycerate kinase, chloroplast precursor - Nicotiana tabacum (Common tobacco), partial (46%) [TC43453]
A_95_P075040	-4.29546	0.004910058	-5.0439	2.237273E-4			GO:0008150	35.2	not assigned.unknown
A_95_P107567	-4.05597	0.009488015	-5.04339	5.214939E-4				1.3.3	PS.calvin cycle.phosphoglycerate kinase	Rep: Phosphoglycerate kinase, chloroplast precursor - Nicotiana tabacum (Common tobacco), partial (46%) [TC43453]
A_95_P257129	-3.5328	0.0014757863	-5.04205	1.281634E-4	-1.11931	0.0086499285	GO:0005575 GO:0046080 GO:0004170			CHO_SL027xp09f1.ab1 CHO_SL Nicotiana tabacum cDNA, mRNA sequence [EH622025]
A_95_P112597	-4.14522	0.026250038	-5.03752	3.2570979E-4				35.2	not assigned.unknown
A_95_P102857	-3.03901	0.011081286	-5.03624	2.2147283E-4				35.2	not assigned.unknown	KL5B.114F14F.060217T7 KL5B Nicotiana tabacum cDNA clone KL5B.114F14, mRNA sequence [EB431631]
A_95_P216132	-4.4971	0.003119823	-5.0358	0.002296693	-1.20254	0.0026580514	GO:0012505	35.2	not assigned.unknown	EST_CSP002xi20f1.ab1 EST_CSP Nicotiana tabacum cDNA, mRNA sequence [EH613785]
A_95_P034034	-4.35612	0.026609499	-5.02718	0.0012731104			GO:0003674 GO:0008150	35.2	not assigned.unknown
A_95_P147827	-3.9243	0.023880666	-5.02048	0.0015329287				35.2	not assigned.unknown
A_95_P006746	-4.60274	0.0076096607	-5.02026	5.804791E-5			GO:0009570 GO:0009416 GO:0009767	35.2	not assigned.unknown	Rep: Chloroplast Tsip1-interacting ferredoxin - Nicotiana tabacum (Common tobacco), partial (40%) [TC76061]
A_95_P006166	-5.31672	0.020599578	-5.01984	0.009215784			GO:0016168 GO:0015979 GO:0030076	1.1.1.1	PS.lightreaction.photosystem II.LHC-II	Rep: Light harvesting chlorophyll a/b-binding protein precursor - Nicotiana sylvestris (Wood tobacco), partial (45%) [TC68403]
A_95_P017571	-4.1571	0.015397819	-5.01657	0.0021101525			GO:0005528 GO:0006457 GO:0003755 GO:0009543	29.6	protein.folding	KL4B.102F04F.051125T7 KL4B Nicotiana tabacum cDNA clone KL4B.102F04, mRNA sequence [EB679813]
A_95_P113137	-3.54107	0.007515344	-5.01583	2.4703128E-4			GO:0009579 GO:0009941 GO:0009573 GO:0016020 GO:0016984 GO:0009637 GO:0010218 GO:0048046 GO:0015977 GO:0010114	35.2	not assigned.unknown
A_95_P008091	-4.58293	0.008901856	-5.01571	3.3884266E-5			GO:0003735 GO:0000311 GO:0042254 GO:0006412	29.2.1.1.1.2.9	protein.synthesis.ribosomal protein.prokaryotic.chloroplast.50S subunit.L9	KP1B.001I21F.050628T7 KP1B Nicotiana tabacum cDNA clone KP1B.001I21, mRNA sequence [DV162582]
A_95_P025316	-4.57747	0.0028271463	-5.01325	1.9342331E-5				28.1.3	DNA.synthesis/chromatin structure.histone	Rep: Homolog of Homo sapiens "Histone 1, H2ai - Takifugu rubripes, partial (30%) [TC66663]
A_95_P105012	-3.82003	0.01580624	-5.0061	7.549456E-5			GO:0009535 GO:0009706 GO:0048529 GO:0003677	35.2	not assigned.unknown	Rep: ZIP - Nicotiana tabacum (Common tobacco), complete [TC68401]
A_95_P237194	-4.38495	0.0016785418	-5.00111	1.8716256E-4	-1.03921	0.0068178847		28.1.3	DNA.synthesis/chromatin structure.histone	KT7B.103C07F.060124T7 KT7 Nicotiana tabacum cDNA clone KT7B.103C07, mRNA sequence [EB447792]
A_95_P095513	-4.84436	0.018068409	-4.99626	0.0028636262				35.2	not assigned.unknown
A_95_P111602	-4.03998	0.041556057	-4.99116	0.0026073726				35.2	not assigned.unknown
A_95_P000146	-4.60595	0.03829138	-4.98211	2.591494E-4			GO:0016168 GO:0015979 GO:0030076	1.1.1.2	PS.lightreaction.photosystem II.PSII polypeptide subunits	Tabacco Cab21 mRNA for major chlorophyll a [X52743]
A_95_P187347	-3.31086	0.0020544368	-4.97319	8.789323E-5				23.4.10	nucleotide metabolism.phosphotransfer and pyrophosphatases.nucleoside diphosphate kinase	Rep: Nucleoside diphosphate kinase 2, chloroplast precursor - Nicotiana tabacum (Common tobacco), complete [TC44638]
A_95_P177167	-3.28267	0.020634813	-4.97297	0.002915408			GO:0008943 GO:0006096	1.3.4	PS.calvin cycle.GAP	Tobacco (N.tabacum) GapA mRNA encoding A-subunit of chloroplast glyceradehyde-3-phosphate dehydrogenase [M14417]
A_95_P291264	-3.51395	0.0023808964	-4.9727	0.0073683416				10.7	cell wall.modification	TT-07_K18 K326 trichome library Nicotiana tabacum cDNA, mRNA sequence [FG640817]
A_95_P102477	-3.82732	0.008645203	-4.97004	1.314311E-4			GO:0003735 GO:0006412 GO:0005840 GO:0009507	35.2	not assigned.unknown
A_95_P178107	-5.87691	0.003435276	-4.96841	0.0132893			GO:0016798	10.7	cell wall.modification	Nicotiana tabacum mRNA for endo-xyloglucan transferase (EXGT), complete cds [AB017025]
A_95_P014891	-2.79635	0.008669383	-4.96604	6.0336647E-4				1.1.2.2	PS.lightreaction.photosystem I.PSI polypeptide subunits	Rep: Photosystem I reaction center subunit II, chloroplast precursor - Nicotiana sylvestris (Wood tobacco), complete [TC45169]
A_95_P109197	-4.84173	0.011970856	-4.96458	6.026056E-4				35.2	not assigned.unknown
A_95_P117527	-3.37943	0.0028283242	-4.96424	8.4249995E-4				10.6.3	cell wall.degradation.pectate lyases and polygalacturonases
A_95_P023526	-3.69834	0.0061699133	-4.94582	7.712111E-4			GO:0009941 GO:0005840 GO:0009570 GO:0005634 GO:0003735 GO:0003723 GO:0009409 GO:0006412	29.2.1.1.1.2.21	protein.synthesis.ribosomal protein.prokaryotic.chloroplast.50S subunit.L21	KT7B.103I13F.060124T7 KT7 Nicotiana tabacum cDNA clone KT7B.103I13, mRNA sequence [EB447931]
A_95_P045291	-3.81182	0.0017063455	-4.9458	0.0011605293				27.3.46	RNA.regulation of transcription.DNA methyltransferases	Rep: Chromomethylase-like protein - Nicotiana tabacum (Common tobacco), partial (60%) [TC46193]
A_95_P182897	-3.56673	0.013680709	-4.93945	0.0023533935				1.3.7	PS.calvin cycle.FBPase	Rep: Fructose-1,6-bisphosphatase - Solanum tuberosum (Potato), partial (66%) [TC40873]
A_95_P188402	-3.77223	0.007271997	-4.93859	0.004926126				26.30	misc. other Ferredoxins and Rieske domain	KT7C.108J04F.051219T7 KT7 Nicotiana tabacum cDNA clone KT7C.108J04, mRNA sequence [EB450730]
A_95_P000521	-4.13569	0.027129816	-4.93547	4.137068E-4				35.2	not assigned.unknown	FS406685 normalized full-length tobacco cDNA library Nicotiana tabacum cDNA clone TBK02GR0016_4_E08 5', mRNA sequence [FS406685]
A_95_P013766	-2.96735	0.009810806	-4.92624	2.183797E-4			GO:0004356 GO:0007568 GO:0019676 GO:0005739 GO:0009507	12.2.2	N-metabolism.ammonia metabolism.glutamine synthase	KL4B.107F22F.051126T7 KL4B Nicotiana tabacum cDNA clone KL4B.107F22, mRNA sequence [EB680480]
A_95_P113362	-3.82992	0.0038975289	-4.91861	6.518919E-5				35.2	not assigned.unknown
A_95_P033599	-4.59405	0.009081344	-4.91349	1.1745271E-4				35.2	not assigned.unknown
A_95_P106322	-4.2798	0.0058052074	-4.91193	6.2113546E-4				1.1.2.1	PS.lightreaction.photosystem I.LHC-I	Rep: Chlorophyll a-b binding protein 8, chloroplast precursor - Solanum lycopersicum (Tomato) (Lycopersicon esculentum), complete [TC40446]
A_95_P294048	-4.33299	9.7048696E-4	-4.91104	0.0020713871			GO:0030155 GO:0009965 GO:0005739 GO:0050832 GO:0019199 GO:0010103			AGN_PNL233af1_d4.trimmed.seq AGN_PNL Nicotiana tabacum cDNA 5', mRNA sequence [FG202550]
A_95_P176937	-3.94827	0.015218765	-4.90971	0.0029153174			GO:0010287 GO:0009416 GO:0043531 GO:0009409 GO:0046863 GO:0010319 GO:0005524	1.3.13	PS.calvin cycle.rubisco interacting	N.tabacum Rca gene for ribulose bisphosphate carboxylase activase (pJQ4) [Z14980]
A_95_P129977	-3.67822	0.0036027636	-4.9044	1.8164075E-4				35.2	not assigned.unknown	Rep: 50S ribosomal protein L35 - Vitis vinifera (Grape), partial (55%) [TC61464]
A_95_P245962	-3.01493	0.01304706	-4.90354	2.5403223E-4						KL4B.107F22F.051126T7 KL4B Nicotiana tabacum cDNA clone KL4B.107F22, mRNA sequence [EB680480]
A_95_P041366	-4.76091	0.012787535	-4.89696	0.0030421384			GO:0042626 GO:0016020 GO:0006810	34.16	transport.ABC transporters and multidrug resistance systems
A_95_P187827	-3.83765	0.007456242	-4.89242	3.8135704E-4				29.2.1.1.1.1.17	protein.synthesis.ribosomal protein.prokaryotic.chloroplast.30S subunit.S17	Rep: Chromosome chr9 scaffold_7, whole genome shotgun sequence - Vitis vinifera (Grape), partial (15%) [TC71761]
A_95_P222782			-4.88641	3.1778082E-4				3.4.5	minor CHO metabolism.myo-inositol.inositol phosphatase
A_95_P217682	-3.34021	0.0017131276	-4.88384	6.107169E-5			GO:0009579 GO:0050662 GO:0009570 GO:0048046 GO:0003824 GO:0042742	29.5	protein.degradation	KP1B.001O05F.050628T7 KP1B Nicotiana tabacum cDNA clone KP1B.001O05, mRNA sequence [DV162696]
A_95_P107122	-5.68551	0.001012501	-4.88379	0.0013324692			GO:0006952 GO:0030414	35.2	not assigned.unknown
A_95_P103267	-4.37649	0.014596168	-4.88273	2.5421742E-4				35.2	not assigned.unknown	Rep: Proline-rich protein 1 - Capsicum annuum (Bell pepper), partial (44%) [TC73191]
A_95_P106102	-2.60997	0.0013975531	-4.88145	0.0027745902			GO:0003674 GO:0008150 GO:0012505	35.2	not assigned.unknown
A_95_P000511	-3.84971	0.03641135	-4.88114	0.0016345276			GO:0010224 GO:0009611 GO:0009543 GO:0003674 GO:0010193 GO:0030095	35.2	not assigned.unknown
A_95_P205602	-4.81957	0.02030322	-4.87725	4.7578986E-4				35.2	not assigned.unknown	Rep: Chromosome chr16 scaffold_94, whole genome shotgun sequence - Vitis vinifera (Grape), partial (7%) [TC60597]
A_95_P005306	-2.95053	0.021980042	-4.87622	0.0010805926				12.2.2	N-metabolism.ammonia metabolism.glutamine synthase	Rep: Glutamine synthetase - Nicotiana attenuata, partial (49%) [TC45478]
A_95_P032811	-3.71778	0.0061687827	-4.87586	2.4523673E-4				27.3.34	RNA.regulation of transcription.Orphan family	Nicotiana tabacum MAR-binding protein MFP1 homolog (MFP1-1) mRNA, complete cds [AF131231]
A_95_P187322	-3.01753	0.02809029	-4.86917	0.004399861				35.2	not assigned.unknown
A_95_P107842	-3.67095	0.0011524548	-4.86405	4.5310368E-4	-1.03923	0.011749672		33.99	development.unspecified	Rep: Chromosome chr4 scaffold_6, whole genome shotgun sequence - Vitis vinifera (Grape), partial (58%) [TC54649]
A_95_P176667	-2.41523	0.026854329	-4.85534	5.6819987E-5				1.3.2	PS.calvin cycle.rubisco small subunit	Rep: Ribulose bisphosphate carboxylase small chain, chloroplast precursor - Nicotiana sylvestris (Wood tobacco), complete [TC43573]
A_95_P234269	-4.22861	0.001800644	-4.85013	9.0491354E-5			GO:0003735 GO:0000312 GO:0006412 GO:0022627	29.2.1.1.1.1.9	protein.synthesis.ribosomal protein.prokaryotic.chloroplast.30S subunit.S9	KL4B.104O13F.051104T7 KL4B Nicotiana tabacum cDNA clone KL4B.104O13, mRNA sequence [DW000116]
A_95_P143267	-4.23372	0.0056850924	-4.84929	0.0013804291				35.2	not assigned.unknown	Rep: Pectate lyase - Vitis vinifera (Grape), partial (13%) [TC73238]
A_95_P107802	-4.72562	0.0060095773	-4.84517	0.0011519842			GO:0010114 GO:0016168 GO:0009637 GO:0010218	1.1.1.1	PS.lightreaction.photosystem II.LHC-II
A_95_P000271	-4.93934	0.017198961	-4.84052	0.0015693923	-1.42333	0.0012734438		1.1.5.1	PS.lightreaction.other electron carrier (ox/red).plastocyanin	KP1B.104M16F.050725T7 KP1B Nicotiana tabacum cDNA clone KP1B.104M16, mRNA sequence [DV160993]
A_95_P234314	-3.40358	0.012109682	-4.83936	0.0030505918			GO:0042132 GO:0009570 GO:0010319 GO:0048046 GO:0009409 GO:0006000	1.3.7	PS.calvin cycle.FBPase	AGN_ELP017xb08f1.ab1 AGN_ELP Nicotiana tabacum cDNA 5', mRNA sequence [FG133538]
A_95_P208647	-3.68941	0.006512824	-4.8389	4.1149824E-4				35.2	not assigned.unknown
A_95_P257836	-4.27253	4.716662E-4	-4.83489	5.4261356E-4			GO:0006633 GO:0016717 GO:0020037	11.8.1	lipid metabolism.''exotics'' (steroids, squalene etc).sphingolipids	Nicotiana tabacum sphingolipid delta-8 desaturase (DXDES) mRNA, complete cds [EF110692]
A_95_P005681	-4.50101	0.008622548	-4.8257	0.0060355775				1.1.1.1	PS.lightreaction.photosystem II.LHC-II	Rep: Light harvesting chlorophyll a/b-binding protein precursor - Nicotiana sylvestris (Wood tobacco), partial (57%) [TC60669]
A_95_P114917			-4.82266	0.0066340733				35.2	not assigned.unknown
A_95_P144487	-4.41304	0.005282392	-4.82097	2.6950967E-5			GO:0005525 GO:0005886	30.5	signalling.G-proteins	Nicotiana tabacum partial mRNA for putative rac protein (rac1 gene) [AJ496229]
A_95_P011471	-3.11633	0.010936617	-4.82057	1.4937173E-4				26.28	misc.GDSL-motif lipase
A_95_P002871	-4.1245	0.013412592	-4.80779	0.0035260413				1.1.2.2	PS.lightreaction.photosystem I.PSI polypeptide subunits
A_95_P000221	-3.9699	0.012005901	-4.80244	7.954881E-5				1.3.2	PS.calvin cycle.rubisco small subunit	KN6B.009J12F.050901T7 KN6B Nicotiana tabacum cDNA clone KN6B.009J12, mRNA sequence [EB438050]
A_95_P112657	-3.76071	0.011335626	-4.80226	8.913249E-4				35.2	not assigned.unknown
A_95_P028051	-3.16675	0.0041085095	-4.80185	1.7332692E-4			GO:0003674 GO:0008150 GO:0005739			TL13.110M06F.060320T7 TL13 Nicotiana tabacum cDNA clone TL13.110M06, mRNA sequence [EB435399]
A_95_P102632	-4.58277	0.0083976695	-4.79573	7.342723E-5			GO:0009570 GO:0009416 GO:0009767	1.1.5.2	PS.lightreaction.other electron carrier (ox/red).ferredoxin
A_95_P105927	-3.51563	0.01905282	-4.78945	5.8506423E-5				1.1.1.1	PS.lightreaction.photosystem II.LHC-II	Rep: Chloroplast pigment-binding protein CP26 - Nicotiana tabacum (Common tobacco), complete [TC43415]
A_95_P018576	-3.40261	0.015275255	-4.78744	0.0013124129				16.2.1.10	secondary metabolism.phenylpropanoids.lignin biosynthesis.CAD	KP1B.001P13F.050628T7 KP1B Nicotiana tabacum cDNA clone KP1B.001P13, mRNA sequence [DV162725]
A_95_P011541	-3.77404	0.0060259686	-4.78345	0.0025677648			GO:0005778 GO:0003674 GO:0016559	35.2	not assigned.unknown	KL4B.101M09F.051103T7 KL4B Nicotiana tabacum cDNA clone KL4B.101M09, mRNA sequence [DV999346]
A_95_P133767	-4.29074	0.00188818	-4.78086	7.66871E-4			GO:0004674 GO:0006468 GO:0005886 GO:0005524 GO:0007169	30.2.3	signalling.receptor kinases.leucine rich repeat III	Rep: Chromosome chr17 scaffold_16, whole genome shotgun sequence - Vitis vinifera (Grape), partial (25%) [TC48988]
A_95_P016426	-5.07231	0.010885678	-4.78082	0.0012445782			GO:0005575 GO:0003674 GO:0008150	9.9	mitochondrial electron transport / ATP synthesis.F1-ATPase	KP1B.107C02F.050726T7 KP1B Nicotiana tabacum cDNA clone KP1B.107C02, mRNA sequence [DV161109]
A_95_P129887	-3.83426	0.015587172	-4.77185	8.5695175E-4			GO:0016168 GO:0009637 GO:0010218 GO:0010114 GO:0030076 GO:0015979	1.1.2.1	PS.lightreaction.photosystem I.LHC-I
A_95_P102082			-4.76436	0.02161956				20.1	stress.biotic	TOBESTR059F01 TOBEST cDNA library 1 Nicotiana tabacum cDNA 5', mRNA sequence [FG626373]
A_95_P186702	-3.45793	0.007330304	-4.76357	6.39801E-4				35.2	not assigned.unknown
A_95_P000891	-3.81603	0.011827995	-4.76153	0.0034130635				35.2	not assigned.unknown	KL4B.103H17F.051103T7 KL4B Nicotiana tabacum cDNA clone KL4B.103H17, mRNA sequence [DV999596]
A_95_P265721	-3.18139	0.009385088	-4.75988	1.2295993E-4			GO:0005215 GO:0005634 GO:0005524 GO:0007059	31.2	cell.division	KR3B.110P19F.051111T7 KR3B Nicotiana tabacum cDNA clone KR3B.110P19, mRNA sequence [DW005248]
A_95_P306523	-4.15306	0.013377481	-4.75918	2.2569954E-4			GO:0003674 GO:0008150 GO:0009507			TT-03_O03 Samsun trichome library Nicotiana tabacum cDNA, mRNA sequence [FG635501]
A_95_P020846	-4.24379	0.0059633176	-4.75781	4.317561E-4			GO:0042127 GO:0009744 GO:0009735 GO:0051726 GO:0005634 GO:0009741 GO:0000082 GO:0000080 GO:0016538 GO:0005515	31.3	cell.cycle	Nicotiana tabacum CYCD3;5 mRNA for cyclin, complete cds [AB243208]
A_95_P138102	-4.4085	0.0016382565	-4.75619	1.1261398E-6			GO:0009826 GO:0009828 GO:0009831	10.7	cell wall.modification	Rep: Expansin precursor - Solanum lycopersicum (Tomato) (Lycopersicon esculentum), partial (94%) [TC52220]
A_95_P027346	-3.96511	0.007668938	-4.75605	2.3846091E-4	-1.05351	8.119772E-4	GO:0003674 GO:0008150	35.2	not assigned.unknown
A_95_P110287			-4.75531	0.005409074				35.2	not assigned.unknown	KR2B.105H23F.051227T7 KR2B Nicotiana tabacum cDNA clone KR2B.105H23, mRNA sequence [EB444943]
A_95_P211467	-3.96151	0.002965752	-4.75228	2.2728814E-4				17.2.2	hormone metabolism.auxin.signal transduction	Rep: Chromosome chr8 scaffold_29, whole genome shotgun sequence - Vitis vinifera (Grape), partial (28%) [TC75583]
A_95_P083815	-3.40378	0.0063762064	-4.75104	9.118995E-5			GO:0004853	19.7	tetrapyrrole synthesis.uroporphyrinogen decarboxylase	Rep: Chromosome chr19 scaffold_4, whole genome shotgun sequence - Vitis vinifera (Grape), partial (46%) [TC52044]
A_95_P059346	-3.525	0.0039900574	-4.74809	5.1266525E-5			GO:0004853	19.7	tetrapyrrole synthesis.uroporphyrinogen decarboxylase	Rep: Chromosome chr19 scaffold_4, whole genome shotgun sequence - Vitis vinifera (Grape), partial (46%) [TC52044]
A_95_P291903	-4.7814	7.343653E-4	-4.74693	4.6568265E-4			GO:0004809 GO:0008033 GO:0003723	27.3.99	RNA.regulation of transcription.unclassified	KF8C.103C05F.051214T7 KF8 Nicotiana tabacum cDNA clone KF8C.103C05, mRNA sequence [EB425366]
A_95_P000851	-2.20664	0.011219115	-4.74553	3.1632493E-4			GO:0009508	35.2	not assigned.unknown	KP1B.112N18F.060117T7 KP1B Nicotiana tabacum cDNA clone KP1B.112N18, mRNA sequence [EB682518]
A_95_P010711			-4.74166	0.0027158197	-1.56551	0.021939334	GO:0003674 GO:0008150	35.2	not assigned.unknown	KN6B.101B19F.051230T7 KN6B Nicotiana tabacum cDNA clone KN6B.101B19, mRNA sequence [EB438558]
A_95_P013151	-4.05293	0.004194536	-4.74092	2.9462558E-4				29.2.1.1.1.1.9	protein.synthesis.ribosomal protein.prokaryotic.chloroplast.30S subunit.S9
A_95_P096888	-2.54782	0.005126466	-4.73994	2.1279347E-4				35.2	not assigned.unknown
A_95_P235124	-4.38262	0.0028111606	-4.73941	2.2103844E-4			GO:0006096 GO:0004332	1.3.6	PS.calvin cycle.aldolase	KL4B.100H13F.050922T7 KL4B Nicotiana tabacum cDNA clone KL4B.100H13, mRNA sequence [DV998904]
A_95_P144012	-4.99261	0.002139764	-4.73624	6.71195E-5				34.19.1	transport.Major Intrinsic Proteins.PIP	Rep: Aquaporin - Nicotiana tabacum (Common tobacco), complete [TC44514]
A_95_P151917	-5.13778	0.028145716	-4.73572	0.0038734756	-1.3125	0.01998964		35.2	not assigned.unknown
A_95_P028046	-3.74767	0.015826171	-4.72915	2.980231E-4				1.2.7	PS.photorespiration.glycerate kinase	Rep: Chromosome chr9 scaffold_7, whole genome shotgun sequence - Vitis vinifera (Grape), partial (94%) [TC40827]
A_95_P008606	-5.17525	0.0022794122	-4.71972	2.6978698E-5			GO:0015250 GO:0005634 GO:0006810 GO:0005886	34.19.1	transport.Major Intrinsic Proteins.PIP	Rep: Aquaporin - Nicotiana tabacum (Common tobacco), complete [TC44514]
A_95_P247242	-3.16032	0.011436893	-4.71797	2.740609E-4			GO:0016168 GO:0010287 GO:0009637 GO:0010218 GO:0009768 GO:0010114 GO:0030076	1.1.2.1	PS.lightreaction.photosystem I.LHC-I	KT7B.103M17F.060124T7 KT7 Nicotiana tabacum cDNA clone KT7B.103M17, mRNA sequence [EB448024]
A_95_P003121	-4.4939	0.010060323	-4.71739	1.7284516E-4				1.1.5.2	PS.lightreaction.other electron carrier (ox/red).ferredoxin	KN6B.114I07F.060127T7 KN6B Nicotiana tabacum cDNA clone KN6B.114I07, mRNA sequence [EB442583]
A_95_P033629	-3.46078	0.014655414	-4.71663	1.3817214E-4			GO:0009617 GO:0009626	16.2.1.10	secondary metabolism.phenylpropanoids.lignin biosynthesis.CAD	KP1B.001P13F.050628T7 KP1B Nicotiana tabacum cDNA clone KP1B.001P13, mRNA sequence [DV162725]
A_95_P214662	-3.10326	0.009950656	-4.71426	1.3172675E-4			GO:0009570 GO:0009543	1.1.1.2	PS.lightreaction.photosystem II.PSII polypeptide subunits	KL4B.100K21F.050922T7 KL4B Nicotiana tabacum cDNA clone KL4B.100K21, mRNA sequence [DV998978]
A_95_P029006	-3.57166	0.0017328876	-4.70944	7.8152044E-4			GO:0031072 GO:0006457 GO:0051082 GO:0009507	33.99	development.unspecified
A_95_P204907	-4.97268	0.0032868502	-4.70905	9.0587634E-4				26.7	misc.oxidases - copper, flavone etc.	Rep: Chromosome chr10 scaffold_297, whole genome shotgun sequence - Vitis vinifera (Grape), partial (44%) [TC64668]
A_95_P286638	-3.39751	0.0027949335	-4.70472	9.2972716E-4			GO:0009535 GO:0003674 GO:0009543 GO:0008150 GO:0009570			TT-48_O10 K326 late senescent leaf library Nicotiana tabacum cDNA, mRNA sequence [FG645346]
A_95_P002566	-2.68142	0.0011887376	-4.7041	1.1839868E-6			GO:0045298 GO:0000226 GO:0005829 GO:0005200 GO:0005874	31.1	cell.organisation
A_95_P108502	-5.09346	0.004286293	-4.69842	7.7739904E-5			GO:0015979 GO:0009654 GO:0005509 GO:0019898	1.1.1.2	PS.lightreaction.photosystem II.PSII polypeptide subunits	Rep: Uncharacterized protein At2g01918.1 - Arabidopsis thaliana (Mouse-ear cress), partial (36%) [TC67079]
A_95_P113182	-4.26751	0.009948034	-4.69666	7.60487E-5				1.1.5.2	PS.lightreaction.other electron carrier (ox/red).ferredoxin	Nicotiana tabacum phospholipase C2 mRNA, complete cds [AF223573]
A_95_P133687	-3.98019	0.01772474	-4.69539	0.0012979091			GO:0010287 GO:0009416 GO:0043531 GO:0009409 GO:0046863 GO:0010319 GO:0005524	1.3.13	PS.calvin cycle.rubisco interacting	Nicotiana tabacum rubisco activase precursor (Rca) mRNA, complete cds [U35111]
A_95_P010701	-4.45838	0.0033971418	-4.69435	3.112713E-4				1.3.6	PS.calvin cycle.aldolase	Rep: Fructose-bisphosphate aldolase - Vitis vinifera (Grape), complete [TC54270]
A_95_P016261	-3.52477	0.00855629	-4.69225	4.6256647E-4				29.2.1.1.1.2.11	protein.synthesis.ribosomal protein.prokaryotic.chloroplast.50S subunit.L11	KT7C.106I01F.051219T7 KT7 Nicotiana tabacum cDNA clone KT7C.106I01, mRNA sequence [EB450360]
A_95_P230534	-3.44889	0.0047249375	-4.68957	1.1223665E-4			GO:0009941 GO:0022625 GO:0009570 GO:0016020 GO:0003735 GO:0006412			KG9B.002O05F.050720T7 KG9B Nicotiana tabacum cDNA clone KG9B.002O05, mRNA sequence [DV158163]
A_95_P156402	-2.92283	0.00740736	-4.68862	7.099556E-6	-1.05942	0.0016053771	GO:0006457 GO:0005524 GO:0009507	29.6	protein.folding	Rep: Chromosome chr15 scaffold_19, whole genome shotgun sequence - Vitis vinifera (Grape), partial (75%) [TC57376]
A_95_P122472	-3.68994	0.0051599992	-4.68615	9.654739E-4				35.2	not assigned.unknown
A_95_P000716	-3.30278	0.01416243	-4.68069	1.03108156E-4				1.1.2.2	PS.lightreaction.photosystem I.PSI polypeptide subunits	N.tabacum psaH gene for photosystem I psaH protein [X61665]
A_95_P017301	-4.09875	0.009252533	-4.67949	9.1318134E-4				1.1.2.1	PS.lightreaction.photosystem I.LHC-I	Rep: Type III chlorophyll a/b-binding protein - Lycoris aurea (Golden hurricane lily) (Golden spiderlily), partial (90%) [TC57404]
A_95_P193007	-3.93559	0.0061070127	-4.67905	3.937434E-4				35.2	not assigned.unknown	KL4B.108I06F.051105T7 KL4B Nicotiana tabacum cDNA clone KL4B.108I06, mRNA sequence [DW000657]
A_95_P111982	-3.67603	0.0046522277	-4.67862	2.189759E-4			GO:0003735 GO:0005840 GO:0042254 GO:0006412 GO:0009507	29.2.1.99.2.34	protein.synthesis.ribosomal protein.unknown.large subunit.L34
A_95_P219437	-3.75564	0.03817502	-4.67769	0.002897502	-1.12459	0.024266079		1.3.13	PS.calvin cycle.rubisco interacting	Rep: Ribulose bisphosphate carboxylase/oxygenase activase 1, chloroplast precursor - Nicotiana tabacum (Common tobacco), partial (10%) [TC68375]
A_95_P103337	-4.4948	0.0033558342	-4.6737	7.3318044E-4				1.3.6	PS.calvin cycle.aldolase	Rep: Fructose-bisphosphate aldolase - Vitis vinifera (Grape), complete [TC54270]
A_95_P115447	-3.48843	0.0021706398	-4.67365	8.911591E-5			GO:0016020	35.2	not assigned.unknown	KG9B.001I11F.050628T7 KG9B Nicotiana tabacum cDNA clone KG9B.001I11, mRNA sequence [DV157665]
A_95_P010606	-5.00205	0.0035441665	-4.67337	0.0023906988				1.1.2.2	PS.lightreaction.photosystem I.PSI polypeptide subunits	KN6B.104C11F.060103T7 KN6B Nicotiana tabacum cDNA clone KN6B.104C11, mRNA sequence [EB439666]
A_95_P130752	-3.35204	0.0033426797	-4.67002	3.6433086E-4				35.2	not assigned.unknown
A_95_P185997	-3.22812	0.015401165	-4.65801	0.0021990344				11.2.4	lipid metabolism.FA desaturation.omega 6 desaturase	Nicotiana tabacum microsomal omega-6-desaturase (FAD2) mRNA, complete cds; nuclear gene for microsomal product [AY660024]
A_95_P224277	-5.70498	0.0015977611	-4.65767	0.0015208741			GO:0046910 GO:0008150	26.18	misc.invertase/pectin methylesterase inhibitor family protein	KT7C.110G05F.051221T7 KT7 Nicotiana tabacum cDNA clone KT7C.110G05, mRNA sequence [EB451377]
A_95_P193382	-5.35088	0.008955602	-4.65673	4.961764E-4				34.19.1	transport.Major Intrinsic Proteins.PIP	Rep: PM28B protein - Spinacia oleracea (Spinach), complete [TC43989]
A_95_P251327	-3.60063	0.012715866	-4.65652	0.0013204246			GO:0008266 GO:0010287 GO:0006364 GO:0003729	27.3.99	RNA.regulation of transcription.unclassified	Nicotiana tabacum mRNA-binding protein precursor (csp41) mRNA, partial cds; nuclear gene for chloroplast product [AY324804]
A_95_P109883	-3.26362	0.009579748	-4.65245	1.7285482E-4			GO:0010205 GO:0010207 GO:0010287 GO:0010242 GO:0042549 GO:0009543 GO:0008266 GO:0030095 GO:0009654 GO:0035304	1.1.1.2	PS.lightreaction.photosystem II.PSII polypeptide subunits	Nicotiana tabacum oxygen evolving complex 33 kDa photosystem II protein (PsbO) mRNA, complete cds; nuclear gene for chloroplast product [AY220076]
A_95_P251002	-3.72051	0.008374981	-4.65085	4.0421824E-4			GO:0003735 GO:0009570 GO:0016020 GO:0005840 GO:0006412	29.2.1.1.1.2.3	protein.synthesis.ribosomal protein.prokaryotic.chloroplast.50S subunit.L3	Nicotiana tabacum mRNA for chloroplast ribosomal protein L3, partial cds [AB010877]
A_95_P157287	-4.61315	0.0029993248	-4.6448	8.810092E-5	-1.01437	0.00320947	GO:0015250 GO:0005634 GO:0006810 GO:0005886	34.19.1	transport.Major Intrinsic Proteins.PIP
A_95_P272936	-4.17793	0.006190568	-4.64374	4.8269704E-4			GO:0045263 GO:0015986 GO:0015078 GO:0009507	1.1.4	PS.lightreaction.ATP synthase	KL4B.106M20F.051125T7 KL4B Nicotiana tabacum cDNA clone KL4B.106M20, mRNA sequence [EB680311]
A_95_P270181	-3.55957	0.0071382504	-4.64186	0.0015193729			GO:0000166 GO:0008150 GO:0003723 GO:0009507	27.4	RNA.RNA binding	KL5B.106B12F.060215T7 KL5B Nicotiana tabacum cDNA clone KL5B.106B12, mRNA sequence [EB430209]
A_95_P012456			-4.6391	4.8109164E-4	-1.12556	0.012798565		16.1.4.6	secondary metabolism.isoprenoids.carotenoids.carotenoid beta ring hydroxylase	Rep: Beta-carotene hydroxylase 2 - Capsicum annuum (Bell pepper), partial (75%) [TC44169]
A_95_P103432	-3.48329	0.0070712054	-4.63801	3.1356773E-4				29.2.1.1.1.2.27	protein.synthesis.ribosomal protein.prokaryotic.chloroplast.50S subunit.L27	Rep: 50S ribosomal protein L27, chloroplast precursor - Nicotiana tabacum (Common tobacco), complete [TC48459]
A_95_P114542	-3.47504	0.001713789	-4.63727	2.2170732E-4				35.2	not assigned.unknown	TT-48_O10 K326 late senescent leaf library Nicotiana tabacum cDNA, mRNA sequence [FG645346]
A_95_P230614	-4.34324	0.0063329386	-4.63523	7.762181E-5			GO:0003674 GO:0008150 GO:0012505	35.2	not assigned.unknown	KF8C.104O14F.051214T7 KF8 Nicotiana tabacum cDNA clone KF8C.104O14, mRNA sequence [EB425998]
A_95_P185037	-4.50455	0.021242604	-4.63509	0.0033727125	-1.30293	0.01918875		34.19.2	transport.Major Intrinsic Proteins.TIP	Rep: Delta-tonoplast intrinsic protein - Gossypium hirsutum (Upland cotton) (Gossypium mexicanum), complete [TC40609]
A_95_P029336	-3.31245	0.017406462	-4.63438	9.227748E-4				27.3.99	RNA.regulation of transcription.unclassified
A_95_P110222	-2.89473	0.014688709	-4.62498	1.9546875E-4				35.2	not assigned.unknown	KL5B.114F14F.060217T7 KL5B Nicotiana tabacum cDNA clone KL5B.114F14, mRNA sequence [EB431631]
A_95_P003501	-3.61803	0.005309762	-4.62149	1.894565E-4				29.2.1.1.1.2.34	protein.synthesis.ribosomal protein.prokaryotic.chloroplast.50S subunit.L34	Rep: 50S ribosomal protein L34, chloroplast precursor - Spinacia oleracea (Spinach), partial (52%) [TC53303]
A_95_P033444	-3.97019	0.014935623	-4.62078	2.270982E-4				1.3.6	PS.calvin cycle.aldolase	Rep: Fructose-bisphosphate aldolase - Nicotiana paniculata, complete [TC48220]
A_95_P258952	-2.9899	0.008092511	-4.61568	9.1301445E-5			GO:0009579 GO:0003674 GO:0009773	1.1.40	PS.lightreaction.cyclic electron flow-chlororespiration	KL5B.103C20F.060207T7 KL5B Nicotiana tabacum cDNA clone KL5B.103C20, mRNA sequence [EB429556]
A_95_P043301	-4.01261	0.0074121826	-4.61459	6.129189E-4			GO:0003700 GO:0005575 GO:0045449	27.3.31	RNA.regulation of transcription.TUB transcription factor family	Rep: Uncharacterized protein At1g16070.2 - Arabidopsis thaliana (Mouse-ear cress), partial (32%) [TC69834]
A_95_P177052	-2.89652	0.002252707	-4.61283	3.9124607E-5			GO:0045298 GO:0000226 GO:0005829 GO:0005200 GO:0005874	31.1	cell.organisation	Nicotiana tabacum mRNA for alpha-tubulin (tubA2 gene) [AJ421412]
A_95_P249062	-4.47779	0.014939332	-4.61163	7.2030256E-5			GO:0005739	35.2	not assigned.unknown	Nicotiana tabacum extracellular Ca2+ sensing receptor (cas) mRNA, complete cds [EU342421]
A_95_P068655	-4.22859	0.0020780517	-4.6071	0.0052966317			GO:0042393 GO:0031507 GO:0045787 GO:0009555 GO:0008283 GO:0006334 GO:0000724 GO:0009934 GO:0005678 GO:0010026	35.2	not assigned.unknown
A_95_P113197	-4.84262	0.010945486	-4.60676	5.438888E-4				1.1.3	PS.lightreaction.cytochrome b6/f	Rep: Chromosome chr3 scaffold_8, whole genome shotgun sequence - Vitis vinifera (Grape), partial (46%) [TC55227]
A_95_P051651	-3.58191	1.20765624E-4	-4.60506	5.7752375E-5			GO:0009535 GO:0009941 GO:0009737 GO:0009570 GO:0010319 GO:0008266 GO:0009409 GO:0045087	27.4	RNA.RNA binding
A_95_P156357	-5.05439	0.005616654	-4.60503	0.00934526			GO:0003674 GO:0005576 GO:0008150 GO:0012505	20.1	stress.biotic
A_95_P290588	-4.01572	0.01831868	-4.60471	0.0014619998	-1.59607	4.5980074E-4	GO:0005575 GO:0003674 GO:0008150	35.2	not assigned.unknown	KL4B.105O15F.051104T7 KL4B Nicotiana tabacum cDNA clone KL4B.105O15, mRNA sequence [DW000470]
A_95_P248747	-5.22558	0.003638451	-4.60413	8.5390714E-4			GO:0016798 GO:0016762	10.7	cell wall.modification	KT7C.112B04F.051221T7 KT7 Nicotiana tabacum cDNA clone KT7C.112B04, mRNA sequence [EB451610]
A_95_P008126	-3.89672	0.012789725	-4.59311	0.0018616201				26.12	misc.peroxidases	Rep: Secretory peroxidase - Nicotiana tabacum (Common tobacco), complete [TC40377]
A_95_P131757			-4.5922	0.0017745296	-1.36387	0.031203473		35.2	not assigned.unknown	Rep: Predicted protein - Physcomitrella patens subsp. patens, partial (65%) [TC43873]
A_95_P181262	-2.36115	0.00441998	-4.586	0.0012643316				1.1.40	PS.lightreaction.cyclic electron flow-chlororespiration	Rep: Chromosome chr2 scaffold_112, whole genome shotgun sequence - Vitis vinifera (Grape), partial (85%) [TC42252]
A_95_P086475	-4.30637	0.0016581579	-4.58201	4.7763836E-4			GO:0005575 GO:0003674 GO:0008150	27.3.99	RNA.regulation of transcription.unclassified
A_95_P238089	-3.60993	0.005238901	-4.57695	1.2464632E-4			GO:0009535 GO:0042646 GO:0003677	27.3.34	RNA.regulation of transcription.Orphan family	Nicotiana tabacum MAR-binding protein MFP1 homolog (MFP1-1) mRNA, complete cds [AF131231]
A_95_P109337	-4.61679	0.0019756977	-4.5769	1.2865075E-5				28.1.3	DNA.synthesis/chromatin structure.histone	EST_FLW001xk07f1.ab1 EST_FLW Nicotiana tabacum cDNA, mRNA sequence [EH615247]
A_95_P014261	-3.26061	0.0031089701	-4.57365	6.6801906E-4			GO:0019288 GO:0008661 GO:0015995	16.1.1.1	secondary metabolism.isoprenoids.non-mevalonate pathway.DXS	Nicotiana tabacum mRNA for 1-deoxy-D-xylulose-5-phosphate synthase (dxs gene) [FN429979]
A_95_P219217	-4.91014	0.014158547	-4.56655	0.001745429				1.1.1.2	PS.lightreaction.photosystem II.PSII polypeptide subunits	Rep: Chromosome chr1 scaffold_84, whole genome shotgun sequence - Vitis vinifera (Grape), partial (17%) [TC74411]
A_95_P070515	-5.11441	0.011332667	-4.5632	1.8851267E-4			GO:0009416	35.2	not assigned.unknown	Rep: Chromosome chr17 scaffold_101, whole genome shotgun sequence - Vitis vinifera (Grape), partial (80%) [TC69044]
A_95_P266976	-4.43447	5.0777115E-4	-4.5624	0.0036601836			GO:0004525 GO:0003723 GO:0006396 GO:0009507	27.1.19	RNA.processing.ribonucleases	KG9B.001H18F.050628T7 KG9B Nicotiana tabacum cDNA clone KG9B.001H18, mRNA sequence [DV157648]
A_95_P109157	-4.42687	0.011922819	-4.56207	0.0025165994	-1.23558	0.010642681		35.2	not assigned.unknown
A_95_P198152	-3.39125	0.017761884	-4.56192	1.16207826E-4			GO:0008878	2.1.2.1	major CHO metabolism.synthesis.starch.AGPase	AGN_ELP017xe08f1.ab1 AGN_ELP Nicotiana tabacum cDNA 5', mRNA sequence [FG133388]
A_95_P147292	-5.03106	0.009813677	-4.56033	0.002214101	-1.19053	0.023721084		35.2	not assigned.unknown	Rep: Chromosome undetermined scaffold_46, whole genome shotgun sequence - Paramecium tetraurelia, partial (6%) [TC66255]
A_95_P061270	-4.09734	0.018446524	-4.5595	5.580833E-4			GO:0003674 GO:0008150	35.2	not assigned.unknown
A_95_P177442	-4.5289	0.0015588057	-4.55593	8.2430814E-4				18.2	Co-factor and vitamine metabolism.thiamine	Nicotiana tabacum putative chloroplast thiazole biosynthetic protein (ThiI) mRNA, complete cds; nuclear gene for chloroplast product [AY220080]
A_95_P146747	-4.88513	0.004782729	-4.55518	0.0055623977				35.2	not assigned.unknown
A_95_P201947	-4.12309	0.007936341	-4.55412	5.2987134E-6			GO:0009826 GO:0009831 GO:0009739 GO:0009828 GO:0006949 GO:0010114	10.7	cell wall.modification	KG9B.102L08F.051126T7 KG9B Nicotiana tabacum cDNA clone KG9B.102L08, mRNA sequence [EB677778]
A_95_P197717	-3.71456	0.009815548	-4.55372	3.7132416E-4				29.2.1.1.1.2.3	protein.synthesis.ribosomal protein.prokaryotic.chloroplast.50S subunit.L3	Rep: 50S ribosomal protein L3, chloroplast precursor - Nicotiana tabacum (Common tobacco), complete [TC48689]
A_95_P000351	-3.28785	0.02608226	-4.55339	7.769888E-4				1.1.1.2	PS.lightreaction.photosystem II.PSII polypeptide subunits
A_95_P079520	-3.73071	0.015393669	-4.53215	8.3534745E-4	-1.10123	0.006338433	GO:0004842 GO:0008283	29.5.11.3	protein.degradation.ubiquitin.E2
A_95_P103177	-4.27686	0.008995124	-4.52653	1.1153537E-4				1.1.5.2	PS.lightreaction.other electron carrier (ox/red).ferredoxin	KN6B.114I07F.060127T7 KN6B Nicotiana tabacum cDNA clone KN6B.114I07, mRNA sequence [EB442583]
A_95_P003721	-3.11244	0.010205189	-4.52462	8.5165614E-4	-1.0929	0.014023575		1.1.1.2	PS.lightreaction.photosystem II.PSII polypeptide subunits
A_95_P003971	-4.17998	0.0025279704	-4.52416	0.0015751771			GO:0009737 GO:0009414 GO:0006869	35.2	not assigned.unknown	TT-35_J07 K326 late senescent leaf library Nicotiana tabacum cDNA, mRNA sequence [FG644924]
A_95_P233499	-4.46147	0.012133176	-4.52152	0.0032583755			GO:0000911 GO:0009524 GO:0009558 GO:0004674	35.2	not assigned.unknown	KG9B.104H03F.060120T7 KG9B Nicotiana tabacum cDNA clone KG9B.104H03, mRNA sequence [EB678409]
A_95_P004096	-5.80331	0.0029483372	-4.52098	1.5433061E-4				20.1	stress.biotic
A_95_P148847	-3.40415	0.0051441914	-4.5148	9.06641E-4			GO:0003735 GO:0042254 GO:0022625	29.2.1.1.1.2.11	protein.synthesis.ribosomal protein.prokaryotic.chloroplast.50S subunit.L11	KT7C.106I01F.051219T7 KT7 Nicotiana tabacum cDNA clone KT7C.106I01, mRNA sequence [EB450360]
A_95_P012321	-3.90619	0.0019521733	-4.51357	0.0020664881				33.99	development.unspecified	Rep: Transcription factor Ntlim1 - Nicotiana tabacum (Common tobacco), complete [TC43949]
A_95_P002651	-2.71311	0.023974927	-4.51273	1.955019E-4				1.3.2	PS.calvin cycle.rubisco small subunit	FSI_51 flooding-treated Nicotiana tabacum cDNA library Nicotiana tabacum cDNA, mRNA sequence [EV849919]
A_95_P043631	-4.12594	6.3026045E-4	-4.50812	7.9432095E-4			GO:0046872 GO:0009055	35.2	not assigned.unknown	Rep: Chromosome chr17 scaffold_16, whole genome shotgun sequence - Vitis vinifera (Grape), partial (75%) [TC58172]
A_95_P293538	-3.50552	0.0021656365	-4.50628	1.07573556E-4			GO:0009535 GO:0015995 GO:0046408	19.15	tetrapyrrole synthesis.chlorophyll synthase	Nicotiana tabacum cultivar SNN chlorophyll synthase (CHLG) mRNA, CHLG-2 allele, complete cds [FJ905102]
A_95_P107637	-4.16871	0.009640197	-4.50368	1.2712191E-4				1.1.5.2	PS.lightreaction.other electron carrier (ox/red).ferredoxin	KN6B.114I07F.060127T7 KN6B Nicotiana tabacum cDNA clone KN6B.114I07, mRNA sequence [EB442583]
A_95_P005396	-2.96568	0.01245964	-4.50314	2.6175368E-4				35.2	not assigned.unknown	KL5B.114F14F.060217T7 KL5B Nicotiana tabacum cDNA clone KL5B.114F14, mRNA sequence [EB431631]
A_95_P187232	-2.8618	0.03501449	-4.50054	0.009728433				20.2.99	stress.abiotic.unspecified	EST_FLW001xl21f1.ab1 EST_FLW Nicotiana tabacum cDNA, mRNA sequence [EH615411]
A_95_P216457	-3.51158	0.014647243	-4.49338	0.0018910024			GO:0003735 GO:0005840 GO:0009507 GO:0006412 GO:0005488	29.2.1.1.1.1.530	protein.synthesis.ribosomal protein.prokaryotic.chloroplast.30S subunit.S30A	KT7C.108H20F.051219T7 KT7 Nicotiana tabacum cDNA clone KT7C.108H20, mRNA sequence [EB450703]
A_95_P222127	-4.79854	0.0029585413	-4.48331	0.0049674157	-2.63541	0.001615564	GO:0009739 GO:0012505	17.6.3	hormone metabolism.gibberelin.induced-regulated-responsive-activated	KL5B.001F09F.050901T7 KL5B Nicotiana tabacum cDNA clone KL5B.001F09, mRNA sequence [EB429101]
A_95_P206642	-3.39246	0.00395206	-4.48224	3.498269E-5				26.8	misc.nitrilases, *nitrile lyases, berberine bridge enzymes, reticuline oxidases, troponine reductases	Nicotiana tabacum NtAMI1 mRNA for indole-3-acetamide hydrolase, complete cds [AB457638]
A_95_P258736	-3.96742	0.011027558	-4.47601	7.413266E-4			GO:0009535 GO:0003959 GO:0009570 GO:0008266 GO:0045157 GO:0045156 GO:0055114	1.1.5.3	PS.lightreaction.other electron carrier (ox/red).ferredoxin reductase	KL4B.103K01F.051103T7 KL4B Nicotiana tabacum cDNA clone KL4B.103K01, mRNA sequence [DV999651]
A_95_P144807	-3.77807	0.0030153475	-4.47485	2.197923E-4			GO:0004091	11.9.3.2	lipid metabolism.lipid degradation.lysophospholipases.carboxylesterase
A_95_P271086	-3.92937	0.0015578595	-4.47295	2.4077986E-4			GO:0004553	10.6.1	cell wall.degradation.cellulases and beta -1,4-glucanases	Rep: Chromosome chr18 scaffold_1, whole genome shotgun sequence - Vitis vinifera (Grape), partial (90%) [TC41095]
A_95_P254604	-6.02019	0.0010903802	-4.47259	0.009104397			GO:0005886 GO:0031225			AGN_RNC029xc24f1.ab1 AGN_RNC Nicotiana tabacum cDNA 5', mRNA sequence [FG156029]
A_95_P178547	-4.93096	0.011727738	-4.47106	1.3221607E-4				1.1.3	PS.lightreaction.cytochrome b6/f
A_95_P107827	-5.13146	0.013875883	-4.47051	0.0053438265			GO:0016168 GO:0009637 GO:0010218 GO:0010114 GO:0030076 GO:0015979	1.1.1.1	PS.lightreaction.photosystem II.LHC-II
A_95_P263586	-3.05495	0.0019649516	-4.46945	0.0068514473			GO:0009535 GO:0005528 GO:0006457 GO:0003755 GO:0009543	29.6	protein.folding	KL4B.104D18F.051104T7 KL4B Nicotiana tabacum cDNA clone KL4B.104D18, mRNA sequence [DV999865]
A_95_P149147	-3.84886	0.0025814744	-4.46838	7.801758E-5			GO:0009944 GO:0010154 GO:0003700 GO:0010158 GO:0005634 GO:0010159 GO:0009933 GO:0005515 GO:0009909	27.3.10	RNA.regulation of transcription.C2C2(Zn) YABBY family	KG9B.105K01F.051128T7 KG9B Nicotiana tabacum cDNA clone KG9B.105K01, mRNA sequence [EB678836]
A_95_P033394	-4.35302	0.0016611491	-4.46809	1.256297E-4				35.2	not assigned.unknown	Rep: Chromosome undetermined scaffold_161, whole genome shotgun sequence - Vitis vinifera (Grape), partial (9%) [TC64708]
A_95_P033839	-3.20665	3.843113E-4	-4.46268	0.0010990199			GO:0045298 GO:0000226 GO:0005829 GO:0005200 GO:0005874	31.1	cell.organisation
A_95_P307753	-3.64833	0.0040179	-4.46011	1.550757E-4			GO:0003674 GO:0008150 GO:0009941			TT-03_A08 K326 early senescent leaf library Nicotiana tabacum cDNA, mRNA sequence [FG641732]
A_95_P134047	-3.57296	0.00884276	-4.4594	4.1586944E-4			GO:0010319 GO:0008974 GO:0009058 GO:0005515 GO:0009409 GO:0005524	1.3.12	PS.calvin cycle.PRK
A_95_P037941	-4.70444	0.0062558698	-4.45587	2.731012E-4			GO:0003735 GO:0000312 GO:0006412 GO:0022627	29.2.1.1.1.1.9	protein.synthesis.ribosomal protein.prokaryotic.chloroplast.30S subunit.S9
A_95_P286283	-3.5596	0.0013519252	-4.4555	0.0010193875			GO:0031072 GO:0006457 GO:0051082 GO:0009507			TT-30_L15 K326 trichome library Nicotiana tabacum cDNA, mRNA sequence [FG641422]
A_95_P187367	-3.03332	0.0058374875	-4.4474	1.8470266E-4			GO:0009535 GO:0009941 GO:0009570 GO:0042742 GO:0004751 GO:0019253	7.2.4	OPP.non-reductive PP.ribose 5-phosphate isomerase	KL4B.102I22F.051125T7 KL4B Nicotiana tabacum cDNA clone KL4B.102I22, mRNA sequence [EB679898]
A_95_P202097	-5.0904	6.131896E-4	-4.44733	0.0052742227				28.1	DNA.synthesis/chromatin structure	Rep: Chromosome chr1 scaffold_84, whole genome shotgun sequence - Vitis vinifera (Grape), partial (76%) [TC66692]
A_95_P002916			-4.44362	0.024135517				35.2	not assigned.unknown	TOBESTR059F01 TOBEST cDNA library 1 Nicotiana tabacum cDNA 5', mRNA sequence [FG626373]
A_95_P113727	-3.44841	0.011219775	-4.44322	0.0022822306			GO:0003735 GO:0009941 GO:0006412 GO:0015935 GO:0003723	29.2.1.1.1.1.13	protein.synthesis.ribosomal protein.prokaryotic.chloroplast.30S subunit.S13	Rep: Chromosome chr18 scaffold_1, whole genome shotgun sequence - Vitis vinifera (Grape), partial (78%) [TC73630]
A_95_P006861	-3.35315	0.0013001084	-4.44079	2.3394146E-4				27.4	RNA.RNA binding	GB
A_95_P111392	-4.9997	0.011500636	-4.43978	1.08579814E-4			GO:0005507 GO:0046688 GO:0009543	1.1.5.1	PS.lightreaction.other electron carrier (ox/red).plastocyanin
A_95_P029841	-3.37882	0.001010775	-4.43754	1.9295068E-4				27.4	RNA.RNA binding	Rep: 28 kDa ribonucleoprotein, chloroplast precursor - Nicotiana sylvestris (Wood tobacco), complete [TC70789]
A_95_P240094	-3.63043	0.0056025865	-4.43692	0.0014162416			GO:0009535 GO:0003959 GO:0009570 GO:0008266 GO:0045157 GO:0045156 GO:0055114	1.1.5.3	PS.lightreaction.other electron carrier (ox/red).ferredoxin reductase	KL4B.103K01F.051103T7 KL4B Nicotiana tabacum cDNA clone KL4B.103K01, mRNA sequence [DV999651]
A_95_P095888	-3.45619	0.008819239	-4.42994	2.158586E-6			GO:0005794 GO:0003674 GO:0008150 GO:0009505	35.2	not assigned.unknown	BP533379 MAT005 Nicotiana tabacum cDNA clone BY30065, mRNA sequence [BP533379]
A_95_P030121	-3.40053	0.006737243	-4.42948	1.1178376E-5				35.2	not assigned.unknown	Rep: 50S ribosomal protein L29, chloroplast precursor - Zea mays (Maize), partial (60%) [TC52030]
A_95_P119637	-3.3175	0.004531982	-4.42884	6.0639984E-4			GO:0003674 GO:0016021 GO:0008150	11.8.1	lipid metabolism.''exotics'' (steroids, squalene etc).sphingolipids
A_95_P067595	-4.64916	0.006680481	-4.42817	0.004074387			GO:0003674 GO:0008150	35.2	not assigned.unknown	Rep: Chromosome undetermined scaffold_89, whole genome shotgun sequence - Vitis vinifera (Grape), partial (34%) [TC74224]
A_95_P134687	-3.59877	0.0022681379	-4.42758	1.2823685E-4				35.2	not assigned.unknown
A_95_P245872	-3.44856	0.036221508	-4.42645	0.0015767787			GO:0003674			EST_FLW001xl21f1.ab1 EST_FLW Nicotiana tabacum cDNA, mRNA sequence [EH615411]
A_95_P262926	-3.35189	0.012919614	-4.4239	6.135449E-4			GO:0009570 GO:0009941 GO:0008152 GO:0016787			AM816365 seedling library, SL Nicotiana tabacum cDNA clone nt002158005, mRNA sequence [AM816365]
A_95_P187372	-3.24651	0.0051294086	-4.42027	1.7328042E-4				7.2.4	OPP.non-reductive PP.ribose 5-phosphate isomerase	Rep: Chromosome chr14 scaffold_54, whole genome shotgun sequence - Vitis vinifera (Grape), partial (82%) [TC49144]
A_95_P110682	-3.63478	0.004419487	-4.41987	3.897864E-5			GO:0009535 GO:0003674 GO:0008150	35.2	not assigned.unknown
A_95_P285443	-4.40317	0.0055798613	-4.41833	0.010048917	-1.08774	0.00919078				AGN_PNL218bf1_d2.trimmed.seq AGN_PNL Nicotiana tabacum cDNA 5', mRNA sequence [FG191836]
A_95_P251723	-2.58856	0.001815823	-4.41406	2.3566371E-4	-1.28528	1.6548438E-5	GO:0042286 GO:0006779 GO:0009507	19.3	tetrapyrrole synthesis.GSA	N.tabacum mRNA for glutamate-1-semialdehyde aminotransferase [X65974]
A_95_P120157	-4.42641	0.0025409223	-4.41376	2.7678872E-4			GO:0015250 GO:0005634 GO:0006810 GO:0005886	34.19.1	transport.Major Intrinsic Proteins.PIP
A_95_P210882	-3.67501	0.0065446394	-4.41196	0.0013413725				33.99	development.unspecified	Rep: Dem protein - Solanum lycopersicum (Tomato) (Lycopersicon esculentum), partial (44%) [TC71746]
A_95_P295863	-5.45919	2.0526162E-4	-4.41089	0.0012605153			GO:0005886 GO:0031225			AGN_ELP019xe03f1.ab1 AGN_ELP Nicotiana tabacum cDNA 5', mRNA sequence [FG132671]
A_95_P176522	-4.38023	0.04071606	-4.40507	3.7197792E-4				1.1.1.2	PS.lightreaction.photosystem II.PSII polypeptide subunits
A_95_P001086	-3.30836	0.0022019304	-4.40129	1.5844151E-4			GO:0003735 GO:0009570 GO:0022626 GO:0006412 GO:0042254	29.2.1.1.1.2.10	protein.synthesis.ribosomal protein.prokaryotic.chloroplast.50S subunit.L10	Nicotiana tabacum mRNA for chloroplast ribosomal protein L10, complete cds [AB010879]
A_95_P102877	-3.23731	0.007561384	-4.40074	6.826906E-4			GO:0030095 GO:0015979 GO:0009533	1.1.1.2	PS.lightreaction.photosystem II.PSII polypeptide subunits	KP1B.102E22F.050722T7 KP1B Nicotiana tabacum cDNA clone KP1B.102E22, mRNA sequence [DV160110]
A_95_P006061	-3.80054	0.004419019	-4.4006	3.7285374E-4				28.1.3	DNA.synthesis/chromatin structure.histone	TT-05_D19 Samsun trichome library Nicotiana tabacum cDNA, mRNA sequence [FG635626]
A_95_P107672	-3.39765	0.0055537364	-4.39905	2.537797E-4			GO:0030095 GO:0015979 GO:0009533	35.2	not assigned.unknown
A_95_P238474	-4.9605	0.0013182109	-4.39836	0.0059758704			GO:0004553	10.6.1	cell wall.degradation.cellulases and beta -1,4-glucanases	Nicotiana tabacum endo-beta-1,4-glucanase precursor (Cel5) mRNA, partial cds [AF362951]
A_95_P117457	-5.17514	0.01998896	-4.39445	2.8821813E-5			GO:0005834 GO:0007165 GO:0004871	33.99	development.unspecified
A_95_P186707	-3.82024	0.0058083856	-4.39376	0.0062009403				35.2	not assigned.unknown	Rep: Chromosome undetermined scaffold_51, whole genome shotgun sequence - Vitis vinifera (Grape), partial (93%) [TC42994]
A_95_P000366	-2.69736	0.015213927	-4.39145	1.912786E-4			GO:0003674	35.2	not assigned.unknown	KL5B.114F14F.060217T7 KL5B Nicotiana tabacum cDNA clone KL5B.114F14, mRNA sequence [EB431631]
A_95_P106267	-4.13264	0.009000058	-4.39087	1.3680417E-4				1.1.5.2	PS.lightreaction.other electron carrier (ox/red).ferredoxin	KN6B.114I07F.060127T7 KN6B Nicotiana tabacum cDNA clone KN6B.114I07, mRNA sequence [EB442583]
A_95_P263811	-3.65308	0.010202631	-4.3891	5.409932E-4			GO:0003735 GO:0009941 GO:0006412 GO:0015935 GO:0003723			TT-07_C22 K326 early senescent leaf library Nicotiana tabacum cDNA, mRNA sequence [FG642017]
A_95_P008976	-3.58808	0.0034215024	-4.38827	0.00143135				13	amino acid metabolism	Rep: Chromosome chr9 scaffold_33, whole genome shotgun sequence - Vitis vinifera (Grape), partial (73%) [TC40670]
A_95_P245097	-3.84866	0.0042515676	-4.38755	1.11717425E-4				34.9	transport.metabolite transporters at the mitochondrial membrane	KL4B.105L08F.051104T7 KL4B Nicotiana tabacum cDNA clone KL4B.105L08, mRNA sequence [DW000396]
A_95_P260586	-4.84089	0.0043335776	-4.38662	0.0039687483			GO:0009535 GO:0048046 GO:0008289 GO:0006869			AGN_PNL217br1_e8.trimmed.seq AGN_PNL Nicotiana tabacum cDNA 3', mRNA sequence [FG191218]
A_95_P063995	-4.6204	0.009772134	-4.38638	0.0021364267			GO:0005773 GO:0004623	11.9.3.4	lipid metabolism.lipid degradation.lysophospholipases.phospholipase A2
A_95_P190172	-3.44889	1.4045472E-4	-4.38535	5.574262E-6				10.6.3	cell wall.degradation.pectate lyases and polygalacturonases	Rep: Chromosome chr2 scaffold_132, whole genome shotgun sequence - Vitis vinifera (Grape), partial (34%) [TC52477]
A_95_P248127	-3.14897	0.0053502386	-4.3843	1.627748E-4			GO:0008150 GO:0009507	35.2	not assigned.unknown	TT-02_K04 Burley21 trichome library Nicotiana tabacum cDNA, mRNA sequence [FG638575]
A_95_P023966	-3.6268	0.021139152	-4.38366	4.9599924E-4			GO:0005786 GO:0080085 GO:0005048 GO:0009570 GO:0006617 GO:0045038 GO:0008312 GO:0005525 GO:0003729	29.3.3	protein.targeting.chloroplast	KL4B.113F05F.060131T7 KL4B Nicotiana tabacum cDNA clone KL4B.113F05, mRNA sequence [EB681391]
A_95_P183397	-3.00085	0.005537592	-4.38199	0.0030537597				21.1	redox.thioredoxin	Rep: Thioredoxin - Limonium bicolor, partial (65%) [TC49822]
A_95_P253214	-3.49966	9.994364E-4	-4.38155	1.8202152E-5			GO:0009570 GO:0008150 GO:0003723 GO:0000166	27.4	RNA.RNA binding	AGN_PNL206af1_g10.trimmed.seq AGN_PNL Nicotiana tabacum cDNA 5', mRNA sequence [FG182924]
A_95_P111912	-4.03089	0.001890683	-4.38101	2.6543447E-4				18.2	Co-factor and vitamine metabolism.thiamine	Nicotiana tabacum putative chloroplast thiazole biosynthetic protein (ThiI) mRNA, complete cds; nuclear gene for chloroplast product [AY220080]
A_95_P024226	-3.80753	0.004822479	-4.38062	2.4982027E-4				31.1	cell.organisation	KF8B.100O07F.051010T7 KF8 Nicotiana tabacum cDNA clone KF8B.100O07, mRNA sequence [EB428019]
A_95_P015186	-3.25485	0.010235435	-4.37923	0.0010691353				29.2.1.1.1.2.27	protein.synthesis.ribosomal protein.prokaryotic.chloroplast.50S subunit.L27	Rep: 50S ribosomal protein L27, chloroplast precursor - Nicotiana tabacum (Common tobacco), complete [TC48459]
A_95_P091153	-4.07739	0.0016336683	-4.37869	2.982315E-5			GO:0009733 GO:0005794 GO:0010311 GO:0048765 GO:0009986 GO:0006865 GO:0009624 GO:0009723 GO:0010011 GO:0001736 GO:0009926 GO:0010328 GO:0005886 GO:0009958 GO:0005768 GO:0015171	34.3	transport.amino acids	Rep: Auxin transporter-like protein 4 - Medicago truncatula (Barrel medic), partial (17%) [TC68316]
A_95_P248737	-3.71949	0.027365692	-4.37784	1.3702868E-4			GO:0019898 GO:0019684 GO:0009543 GO:0008266 GO:0030095 GO:0009654			N.tabacum mRNA for 23 kDa polypeptide of water-oxidizing complex of photosystem II [X64347]
A_95_P178242	-4.67022	0.00805434	-4.3767	0.0030746902				8.3	TCA / org. transformation.carbonic anhydrases	Rep: Carbonic anhydrase, chloroplast precursor - Nicotiana tabacum (Common tobacco), partial (81%) [TC57063]
A_95_P229434	-3.16443	0.005796309	-4.36999	2.4231948E-4	-1.24919	0.03430017	GO:0004091 GO:0048046 GO:0006629	26.28	misc.GDSL-motif lipase	KL4B.109O08F.051106T7 KL4B Nicotiana tabacum cDNA clone KL4B.109O08, mRNA sequence [DW001037]
A_95_P272466	-4.50485	0.018925872	-4.36879	0.003874494			GO:0006457 GO:0003755 GO:0009543	31.3.1	cell.cycle.peptidylprolyl isomerase	KT7C.106H18F.051219T7 KT7 Nicotiana tabacum cDNA clone KT7C.106H18, mRNA sequence [EB450354]
A_95_P219017	-3.38083	0.0024345566	-4.36475	3.2401804E-4			GO:0003824 GO:0016564 GO:0006808 GO:0005488 GO:0009507	35.2	not assigned.unknown	KL4B.109H14F.051108T7 KL4B Nicotiana tabacum cDNA clone KL4B.109H14, mRNA sequence [DW000936]
A_95_P016321	-3.1654	0.009379332	-4.36437	7.2281755E-4				1.1.1.2	PS.lightreaction.photosystem II.PSII polypeptide subunits	KP1B.102E22F.050722T7 KP1B Nicotiana tabacum cDNA clone KP1B.102E22, mRNA sequence [DV160110]
A_95_P193002	-3.37676	0.008419562	-4.36295	3.023855E-4	-1.18006	0.0025870143	GO:0006729 GO:0008124 GO:0009507	35.2	not assigned.unknown	KL4B.108I06F.051105T7 KL4B Nicotiana tabacum cDNA clone KL4B.108I06, mRNA sequence [DW000657]
A_95_P266131	-3.57885	0.004271791	-4.36116	2.531714E-4			GO:0008569 GO:0005634 GO:0009971 GO:0005872 GO:0009524	31.1	cell.organisation	KT7C.109A11F.051221T7 KT7 Nicotiana tabacum cDNA clone KT7C.109A11, mRNA sequence [EB450896]
A_95_P182322	-3.59567	0.0013185284	-4.35959	9.0576266E-4				16.1.1	secondary metabolism.isoprenoids.non-mevalonate pathway
A_95_P262146	-3.24231	0.0015927334	-4.35758	1.9782253E-4			GO:0004853			AGN_RNC108xn02f1.ab1 AGN_RNC Nicotiana tabacum cDNA 5', mRNA sequence [FG152482]
A_95_P302898	-3.65098	0.0012722494	-4.35654	5.88195E-4			GO:0003674 GO:0008150 GO:0009507			TT-25_O21_2 K326 late senescent leaf library Nicotiana tabacum cDNA, mRNA sequence [FL577786]
A_95_P132992	-5.17973	0.009879607	-4.35298	9.4888895E-4				35.2	not assigned.unknown	Rep: Arabinogalactan-protein - Nicotiana alata (Winged tobacco) (Persian tobacco), partial (32%) [TC54754]
A_95_P009016	-4.17995	0.013455222	-4.35029	3.5415494E-4				26.23	misc.rhodanese	KL4B.104M10F.051104T7 KL4B Nicotiana tabacum cDNA clone KL4B.104M10, mRNA sequence [DW000067]
A_95_P226194	-4.87253	0.009442863	-4.34612	0.0046192645			GO:0005773 GO:0004623	11.9.3.4	lipid metabolism.lipid degradation.lysophospholipases.phospholipase A2	EST_CSP001xl16f1.ab1 EST_CSP Nicotiana tabacum cDNA, mRNA sequence [EH614711]
A_95_P226539	-3.93109	0.0025065518	-4.34434	1.6648961E-4			GO:0005575 GO:0042132 GO:0006000			AGN_ELP011xe11f1.ab1 AGN_ELP Nicotiana tabacum cDNA 5', mRNA sequence [FG135141]
A_95_P135862	-3.55478	0.0066675013	-4.34344	3.3315038E-4			GO:0009535 GO:0005528 GO:0006457 GO:0003755 GO:0009543	29.6	protein.folding
A_95_P013691	-3.56409	0.010917921	-4.33821	6.7218224E-4				1.3.9	PS.calvin cycle.seduheptulose bisphosphatase	Rep: Chloroplast sedoheptulose-1,7-bisphosphatase - Morus alba var. multicaulis, partial (71%) [TC62256]
A_95_P191972	-1.91804	0.012117681	-4.33815	0.0020628027				35.2	not assigned.unknown
A_95_P195662	-4.41509	0.007474646	-4.33635	8.17921E-5				29.2.1.1.1.2.29	protein.synthesis.ribosomal protein.prokaryotic.chloroplast.50S subunit.L29	Rep: 50S ribosomal protein L29, chloroplast precursor - Zea mays (Maize), partial (60%) [TC51164]
A_95_P137927	-3.74346	0.0023157066	-4.33488	3.8123236E-4			GO:0009409 GO:0009535 GO:0010319 GO:0009570 GO:0009941	13	amino acid metabolism	KL4B.106F22F.051125T7 KL4B Nicotiana tabacum cDNA clone KL4B.106F22, mRNA sequence [EB680179]
A_95_P000401	-4.09571	0.0013445257	-4.33252	5.40169E-4			GO:0009228 GO:0010319 GO:0005739 GO:0006974 GO:0009409 GO:0009507 GO:0018131 GO:0042803	18.2	Co-factor and vitamine metabolism.thiamine	Nicotiana tabacum putative chloroplast thiazole biosynthetic protein (ThiI) mRNA, complete cds; nuclear gene for chloroplast product [AY220080]
A_95_P218517	-4.82592	0.014456976	-4.32458	0.0042414595				35.2	not assigned.unknown	Rep: Polyphenol oxidase - Nicotiana tabacum (Common tobacco), complete [TC40137]
A_95_P008426	-3.46677	0.011622066	-4.32243	4.833319E-5			GO:0009579 GO:0009570 GO:0016020 GO:0005739 GO:0046686 GO:0004618 GO:0006096	1.3.3	PS.calvin cycle.phosphoglycerate kinase	N.tabacum mRNA for phosphoglycerate kinase (chloroplast isoenzyme) [Z48977]
A_95_P003131	-4.80567	0.010589431	-4.31919	2.5086312E-4			GO:0009496	35.2	not assigned.unknown
A_95_P140427	-3.28328	0.0037644564	-4.31845	7.4830244E-4				35.2	not assigned.unknown
A_95_P023071	-4.48434	0.004804212	-4.31749	0.0018836048				28.1.3	DNA.synthesis/chromatin structure.histone	Rep: Histone H2A - Vitis vinifera (Grape), partial (91%) [TC57330]
A_95_P110157	-4.73986	0.0025472352	-4.31696	5.0876365E-4	-1.18105	0.023664078	GO:0000786 GO:0009414 GO:0003677	28.1.3	DNA.synthesis/chromatin structure.histone
A_95_P188712	-3.57405	0.0034502698	-4.31241	1.9582995E-4			GO:0030095 GO:0009654 GO:0009543	1.1.1.2	PS.lightreaction.photosystem II.PSII polypeptide subunits	KP1B.101K23F.050722T7 KP1B Nicotiana tabacum cDNA clone KP1B.101K23, mRNA sequence [DV159894]
A_95_P105292	-3.89545	0.012602215	-4.31192	2.910088E-4			GO:0009579 GO:0022626 GO:0005618 GO:0009573 GO:0016020 GO:0016984 GO:0009637 GO:0010218 GO:0048046 GO:0015977 GO:0010114	1.3.2	PS.calvin cycle.rubisco small subunit	KN6B.009J12F.050901T7 KN6B Nicotiana tabacum cDNA clone KN6B.009J12, mRNA sequence [EB438050]
A_95_P009496	-3.96229	0.008031697	-4.31138	1.4991545E-4			GO:0003674 GO:0008150 GO:0009570	35.2	not assigned.unknown	KP1B.101P20F.050722T7 KP1B Nicotiana tabacum cDNA clone KP1B.101P20, mRNA sequence [DV159996]
A_95_P245527	-3.57478	9.644351E-4	-4.30988	2.5976947E-4			GO:0006355 GO:0005634 GO:0003677	28.1.3	DNA.synthesis/chromatin structure.histone	KF8C.104A14F.051214T7 KF8 Nicotiana tabacum cDNA clone KF8C.104A14, mRNA sequence [EB425696]
A_95_P157912	-4.42501	0.0059454893	-4.30788	6.462606E-4	-1.39948	0.026138987	GO:0016021 GO:0008150 GO:0012505	33.99	development.unspecified	KF8C.101C11F.051214T7 KF8 Nicotiana tabacum cDNA clone KF8C.101C11, mRNA sequence [EB424657]
A_95_P107332	-1.81777	0.008225746	-4.30601	0.001069586			GO:0009570 GO:0010287 GO:0006098 GO:0009737	1.3.6	PS.calvin cycle.aldolase
A_95_P228684	-4.35188	0.011619055	-4.30541	0.004664892			GO:0009535 GO:0003674 GO:0008150	26.23	misc.rhodanese	KL4B.104M10F.051104T7 KL4B Nicotiana tabacum cDNA clone KL4B.104M10, mRNA sequence [DW000067]
A_95_P113862	-4.74805	2.040528E-4	-4.29922	0.002135555			GO:0015250 GO:0005634 GO:0006810 GO:0005886	34.19.1	transport.Major Intrinsic Proteins.PIP
A_95_P000441	-3.04473	0.008337308	-4.2977	5.671059E-4				1.1.1.2	PS.lightreaction.photosystem II.PSII polypeptide subunits	KP1B.102E22F.050722T7 KP1B Nicotiana tabacum cDNA clone KP1B.102E22, mRNA sequence [DV160110]
A_95_P004261			-4.29569	0.002815754			GO:0048046 GO:0009570 GO:0004034 GO:0030246 GO:0006012	3.5	minor CHO metabolism.others	EST_FLW001xa13f1.ab1 EST_FLW Nicotiana tabacum cDNA, mRNA sequence [EH615194]
A_95_P186757	-4.93052	2.572562E-4	-4.29147	0.002690059				26.7	misc.oxidases - copper, flavone etc.	Rep: Chromosome chr2 scaffold_187, whole genome shotgun sequence - Vitis vinifera (Grape), partial (22%) [TC66644]
A_95_P246752	-2.49917	0.0089554	-4.28681	1.4055347E-4			GO:0004372 GO:0006563 GO:0010319 GO:0009626 GO:0008266 GO:0009853 GO:0005759 GO:0006800 GO:0009409 GO:0019464	1.2.5	PS.photorespiration.serine hydroxymethyltransferase	KL4B.100P18F.050922T7 KL4B Nicotiana tabacum cDNA clone KL4B.100P18, mRNA sequence [DV999084]
A_95_P105217	-3.46581	0.0050574224	-4.28163	0.002220781			GO:0003700 GO:0008150	33.99	development.unspecified	Rep: Transcription factor LIM - Populus kitakamiensis (Aspen) (Populus sieboldii x Populusgrandidentata), partial (91%) [TC66006]
A_95_P234704	-3.50592	0.005014923	-4.27943	2.2591409E-4				35.2	not assigned.unknown	KP1B.101K23F.050722T7 KP1B Nicotiana tabacum cDNA clone KP1B.101K23, mRNA sequence [DV159894]
A_95_P115622	-3.15125	0.0030017898	-4.2766	0.004139489	-1.33727	0.027136324	GO:0005575 GO:0008757 GO:0008150	17.8.1	hormone metabolism.salicylic acid.synthesis-degradation
A_95_P098123	-3.25293	0.010899148	-4.2742	0.0021124403			GO:0005575 GO:0003674 GO:0008150	35.2	not assigned.unknown
A_95_P247567	-4.55874	0.0067921244	-4.26429	0.00468409				26.7	misc.oxidases - copper, flavone etc.	KL4B.104M08F.051104T7 KL4B Nicotiana tabacum cDNA clone KL4B.104M08, mRNA sequence [DW000065]
A_95_P216092	-3.25884	0.010324226	-4.25566	6.8514154E-4				18.2	Co-factor and vitamine metabolism.thiamine	Rep: Chromosome chr6 scaffold_3, whole genome shotgun sequence - Vitis vinifera (Grape), partial (64%) [TC51761]
A_95_P107687	-3.67957	7.531935E-4	-4.25542	2.3568414E-4			GO:0003677	28.1.3	DNA.synthesis/chromatin structure.histone	KT7B.103C07F.060124T7 KT7 Nicotiana tabacum cDNA clone KT7B.103C07, mRNA sequence [EB447792]
A_95_P026326	-3.64184	0.01016526	-4.25389	0.0020047326				1.1.4.7	PS.lightreaction.ATP synthase.delta chain	KL4B.100M14F.050922T7 KL4B Nicotiana tabacum cDNA clone KL4B.100M14, mRNA sequence [DV999016]
A_95_P246857	-3.41471	0.011609615	-4.25352	5.789031E-5				1.3.3	PS.calvin cycle.phosphoglycerate kinase	N.tabacum mRNA for phosphoglycerate kinase (chloroplast isoenzyme) [Z48977]
A_95_P000736	-3.83949	0.0017381647	-4.25145	5.9304247E-4	-1.02945	0.021736862	GO:0000786 GO:0009414 GO:0003677	35.2	not assigned.unknown	TT-05_D19 Samsun trichome library Nicotiana tabacum cDNA, mRNA sequence [FG635626]
A_95_P109207	-3.93665	0.0013202643	-4.25078	9.322218E-5				35.2	not assigned.unknown
A_95_P037518	-3.517	0.0011290952	-4.24747	3.8142817E-4			GO:0003674 GO:0008150 GO:0009507	35.2	not assigned.unknown
A_95_P286113	-3.58369	0.0026299944	-4.24506	4.708721E-6			GO:0048046 GO:0009570 GO:0009941	35.2	not assigned.unknown	KL5B.109I12F.060215T7 KL5B Nicotiana tabacum cDNA clone KL5B.109I12, mRNA sequence [EB430522]
A_95_P083550	-4.02269	0.0015315604	-4.24461	0.0026206225			GO:0003674 GO:0008150 GO:0009570	35.2	not assigned.unknown	TT-19_E04 K326 late senescent leaf library Nicotiana tabacum cDNA, mRNA sequence [FG644215]
A_95_P033161	-3.34917	0.0041510547	-4.24175	5.723424E-4			GO:0019288 GO:0008661 GO:0015995	16.1.1.1	secondary metabolism.isoprenoids.non-mevalonate pathway.DXS	Nicotiana tabacum mRNA for 1-deoxy-D-xylulose-5-phosphate synthase (dxs gene) [FN429979]
A_95_P186942	-3.94631	0.0072904984	-4.24162	1.5946456E-4			GO:0003735 GO:0003723 GO:0006412 GO:0015935 GO:0009507	29.2.1.1.1.1.10	protein.synthesis.ribosomal protein.prokaryotic.chloroplast.30S subunit.S10	KL5B.115J03F.060217T7 KL5B Nicotiana tabacum cDNA clone KL5B.115J03, mRNA sequence [EB431931]
A_95_P031961	-3.68184	0.011662924	-4.24136	0.00848701			GO:0003700 GO:0016020 GO:0045449 GO:0008270	27.3.7	RNA.regulation of transcription.C2C2(Zn) CO-like, Constans-like zinc finger family
A_95_P267146			-4.23729	6.388605E-4	-1.16909	0.029714119		35.2	not assigned.unknown	KG9B.004I24F.050721T7 KG9B Nicotiana tabacum cDNA clone KG9B.004I24, mRNA sequence [DV158775]
A_95_P196362	-3.83271	0.0018749617	-4.23726	7.992454E-5	-1.30184	0.017178174		28.1.3	DNA.synthesis/chromatin structure.histone	Rep: Chromosome chr1 scaffold_5, whole genome shotgun sequence - Vitis vinifera (Grape), partial (79%) [TC41166]
A_95_P245727	-4.19321	0.0030580857	-4.23708	0.01133232			GO:0009826 GO:0016132 GO:0016021 GO:0003824 GO:0009416 GO:0005516	17.3.1.2.8	hormone metabolism.brassinosteroid.synthesis-degradation.sterols.DWF1	KP1B.110E09F.050727T7 KP1B Nicotiana tabacum cDNA clone KP1B.110E09, mRNA sequence [DV162156]
A_95_P009596	-3.18238	0.015023638	-4.23523	7.5881823E-4				30.2.11	signalling.receptor kinases.leucine rich repeat XI
A_95_P089078	-2.60137	0.012341634	-4.23413	0.0015528093			GO:0004842 GO:0008283	29.5.11.3	protein.degradation.ubiquitin.E2	Rep: Ubiquitin carrier protein - Vitis vinifera (Grape), partial (88%) [TC66484]
A_95_P112957	-3.30292	0.0053642206	-4.23408	4.50032E-4				16.1.1.1	secondary metabolism.isoprenoids.non-mevalonate pathway.DXS	Rep: Probable 1-deoxy-D-xylulose-5-phosphate synthase, chloroplast precursor - Capsicum annuum (Bell pepper), complete [TC55027]
A_95_P192843	-3.84866	0.00491396	-4.23169	1.5456203E-6				17.3.1.2.8	hormone metabolism.brassinosteroid.synthesis-degradation.sterols.DWF1	Rep: DWARF1/DIMINUTO - Solanum lycopersicum (Tomato) (Lycopersicon esculentum), partial (37%) [TC40991]
A_95_P007261	-3.2595	0.0063972934	-4.23123	2.0824517E-4				7.2.4	OPP.non-reductive PP.ribose 5-phosphate isomerase	Rep: Chromosome chr14 scaffold_54, whole genome shotgun sequence - Vitis vinifera (Grape), partial (82%) [TC49144]
A_95_P016761	-2.79793	4.023356E-4	-4.2282	0.0025883724			GO:0003674 GO:0008150 GO:0012505	35.2	not assigned.unknown	Rep: Chromosome chr14 scaffold_9, whole genome shotgun sequence - Vitis vinifera (Grape), partial (84%) [TC51208]
A_95_P116012	-3.52135	0.0012197795	-4.22818	2.2373376E-4			GO:0042393 GO:0032776 GO:0008327 GO:0006355 GO:0005634 GO:0031508 GO:0010369 GO:0010429 GO:0010385 GO:0016567 GO:0010428 GO:0003682 GO:0004842 GO:0051301	27.3.11	RNA.regulation of transcription.C2H2 zinc finger family	Rep: Chromosome chr1 scaffold_166, whole genome shotgun sequence - Vitis vinifera (Grape), partial (45%) [TC52028]
A_95_P194827	-3.79593	0.036044963	-4.22641	8.452407E-4				1.3.13	PS.calvin cycle.rubisco interacting	Rep: Ribulose bisphosphate carboxylase/oxygenase activase 2, chloroplast precursor - Nicotiana tabacum (Common tobacco), partial (49%) [TC57121]
A_95_P209282	-3.46336	0.008724419	-4.2238	0.0010898677				31.1	cell.organisation	Rep: Chromosome chr19 scaffold_4, whole genome shotgun sequence - Vitis vinifera (Grape), partial (41%) [TC62621]
A_95_P234224	-2.484	0.0040605757	-4.22306	0.004189163						KG9B.001I14F.050628T7 KG9B Nicotiana tabacum cDNA clone KG9B.001I14, mRNA sequence [DV157668]
A_95_P197432	-3.39499	0.0066887643	-4.22242	2.1582055E-4				35.2	not assigned.unknown	Rep: Chromosome chr5 scaffold_2, whole genome shotgun sequence - Vitis vinifera (Grape), partial (75%) [TC65168]
A_95_P200862	-3.25148	0.015426223	-4.21797	0.0016210544				26.28	misc.GDSL-motif lipase	Rep: BYJ15 - Nicotiana tabacum (Common tobacco), partial (24%) [TC46173]
A_95_P196257	-4.96676	0.001375131	-4.2174	0.0026356806	-1.45026	0.023824794	GO:0031225	10.5.1.1	cell wall.cell wall proteins.AGPs.AGP	KT7C.109D01F.051221T7 KT7 Nicotiana tabacum cDNA clone KT7C.109D01, mRNA sequence [EB450954]
A_95_P133547	-3.9765	0.040324528	-4.21419	0.0013006584	-2.12491	0.004246951		35.2	not assigned.unknown
A_95_P193912			-4.21273	0.0031813837	-1.1316	0.0028945224	GO:0004356 GO:0005829 GO:0042128	12.2.2	N-metabolism.ammonia metabolism.glutamine synthase	N.tabacum mRNA for glutamine synthetase , gln1-5 [X95932]
A_95_P144992	-5.14737	0.0011001237	-4.21101	3.4868524E-5			GO:0005886 GO:0031225	10.5.1.1	cell wall.cell wall proteins.AGPs.AGP
A_95_P283478	-2.98889	2.5124179E-4	-4.21006	9.556571E-4			GO:0015250 GO:0006810 GO:0009740 GO:0009705	34.19.2	transport.Major Intrinsic Proteins.TIP	N.tabacum mRNA for aquaporin 1 [Y08161]
A_95_P238629	-3.46195	0.0034105056	-4.2068	6.1430625E-4			GO:0003700 GO:0008150	33.99	development.unspecified	Nicotiana tabacum mRNA for transcription factor Ntlim1, complete cds [AB023479]
A_95_P150807	-4.01244	0.0104711065	-4.19863	1.0135474E-4			GO:0015996 GO:0080124 GO:0009507	35.2	not assigned.unknown
A_95_P227795	-3.64574	0.004005977	-4.19457	1.96143E-4			GO:0005618 GO:0005773 GO:0022857 GO:0016020 GO:0006810	34.99	transport.misc	KP1B.107P21F.050726T7 KP1B Nicotiana tabacum cDNA clone KP1B.107P21, mRNA sequence [DV161398]
A_95_P110607	-3.37229	0.011013693	-4.1943	9.1692295E-5				1.3.3	PS.calvin cycle.phosphoglycerate kinase	N.tabacum mRNA for phosphoglycerate kinase (chloroplast isoenzyme) [Z48977]
A_95_P201472	-2.37286	0.0018829227	-4.19385	1.6996785E-4				35.2	not assigned.unknown	KL4B.105M02F.051104T7 KL4B Nicotiana tabacum cDNA clone KL4B.105M02, mRNA sequence [DW000412]
A_95_P184817	-4.0044	0.01057333	-4.19031	3.174901E-5				29.2.1.1.1.2.9	protein.synthesis.ribosomal protein.prokaryotic.chloroplast.50S subunit.L9	KP1B.001I21F.050628T7 KP1B Nicotiana tabacum cDNA clone KP1B.001I21, mRNA sequence [DV162582]
A_95_P204867	-3.73901	0.0041218526	-4.18954	0.0011769795				35.2	not assigned.unknown
A_95_P264866	-3.57647	0.0018522406	-4.18733	0.0016794199						AM802260 seedling library, SL Nicotiana tabacum cDNA clone nt002103022, mRNA sequence [AM802260]
A_95_P000496	-4.38427	0.0021211377	-4.18644	0.0017598461				10.7	cell wall.modification	Nicotiana tabacum mRNA for endoxyloglucan transferase related protein, complete cds [D86730]
A_95_P302408	-4.64395	0.0053399783	-4.18492	3.208038E-4			GO:0046872 GO:0030001			TT-08_O09 K326 trichome library Nicotiana tabacum cDNA, mRNA sequence [FG640853]
A_95_P027466	-3.05841	5.659515E-5	-4.1835	6.629325E-4			GO:0015297 GO:0015717 GO:0005739 GO:0009528 GO:0009670	34.8	transport.metabolite transporters at the envelope membrane	Nicotiana tabacum plastid phosphate [U66402]
A_95_P005826	-3.84803	0.0015677565	-4.18268	5.01756E-5	-1.08011	0.02172366		28.1.3	DNA.synthesis/chromatin structure.histone	Rep: Histone H4 [Contains: Osteogenic growth peptide (OGP)]. - Rattus norvegicus, complete [TC58435]
A_95_P019476	-2.97955	0.009936449	-4.17993	1.6157507E-4	-1.01446	2.3153449E-4		29.6	protein.folding	BP533705 MAT005 Nicotiana tabacum cDNA clone BY31021, mRNA sequence [BP533705]
A_95_P134157	-3.2175	0.0043971767	-4.17876	5.006754E-4			GO:0000103 GO:0004781 GO:0009507	14.1	S-assimilation.ATPS	Rep: Chromosome chr18 scaffold_1, whole genome shotgun sequence - Vitis vinifera (Grape), partial (47%) [TC47007]
A_95_P189532	-4.72493	0.005940951	-4.17855	0.0031263982				11.9.3.4	lipid metabolism.lipid degradation.lysophospholipases.phospholipase A2	Rep: Phospholipase A2 precursor - Nicotiana tabacum (Common tobacco), partial (97%) [TC62139]
A_95_P189767	-5.47027	0.002720485	-4.17698	4.8740025E-4				28.2	DNA.repair	KG9B.001F01F.050628T7 KG9B Nicotiana tabacum cDNA clone KG9B.001F01, mRNA sequence [DV157586]
A_95_P243347	-4.2328	0.0018761052	-4.17691	1.8598119E-4				34.19.1	transport.Major Intrinsic Proteins.PIP
A_95_P146787	-3.44019	0.0057526873	-4.17563	0.0010119457				35.2	not assigned.unknown
A_95_P003716	-3.5544	0.0061274995	-4.17364	3.015248E-4				35.2	not assigned.unknown	Rep: Chromosome chr13 scaffold_17, whole genome shotgun sequence - Vitis vinifera (Grape), partial (69%) [TC53552]
A_95_P055516	-3.37108	0.0050355764	-4.16329	5.867274E-4			GO:0009941 GO:0005840 GO:0009570 GO:0005634 GO:0003735 GO:0003723 GO:0009409 GO:0006412	29.2.1.1.1.2.21	protein.synthesis.ribosomal protein.prokaryotic.chloroplast.50S subunit.L21	Rep: 50S ribosomal protein L21 - Vitis vinifera (Grape), partial (56%) [TC52244]
A_95_P057346	-3.86575	0.005813533	-4.16185	8.0866413E-4			GO:0009535 GO:0009941 GO:0051537 GO:0009055 GO:0055114 GO:0016491	26.30	misc. other Ferredoxins and Rieske domain	Rep: Chromosome chr18 scaffold_24, whole genome shotgun sequence - Vitis vinifera (Grape), partial (47%) [TC63863]
A_95_P289068	-3.21882	0.010160753	-4.16098	7.100095E-4			GO:0009570 GO:0051536 GO:0080041 GO:0009228 GO:0010266	18.2	Co-factor and vitamine metabolism.thiamine	KL4B.105D02F.051104T7 KL4B Nicotiana tabacum cDNA clone KL4B.105D02, mRNA sequence [DW000214]
A_95_P019246	-2.18793	0.0010686903	-4.15692	4.1078198E-5			GO:0009739 GO:0003674 GO:0012505	17.6.3	hormone metabolism.gibberelin.induced-regulated-responsive-activated	TT-06_G19 Burley21 trichome library Nicotiana tabacum cDNA, mRNA sequence [FG638725]
A_95_P228754	-3.45241	0.006219107	-4.1569	4.174044E-4			GO:0009535 GO:0005528 GO:0006457 GO:0003755 GO:0009543	29.6	protein.folding	KL4B.101M10F.051103T7 KL4B Nicotiana tabacum cDNA clone KL4B.101M10, mRNA sequence [DV999347]
A_95_P102453			-4.15344	0.0077804998				35.2	not assigned.unknown
A_95_P135827	-3.208	0.003379254	-4.14845	0.0016162157	-1.07788	0.015214875	GO:0009826 GO:0009831 GO:0005199 GO:0009828 GO:0006949 GO:0009505	10.7	cell wall.modification	Rep: Expansin precursor - Solanum lycopersicum (Tomato) (Lycopersicon esculentum), complete [TC46796]
A_95_P157562			-4.14623	4.5732435E-5			GO:0008967	1.2.1	PS.photorespiration.phosphoglycolate phosphatase	Rep: Chromosome undetermined scaffold_838, whole genome shotgun sequence - Vitis vinifera (Grape), partial (80%) [TC56633]
A_95_P143277	-3.73065	0.0066423146	-4.1449	0.0016499647				35.2	not assigned.unknown
A_95_P119272	-4.84333	0.005529039	-4.14336	4.4825993E-4			GO:0003700 GO:0005634 GO:0016563	27.3.35	RNA.regulation of transcription.bZIP transcription factor family	KP1B.110O10F.050727T7 KP1B Nicotiana tabacum cDNA clone KP1B.110O10, mRNA sequence [DV162367]
A_95_P037478	-3.19737	0.005344792	-4.14101	2.593694E-4			GO:0000103 GO:0004781 GO:0009507	35.2	not assigned.unknown
A_95_P113007	-3.81669	0.015217207	-4.14096	6.2962994E-4				35.2	not assigned.unknown
A_95_P082465	-1.24831	0.020550884	-4.13878	0.0010439378				3.5	minor CHO metabolism.others	Rep: Chromosome chr4 scaffold_32, whole genome shotgun sequence - Vitis vinifera (Grape), partial (96%) [TC48755]
A_95_P145467	-3.75201	0.0098721795	-4.13788	4.9725774E-4				35.2	not assigned.unknown	KT7C.102C02F.051216T7 KT7 Nicotiana tabacum cDNA clone KT7C.102C02, mRNA sequence [EB449181]
A_95_P149952	-3.33886	2.6410415E-5	-4.13391	1.8726832E-4			GO:0003700	27.3.15	RNA.regulation of transcription.CCAAT box binding factor family, HAP3
A_95_P131332	-3.08565	0.004369246	-4.1332	2.7724906E-4				21.1	redox.thioredoxin	Rep: Thioredoxin - Limonium bicolor, partial (64%) [TC42824]
A_95_P084675	-3.94823	0.0015788119	-4.1329	2.138972E-5			GO:0009793	35.2	not assigned.unknown	AM802260 seedling library, SL Nicotiana tabacum cDNA clone nt002103022, mRNA sequence [AM802260]
A_95_P113022			-4.13185	0.008150329				35.2	not assigned.unknown
A_95_P272696	-2.63906	0.0041323723	-4.13129	3.5848134E-4			GO:0009579 GO:0009570 GO:0016209 GO:0042742 GO:0009505 GO:0016491	21.5	redox.peroxiredoxin	KG9B.101B16F.060120T7 KG9B Nicotiana tabacum cDNA clone KG9B.101B16, mRNA sequence [EB677203]
A_95_P149897	-3.33455	0.004994706	-4.11825	0.0016615286			GO:0045261 GO:0015986 GO:0009507 GO:0046961 GO:0046933	35.2	not assigned.unknown	Rep: F-ATPase family transporter: protons - Ostreococcus lucimarinus (strain CCE9901), partial (9%) [TC44840]
A_95_P034314	-3.49762	0.0087791905	-4.10906	0.001011173				35.2	not assigned.unknown
A_95_P016771	-3.69401	0.0022732613	-4.10425	1.07938016E-4	-1.25794	0.006868784	GO:0016021 GO:0008150 GO:0012505	33.99	development.unspecified	Rep: Chromosome chr18 scaffold_1, whole genome shotgun sequence - Vitis vinifera (Grape), partial (29%) [TC52313]
A_95_P018836	-5.11724	0.010027312	-4.10095	3.7342357E-4				35.2	not assigned.unknown	KT7C.109O08F.051221T7 KT7 Nicotiana tabacum cDNA clone KT7C.109O08, mRNA sequence [EB451201]
A_95_P132672	-4.35147	0.0011469456	-4.10068	7.803939E-4			GO:0000166 GO:0008150 GO:0003723 GO:0009507	27.4	RNA.RNA binding	Rep: Chromosome undetermined scaffold_119, whole genome shotgun sequence - Vitis vinifera (Grape), partial (28%) [TC51560]
A_95_P119767	-3.12133	0.0029201985	-4.10011	0.0057687606			GO:0005575 GO:0003674 GO:0008150	35.2	not assigned.unknown	KL4B.101L16F.051103T7 KL4B Nicotiana tabacum cDNA clone KL4B.101L16, mRNA sequence [DV999331]
A_95_P146707	-3.79839	0.0025097781	-4.09867	1.7042435E-4			GO:0004693 GO:0009755 GO:0009934 GO:0010389	31.2	cell.division	Rep: B2-type cyclin dependent kinase - Solanum lycopersicum (Tomato) (Lycopersicon esculentum), partial (83%) [TC55095]
A_95_P092868	-3.30413	6.4350275E-4	-4.0979	6.068448E-5			GO:0015031 GO:0009570 GO:0006457 GO:0003755 GO:0009941	29.6	protein.folding
A_95_P192332	-2.6309	0.0034639451	-4.09355	0.003728247				35.2	not assigned.unknown	Rep: Maturase K - Pennantia corymbosa, partial (10%) [TC59411]
A_95_P264496	-4.30981	0.017024875	-4.09256	0.0034604496				26.6	misc.O-methyl transferases	KN6B.101F17F.051230T7 KN6B Nicotiana tabacum cDNA clone KN6B.101F17, mRNA sequence [EB438652]
A_95_P017076	-5.90378	8.9260243E-4	-4.09212	0.0099963015				10.5.1.1	cell wall.cell wall proteins.AGPs.AGP	Rep: Chromosome chr19 scaffold_66, whole genome shotgun sequence - Vitis vinifera (Grape), partial (55%) [TC45446]
A_95_P150527	-3.52726	0.0029417116	-4.09144	2.1518407E-4			GO:0006839 GO:0005743 GO:0009536 GO:0015822 GO:0005488	34.9	transport.metabolite transporters at the mitochondrial membrane	KL4B.105L08F.051104T7 KL4B Nicotiana tabacum cDNA clone KL4B.105L08, mRNA sequence [DW000396]
A_95_P110972	-2.97255	9.356127E-4	-4.09098	0.0033879308			GO:0003674 GO:0008150 GO:0012505	35.2	not assigned.unknown
A_95_P087833	-1.72318	0.01444664	-4.09048	9.075531E-4				35.2	not assigned.unknown
A_95_P008581	-3.33919	0.0069854385	-4.09007	1.4850234E-4				1.3.3	PS.calvin cycle.phosphoglycerate kinase	N.tabacum mRNA for phosphoglycerate kinase (chloroplast isoenzyme) [Z48977]
A_95_P013036	-4.00986	0.010475159	-4.08542	1.9920756E-4				35.2	not assigned.unknown
A_95_P251627	-4.08119	8.3320227E-4	-4.08494	1.9255714E-4			GO:0010216 GO:0006349 GO:0010069 GO:0009910 GO:0008168 GO:0009294 GO:0010424	27.3.46	RNA.regulation of transcription.DNA methyltransferases	Nicotiana tabacum cultivar Havana SR1 cytosine-5-methyltransferase (MET1) mRNA, complete cds [AY567977]
A_95_P025736	-2.98097	7.391287E-4	-4.08337	0.005394319				1.1.1.2	PS.lightreaction.photosystem II.PSII polypeptide subunits	CHO_SL019xb04f1.ab1 CHO_SL Nicotiana tabacum cDNA, mRNA sequence [EH624050]
A_95_P248692	-3.26402	0.024731144	-4.08173	1.1295469E-4			GO:0016168 GO:0009533 GO:0010287 GO:0009637 GO:0010218 GO:0009783 GO:0010196 GO:0009517 GO:0010114 GO:0015979	1.1.1.1	PS.lightreaction.photosystem II.LHC-II	KT7C.108J24F.051219T7 KT7 Nicotiana tabacum cDNA clone KT7C.108J24, mRNA sequence [EB450749]
A_95_P005176	-3.14233	0.006613971	-4.07767	0.002426739				35.2	not assigned.unknown	Rep: RS2 protein - Beta vulgaris subsp. vulgaris, partial (25%) [TC48506]
A_95_P105847	-4.37717	0.0027900527	-4.07716	0.0048726667				35.2	not assigned.unknown
A_95_P130912	-3.1283	0.0013685356	-4.07453	0.002641417			GO:0009535 GO:0003674 GO:0009642	1.1.2.1	PS.lightreaction.photosystem I.LHC-I	Rep: Chloroplast one-helix protein 2 - Brassica campestris (Field mustard), partial (65%) [TC66635]
A_95_P249647	-3.09156	1.4823793E-4	-4.07324	2.2116745E-5				34.8	transport.metabolite transporters at the envelope membrane	Nicotiana tabacum plastid phosphate [U66402]
A_95_P192147	-3.22895	0.0011018805	-4.07135	7.188289E-5			GO:0008266 GO:0045087 GO:0009451 GO:0006396 GO:0009507	27.4	RNA.RNA binding	Nicotiana tabacum putative chloroplast ribonucleoprotein-like mRNA, partial sequence; nuclear gene for chloroplast product [EF051141]
A_95_P113867	-5.15339	6.73999E-4	-4.07004	0.0019296844	-1.12562	5.391679E-4		35.2	not assigned.unknown
A_95_P227359	-3.32201	0.008028778	-4.06598	4.3611947E-4			GO:0008266 GO:0009853 GO:0005777 GO:0008465	1.2.6	PS.photorespiration.hydroxypyruvate reductase	KL4B.100G10F.050922T7 KL4B Nicotiana tabacum cDNA clone KL4B.100G10, mRNA sequence [DV998880]
A_95_P133452	-4.07487	0.0027535593	-4.06423	0.0033771608			GO:0009535 GO:0009941 GO:0015995 GO:0045550	16.1.1	secondary metabolism.isoprenoids.non-mevalonate pathway
A_95_P028571	-3.66704	0.00512759	-4.06325	4.4327007E-5			GO:0005737 GO:0003674 GO:0005634 GO:0008150	35.2	not assigned.unknown	Rep: Chromosome undetermined scaffold_408, whole genome shotgun sequence - Vitis vinifera (Grape), partial (92%) [TC71638]
A_95_P137112	-3.28834	9.1156916E-4	-4.06198	0.0062491824				19.8	tetrapyrrole synthesis.coproporphyrinogen III oxidase	N.tabacum mRNA for coproporphyrinogen oxidase [X82831]
A_95_P007766	-3.35172	0.009779159	-4.05925	8.7377115E-4				1.2.2	PS.photorespiration.glycolate oxydase	Rep: Glycolate oxidase - Mesembryanthemum crystallinum (Common ice plant), complete [TC40263]
A_95_P157222			-4.05907	9.463577E-4			GO:0048046 GO:0009570 GO:0004034 GO:0030246 GO:0006012	3.5	minor CHO metabolism.others
A_95_P190937			-4.05715	0.006892365	-5.25856	1.5617277E-4	GO:0019915 GO:0016020 GO:0003674 GO:0050826 GO:0009845 GO:0010344	11.4	lipid metabolism.TAG synthesis	KG9B.101O13F.060120T7 KG9B Nicotiana tabacum cDNA clone KG9B.101O13, mRNA sequence [EB677483]
A_95_P086255	-3.22405	0.0047318693	-4.05344	0.0049567497			GO:0009535 GO:0010598 GO:0010258	1.1.6	PS.lightreaction.NADH DH	AGN_PNL221df1_b11.trimmed.seq AGN_PNL Nicotiana tabacum cDNA 5', mRNA sequence [FG194366]
A_95_P278268	-4.39059	0.004205806	-4.05126	0.0027485876			GO:0005737 GO:0005634 GO:0016301			TT-07_J21 Samsun trichome library Nicotiana tabacum cDNA, mRNA sequence [FG635823]
A_95_P113117	-2.47461	0.0041039702	-4.03465	5.400821E-5			GO:0006457 GO:0005524 GO:0009507	35.2	not assigned.unknown
A_95_P223952	-4.6876	0.0018846154	-4.03458	8.8611014E-5			GO:0005886 GO:0031225	35.2	not assigned.unknown	KT7C.101J05F.051216T7 KT7 Nicotiana tabacum cDNA clone KT7C.101J05, mRNA sequence [EB448995]
A_95_P238959	-3.63205	0.026931211	-4.03048	0.00553987			GO:0008150 GO:0004722 GO:0003993 GO:0009505	26.13	misc.acid and other phosphatases	Nicotiana tabacum PAP mRNA for purple acid phosphatase, complete cds, isolate:NtPAP21 [AB084124]
A_95_P008701	-4.3049	0.0016267909	-4.02839	0.003427391			GO:0016798	10.7	cell wall.modification	Nicotiana tabacum mRNA for endoxyloglucan transferase related protein, complete cds [D86730]
A_95_P290213	-2.39724	9.233432E-4	-4.02663	0.00593174			GO:0009533 GO:0006461 GO:0009543 GO:0005515 GO:0030095 GO:0009657	29.8	protein.assembly and cofactor ligation	KN6B.110I09F.060106T7 KN6B Nicotiana tabacum cDNA clone KN6B.110I09, mRNA sequence [EB441905]
A_95_P288953	-3.95424	0.0010379639	-4.02519	4.7398452E-4				11.1.5	lipid metabolism.FA synthesis and FA elongation.beta hydroxyacyl ACP dehydratase	KL4B.103K19F.051103T7 KL4B Nicotiana tabacum cDNA clone KL4B.103K19, mRNA sequence [DV999667]
A_95_P147107	-3.1441	0.007820245	-4.02508	0.0032406654			GO:0003674 GO:0008150	27.3.99	RNA.regulation of transcription.unclassified	KT7C.110F02F.051221T7 KT7 Nicotiana tabacum cDNA clone KT7C.110F02, mRNA sequence [EB451351]
A_95_P132867	-2.72412	0.0017665584	-4.02441	5.0906045E-4			GO:0008168 GO:0008152 GO:0009507	35.2	not assigned.unknown	KL4B.105M02F.051104T7 KL4B Nicotiana tabacum cDNA clone KL4B.105M02, mRNA sequence [DW000412]
A_95_P148692	-2.14394	0.0012206857	-4.02081	5.0558656E-4				35.2	not assigned.unknown
A_95_P131057	-3.09063	0.0071023754	-4.01842	1.4311844E-4			GO:0006979 GO:0043085 GO:0008047	35.2	not assigned.unknown
A_95_P145877	-3.65829	0.0024997522	-4.01614	1.7091652E-4	-1.22872	0.009841739	GO:0016021 GO:0008150 GO:0012505	33.99	development.unspecified	Rep: Chromosome chr18 scaffold_1, whole genome shotgun sequence - Vitis vinifera (Grape), partial (29%) [TC52313]
A_95_P061485	-3.27687	0.0016050095	-4.01226	0.0012939529				34.8	transport.metabolite transporters at the envelope membrane	Rep: Phosphate/phosphoenolpyruvate translocator - Nicotiana tabacum (Common tobacco), partial (58%) [TC52185]
A_95_P156407	-2.52421	0.0036132424	-4.01224	6.3610496E-5				29.6	protein.folding	BP533705 MAT005 Nicotiana tabacum cDNA clone BY31021, mRNA sequence [BP533705]
A_95_P136407	-3.92841	0.0015043019	-4.00966	7.142961E-5			GO:0046910 GO:0008150 GO:0012505 GO:0030599	26.18	misc.invertase/pectin methylesterase inhibitor family protein	Rep: Chromosome chr11 scaffold_13, whole genome shotgun sequence - Vitis vinifera (Grape), partial (48%) [TC66671]
A_95_P017346	-4.13325	0.007863677	-4.00919	6.764529E-5				34.9	transport.metabolite transporters at the mitochondrial membrane	Rep: Mitochondrial carnitine/acylcarnitine carrier-like protein - Arabidopsis thaliana (Mouse-ear cress), partial (92%) [TC71508]
A_95_P215627	-2.95508	0.0019007802	-4.00765	7.185908E-4				35.2	not assigned.unknown	KF8C.103M03F.051214T7 KF8 Nicotiana tabacum cDNA clone KF8C.103M03, mRNA sequence [EB425593]
A_95_P132877	-3.16395	0.008136749	-4.00701	0.00139072			GO:0008299 GO:0004311 GO:0009513 GO:0009507	16.1.1.10	secondary metabolism.isoprenoids.non-mevalonate pathway.geranylgeranyl pyrophosphate synthase
A_95_P000516	-2.62636	0.0011688691	-4.00646	5.2511296E-4			GO:0009535 GO:0046872 GO:0009055	29.8	protein.assembly and cofactor ligation	KL4B.100E02F.050922T7 KL4B Nicotiana tabacum cDNA clone KL4B.100E02, mRNA sequence [DV998828]
A_95_P101933			-4.00445	0.02759586				35.2	not assigned.unknown
A_95_P267416	-3.60205	0.0057936935	-4.00176	3.0231872E-6	-1.04672	0.0036696605	GO:0003674 GO:0008150	35.2	not assigned.unknown	KP1B.102E11F.050722T7 KP1B Nicotiana tabacum cDNA clone KP1B.102E11, mRNA sequence [DV160102]
A_95_P133927	-4.32274	0.0046146107	-4.00106	8.1202143E-4				35.2	not assigned.unknown
A_95_P000621	-2.59675	0.0025106114	-4.00004	0.0023486423			GO:0003674 GO:0008150 GO:0012505	35.2	not assigned.unknown	KR2B.110N14F.051229T7 KR2B Nicotiana tabacum cDNA clone KR2B.110N14, mRNA sequence [EB446240]
A_95_P021061	-3.70699	0.012586609	-3.99673	2.3152037E-4			GO:0016298 GO:0006629 GO:0005199	35.2	not assigned.unknown	AGN_ELP022xh13f1.ab1 AGN_ELP Nicotiana tabacum cDNA 5', mRNA sequence [FG140160]
A_95_P250632	-3.28675	2.6959731E-5	-3.99603	1.3419856E-5			GO:0005886 GO:0008825 GO:0030794 GO:0008610	11.3.10	lipid metabolism.Phospholipid synthesis.(S)-coclaurine-N-methyltransferase	KP1B.109P13F.050727T7 KP1B Nicotiana tabacum cDNA clone KP1B.109P13, mRNA sequence [DV162052]
A_95_P230739	-2.83199	0.0043946463	-3.99419	0.0057783746			GO:0004565	26.3	misc.gluco-, galacto- and mannosidases	KG9B.001O09F.050628T7 KG9B Nicotiana tabacum cDNA clone KG9B.001O09, mRNA sequence [DV157805]
A_95_P008716	-3.23791	6.557701E-4	-3.99314	0.0028828168			GO:0005575	35.2	not assigned.unknown	KR3B.110I10F.051111T7 KR3B Nicotiana tabacum cDNA clone KR3B.110I10, mRNA sequence [DW005082]
A_95_P213552	-3.25656	0.001336991	-3.98454	0.0050138226				35.2	not assigned.unknown	Rep: Chromosome chr9 scaffold_33, whole genome shotgun sequence - Vitis vinifera (Grape), partial (17%) [TC56206]
A_95_P080155	-3.62592	0.0037137892	-3.98265	2.3389533E-5				29.2.1.1.1.2.10	protein.synthesis.ribosomal protein.prokaryotic.chloroplast.50S subunit.L10
A_95_P262321	-2.84084	0.0031814377	-3.98176	0.0036158506			GO:0009507 GO:0008150 GO:0030785			TT-49_L22 K326 late senescent leaf library Nicotiana tabacum cDNA, mRNA sequence [FG645395]
A_95_P151522	-2.93522	4.1039518E-4	-3.98143	0.0076780617			GO:0003674 GO:0008150 GO:0012505	35.2	not assigned.unknown	Rep: Chromosome chr14 scaffold_9, whole genome shotgun sequence - Vitis vinifera (Grape), partial (84%) [TC51208]
A_95_P130597			-3.97989	0.0010716383	-1.27091	0.029180013		35.2	not assigned.unknown	Rep: Predicted protein - Physcomitrella patens subsp. patens, partial (65%) [TC43873]
A_95_P142972	-2.84403	0.019581292	-3.97658	0.0011930326			GO:0004565	26.3.2	misc.gluco-, galacto- and mannosidases.beta-galactosidase
A_95_P193172	-3.18759	0.0014095003	-3.97253	0.005012441				35.2	not assigned.unknown	Rep: Chromosome chr18 scaffold_137, whole genome shotgun sequence - Vitis vinifera (Grape), partial (72%) [TC43588]
A_95_P030351	-2.20987	0.0015992669	-3.97055	2.8175852E-4						CHEVIARRN E.virginiana plastid ribosomal RNA operon, trnI and trnA pseudogenes, partial (9%) [TC74407]
A_95_P202232	-3.5086	0.021092527	-3.96928	7.92173E-4				35.2	not assigned.unknown
A_95_P308768	-4.08602	0.014263951	-3.96715	0.0017220139			GO:0005829 GO:0006950			TT-06_H16 K326 late senescent leaf library Nicotiana tabacum cDNA, mRNA sequence [FG643564]
A_95_P015586	-4.93193	0.006206369	-3.96346	1.6165605E-4				11.9.3.4	lipid metabolism.lipid degradation.lysophospholipases.phospholipase A2	EST_CSP001xl16f1.ab1 EST_CSP Nicotiana tabacum cDNA, mRNA sequence [EH614711]
A_95_P242267	-3.35932	0.011768421	-3.96089	2.0818258E-4			GO:0005575 GO:0003674	35.2	not assigned.unknown	Nicotiana tabacum CK25 mRNA, complete cds [DQ448851]
A_95_P005236	-4.11412	0.010015001	-3.95961	2.922125E-4			GO:0009570 GO:0009416 GO:0009767	1.1.5.2	PS.lightreaction.other electron carrier (ox/red).ferredoxin	KN6B.114I07F.060127T7 KN6B Nicotiana tabacum cDNA clone KN6B.114I07, mRNA sequence [EB442583]
A_95_P144617	-2.71772	2.0008518E-4	-3.95763	0.0020174317			GO:0009737 GO:0003700 GO:0005634 GO:0009867 GO:0050832 GO:0010118 GO:0009414	35.2	not assigned.unknown	KT7B.103P03F.060124T7 KT7 Nicotiana tabacum cDNA clone KT7B.103P03, mRNA sequence [EB448078]
A_95_P230039	-3.76943	6.416203E-4	-3.95544	0.0016811504			GO:0006508 GO:0008235 GO:0005739 GO:0031365 GO:0009507	29.5.7	protein.degradation.metalloprotease	KL5B.115J06F.060217T7 KL5B Nicotiana tabacum cDNA clone KL5B.115J06, mRNA sequence [EB431932]
A_95_P069610	-3.95662	0.014724658	-3.95494	0.0073317			GO:0006508	29.5.1	protein.degradation.subtilases	Rep: Chromosome chr12 scaffold_47, whole genome shotgun sequence - Vitis vinifera (Grape), partial (32%) [TC61418]
A_95_P177292			-3.95296	0.02370622				20.1	stress.biotic	Rep: Flower-specific gamma-thionin precursor - Nicotiana tabacum (Common tobacco), complete [TC55395]
A_95_P134037	-3.05556	0.0044179824	-3.95081	7.8895537E-4				35.2	not assigned.unknown	Rep: Thioredoxin - Limonium bicolor, partial (64%) [TC42824]
A_95_P019691	-3.66748	0.006567026	-3.94886	4.4408446E-4				29.2.1.1.1.2.13	protein.synthesis.ribosomal protein.prokaryotic.chloroplast.50S subunit.L13	Rep: Chromosome chr19 scaffold_4, whole genome shotgun sequence - Vitis vinifera (Grape), partial (80%) [TC55262]
A_95_P050141	-2.49172	3.6275983E-4	-3.94343	9.2661515E-4				35.2	not assigned.unknown	TOBESTR030H01 TOBEST cDNA library 1 Nicotiana tabacum cDNA 5', mRNA sequence [FG623870]
A_95_P018796	-2.15653	0.01643287	-3.9427	0.04149224	-1.91858	0.027770497		35.2	not assigned.unknown	KP1B.107L10F.050726T7 KP1B Nicotiana tabacum cDNA clone KP1B.107L10, mRNA sequence [DV161307]
A_95_P127082	-3.63368	0.005810261	-3.94145	0.0012687219			GO:0009944 GO:0010154 GO:0003700 GO:0010158 GO:0005634 GO:0010159 GO:0009933 GO:0005515 GO:0009909	27.3.10	RNA.regulation of transcription.C2C2(Zn) YABBY family	KF8C.106E17F.051215T7 KF8 Nicotiana tabacum cDNA clone KF8C.106E17, mRNA sequence [EB426500]
A_95_P148782	-3.17583	0.012716879	-3.93448	0.0018549473			GO:0016720 GO:0045485 GO:0005783	11.2.4	lipid metabolism.FA desaturation.omega 6 desaturase	Rep: Microsomal omega-6-desaturase - Nicotiana tabacum (Common tobacco), partial (50%) [TC41993]
A_95_P263821	-1.87186	0.0051381197	-3.93024	2.587791E-4			GO:0042372 GO:0008168 GO:0009507	18.5.2.8	Co-factor and vitamine metabolism.folate & vitamine K.2-phytyl-1,4-naphthoquinone methyltransferase	KP1B.103E01F.050725T7 KP1B Nicotiana tabacum cDNA clone KP1B.103E01, mRNA sequence [DV160442]
A_95_P132342	-3.24205	0.0035165902	-3.92973	1.3411183E-4				27.3.99	RNA.regulation of transcription.unclassified	Rep: Chromosome chr13 scaffold_210, whole genome shotgun sequence - Vitis vinifera (Grape), partial (71%) [TC58336]
A_95_P102582	-4.74841	0.015709514	-3.92924	0.02643726				1.1.1.1	PS.lightreaction.photosystem II.LHC-II
A_95_P117827	-4.13771	0.0068017426	-3.92876	6.050209E-5				18.5.2.5	Co-factor and vitamine metabolism.folate & vitamine K.vitamine K.naphthoate synthase	KP1B.103K10F.050725T7 KP1B Nicotiana tabacum cDNA clone KP1B.103K10, mRNA sequence [DV160588]
A_95_P133002	-4.0031	0.002046642	-3.92821	7.852792E-5				35.2	not assigned.unknown	Rep: Chromosome chr11 scaffold_13, whole genome shotgun sequence - Vitis vinifera (Grape), partial (29%) [TC51617]
A_95_P131142	-3.99159	0.0072759124	-3.92733	6.089889E-4			GO:0009535 GO:0009644 GO:0003674	1.1.1.2	PS.lightreaction.photosystem II.PSII polypeptide subunits
A_95_P136542	-2.62118	0.0031181918	-3.92565	2.3274381E-4			GO:0019538 GO:0009570 GO:0005515 GO:0005524 GO:0009941	29.3.99	protein.targeting.unknown	Rep: Chromosome chr16 scaffold_94, whole genome shotgun sequence - Vitis vinifera (Grape), partial (43%) [TC70508]
A_95_P130207	-3.71026	0.009556557	-3.92474	6.108683E-4			GO:0009535 GO:0009644 GO:0003674	1.1.1.2	PS.lightreaction.photosystem II.PSII polypeptide subunits	Rep: One helix protein - Ipomoea nil (Japanese morning glory) (Pharbitis nil), partial (72%) [TC62203]
A_95_P112652	-3.96188	0.011637592	-3.92238	0.0080030225	-1.16143	0.001942005		35.2	not assigned.unknown
A_95_P101997			-3.92082	0.025063615				20.1	stress.biotic	Rep: Flower-specific gamma-thionin precursor - Nicotiana tabacum (Common tobacco), complete [TC55395]
A_95_P231359	-3.15165	0.0056152497	-3.91925	1.4143223E-5			GO:0042132 GO:0009570 GO:0010319 GO:0048046 GO:0009409 GO:0006000	1.3.7	PS.calvin cycle.FBPase	KF8C.105B06F.051215T7 KF8 Nicotiana tabacum cDNA clone KF8C.105B06, mRNA sequence [EB426060]
A_95_P066935	-3.25931	0.00552786	-3.91709	0.0033990524			GO:0005575 GO:0006355 GO:0003677	35.2	not assigned.unknown
A_95_P137507			-3.91638	0.0044125416			GO:0004091 GO:0006629 GO:0012505	26.28	misc.GDSL-motif lipase	Rep: Chromosome chr4 scaffold_39, whole genome shotgun sequence - Vitis vinifera (Grape), partial (92%) [TC59249]
A_95_P104892	-3.29226	4.1012123E-4	-3.90728	2.3902145E-4	-1.22314	0.007345006	GO:0000786 GO:0009414 GO:0003677	28.1.3	DNA.synthesis/chromatin structure.histone
A_95_P017271	-3.57445	0.0030318548	-3.90675	3.286273E-4			GO:0042393 GO:0032776 GO:0008327 GO:0006355 GO:0005634 GO:0031508 GO:0010369 GO:0010429 GO:0010385 GO:0016567 GO:0010428 GO:0003682 GO:0004842 GO:0051301	27.3.11	RNA.regulation of transcription.C2H2 zinc finger family	Rep: Chromosome chr1 scaffold_166, whole genome shotgun sequence - Vitis vinifera (Grape), partial (45%) [TC52028]
A_95_P207927	-4.63913	0.0019775783	-3.90268	0.004877087			GO:0008150 GO:0012505	35.2	not assigned.unknown	KT7C.110N20F.051221T7 KT7 Nicotiana tabacum cDNA clone KT7C.110N20, mRNA sequence [EB451538]
A_95_P102267	-4.49425	0.009239934	-3.90085	3.3704427E-4				35.2	not assigned.unknown
A_95_P111672	-3.36858	0.0015770313	-3.89932	3.5964494E-4				35.2	not assigned.unknown	FS416348 normalized full-length tobacco cDNA library Nicotiana tabacum cDNA clone TBK02GR0043_2_B07 5', mRNA sequence [FS416348]
A_95_P159002	-5.21664	0.0012456514	-3.89573	0.0019311047			GO:0008283 GO:0009887 GO:0030154 GO:0031012	35.2	not assigned.unknown	TOBESTR093D11 TOBEST cDNA library 1 Nicotiana tabacum cDNA 5', mRNA sequence [FG629213]
A_95_P016056	-4.33707	0.0012871302	-3.89359	2.950865E-4				11.3	lipid metabolism.Phospholipid synthesis	KP1B.102L23F.050722T7 KP1B Nicotiana tabacum cDNA clone KP1B.102L23, mRNA sequence [DV160265]
A_95_P178187	-2.34073	0.0020187004	-3.89239	0.0046708644				34.19.2	transport.Major Intrinsic Proteins.TIP	Rep: Delta-tonoplast intrinsic protein - Gossypium hirsutum (Upland cotton) (Gossypium mexicanum), complete [TC45411]
A_95_P032121	-3.09101	0.0028917054	-3.89191	9.480544E-4				35.2	not assigned.unknown
A_95_P287498	-3.93117	0.010939879	-3.88997	0.0077921343			GO:0003674 GO:0008150 GO:0009507	35.2	not assigned.unknown	KL4B.103B14F.051103T7 KL4B Nicotiana tabacum cDNA clone KL4B.103B14, mRNA sequence [DV999464]
A_95_P199362	-3.27715	6.163224E-4	-3.88847	7.609707E-5				30.3	signalling.calcium	Rep: Chromosome chr2 scaffold_112, whole genome shotgun sequence - Vitis vinifera (Grape), partial (40%) [TC56148]
A_95_P105412	-2.97212	0.01776483	-3.88742	0.0022034736			GO:0003674 GO:0010270 GO:0009523	1.1.1.2	PS.lightreaction.photosystem II.PSII polypeptide subunits
A_95_P226929	-3.001	0.0076648695	-3.88629	9.8591016E-5			GO:0003735 GO:0006412 GO:0000311	29.2.1.1.1.2.15	protein.synthesis.ribosomal protein.prokaryotic.chloroplast.50S subunit.L15	KL4B.105A21F.051104T7 KL4B Nicotiana tabacum cDNA clone KL4B.105A21, mRNA sequence [DW000169]
A_95_P233934	-3.20405	1.5913312E-4	-3.88432	9.084866E-5			GO:0005525 GO:0008150 GO:0009507			Nicotiana tabacum cDNA-AFLP-fragment BSTC21-4-280, cultivar Bright Yellow 2 [AJ718943]
A_95_P133492	-3.49896	7.555612E-4	-3.8843	2.205963E-4			GO:0003674 GO:0008150 GO:0009507	35.2	not assigned.unknown	Rep: Chromosome chr1 scaffold_46, whole genome shotgun sequence - Vitis vinifera (Grape), partial (57%) [TC66028]
A_95_P135132	-3.30384	0.0057179597	-3.88387	0.012332762				6.3	gluconeogenesis.Malate DH	AGN_ELP009xm01f1.ab1 AGN_ELP Nicotiana tabacum cDNA 5', mRNA sequence [FG135865]
A_95_P158252	-3.426	2.5931394E-4	-3.88285	3.3754486E-4			GO:0009570 GO:0008150 GO:0003723 GO:0000166	35.2	not assigned.unknown
A_95_P249097	-3.31663	8.2984916E-4	-3.88203	1.5912773E-4			GO:0003676 GO:0009507	27.4	RNA.RNA binding	KL4B.111J04F.060128T7 KL4B Nicotiana tabacum cDNA clone KL4B.111J04, mRNA sequence [EB680851]
A_95_P073900	-2.31987	0.0069115134	-3.88091	5.09066E-4			GO:0004664 GO:0047769 GO:0009094 GO:0009507	13.1.6.3.1	amino acid metabolism.synthesis.aromatic aa.phenylalanine.arogenate dehydratase / prephenate dehydratase
A_95_P120337	-3.37555	0.0015424141	-3.8799	2.9809942E-4				35.2	not assigned.unknown	KR3B.110I10F.051111T7 KR3B Nicotiana tabacum cDNA clone KR3B.110I10, mRNA sequence [DW005082]
A_95_P102302	-4.8106	0.002660983	-3.87885	4.0192688E-5				35.2	not assigned.unknown
A_95_P204402	-2.77951	0.009830702	-3.8774	0.0044731107				26.30	misc. other Ferredoxins and Rieske domain	KN6B.104B18F.060103T7 KN6B Nicotiana tabacum cDNA clone KN6B.104B18, mRNA sequence [EB439650]
A_95_P110842	-3.34505	0.0021923683	-3.87556	8.142593E-5			GO:0003674 GO:0008150	35.2	not assigned.unknown
A_95_P300653	-2.54013	0.024826024	-3.87397	0.0025907056			GO:0009553 GO:0016301 GO:0010103 GO:0048481			TT-38_O11 tobacco leaf library Nicotiana tabacum cDNA, mRNA sequence [FG634441]
A_95_P288398	-2.41269	2.9788638E-4	-3.87087	4.572246E-4			GO:0008150 GO:0009706	31.5.1	cell.cell death.plants	KT7B.103E03F.060124T7 KT7 Nicotiana tabacum cDNA clone KT7B.103E03, mRNA sequence [EB447831]
A_95_P178152	-2.56447	0.026426831	-3.85852	0.0024137704				12.2.2	N-metabolism.ammonia metabolism.glutamine synthase	KL4B.107F22F.051126T7 KL4B Nicotiana tabacum cDNA clone KL4B.107F22, mRNA sequence [EB680480]
A_95_P183857	-2.98079	0.005828013	-3.85841	9.663132E-4				29.2.1.1.1.2.15	protein.synthesis.ribosomal protein.prokaryotic.chloroplast.50S subunit.L15	Rep: Chromosome chr1 scaffold_5, whole genome shotgun sequence - Vitis vinifera (Grape), partial (71%) [TC41840]
A_95_P106037	-4.4401	0.001792642	-3.85755	0.0066824686	-1.1285	0.0044109966	GO:0009570 GO:0009416 GO:0009767	1.1.5.2	PS.lightreaction.other electron carrier (ox/red).ferredoxin
A_95_P035398	-2.49226	0.0084713735	-3.84958	0.0037172008			GO:0003964 GO:0008380 GO:0003723 GO:0009507	27.1.1	RNA.processing.splicing	Rep: Maturase K - Nicotiana glutinosa (Tobacco), partial (64%) [TC75865]
A_95_P289483	-3.36825	0.004403844	-3.84304	0.0016145014						TT-17_C15 Samsun trichome library Nicotiana tabacum cDNA, mRNA sequence [FG636569]
A_95_P263636	-4.17021	0.0068981643	-3.8405	7.793968E-5			GO:0042371 GO:0008935	18.5.2.5	Co-factor and vitamine metabolism.folate & vitamine K.vitamine K.naphthoate synthase	KP1B.103K10F.050725T7 KP1B Nicotiana tabacum cDNA clone KP1B.103K10, mRNA sequence [DV160588]
A_95_P122977	-2.29359	0.009775945	-3.83663	0.0016030208				35.2	not assigned.unknown	Rep: Chromosome chr9 scaffold_90, whole genome shotgun sequence - Vitis vinifera (Grape), partial (84%) [TC52964]
A_95_P014666	-2.46717	0.003145462	-3.83563	0.00537204				35.2	not assigned.unknown	KG9B.001I14F.050628T7 KG9B Nicotiana tabacum cDNA clone KG9B.001I14, mRNA sequence [DV157668]
A_95_P248432	-1.15735	0.046422455	-3.83551	0.0026648615			GO:0003735 GO:0000312 GO:0006412			AM794263 COL, cold overnight library Nicotiana tabacum cDNA clone nt006206042, mRNA sequence [AM794263]
A_95_P219782	-5.13915	0.004870666	-3.83497	7.3944946E-4			GO:0005634 GO:0045449 GO:0030528	35.2	not assigned.unknown	KN6B.109I08F.060106T7 KN6B Nicotiana tabacum cDNA clone KN6B.109I08, mRNA sequence [EB441557]
A_95_P108537	-3.29518	0.0020415853	-3.82801	1.8132494E-4				35.2	not assigned.unknown	Rep: Chromosome chr17 scaffold_16, whole genome shotgun sequence - Vitis vinifera (Grape), partial (54%) [TC52781]
A_95_P137142	-5.11392	5.381507E-4	-3.82639	8.2074496E-4			GO:0007165 GO:0005515 GO:0012505	28.2	DNA.repair	KG9B.001F01F.050628T7 KG9B Nicotiana tabacum cDNA clone KG9B.001F01, mRNA sequence [DV157586]
A_95_P187107	-3.73047	9.2098664E-5	-3.82637	9.907032E-4			GO:0005773 GO:0046658 GO:0005507 GO:0009055	26.19	misc.plastocyanin-like	KG9B.103C01F.051128T7 KG9B Nicotiana tabacum cDNA clone KG9B.103C01, mRNA sequence [EB677929]
A_95_P250642	-2.95925	0.003548732	-3.82359	9.218042E-5				2.1.2.1	major CHO metabolism.synthesis.starch.AGPase	Nicotiana tabacum ADP-glucose pyrophosphorylase small subunit (AGP) mRNA, complete cds [DQ399915]
A_95_P109352	-2.23648	0.0025968726	-3.82033	3.0159188E-4				35.2	not assigned.unknown
A_95_P095188	-4.91702	0.004186661	-3.81848	0.0010103208	-1.06115	0.014045412	GO:0033903	20.1	stress.biotic
A_95_P109717	-4.1295	0.009696948	-3.81677	1.86431E-4			GO:0009570 GO:0009416 GO:0009767	1.1.5.2	PS.lightreaction.other electron carrier (ox/red).ferredoxin
A_95_P230469	-3.06307	6.9506536E-4	-3.81058	0.006105723			GO:0005975 GO:0004650	10.6.3	cell wall.degradation.pectate lyases and polygalacturonases	KG9B.003D18F.050720T7 KG9B Nicotiana tabacum cDNA clone KG9B.003D18, mRNA sequence [DV158286]
A_95_P020626	-2.67777	0.0140738785	-3.80967	4.5441257E-4				1.2.5	PS.photorespiration.serine hydroxymethyltransferase	Rep: Serine hydroxymethyltransferase, mitochondrial precursor - Solanum tuberosum (Potato), partial (28%) [TC56537]
A_95_P227549	-2.6914	0.0043987804	-3.80733	0.0017414838			GO:0003674 GO:0008150	35.2	not assigned.unknown	KF8B.200D07F.060120T7 KF8 Nicotiana tabacum cDNA clone KF8B.200D07, mRNA sequence [EB428109]
A_95_P109607	-3.18379	0.016307509	-3.80654	0.008496454				35.2	not assigned.unknown
A_95_P177717	-3.80486	0.017350359	-3.80264	0.004251546				26.12	misc.peroxidases	Rep: Secretory peroxidase - Nicotiana tabacum (Common tobacco), partial (62%) [TC43414]
A_95_P027316	-3.65194	0.009900744	-3.80174	0.0020347105				1.1.5.3	PS.lightreaction.other electron carrier (ox/red).ferredoxin reductase	Rep: Ferredoxin--NADP reductase, leaf-type isozyme, chloroplast precursor - Nicotiana tabacum (Common tobacco), complete [TC69947]
A_95_P138282	-2.95389	0.0028911417	-3.80172	3.824249E-6				35.2	not assigned.unknown	Rep: Predicted protein - Monosiga brevicollis MX1, partial (6%) [TC66857]
A_95_P099288	-2.94507	0.0047486196	-3.79967	4.138997E-5			GO:0009793 GO:0004742	8.1.1.2	TCA / org. transformation.TCA.pyruvate DH.E2
A_95_P000671	-3.37877	0.0011566738	-3.79595	2.5209563E-4			GO:0003677	28.1.3	DNA.synthesis/chromatin structure.histone	TOBESTR068F07 TOBEST cDNA library 1 Nicotiana tabacum cDNA 5', mRNA sequence [FG627136]
A_95_P019826	-3.22278	0.0067309267	-3.79528	1.4881395E-4				29.2.4	protein.synthesis.elongation	Rep: Elongation factor Ts - Arabidopsis thaliana (Mouse-ear cress), partial (38%) [TC55442]
A_95_P081465	-3.13765	0.001324713	-3.7933	8.5748156E-4			GO:0003779 GO:0008150	31.1	cell.organisation	KF8B.100O07F.051010T7 KF8 Nicotiana tabacum cDNA clone KF8B.100O07, mRNA sequence [EB428019]
A_95_P303668	-3.50685	0.009104509	-3.79296	0.0039296816			GO:0009409 GO:0005484 GO:0006886 GO:0006944			AGN_PNL218cf1_g10.trimmed.seq AGN_PNL Nicotiana tabacum cDNA 5', mRNA sequence [FG192050]
A_95_P094183	-2.58201	1.8153578E-4	-3.79209	1.1652659E-4			GO:0008150 GO:0009706	35.2	not assigned.unknown	Rep: Chromosome undetermined scaffold_310, whole genome shotgun sequence - Vitis vinifera (Grape), partial (90%) [TC65696]
A_95_P192507	-2.89461	0.001043652	-3.79059	4.8853224E-5				29.6	protein.folding	Rep: Chaperonin 21 precursor - Solanum lycopersicum (Tomato) (Lycopersicon esculentum), complete [TC50340]
A_95_P153122	-2.59813	0.0019969346	-3.78374	4.3769955E-4			GO:0005215 GO:0000796	28.1	DNA.synthesis/chromatin structure
A_95_P148347	-4.4131	2.5177313E-4	-3.77847	2.463104E-5			GO:0005575 GO:0003999	23.3.1.1	nucleotide metabolism.salvage.phosphoribosyltransferases.aprt	Rep: Chromosome chr4 scaffold_6, whole genome shotgun sequence - Vitis vinifera (Grape), partial (96%) [TC54893]
A_95_P176787	-2.32912	0.008206467	-3.77818	0.0022750502				34.19.2	transport.Major Intrinsic Proteins.TIP	Rep: Aquaporin 1 - Nicotiana tabacum (Common tobacco), complete [TC63014]
A_95_P131592	-3.23332	0.0011972312	-3.77401	2.4963336E-5			GO:0001522 GO:0008033 GO:0009982 GO:0009507	29.1.30	protein.aa activation.pseudouridylate synthase	Rep: Pseudouridylate synthase - Vitis vinifera (Grape), partial (35%) [TC72287]
A_95_P049876	-2.82677	9.774582E-4	-3.76983	4.0886534E-4			GO:0009508 GO:0003674 GO:0008150	35.2	not assigned.unknown	Rep: Chromosome chr12 scaffold_36, whole genome shotgun sequence - Vitis vinifera (Grape), partial (37%) [TC59386]
A_95_P220627	-3.37485	0.004007503	-3.76568	5.1421125E-4				34.99	transport.misc	TT-17_C15 Samsun trichome library Nicotiana tabacum cDNA, mRNA sequence [FG636569]
A_95_P007986	-3.69299	0.008183181	-3.76456	1.830407E-4			GO:0003735 GO:0009793 GO:0005840 GO:0006412	29.2.1.1.1.2.13	protein.synthesis.ribosomal protein.prokaryotic.chloroplast.50S subunit.L13	KG9B.001P10F.050628T7 KG9B Nicotiana tabacum cDNA clone KG9B.001P10, mRNA sequence [DV157830]
A_95_P108952	-2.02902	1.855402E-4	-3.76219	9.025544E-5			GO:0045298 GO:0000226 GO:0005829 GO:0005200 GO:0005874	31.1	cell.organisation
A_95_P190202	-3.5068	0.0035639654	-3.7574	0.001099699				29.2.4	protein.synthesis.elongation
A_95_P134057	-2.60751	0.01504394	-3.75708	0.0016852935			GO:0005215 GO:0000796	35.2	not assigned.unknown
A_95_P113072	-4.43068	0.007362259	-3.75629	3.8023366E-4			GO:0003674 GO:0009522 GO:0015979	1.1.2.2	PS.lightreaction.photosystem I.PSI polypeptide subunits
A_95_P031271	-3.87864	7.2210276E-4	-3.75456	3.3596536E-4			GO:0005618 GO:0006633 GO:0016020 GO:0009507 GO:0019171	11.1.5	lipid metabolism.FA synthesis and FA elongation.beta hydroxyacyl ACP dehydratase	KL4B.103K19F.051103T7 KL4B Nicotiana tabacum cDNA clone KL4B.103K19, mRNA sequence [DV999667]
A_95_P290568	-3.80793	0.0053316657	-3.75419	1.3474797E-4				35.2	not assigned.unknown	KL4B.105I07F.051104T7 KL4B Nicotiana tabacum cDNA clone KL4B.105I07, mRNA sequence [DW000328]
A_95_P176392	-3.23371	0.0028700866	-3.7538	3.937742E-6			GO:0009186 GO:0051726 GO:0006281 GO:0004748 GO:0005575 GO:0012501 GO:0006260 GO:0007275	23.5.4	nucleotide metabolism.deoxynucleotide metabolism.ribonucleoside-diphosphate reductase	N.tabacum mRNA for ribonucleotide reductase R2 protein [X92443]
A_95_P218987	-3.75692	4.1011113E-4	-3.74842	0.009976044				30.3	signalling.calcium	Rep: Chromosome chr14 scaffold_21, whole genome shotgun sequence - Vitis vinifera (Grape), partial (98%) [TC42334]
A_95_P208622	-3.29895	0.008451665	-3.74625	5.6779914E-4				11.1.3	lipid metabolism.FA synthesis and FA elongation.ketoacyl ACP synthase	Rep: Chromosome undetermined scaffold_143, whole genome shotgun sequence - Vitis vinifera (Grape), partial (48%) [TC47904]
A_95_P110897	-3.17019	0.0027844969	-3.74489	4.312782E-4				35.2	not assigned.unknown	Rep: Chromosome chr17 scaffold_16, whole genome shotgun sequence - Vitis vinifera (Grape), partial (54%) [TC52781]
A_95_P178542	-4.4939	0.016973093	-3.74446	1.8303304E-4				1.1.3	PS.lightreaction.cytochrome b6/f	Rep: Chromosome chr3 scaffold_8, whole genome shotgun sequence - Vitis vinifera (Grape), partial (46%) [TC55227]
A_95_P095898	-3.88185	0.00829319	-3.7423	0.0046644327				35.2	not assigned.unknown
A_95_P261436	-2.86468	5.891698E-4	-3.74185	1.7935004E-4			GO:0009508 GO:0003674 GO:0008150	35.2	not assigned.unknown	TT-37_L19 tobacco leaf library Nicotiana tabacum cDNA, mRNA sequence [FG634343]
A_95_P053776	-3.35149	0.0032436606	-3.74088	0.0026852065			GO:0006171 GO:0004016	35.2	not assigned.unknown	Rep: Chromosome undetermined scaffold_141, whole genome shotgun sequence - Vitis vinifera (Grape), partial (72%) [TC72344]
A_95_P274423	-3.10719	0.0032644286	-3.73981	0.0046516093			GO:0005575 GO:0006511 GO:0004842			AM804716 DL, diurnal library Nicotiana tabacum cDNA clone nt005133066, mRNA sequence [AM804716]
A_95_P250702	-2.20326	8.1395364E-4	-3.73767	0.02065129			GO:0009658 GO:0009534 GO:0010287 GO:0009840	29.5.5	protein.degradation.serine protease	AGN_RNC124xe08f1.ab1 AGN_RNC Nicotiana tabacum cDNA 5', mRNA sequence [FG174239]
A_95_P268576	-2.3539	0.019107156	-3.73425	5.4449774E-5			GO:0042127 GO:0009744 GO:0009735 GO:0051726 GO:0005634 GO:0009741 GO:0000082 GO:0000080 GO:0016538 GO:0005515	31.3	cell.cycle	Rep: D-type cyclin family 3 subgroup 3 - Solanum tuberosum (Potato), partial (86%) [TC45660]
A_95_P234754	-3.0769	0.013559378	-3.7327	2.6736694E-4			GO:0005773 GO:0009535 GO:0003674 GO:0008150 GO:0005886	35.2	not assigned.unknown	KG9B.003D06F.050720T7 KG9B Nicotiana tabacum cDNA clone KG9B.003D06, mRNA sequence [DV158275]
A_95_P307543			-3.73113	0.0026205466			GO:0005829 GO:0008171 GO:0046983			TT-05_B03 Burley21 trichome library Nicotiana tabacum cDNA, mRNA sequence [FG638665]
A_95_P020266	-4.56062	0.013248903	-3.72831	5.237707E-4						Rep: Chromosome chr3 scaffold_8, whole genome shotgun sequence - Vitis vinifera (Grape), partial (46%) [TC55227]
A_95_P094408	-3.0067	3.6378417E-4	-3.72697	0.0016453973			GO:0009409 GO:0010319 GO:0016615 GO:0005739 GO:0009507	35.2	not assigned.unknown
A_95_P140622	-3.67066	0.009851702	-3.72529	1.970224E-5			GO:0008150 GO:0012505 GO:0004650	10.6.3	cell wall.degradation.pectate lyases and polygalacturonases
A_95_P029866	-3.73193	0.005999009	-3.72209	8.958661E-4			GO:0009535 GO:0009941 GO:0051537 GO:0009055 GO:0055114 GO:0016491	26.30	misc. other Ferredoxins and Rieske domain	Rep: Chromosome chr18 scaffold_24, whole genome shotgun sequence - Vitis vinifera (Grape), partial (56%) [TC73795]
A_95_P249287	-3.46676	0.013397562	-3.72191	2.6056677E-4				26.12	misc.peroxidases	Nicotiana tabacum secretory peroxidase (PER) mRNA, complete cds [AF149251]
A_95_P112977	-4.62951	0.0013481033	-3.72116	0.0015858131			GO:0009535 GO:0009941	35.2	not assigned.unknown	TT-26_P21 Samsun trichome library Nicotiana tabacum cDNA, mRNA sequence [FG637235]
A_95_P146087	-2.99551	3.6337014E-4	-3.71667	2.4881065E-5	-1.22112	0.0012862043	GO:0003743 GO:0006413 GO:0003723 GO:0009507	29.2.3	protein.synthesis.initiation	KT7C.105E23F.051219T7 KT7 Nicotiana tabacum cDNA clone KT7C.105E23, mRNA sequence [EB449953]
A_95_P080645	-1.53356	0.03235983	-3.71556	0.0015360939				35.2	not assigned.unknown
A_95_P100198	-3.02015	6.578856E-4	-3.71463	2.4725575E-4				35.2	not assigned.unknown
A_95_P131967	-3.26904	0.017470393	-3.71229	0.0010276817			GO:0019825 GO:0005739	26.1	misc.misc2	Rep: Cytochrome P450 77A1 - Solanum melongena (Eggplant) (Aubergine), partial (34%) [TC75540]
A_95_P091463	-4.47668	0.0071876585	-3.70907	0.0020170542			GO:0046658 GO:0004553 GO:0005975 GO:0043169	35.2	not assigned.unknown	Rep: Chromosome chr2 scaffold_105, whole genome shotgun sequence - Vitis vinifera (Grape), partial (25%) [TC54902]
A_95_P108457	-3.16857	0.002446737	-3.70692	0.0020564315			GO:0010287 GO:0009538	35.2	not assigned.unknown
A_95_P134642	-2.35024	0.020511614	-3.70672	0.002818069			GO:0009941 GO:0045454 GO:0004148	11.1.31	lipid metabolism.FA synthesis and FA elongation.pyruvate DH	Rep: Chromosome chr5 scaffold_64, whole genome shotgun sequence - Vitis vinifera (Grape), partial (28%) [TC59128]
A_95_P300863	-3.93853	0.0031600131	-3.70577	9.838347E-4						AGN_PNL229af1_g9.trimmed.seq AGN_PNL Nicotiana tabacum cDNA 5', mRNA sequence [FG199699]
A_95_P176697	-2.68415	0.016294269	-3.70219	0.0029494436				1.1.1.2	PS.lightreaction.photosystem II.PSII polypeptide subunits
A_95_P137342	-2.77308	0.003669513	-3.70159	0.0027170489			GO:0007018 GO:0003777 GO:0005524 GO:0005875	31.1	cell.organisation	Rep: Kinesin heavy chain - Zea mays (Maize), partial (10%) [TC72305]
A_95_P120412	-4.06965	0.0012075373	-3.69978	0.0031194747			GO:0003700 GO:0051171 GO:0010255	27.3.9	RNA.regulation of transcription.C2C2(Zn) GATA transcription factor family	Rep: GATA transcription factor 24 - Arabidopsis thaliana (Mouse-ear cress), partial (19%) [TC62549]
A_95_P029251	-3.89165	0.0053170687	-3.69449	5.4108485E-5			GO:0006508 GO:0004190 GO:0012505	27.3.99	RNA.regulation of transcription.unclassified	Rep: Chromosome chr1 scaffold_5, whole genome shotgun sequence - Vitis vinifera (Grape), partial (63%) [TC53887]
A_95_P004141	-2.30023	0.019823289	-3.69383	5.1074434E-4			GO:0005618 GO:0009737 GO:0009414	11.6	lipid metabolism.lipid transfer proteins etc	CHO_SL006xf20f1.ab1 CHO_SL Nicotiana tabacum cDNA, mRNA sequence [EH617467]
A_95_P234789	-2.99492	0.0016584763	-3.69382	5.076437E-4			GO:0009536 GO:0003674 GO:0002229 GO:0010729	35.2	not assigned.unknown	KF8C.105A05F.051215T7 KF8 Nicotiana tabacum cDNA clone KF8C.105A05, mRNA sequence [EB426037]
A_95_P244957	-2.25487	0.0013249764	-3.693	1.9720923E-4			GO:0009570 GO:0016020 GO:0008152 GO:0004427	23.4.99	nucleotide metabolism.phosphotransfer and pyrophosphatases.misc	KL4B.102B04F.051125T7 KL4B Nicotiana tabacum cDNA clone KL4B.102B04, mRNA sequence [EB679726]
A_95_P187527	-3.70972	0.0020674577	-3.69271	0.001861493				29.2.1.1.1.2.17	protein.synthesis.ribosomal protein.prokaryotic.chloroplast.50S subunit.L17
A_95_P251022	-3.22413	5.890858E-4	-3.69081	0.0017882196			GO:0006730 GO:0004089 GO:0008270	8.3	TCA / org. transformation.carbonic anhydrases	KT7C.113K19F.051221T7 KT7 Nicotiana tabacum cDNA clone KT7C.113K19, mRNA sequence [EB452155]
A_95_P089793	-3.57639	0.0043204427	-3.68869	4.4272394E-5			GO:0009570 GO:0003674	35.2	not assigned.unknown	TT-07_L12 Samsun trichome library Nicotiana tabacum cDNA, mRNA sequence [FG635833]
A_95_P149757	-2.84685	0.005187537	-3.68735	2.7132884E-4			GO:0009535 GO:0009570 GO:0000166 GO:0003723 GO:0009941	27.3.99	RNA.regulation of transcription.unclassified	Rep: Chromosome chr13 scaffold_210, whole genome shotgun sequence - Vitis vinifera (Grape), partial (71%) [TC58336]
A_95_P215397	-3.96875	0.004611073	-3.68664	8.148595E-5				29.2.2	protein.synthesis.misc ribosomal protein	TL13.110M13F.060320T7 TL13 Nicotiana tabacum cDNA clone TL13.110M13, mRNA sequence [EB435404]
A_95_P039221	-3.35985	0.0028187553	-3.68608	0.004903416			GO:0005575 GO:0003674 GO:0008150	35.2	not assigned.unknown	Rep: Chromosome chr13 scaffold_48, whole genome shotgun sequence - Vitis vinifera (Grape), partial (28%) [TC64930]
A_95_P268341	-3.80245	0.012270893	-3.68335	4.4520892E-4			GO:0005488	35.2	not assigned.unknown	KL4B.109A22F.051106T7 KL4B Nicotiana tabacum cDNA clone KL4B.109A22, mRNA sequence [DW000835]
A_95_P102657	-2.90686	0.038909256	-3.67932	0.0073071346			GO:0010205 GO:0010207 GO:0010287 GO:0010242 GO:0042549 GO:0009543 GO:0008266 GO:0030095 GO:0009654 GO:0035304	1.1.1.2	PS.lightreaction.photosystem II.PSII polypeptide subunits
A_95_P006626	-2.374	1.1280323E-5	-3.67671	3.0848145E-4				35.2	not assigned.unknown
A_95_P028821	-3.50957	0.010515084	-3.67511	2.9280633E-4				31.2	cell.division
A_95_P217542	-3.85982	6.789923E-4	-3.67233	0.0033736003			GO:0005783 GO:0042389 GO:0006636	11.2.3	lipid metabolism.FA desaturation.omega 3 desaturase	Nicotiana tabacum NtFAD3 mRNA for microsomal omega-3 acid desaturase, complete cds [D26509]
A_95_P121122	-3.10422	0.0065152813	-3.66999	3.500117E-4			GO:0042132 GO:0009570 GO:0010319 GO:0048046 GO:0009409 GO:0006000	1.3.7	PS.calvin cycle.FBPase	Rep: Chromosome chr8 scaffold_23, whole genome shotgun sequence - Vitis vinifera (Grape), partial (84%) [TC64508]
A_95_P182867	-3.25675	0.0032073953	-3.66969	5.413765E-4			GO:0003735 GO:0009570 GO:0015934 GO:0006412	29.2.1.1.1.2.24	protein.synthesis.ribosomal protein.prokaryotic.chloroplast.50S subunit.L24	KL4B.102A18F.051125T7 KL4B Nicotiana tabacum cDNA clone KL4B.102A18, mRNA sequence [EB679716]
A_95_P290473	-2.64307	0.012871383	-3.66709	0.005482573			GO:0009535 GO:0006139 GO:0004017 GO:0005524 GO:0009941	23.4.1	nucleotide metabolism.phosphotransfer and pyrophosphatases.adenylate kinase	KL4B.103M12F.051103T7 KL4B Nicotiana tabacum cDNA clone KL4B.103M12, mRNA sequence [DV999704]
A_95_P195672	-2.93786	6.972919E-4	-3.66115	7.9898187E-4				1.1.1.2	PS.lightreaction.photosystem II.PSII polypeptide subunits	CHO_SL019xb04f1.ab1 CHO_SL Nicotiana tabacum cDNA, mRNA sequence [EH624050]
A_95_P187522	-3.62683	0.0025166909	-3.65904	8.050948E-4			GO:0003735 GO:0006412 GO:0005840 GO:0009507	29.2.1.1.1.2.17	protein.synthesis.ribosomal protein.prokaryotic.chloroplast.50S subunit.L17	KP1B.101L07F.050722T7 KP1B Nicotiana tabacum cDNA clone KP1B.101L07, mRNA sequence [DV159899]
A_95_P023626	-2.55922	0.0035272492	-3.65447	0.0054783956						Rep: NAD(P)H-quinone oxidoreductase chain 5, chloroplast (NAD(P)H dehydrogenase, chain 5) - Nicotiana tabacum (Common tobacco), complete [TC40201]
A_95_P218357	-4.4468	0.0052263625	-3.65409	0.002572975				27.4	RNA.RNA binding	Rep: Chromosome chr18 scaffold_1, whole genome shotgun sequence - Vitis vinifera (Grape), partial (57%) [TC59606]
A_95_P075820	-2.80379	0.0010813297	-3.65351	0.0010930666			GO:0016773 GO:0006139 GO:0005634 GO:0005524	23.3	nucleotide metabolism.salvage	Rep: DCK/dGK-like deoxyribonucleoside kinase - Solanum lycopersicum (Tomato) (Lycopersicon esculentum), partial (55%) [TC59649]
A_95_P009196	-3.4843	0.009172041	-3.65195	6.1234125E-5			GO:0009535 GO:0005840 GO:0009570 GO:0005634 GO:0003735 GO:0009409 GO:0003723 GO:0046686 GO:0006412	29.2.1.1.1.1.5	protein.synthesis.ribosomal protein.prokaryotic.chloroplast.30S subunit.S5	KL4B.100K05F.050922T7 KL4B Nicotiana tabacum cDNA clone KL4B.100K05, mRNA sequence [DV998963]
A_95_P272156	-2.9097	0.0037230556	-3.65143	1.923133E-4			GO:0000910 GO:0016126 GO:0005783 GO:0006907 GO:0009958 GO:0047793
A_95_P200497	-2.96131	8.8293443E-4	-3.64948	0.0020316618				10.6.3	cell wall.degradation.pectate lyases and polygalacturonases	Rep: Polygalacturonase-like protein-like - Solanum tuberosum (Potato), partial (95%) [TC50403]
A_95_P027426	-3.28038	0.009485392	-3.6472	8.704666E-4				35.2	not assigned.unknown	Rep: Phosphate translocator precursor - Nicotiana tabacum (Common tobacco), partial (48%) [TC41935]
A_95_P115197	-2.67299	0.005732835	-3.64077	2.889607E-4				35.2	not assigned.unknown	Nicotiana tabacum cDNA-AFLP fragment H-N_BT1M12-257 sequence [DQ460171]
A_95_P215202			-3.6362	0.0036231435				29.2.1.1.1.1.8	protein.synthesis.ribosomal protein.prokaryotic.chloroplast.30S subunit.S8	Rep: Chloroplast 30S ribosomal protein S8 - Nicotiana sylvestris (Wood tobacco), partial (83%) [TC76159]
A_95_P187102	-3.56172	6.524493E-5	-3.63432	7.948896E-4				26.19	misc.plastocyanin-like	KG9B.103C01F.051128T7 KG9B Nicotiana tabacum cDNA clone KG9B.103C01, mRNA sequence [EB677929]
A_95_P022276	-2.62996	0.014372647	-3.63359	2.2369264E-4				1.2.5	PS.photorespiration.serine hydroxymethyltransferase	Rep: Serine hydroxymethyltransferase, mitochondrial precursor - Solanum tuberosum (Potato), partial (75%) [TC56702]
A_95_P154237	-4.31194	0.010439291	-3.63144	0.0025331585			GO:0009941 GO:0006817 GO:0009673	34.7	transport.phosphate
A_95_P155982	-4.31999	4.7205228E-4	-3.62897	9.5710694E-4			GO:0043169 GO:0005975 GO:0012505 GO:0004553	26.4	misc.beta 1,3 glucan hydrolases	Rep: Chromosome chr12 scaffold_36, whole genome shotgun sequence - Vitis vinifera (Grape), partial (37%) [TC53030]
A_95_P034139	-3.07863	0.0034134418	-3.62891	2.4280252E-4			GO:0009826 GO:0009831 GO:0005199 GO:0009828 GO:0006949 GO:0009505	10.7	cell wall.modification	KN6B.115H06F.060127T7 KN6B Nicotiana tabacum cDNA clone KN6B.115H06, mRNA sequence [EB442894]
A_95_P202922	-3.13748	9.685153E-4	-3.62883	7.531082E-4				27.4	RNA.RNA binding	Rep: Chromosome chr5 scaffold_2, whole genome shotgun sequence - Vitis vinifera (Grape), partial (23%) [TC46844]
A_95_P189702	-2.70914	0.0028594248	-3.62622	4.7570837E-4				35.2	not assigned.unknown	Rep: Chromosome chr14 scaffold_27, whole genome shotgun sequence - Vitis vinifera (Grape), partial (40%) [TC61901]
A_95_P119752	-2.87009	7.042608E-4	-3.62603	0.002703281			GO:0003674 GO:0008150 GO:0012505	35.2	not assigned.unknown	Rep: Chromosome chr14 scaffold_9, whole genome shotgun sequence - Vitis vinifera (Grape), partial (84%) [TC54606]
A_95_P111112	-3.76782	0.005461565	-3.62554	0.007685376				35.2	not assigned.unknown	Rep: Chromosome chr19 scaffold_111, whole genome shotgun sequence - Vitis vinifera (Grape), partial (32%) [TC64314]
A_95_P009031	-2.8252	0.015778897	-3.6235	0.0041816467				6.3	gluconeogenesis.Malate DH
A_95_P108147	-2.79973	0.005057563	-3.62155	0.0015472835				35.2	not assigned.unknown	Rep: Chromosome chr5 scaffold_64, whole genome shotgun sequence - Vitis vinifera (Grape), partial (28%) [TC60703]
A_95_P222512	-3.71721	0.0029048491	-3.618	4.1217302E-4				35.2	not assigned.unknown	KT7C.106B11F.051219T7 KT7 Nicotiana tabacum cDNA clone KT7C.106B11, mRNA sequence [EB450211]
A_95_P030336	-2.29586	0.00933137	-3.6172	2.513263E-4			GO:0009579 GO:0009570 GO:0016209 GO:0042742 GO:0009505 GO:0016491	35.2	not assigned.unknown	Rep: Chromosome chr8 scaffold_23, whole genome shotgun sequence - Vitis vinifera (Grape), partial (78%) [TC72583]
A_95_P117012	-2.66543	1.4853447E-5	-3.61668	0.0038899647			GO:0005618 GO:0003674 GO:0008150	35.2	not assigned.unknown
A_95_P215107	-3.53611	0.0089902505	-3.61511	3.0613542E-4				35.2	not assigned.unknown	Rep: Tryptophan/tyrosine permease family protein - Solanum demissum (Wild potato), partial (25%) [TC44575]
A_95_P144692	-3.40793	0.012791815	-3.61453	1.898502E-4			GO:0005575 GO:0016787 GO:0008152	35.2	not assigned.unknown	Rep: CXE carboxylesterase - Malus pumila, partial (42%) [TC61166]
A_95_P180752	-2.58724	0.018963272	-3.61436	2.9803102E-4				1.2.5	PS.photorespiration.serine hydroxymethyltransferase	Rep: Serine hydroxymethyltransferase, mitochondrial precursor - Solanum tuberosum (Potato), partial (75%) [TC56702]
A_95_P261896	-3.82433	9.702063E-4	-3.61303	1.3033349E-4			GO:0005634 GO:0003674 GO:0005829 GO:0005886	33.99	development.unspecified	BP133968 MAT001 Nicotiana tabacum cDNA clone BY6288, mRNA sequence [BP133968]
A_95_P025961	-3.65295	0.00829011	-3.61194	0.0010685356			GO:0009535 GO:0009644 GO:0003674	1.1.1.2	PS.lightreaction.photosystem II.PSII polypeptide subunits	Rep: One helix protein - Ipomoea nil (Japanese morning glory) (Pharbitis nil), partial (72%) [TC62203]
A_95_P261911	-3.98517	0.019266102	-3.61046	0.004564144			GO:0005575 GO:0003674 GO:0008150	35.2	not assigned.unknown	BP133995 MAT001 Nicotiana tabacum cDNA clone BY6323, mRNA sequence [BP133995]
A_95_P218802	-3.02301	4.1060917E-5	-3.60683	6.927753E-5				34.8	transport.metabolite transporters at the envelope membrane	Rep: Phosphate/phosphoenolpyruvate translocator - Nicotiana tabacum (Common tobacco), partial (58%) [TC52185]
A_95_P019151	-3.33236	5.002848E-4	-3.60598	2.6498907E-4				28.1.3	DNA.synthesis/chromatin structure.histone
A_95_P106207	-3.32883	7.292602E-4	-3.60579	3.6835697E-4			GO:0008173 GO:0003723 GO:0006396 GO:0009507	35.2	not assigned.unknown	Rep: Chromosome chr11 scaffold_13, whole genome shotgun sequence - Vitis vinifera (Grape), partial (35%) [TC76092]
A_95_P033709	-3.47253	9.361843E-4	-3.60554	7.25219E-4				35.2	not assigned.unknown
A_95_P208882	-3.64343	0.0069598355	-3.59884	5.9932395E-4				35.2	not assigned.unknown	Rep: Sucrose synthase - Cichorium intybus (Chicory), partial (22%) [TC65210]
A_95_P181257	-2.61293	0.024609739	-3.5978	2.1441483E-4			GO:0009579 GO:0003674 GO:0009773	1.1.40	PS.lightreaction.cyclic electron flow-chlororespiration	Rep: Chromosome chr2 scaffold_112, whole genome shotgun sequence - Vitis vinifera (Grape), partial (85%) [TC42252]
A_95_P247582	-3.14984	0.0087047415	-3.5945	3.3852516E-4			GO:0006952 GO:0005618 GO:0016020 GO:0048046 GO:0007165 GO:0005515 GO:0009507	30.2.11	signalling.receptor kinases.leucine rich repeat XI	KF8B.100H19F.051010T7 KF8 Nicotiana tabacum cDNA clone KF8B.100H19, mRNA sequence [EB427906]
A_95_P270036	-3.11216	9.112127E-4	-3.59431	0.0052118143			GO:0006468 GO:0005634 GO:0004674 GO:0005886 GO:0007169 GO:0005524	30.2.10	signalling.receptor kinases.leucine rich repeat X	KL5B.001P24F.050901T7 KL5B Nicotiana tabacum cDNA clone KL5B.001P24, mRNA sequence [EB429247]
A_95_P036738	-4.55183	8.216542E-4	-3.59383	0.0012185561			GO:0005575 GO:0008150	35.2	not assigned.unknown	BP128812 MAT001 Nicotiana tabacum cDNA clone BY616, mRNA sequence [BP128812]
A_95_P126552	-2.81769	0.0071189622	-3.59173	3.2889304E-5	-1.17283	0.023390502		1.2.1	PS.photorespiration.phosphoglycolate phosphatase	KL4B.103N16F.051103T7 KL4B Nicotiana tabacum cDNA clone KL4B.103N16, mRNA sequence [DV999727]
A_95_P125902	-2.70376	0.0020083217	-3.59088	4.981428E-4			GO:0009535 GO:0003674 GO:0008150	35.2	not assigned.unknown	KL4B.107I09F.051126T7 KL4B Nicotiana tabacum cDNA clone KL4B.107I09, mRNA sequence [EB680522]
A_95_P002686	-5.90963	2.7743034E-4	-3.5838	0.01910794				35.2	not assigned.unknown	Rep: Arabinogalactan protein - Nicotiana alata (Winged tobacco) (Persian tobacco), complete [TC42553]
A_95_P121087	-3.15932	0.009209273	-3.58278	0.0038681508			GO:0050421 GO:0005739 GO:0047889	12.1.2	N-metabolism.nitrate metabolism.nitrite reductase	N.tabacum nir-1 mRNA for nitrite reductase, partial [X66145]
A_95_P016296	-2.7489	0.010700999	-3.5827	0.0013383243			GO:0022900 GO:0009055 GO:0051537	26.30	misc. other Ferredoxins and Rieske domain	KN6B.104B18F.060103T7 KN6B Nicotiana tabacum cDNA clone KN6B.104B18, mRNA sequence [EB439650]
A_95_P008156	-4.10274	0.008385178	-3.58256	0.013062817				10.5.2	cell wall.cell wall proteins.proline rich proteins	Rep: Proline-rich protein - Solanum tuberosum (Potato), partial (58%) [TC40389]
A_95_P267016	-3.46765	0.0036600532	-3.58086	4.8050174E-4			GO:0006306 GO:0005719 GO:0005730 GO:0009816 GO:0051567 GO:0015030 GO:0031048 GO:0010495	27.3.36	RNA.regulation of transcription.Argonaute	KG9B.001P14F.050628T7 KG9B Nicotiana tabacum cDNA clone KG9B.001P14, mRNA sequence [DV157834]
A_95_P205572	-3.27536	0.0051999004	-3.57975	7.091852E-4			GO:0003735 GO:0005840 GO:0006412	35.2	not assigned.unknown	Rep: Chromosome chr8 scaffold_23, whole genome shotgun sequence - Vitis vinifera (Grape), partial (51%) [TC59318]
A_95_P295393	-2.4412	0.0011759998	-3.57615	6.5028595E-5				20.2.3	stress.abiotic.drought/salt	KR2B.109K19F.051229T7 KR2B Nicotiana tabacum cDNA clone KR2B.109K19, mRNA sequence [EB445884]
A_95_P107987	-3.06741	6.8423024E-4	-3.57097	0.0022533855	-1.3435	4.892945E-4	GO:0003677	35.2	not assigned.unknown
A_95_P151922	-3.39438	0.0128616	-3.56968	0.0034251173				1.1.5.3	PS.lightreaction.other electron carrier (ox/red).ferredoxin reductase	KL4B.103K01F.051103T7 KL4B Nicotiana tabacum cDNA clone KL4B.103K01, mRNA sequence [DV999651]
A_95_P110077	-2.36754	1.8617156E-5	-3.56612	5.70855E-4				35.2	not assigned.unknown
A_95_P186277	-2.93972	5.2054477E-4	-3.56002	0.0026810681			GO:0003674 GO:0008150 GO:0012505	35.2	not assigned.unknown	KG9B.001I14F.050628T7 KG9B Nicotiana tabacum cDNA clone KG9B.001I14, mRNA sequence [DV157668]
A_95_P181682	-3.35696	0.0059438082	-3.55961	2.5019853E-4			GO:0009579 GO:0009941 GO:0009570 GO:0010319 GO:0048046 GO:0008270 GO:0009409 GO:0016491	26.7	misc.oxidases - copper, flavone etc.	KL4B.104M08F.051104T7 KL4B Nicotiana tabacum cDNA clone KL4B.104M08, mRNA sequence [DW000065]
A_95_P230879	-3.1254	0.0022583841	-3.55882	3.416359E-4			GO:0003935 GO:0008686 GO:0009231	18.3.1	Co-factor and vitamine metabolism.riboflavin.GTP cyclohydrolase II	KG9B.001C18F.050628T7 KG9B Nicotiana tabacum cDNA clone KG9B.001C18, mRNA sequence [DV157533]
A_95_P117802	-3.44102	2.6930627E-4	-3.55827	0.0011218858				29.5.1	protein.degradation.subtilases	Rep: Subtilisin-like protease - Nicotiana tabacum (Common tobacco), partial (39%) [TC49631]
A_95_P244857	-3.12537	0.0011478865	-3.55597	5.4542633E-4						KR3B.110I10F.051111T7 KR3B Nicotiana tabacum cDNA clone KR3B.110I10, mRNA sequence [DW005082]
A_95_P145847	-2.92382	4.643782E-4	-3.55541	1.2324445E-4			GO:0016787	35.2	not assigned.unknown	KT7C.104F06F.051219T7 KT7 Nicotiana tabacum cDNA clone KT7C.104F06, mRNA sequence [EB449609]
A_95_P190637	-3.47863	0.015548589	-3.55395	3.0360057E-4				35.2	not assigned.unknown	Rep: Chromosome chr14 scaffold_27, whole genome shotgun sequence - Vitis vinifera (Grape), partial (80%) [TC64123]
A_95_P110562	-3.45993	0.0017707166	-3.55238	0.0018113027				35.2	not assigned.unknown
A_95_P186752	-4.62074	2.911724E-4	-3.55044	0.0015836351				26.7	misc.oxidases - copper, flavone etc.	Rep: Chromosome chr2 scaffold_187, whole genome shotgun sequence - Vitis vinifera (Grape), partial (92%) [TC54955]
A_95_P279883	-4.21339	0.0057454775	-3.54967	4.7766347E-4	-1.01302	0.00298828	GO:0003674 GO:0008150 GO:0005886			AM834497 DL, diurnal library Nicotiana tabacum cDNA clone nt005259072, mRNA sequence [AM834497]
A_95_P030531	-1.13654	0.039821476	-3.54795	0.013438378				35.2	not assigned.unknown	FS405953 normalized full-length tobacco cDNA library Nicotiana tabacum cDNA clone TBK02GR0014_4_E11 5', mRNA sequence [FS405953]
A_95_P018521	-2.45793	0.0027338539	-3.54628	1.1253262E-5				11.1.12	lipid metabolism.FA synthesis and FA elongation.ACP protein	KP1B.103L09F.050725T7 KP1B Nicotiana tabacum cDNA clone KP1B.103L09, mRNA sequence [DV160610]
A_95_P120032	-2.57732	0.014657785	-3.54121	0.002991118				23.4.1	nucleotide metabolism.phosphotransfer and pyrophosphatases.adenylate kinase	KL4B.103M12F.051103T7 KL4B Nicotiana tabacum cDNA clone KL4B.103M12, mRNA sequence [DV999704]
A_95_P016451	-3.5923	0.0068997876	-3.53712	0.0020594827						Rep: Glycolate oxidase - Solanum lycopersicum (Tomato) (Lycopersicon esculentum), partial (71%) [TC45900]
A_95_P142027	-3.6509	2.0706056E-4	-3.53434	7.2195567E-6			GO:0006952 GO:0042162 GO:0005634 GO:0032211 GO:0009508 GO:0009507	27.3.67	RNA.regulation of transcription.putative transcription regulator	Rep: DNA-binding protein p24 - Solanum tuberosum (Potato), partial (84%) [TC74942]
A_95_P276123	-3.54317	0.008444798	-3.53307	0.002348431			GO:0009553 GO:0050660 GO:0005576 GO:0046593 GO:0007267 GO:0010430			AGN_ELP016xe22f1.ab1 AGN_ELP Nicotiana tabacum cDNA 5', mRNA sequence [FG133728]
A_95_P294588	-2.81112	0.011529639	-3.53154	1.6959331E-6			GO:0042127 GO:0009744 GO:0009735 GO:0051726 GO:0005634 GO:0009741 GO:0000082 GO:0000080 GO:0016538 GO:0005515	31.3	cell.cycle	KN6B.109L12F.060106T7 KN6B Nicotiana tabacum cDNA clone KN6B.109L12, mRNA sequence [EB441629]
A_95_P141662	-2.16244	0.0018489741	-3.5285	0.004146942				35.2	not assigned.unknown	Rep: Chromosome chr9 scaffold_33, whole genome shotgun sequence - Vitis vinifera (Grape), partial (32%) [TC75959]
A_95_P210872	-4.83963	0.0068310513	-3.52841	0.006487714				17.2.3	hormone metabolism.auxin.induced-regulated-responsive-activated	Rep: Auxin-induced protein - Prunus armeniaca (Apricot), partial (44%) [TC71733]
A_95_P246767	-2.95585	0.003248202	-3.52534	0.003167241			GO:0006979 GO:0043085 GO:0008047	21.1	redox.thioredoxin	KL4B.101I21F.051103T7 KL4B Nicotiana tabacum cDNA clone KL4B.101I21, mRNA sequence [DV999273]
A_95_P162577	-3.34258	0.0010233121	-3.52458	0.002206892			GO:0005575	24	Biodegradation of Xenobiotics
A_95_P198017	-2.33491	4.2067646E-4	-3.52057	0.0039926255				35.2	not assigned.unknown
A_95_P150742	-2.72381	0.0019699722	-3.51711	1.1790609E-5			GO:0009052 GO:0004751 GO:0009507	7.2.4	OPP.non-reductive PP.ribose 5-phosphate isomerase	Rep: Ribose 5-phosphate isomerase-like - Saussurea involucrata, partial (94%) [TC62518]
A_95_P246187	-3.71929	0.008974063	-3.51341	0.011858265			GO:0050281 GO:0009853 GO:0004760 GO:0005777 GO:0008453			KP1B.101J04F.050722T7 KP1B Nicotiana tabacum cDNA clone KP1B.101J04, mRNA sequence [DV159853]
A_95_P185152	-3.40845	0.021091605	-3.51199	8.549722E-4				1.2.7	PS.photorespiration.glycerate kinase	KL4B.106C07F.051125T7 KL4B Nicotiana tabacum cDNA clone KL4B.106C07, mRNA sequence [EB680105]
A_95_P206537	-3.44455	0.011819145	-3.51089	2.2561841E-4				4.3.14	glycolysis.unclear/dually targeted.pyruvate kinase (PK)	Rep: Pyruvate kinase - Vitis vinifera (Grape), partial (76%) [TC44284]
A_95_P267746	-2.90937	0.0028974144	-3.5044	8.784416E-5			GO:0003674 GO:0008150 GO:0009706 GO:0005739	35.2	not assigned.unknown	KP1B.108F24F.050726T7 KP1B Nicotiana tabacum cDNA clone KP1B.108F24, mRNA sequence [DV161523]
A_95_P025341			-3.5026	0.0114575				35.2	not assigned.unknown
A_95_P224307	-2.35839	0.0012712722	-3.49891	0.0068154093				35.2	not assigned.unknown	KL4B.100I07F.050922T7 KL4B Nicotiana tabacum cDNA clone KL4B.100I07, mRNA sequence [DV998919]
A_95_P032706	-4.72344	0.0012477528	-3.49788	2.0206653E-4			GO:0006949 GO:0009826 GO:0009828 GO:0009505 GO:0009831	10.7	cell wall.modification	Nicotiana tabacum alpha-expansin precursor (Nt-EXPA6) mRNA, partial cds [AF049355]
A_95_P013686	-2.42947	2.1401617E-4	-3.49612	0.0010247036			GO:0008047 GO:0043085	21.1	redox.thioredoxin	IICB_NGFSSH_SSHcDNA_129 Transgenic tobacco leaf SSH cDNA library Nicotiana tabacum cDNA clone NGF129 similar to thioredoxin F-like mRNA, mRNA sequence [GR222163]
A_95_P106962	-4.6965	0.00514964	-3.49335	0.002203393				35.2	not assigned.unknown
A_95_P025921	-4.17925	0.0028499644	-3.4899	0.00269048				35.2	not assigned.unknown
A_95_P190697	-3.23411	8.583461E-4	-3.48938	7.251346E-5			GO:0003735 GO:0006412 GO:0005840 GO:0009507	29.2.1.1.1.2.17	protein.synthesis.ribosomal protein.prokaryotic.chloroplast.50S subunit.L17	KL4B.111B13F.060128T7 KL4B Nicotiana tabacum cDNA clone KL4B.111B13, mRNA sequence [EB680692]
A_95_P176672	-3.29661	0.020086978	-3.48884	3.1227278E-4				35.2	not assigned.unknown
A_95_P249112	-2.21135	1.13726266E-4	-3.48747	2.4356823E-6			GO:0003674 GO:0008150 GO:0009507	35.2	not assigned.unknown	KT7C.108E24F.051219T7 KT7 Nicotiana tabacum cDNA clone KT7C.108E24, mRNA sequence [EB450644]
A_95_P222812	-3.01023	0.029299079	-3.48461	0.0032378954				29.5.3	protein.degradation.cysteine protease	Rep: Cysteine protease Cp5 - Actinidia deliciosa (Kiwi), partial (66%) [TC48029]
A_95_P232694	-1.56852	0.0059403223	-3.48338	9.5445645E-4			GO:0005739 GO:0009845 GO:0003723 GO:0009409 GO:0006970 GO:0003690 GO:0003697	27.4	RNA.RNA binding	BP530602 MAT005 Nicotiana tabacum cDNA clone BY22240, mRNA sequence [BP530602]
A_95_P277503	-1.30022	0.043348648	-3.48167	0.0060359538			GO:0008080 GO:0008152 GO:0009507			Rep: Chromosome chr11 scaffold_14, whole genome shotgun sequence - Vitis vinifera (Grape), partial (41%) [TC63999]
A_95_P104907	-3.22039	0.020383162	-3.481	0.0010489706			GO:0009535 GO:0009570 GO:0000166 GO:0003723 GO:0009941	27.4	RNA.RNA binding
A_95_P010246	-2.76157	0.008402978	-3.47927	1.0473988E-5				3.99	minor CHO metabolism.misc	Rep: Chromosome undetermined scaffold_838, whole genome shotgun sequence - Vitis vinifera (Grape), partial (85%) [TC53865]
A_95_P001191	-2.90693	0.0041458397	-3.47719	2.621186E-4				35.2	not assigned.unknown	FS416348 normalized full-length tobacco cDNA library Nicotiana tabacum cDNA clone TBK02GR0043_2_B07 5', mRNA sequence [FS416348]
A_95_P013206	-2.43972	0.0033904545	-3.47616	6.797738E-4				21.6	redox.dismutases and catalases	Rep: Superoxide dismutase [Fe] - Solanum lycopersicum (Tomato) (Lycopersicon esculentum), partial (95%) [TC53699]
A_95_P243177	-2.02028	0.035761386	-3.47534	8.5991906E-4			GO:0009409 GO:0010319 GO:0051920	21.5.1	redox.peroxiredoxin.BAS1	KF8C.106A19F.051215T7 KF8 Nicotiana tabacum cDNA clone KF8C.106A19, mRNA sequence [EB426408]
A_95_P007826	-1.86734	1.6862327E-4	-3.47284	0.00869178				3.4.3	minor CHO metabolism.myo-inositol.InsP Synthases	Rep: Inositol-3-phosphate synthase - Nicotiana tabacum (Common tobacco), partial (61%) [TC42555]
A_95_P228809			-3.46824	1.4638565E-4			GO:0019853 GO:0008934 GO:0008441 GO:0006790 GO:0009409 GO:0006021 GO:0010347	3.4.5	minor CHO metabolism.myo-inositol.inositol phosphatase	KT7C.105D04F.051219T7 KT7 Nicotiana tabacum cDNA clone KT7C.105D04, mRNA sequence [EB449914]
A_95_P091028	-1.42315	8.56118E-6	-3.4667	1.5773378E-4			GO:0009247 GO:0008146 GO:0016036 GO:0046507 GO:0046506 GO:0009507	11.10.3	lipid metabolism.glycolipid synthesis.UDP-sulfoquinovose synthase
A_95_P199367	-3.28789	6.1605766E-4	-3.46513	1.9596955E-5				30.3	signalling.calcium	Rep: Chromosome chr2 scaffold_112, whole genome shotgun sequence - Vitis vinifera (Grape), partial (40%) [TC56148]
A_95_P259691	-3.09349	4.4516963E-4	-3.46388	0.017156938			GO:0045298 GO:0000226 GO:0005829 GO:0005200 GO:0005874	31.1	cell.organisation	KN6B.110L17F.060106T7 KN6B Nicotiana tabacum cDNA clone KN6B.110L17, mRNA sequence [EB441978]
A_95_P012276	-2.81909	4.5750654E-4	-3.46209	3.604229E-5			GO:0009409 GO:0005516 GO:0009507	29.6	protein.folding	KN6B.100I14F.051019T7 KN6B Nicotiana tabacum cDNA clone KN6B.100I14, mRNA sequence [EB438347]
A_95_P120057	-3.9673	0.011871977	-3.46163	6.9345254E-4			GO:0005575 GO:0003824 GO:0008150	35.2	not assigned.unknown	Rep: Chromosome chr1 scaffold_5, whole genome shotgun sequence - Vitis vinifera (Grape), partial (92%) [TC75506]
A_95_P002496	-2.89659	4.7429834E-4	-3.46141	2.631867E-4	-1.10383	0.008389873		28.1.3	DNA.synthesis/chromatin structure.histone
A_95_P116457	-3.96643	5.42254E-5	-3.45851	8.7972134E-5			GO:0005730 GO:0022625 GO:0016020 GO:0003735 GO:0006412 GO:0009507	29.2.1.2.2.513	protein.synthesis.ribosomal protein.eukaryotic.60S subunit.L13A	TOBESTR094D04 TOBEST cDNA library 1 Nicotiana tabacum cDNA 5', mRNA sequence [FG629295]
A_95_P016911	-2.64886	1.0168653E-6	-3.45129	3.4014496E-4				35.2	not assigned.unknown	Rep: Chromosome chr13 scaffold_45, whole genome shotgun sequence - Vitis vinifera (Grape), partial (44%) [TC49937]
A_95_P263741	-3.70099	0.031193275	-3.45109	0.002320084			GO:0009651 GO:0005634 GO:0006511 GO:0008541			AGN_RNC014xk20r1.ab1 AGN_RNC Nicotiana tabacum cDNA 3', mRNA sequence [FG163663]
A_95_P213677	-3.07751	0.009101209	-3.4506	2.502584E-4				26.7	misc.oxidases - copper, flavone etc.	Rep: Chromosome chr1 scaffold_135, whole genome shotgun sequence - Vitis vinifera (Grape), partial (73%) [TC70481]
A_95_P074255	-4.10905	3.9910193E-4	-3.44918	0.0023074788				35.2	not assigned.unknown
A_95_P180762	-2.53894	0.01786997	-3.44774	4.962148E-4				1.2.5	PS.photorespiration.serine hydroxymethyltransferase
A_95_P032286	-3.27105	0.01532061	-3.44739	0.008713415				1.1.5.3	PS.lightreaction.other electron carrier (ox/red).ferredoxin reductase	Rep: Chloroplast ferredoxin-NADP+ oxidoreductase precursor - Capsicum annuum (Bell pepper), partial (63%) [TC47271]
A_95_P069760	-4.17171	3.0702254E-4	-3.44532	0.0014332864				35.2	not assigned.unknown	Rep: Chromosome chr1 scaffold_5, whole genome shotgun sequence - Vitis vinifera (Grape), partial (77%) [TC44485]
A_95_P113027	-2.86189	0.0020219313	-3.44462	0.0011842353				35.2	not assigned.unknown
A_95_P014101	-2.61961	0.0016630437	-3.44347	2.3073151E-5	-1.00287	0.003310006		35.2	not assigned.unknown	Rep: Chromosome chr15 scaffold_19, whole genome shotgun sequence - Vitis vinifera (Grape), partial (78%) [TC46530]
A_95_P003451	-3.05969	0.0018878304	-3.44304	2.7538186E-5			GO:0005886 GO:0031225	10.5.1.1	cell wall.cell wall proteins.AGPs.AGP	KT7C.108M22F.051219T7 KT7 Nicotiana tabacum cDNA clone KT7C.108M22, mRNA sequence [EB450812]
A_95_P190892	-4.12439	0.00745531	-3.44292	0.004085207				10.6.2	cell wall.degradation.mannan-xylose-arabinose-fucose	Rep: Chromosome chr4 scaffold_32, whole genome shotgun sequence - Vitis vinifera (Grape), partial (96%) [TC40625]
A_95_P283638	-3.59889	1.4094202E-4	-3.44251	6.310628E-5			GO:0009508
A_95_P113772	-2.43578	0.0053324965	-3.44235	9.263366E-4			GO:0009535 GO:0009775 GO:0010196 GO:0009512 GO:0046028	1.1.3.1	PS.lightreaction.cytochrome b6/f.iron sulfur subunit
A_95_P135607	-5.33682	0.0018718054	-3.44169	0.0022870107			GO:0006857 GO:0005215 GO:0016020	34.13	transport.peptides and oligopeptides
A_95_P128932	-3.07779	7.47253E-4	-3.44051	0.0010920648	-1.21005	0.0027524997	GO:0005529 GO:0008150 GO:0012505	26.16	misc.myrosinases-lectin-jacalin	KF8B.202A20F.060124T7 KF8 Nicotiana tabacum cDNA clone KF8B.202A20, mRNA sequence [EB428698]
A_95_P176312	-2.54984	0.001063965	-3.43709	6.806881E-6			GO:0045298 GO:0005198	35.2	not assigned.unknown
A_95_P177617	-3.57327	0.007162493	-3.43489	0.002092823				1.2.2	PS.photorespiration.glycolate oxydase	Rep: Glycolate oxidase - Solanum lycopersicum (Tomato) (Lycopersicon esculentum), partial (71%) [TC45900]
A_95_P195612	-3.89567	0.015888778	-3.43089	0.0011188545	-1.13532	0.0040636337		20.2	stress.abiotic	Rep: Osmotin-like protein precursor - Solanum lycopersicum (Tomato) (Lycopersicon esculentum), partial (75%) [TC46314]
A_95_P244592	-2.41049	0.0032661445	-3.43069	9.704346E-6			GO:0006633 GO:0000036	11.1.12	lipid metabolism.FA synthesis and FA elongation.ACP protein	KP1B.103L09F.050725T7 KP1B Nicotiana tabacum cDNA clone KP1B.103L09, mRNA sequence [DV160610]
A_95_P120307	-2.72596	0.010037449	-3.42969	0.003939912				35.2	not assigned.unknown	TT-27_E22 K326 trichome library Nicotiana tabacum cDNA, mRNA sequence [FG641259]
A_95_P267551	-2.54038	0.0033758003	-3.42387	0.0048690015			GO:0004674 GO:0006468 GO:0005886 GO:0005524 GO:0007169	30.2.3	signalling.receptor kinases.leucine rich repeat III	KP1B.103O16F.050725T7 KP1B Nicotiana tabacum cDNA clone KP1B.103O16, mRNA sequence [DV160685]
A_95_P033939	-3.33458	0.0015198402	-3.42199	2.4470726E-6			GO:0005575 GO:0003674 GO:0008150	35.2	not assigned.unknown	Nicotiana tabacum cDNA-AFLP-fragment BSTT2-14-500, cultivar Bright Yellow 2 [AJ717935]
A_95_P301143	-3.17623	0.010803085	-3.42156	0.011248391			GO:0009570 GO:0008150 GO:0016787			Rep: Chromosome chr18 scaffold_122, whole genome shotgun sequence - Vitis vinifera (Grape), partial (39%) [TC55313]
A_95_P033789	-1.52493	0.04388549	-3.42124	0.0052885916			GO:0005730 GO:0005739 GO:0005516 GO:0005886 GO:0046686 GO:0003746 GO:0009507	29.2.4	protein.synthesis.elongation
A_95_P093443	-2.28912	4.360153E-4	-3.42077	5.262189E-4			GO:0004033 GO:0009570 GO:0009505 GO:0055114 GO:0009941	3.5	minor CHO metabolism.others	Rep: Chromosome chr6 scaffold_25, whole genome shotgun sequence - Vitis vinifera (Grape), partial (42%) [TC68156]
A_95_P209327	-5.28379	0.005478144	-3.42027	0.018251242				28.1	DNA.synthesis/chromatin structure	Rep: Chromosome chr3 scaffold_8, whole genome shotgun sequence - Vitis vinifera (Grape), partial (28%) [TC64974]
A_95_P115557	-3.06566	1.4917814E-4	-3.41899	0.001421202			GO:0016998 GO:0003674 GO:0031225	35.2	not assigned.unknown
A_95_P208442	-3.79071	6.3298986E-4	-3.41789	2.7437817E-4				28.1.3	DNA.synthesis/chromatin structure.histone	Rep: Histone H2B - Gossypium hirsutum (Upland cotton) (Gossypium mexicanum), partial (80%) [TC59619]
A_95_P021436	-3.92823	6.065677E-4	-3.41758	0.0015292943	-1.54057	0.013810237		10.7	cell wall.modification	Rep: Xyloglucan endotransglucosylase-hydrolase XTH7 - Solanum lycopersicum (Tomato) (Lycopersicon esculentum), partial (91%) [TC53188]
A_95_P013391	-2.01152	0.003803787	-3.41368	4.6005668E-4				21.2.1.4	redox.ascorbate and glutathione.ascorbate.L-galactose dehydrogenase	Rep: L-galactose dehydrogenase - Nicotiana langsdorffii x Nicotiana sanderae (Ornamental tobacco), complete [TC44752]
A_95_P263696	-3.99261	0.0040054703	-3.41298	0.0010558978						TT-09_P22 Burley21 trichome library Nicotiana tabacum cDNA, mRNA sequence [FG638711]
A_95_P215942	-2.33452	1.76491E-4	-3.41283	0.001445408			GO:0008173 GO:0003723 GO:0006396	27.1	RNA.processing	KN6B.102F21F.051230T7 KN6B Nicotiana tabacum cDNA clone KN6B.102F21, mRNA sequence [EB439017]
A_95_P061525	-3.60349	0.006411291	-3.41246	0.0028500927	-1.40746	0.0042684264	GO:0003674 GO:0008150 GO:0009507	27.3.69	RNA.regulation of transcription.SET-domain transcriptional regulator family
A_95_P263216	-3.31223	0.0036687036	-3.41159	6.265499E-6			GO:0008150 GO:0012505
A_95_P195467	-2.69759	0.0015072328	-3.41141	0.0015756813				35.2	not assigned.unknown
A_95_P245692	-2.71553	0.010674271	-3.40911	6.848152E-5			GO:0008967	3.99	minor CHO metabolism.misc	KL4B.103N16F.051103T7 KL4B Nicotiana tabacum cDNA clone KL4B.103N16, mRNA sequence [DV999727]
A_95_P151017	-2.39078	0.0041418304	-3.40884	6.7182886E-4			GO:0004017	23.4.1	nucleotide metabolism.phosphotransfer and pyrophosphatases.adenylate kinase
A_95_P007111			-3.40742	0.0045660506						Rep: Cytochrome b559 subunit alpha - Solanum lycopersicum (Tomato) (Lycopersicon esculentum), complete [TC73485]
A_95_P123182	-2.29816	0.0022732278	-3.40581	2.0010231E-5				11.1.12	lipid metabolism.FA synthesis and FA elongation.ACP protein	KP1B.103L09F.050725T7 KP1B Nicotiana tabacum cDNA clone KP1B.103L09, mRNA sequence [DV160610]
A_95_P068440	-3.04957	0.007668418	-3.40306	5.111121E-4				21.4	redox.glutaredoxins	Rep: Chromosome chr7 scaffold_44, whole genome shotgun sequence - Vitis vinifera (Grape), partial (97%) [TC52271]
A_95_P001631	-2.63945	0.001067345	-3.40153	1.8501889E-4			GO:0016531 GO:0005758 GO:0006825	15.2	metal handling.binding, chelation and storage	CHO_SL016xl02f1.ab1 CHO_SL Nicotiana tabacum cDNA, mRNA sequence [EH623842]
A_95_P233874	-3.13478	0.011622345	-3.39825	0.0029520222			GO:0004047	13.2.5.2	amino acid metabolism.degradation.serine-glycine-cysteine group.glycine	KL4B.101G15F.051103T7 KL4B Nicotiana tabacum cDNA clone KL4B.101G15, mRNA sequence [DV999224]
A_95_P106932	-2.07506	4.5276023E-4	-3.39824	8.604395E-4			GO:0045298 GO:0000226 GO:0005829 GO:0005200 GO:0005874	31.1	cell.organisation
A_95_P133117	-3.38398	0.0046949456	-3.3958	4.8110672E-4				35.2	not assigned.unknown
A_95_P135577	-4.01472	5.1244708E-5	-3.39458	7.6254946E-5			GO:0005730 GO:0022625 GO:0016020 GO:0003735 GO:0006412 GO:0009507	29.2.1.2.2.513	protein.synthesis.ribosomal protein.eukaryotic.60S subunit.L13A	TOBESTR094D04 TOBEST cDNA library 1 Nicotiana tabacum cDNA 5', mRNA sequence [FG629295]
A_95_P258096	-3.21131	0.0069161635	-3.39269	0.001128301			GO:0008891	1.2.2	PS.photorespiration.glycolate oxydase	KL5B.115B21F.060217T7 KL5B Nicotiana tabacum cDNA clone KL5B.115B21, mRNA sequence [EB431820]
A_95_P092713	-3.21119	0.0017601456	-3.39059	1.8045031E-4			GO:0046658 GO:0008289 GO:0006869	35.2	not assigned.unknown	Rep: Non-specific lipid-transfer protein - Zinnia elegans (Zinnia), partial (25%) [TC73819]
A_95_P007051			-3.39041	0.0030395722						Rep: DNA-directed RNA polymerase subunit beta - Nicotiana sylvestris (Wood tobacco), complete [TC61963]
A_95_P198297	-2.38466	0.0012256821	-3.38954	0.0032250097				19.5	tetrapyrrole synthesis.porphobilinogen deaminase	TL13.110G08F.060320T7 TL13 Nicotiana tabacum cDNA clone TL13.110G08, mRNA sequence [EB435329]
A_95_P001441	-4.0324	0.0021579277	-3.38883	2.4710246E-4			GO:0003674 GO:0008150 GO:0005739 GO:0005886	35.2	not assigned.unknown	TT-19_G08 Samsun trichome library Nicotiana tabacum cDNA, mRNA sequence [FG636697]
A_95_P182942	-2.87426	0.0023502577	-3.38785	3.2710916E-4				2.1.2.1	major CHO metabolism.synthesis.starch.AGPase	Rep: Glucose-1-phosphate adenylyltransferase - Nicotiana tabacum (Common tobacco), partial (38%) [TC57956]
A_95_P135547	-4.94646	0.002200437	-3.3847	0.0028749972				10.5.1.1	cell wall.cell wall proteins.AGPs.AGP	AGN_RNC029xc24f1.ab1 AGN_RNC Nicotiana tabacum cDNA 5', mRNA sequence [FG156029]
A_95_P265871	-2.45155	1.8347848E-4	-3.38422	2.2483827E-4				35.2	not assigned.unknown	KG9B.103N16F.051128T7 KG9B Nicotiana tabacum cDNA clone KG9B.103N16, mRNA sequence [EB678199]
A_95_P028586	-2.77137	0.005794314	-3.38343	0.0012927318			GO:0009535 GO:0010598 GO:0010258	1.1.6	PS.lightreaction.NADH DH	Rep: Chromosome chr18 scaffold_1, whole genome shotgun sequence - Vitis vinifera (Grape), partial (66%) [TC63146]
A_95_P259461	-1.40054	0.03927042	-3.38211	2.3929322E-4			GO:0016123 GO:0016119 GO:0010291	16.1.4.6	secondary metabolism.isoprenoids.carotenoids.carotenoid beta ring hydroxylase	KT7C.108N20F.051219T7 KT7 Nicotiana tabacum cDNA clone KT7C.108N20, mRNA sequence [EB450833]
A_95_P238279	-3.08677	5.172083E-5	-3.38166	5.558567E-4			GO:0003700 GO:0006355 GO:0005634	27.3.9	RNA.regulation of transcription.C2C2(Zn) GATA transcription factor family	Nicotiana tabacum mRNA for GATA-1 zinc finger protein (Ntl1-Nt7 gene) [X73111]
A_95_P163217	-2.14643	0.0018777958	-3.38121	4.7908202E-4			GO:0003743 GO:0006413 GO:0009507	29.2.3	protein.synthesis.initiation	Rep: Translation initiation factor IF-3 - Vitis vinifera (Grape), partial (69%) [TC48510]
A_95_P206917	-2.96092	3.1992915E-4	-3.37902	0.0026603278			GO:0003700 GO:0005634 GO:0045449 GO:0009507	27.3.6	RNA.regulation of transcription.bHLH,Basic Helix-Loop-Helix family	KF8C.106N06F.051215T7 KF8 Nicotiana tabacum cDNA clone KF8C.106N06, mRNA sequence [EB426688]
A_95_P112902	-4.43598	4.4171582E-4	-3.37877	0.024872782	-2.17838	0.0067251474	GO:0016762 GO:0005618 GO:0048046 GO:0012505 GO:0009414 GO:0004553	10.7	cell wall.modification
A_95_P263746	-4.14815	0.004555346	-3.3785	7.731634E-5			GO:0003824 GO:0012505	35.2	not assigned.unknown	KR3B.103F06F.051108T7 KR3B Nicotiana tabacum cDNA clone KR3B.103F06, mRNA sequence [DW002576]
A_95_P188152	-1.8214	0.0010064715	-3.37602	3.810337E-4				35.2	not assigned.unknown	Rep: Polysaccharide export protein precursor - Maricaulis maris (strain MCS10), partial (13%) [TC54192]
A_95_P157317			-3.37479	0.007404202				35.2	not assigned.unknown	TT-47_F05 Burley21 trichome library Nicotiana tabacum cDNA, mRNA sequence [FG640154]
A_95_P128457	-2.50419	0.02097825	-3.3731	2.92645E-4			GO:0006855 GO:0042626	34.16	transport.ABC transporters and multidrug resistance systems
A_95_P245172	-3.44623	0.014807829	-3.37235	3.9296498E-4			GO:0009535 GO:0003674 GO:0008150 GO:0009543	35.2	not assigned.unknown	KL4B.104E15F.051104T7 KL4B Nicotiana tabacum cDNA clone KL4B.104E15, mRNA sequence [DV999885]
A_95_P200817	-2.32714	1.0063864E-5	-3.37235	4.5957635E-4			GO:0008266 GO:0045087 GO:0009451 GO:0006396 GO:0009507	27.4	RNA.RNA binding	KL4B.112B04F.060131T7 KL4B Nicotiana tabacum cDNA clone KL4B.112B04, mRNA sequence [EB681013]
A_95_P098038	-2.73989	5.491711E-4	-3.3723	5.87781E-4			GO:0009508 GO:0003674 GO:0008150	35.2	not assigned.unknown	Rep: Chromosome chr12 scaffold_36, whole genome shotgun sequence - Vitis vinifera (Grape), partial (63%) [TC59245]
A_95_P032066	-3.29217	0.014776073	-3.36977	0.00445802			GO:0009535 GO:0009941 GO:0003674 GO:0042742	35.2	not assigned.unknown
A_95_P114102	-2.04784	0.0016830689	-3.36948	0.0071641565				35.2	not assigned.unknown
A_95_P150592	-4.25263	0.0012032458	-3.36902	7.466252E-5			GO:0005575 GO:0003674 GO:0008150	35.2	not assigned.unknown
A_95_P102992	-2.52209	0.013275397	-3.36499	0.0015186567			GO:0003674 GO:0010270 GO:0009523	1.1.1.2	PS.lightreaction.photosystem II.PSII polypeptide subunits	Rep: Photosystem II 10 kDa polypeptide, chloroplast precursor - Nicotiana tabacum (Common tobacco), partial (72%) [TC72780]
A_95_P014421	-3.14347	0.0062448997	-3.36241	1.063732E-5				35.2	not assigned.unknown
A_95_P205382	-2.18064	0.0017244366	-3.36147	1.6141495E-4	-1.05492	0.0046119		21.1	redox.thioredoxin	KT7C.108L17F.051219T7 KT7 Nicotiana tabacum cDNA clone KT7C.108L17, mRNA sequence [EB450785]
A_95_P010781	-3.73388	3.691337E-4	-3.36127	9.0458867E-4				1.1.5.2	PS.lightreaction.other electron carrier (ox/red).ferredoxin	Rep: Chromosome chr4 scaffold_6, whole genome shotgun sequence - Vitis vinifera (Grape), partial (75%) [TC42053]
A_95_P112087	-3.86085	0.0038650045	-3.35685	1.9505777E-4				35.2	not assigned.unknown
A_95_P185007	-3.88299	3.7899698E-4	-3.35629	7.4131024E-4			GO:0003674 GO:0008150 GO:0012505	1.1.5.2	PS.lightreaction.other electron carrier (ox/red).ferredoxin	KG9B.102F20F.051126T7 KG9B Nicotiana tabacum cDNA clone KG9B.102F20, mRNA sequence [EB677651]
A_95_P184142	-3.50265	0.0054709013	-3.35435	0.0061430405				13	amino acid metabolism	Rep: Chromosome chr9 scaffold_33, whole genome shotgun sequence - Vitis vinifera (Grape), partial (73%) [TC63096]
A_95_P229014	-2.83025	0.0013524606	-3.35415	5.2103505E-4			GO:0009508 GO:0003674 GO:0045893 GO:0042793	27.3	RNA.regulation of transcription	KF8C.102I07F.051214T7 KF8 Nicotiana tabacum cDNA clone KF8C.102I07, mRNA sequence [EB425148]
A_95_P033539	-3.94741	0.0018421166	-3.35232	0.0018648377				35.2	not assigned.unknown
A_95_P067215	-4.28439	0.0022493217	-3.35182	5.2330195E-4			GO:0008150 GO:0008146 GO:0012505	11.8	lipid metabolism.''exotics'' (steroids, squalene etc)
A_95_P004161	-2.82976	7.4587186E-4	-3.35067	2.596458E-4	-1.03307	0.012416458		28.1.3	DNA.synthesis/chromatin structure.histone	Rep: Histone H4 [Contains: Osteogenic growth peptide (OGP)]. - Rattus norvegicus, complete [TC55562]
A_95_P207952	-1.94571	0.02045951	-3.34865	0.004038259			GO:0004853	19.7	tetrapyrrole synthesis.uroporphyrinogen decarboxylase	N.tabacum mRNA for uroporphyrinogen decarboxylase [X82833]
A_95_P290248	-3.02189	4.1908474E-4	-3.3476	0.005524592			GO:0005575 GO:0003674 GO:0008150			AGN_RNC015xe09f1.ab1 AGN_RNC Nicotiana tabacum cDNA 5', mRNA sequence [FG162843]
A_95_P268076	-2.1216	0.0020026604	-3.34547	1.2876233E-4			GO:0003674 GO:0008150 GO:0009941	35.2	not assigned.unknown	KL4B.103C20F.051103T7 KL4B Nicotiana tabacum cDNA clone KL4B.103C20, mRNA sequence [DV999490]
A_95_P273091	-3.03639	0.006606202	-3.34304	3.184861E-4			GO:0019825	26.1	misc.misc2	KL4B.113H09F.060131T7 KL4B Nicotiana tabacum cDNA clone KL4B.113H09, mRNA sequence [EB681435]
A_95_P101103	-2.74675	1.7770164E-4	-3.34304	2.706989E-4				28.1.3	DNA.synthesis/chromatin structure.histone
A_95_P040591	-3.46949	5.704811E-4	-3.3429	0.003096029				35.2	not assigned.unknown
A_95_P274113	-1.31781	0.01576935	-3.33856	0.0030480195			GO:0009507 GO:0016651 GO:0015979			AM826853 seedling library, SL Nicotiana tabacum cDNA clone nt002191064, mRNA sequence [AM826853]
A_95_P102312			-3.33561	0.0023210265				20.2.99	stress.abiotic.unspecified	Rep: Sn-1 protein - Capsicum annuum (Bell pepper), partial (94%) [TC48932]
A_95_P133642	-2.00533	0.0014276083	-3.33177	1.4328981E-5			GO:0004033 GO:0009570 GO:0009505 GO:0055114 GO:0009941	3.5	minor CHO metabolism.others
A_95_P229364	-2.97579	1.62964E-4	-3.32983	2.4917952E-4			GO:0005488 GO:0009507	27.3.67	RNA.regulation of transcription.putative transcription regulator	KP1B.102N21F.050722T7 KP1B Nicotiana tabacum cDNA clone KP1B.102N21, mRNA sequence [DV160307]
A_95_P238274	-3.66526	0.008672617	-3.32961	0.0061973175			GO:0010007 GO:0009706 GO:0005739 GO:0016851	19.10	tetrapyrrole synthesis.magnesium chelatase	Nicotiana tabacum Mg chelatase subunit (ChlH) mRNA, partial cds [AF014051]
A_95_P308028	-3.43633	0.0032956272	-3.32846	2.6887466E-5			GO:0008150 GO:0012505
A_95_P013836	-3.28709	9.3142E-4	-3.32778	0.0036676838				26.7	misc.oxidases - copper, flavone etc.	Rep: PS60 protein precursor - Nicotiana tabacum (Common tobacco), partial (35%) [TC47441]
A_95_P129652	-3.14698	0.008055723	-3.32734	4.3834632E-4			GO:0008266 GO:0009853 GO:0005777 GO:0008465	1.2.6	PS.photorespiration.hydroxypyruvate reductase	Rep: Hydroxypyruvate reductase - Bruguiera gymnorhiza, partial (46%) [TC51003]
A_95_P258816	-3.08767	0.007072845	-3.32726	0.0047699763			GO:0031998 GO:0005777 GO:0016615 GO:0080093	6.3	gluconeogenesis.Malate DH	KP1B.107H06F.050726T7 KP1B Nicotiana tabacum cDNA clone KP1B.107H06, mRNA sequence [DV161220]
A_95_P032471	-3.10936	0.0019020751	-3.32703	5.123433E-4			GO:0003700 GO:0009845	27.3.9	RNA.regulation of transcription.C2C2(Zn) GATA transcription factor family	Nicotiana tabacum AGP1 mRNA for AG-motif binding protein-1, complete cds [AB107689]
A_95_P261621	-2.8258	0.041116964	-3.32693	7.941653E-6						TT-24_K09 Burley21 trichome library Nicotiana tabacum cDNA, mRNA sequence [FG639495]
A_95_P109467	-4.57275	0.0071501434	-3.32634	0.015055375			GO:0005507 GO:0046688 GO:0009543	1.1.5.1	PS.lightreaction.other electron carrier (ox/red).plastocyanin
A_95_P057586	-2.33669	0.004753737	-3.32493	0.0055644484			GO:0003824 GO:0008150 GO:0009505	35.2	not assigned.unknown	Rep: Chromosome chr8 scaffold_23, whole genome shotgun sequence - Vitis vinifera (Grape), partial (36%) [TC50692]
A_95_P117912	-3.65962	0.0018931056	-3.32409	1.8161625E-4			GO:0030675 GO:0007165 GO:0005622	30.5	signalling.G-proteins	Rep: Rac GTPase activating protein 2 - Lotus japonicus, partial (41%) [TC74331]
A_95_P024276	-3.0379	0.0044759023	-3.32226	1.2487284E-4				27.3	RNA.regulation of transcription	Rep: Chromosome chr18 scaffold_1, whole genome shotgun sequence - Vitis vinifera (Grape), partial (63%) [TC64589]
A_95_P027861	-4.16152	0.001676155	-3.32117	0.0028762969				35.2	not assigned.unknown	Rep: Chromosome chr6 scaffold_3, whole genome shotgun sequence - Vitis vinifera (Grape), partial (74%) [TC70661]
A_95_P285813	-3.94646	4.539835E-4	-3.31954	5.922255E-4			GO:0047262 GO:0016051	26.2	misc.UDP glucosyl and glucoronyl transferases	KP1B.110C13F.050727T7 KP1B Nicotiana tabacum cDNA clone KP1B.110C13, mRNA sequence [DV162116]
A_95_P104367	-4.36823	5.3721387E-4	-3.31904	3.4767351E-4			GO:0015250 GO:0005634 GO:0006810 GO:0005886	34.19.1	transport.Major Intrinsic Proteins.PIP
A_95_P204687	-3.37802	0.0038246464	-3.31726	3.516602E-4			GO:0009535 GO:0003674 GO:0008150	35.2	not assigned.unknown	KP1B.102L17F.050722T7 KP1B Nicotiana tabacum cDNA clone KP1B.102L17, mRNA sequence [DV160259]
A_95_P010621	-3.05194	0.004303371	-3.31298	7.2142144E-4				29.2.1.1.1.2.15	protein.synthesis.ribosomal protein.prokaryotic.chloroplast.50S subunit.L15	Rep: Chromosome chr1 scaffold_5, whole genome shotgun sequence - Vitis vinifera (Grape), partial (71%) [TC41840]
A_95_P095498	-2.46425	1.2011395E-4	-3.31159	9.856831E-4			GO:0016773 GO:0006139 GO:0005634 GO:0005524	23.3	nucleotide metabolism.salvage	Rep: DCK/dGK-like deoxyribonucleoside kinase - Solanum lycopersicum (Tomato) (Lycopersicon esculentum), partial (55%) [TC59649]
A_95_P178097	-3.36138	0.0052872733	-3.30779	0.003441064				1.1.5.3	PS.lightreaction.other electron carrier (ox/red).ferredoxin reductase
A_95_P184342	-3.18492	0.0090851905	-3.30391	2.5618283E-5				29.2.1.1.1.1.5	protein.synthesis.ribosomal protein.prokaryotic.chloroplast.30S subunit.S5
A_95_P177012	-4.38361	2.15523E-4	-3.30268	0.025791356				10.7	cell wall.modification
A_95_P177007	-3.37335	5.4302893E-4	-3.30258	5.7410245E-5	-1.51595	0.008145016		10.7	cell wall.modification	Rep: Xyloglucan endotransglucosylase-hydrolase XTH7 - Solanum lycopersicum (Tomato) (Lycopersicon esculentum), partial (54%) [TC45517]
A_95_P092988	-2.78056	0.0010555373	-3.30206	5.8874106E-5			GO:0005575 GO:0000036 GO:0006633	11.1.12	lipid metabolism.FA synthesis and FA elongation.ACP protein	FS391074 normalized full-length tobacco cDNA library Nicotiana tabacum cDNA clone TBK01A01NGRL0051_3_E08 5', mRNA sequence [FS391074]
A_95_P190207	-3.4967	0.006267746	-3.30146	0.0021694175				29.2.4	protein.synthesis.elongation	Rep: Elongation factor TuA, chloroplast precursor - Nicotiana sylvestris (Wood tobacco), partial (36%) [TC47329]
A_95_P188602	-1.94398	0.0010486008	-3.30137	0.021243546				29.3.2	protein.targeting.mitochondria
A_95_P019276	-4.13252	0.00205898	-3.29962	0.004823927				35.2	not assigned.unknown	Rep: Chromosome chr6 scaffold_3, whole genome shotgun sequence - Vitis vinifera (Grape), partial (74%) [TC54758]
A_95_P104742	-3.76181	0.0021822138	-3.29914	0.006489534				35.2	not assigned.unknown
A_95_P226904	-2.31298	0.0030543793	-3.29859	0.014652171			GO:0003674 GO:0009773	1.1.40	PS.lightreaction.cyclic electron flow-chlororespiration	KF8C.102N19F.051214T7 KF8 Nicotiana tabacum cDNA clone KF8C.102N19, mRNA sequence [EB425265]
A_95_P120122	-2.61543	9.704211E-6	-3.29827	0.002085945			GO:0005737 GO:0010617 GO:0009882 GO:0046283 GO:0005634 GO:0010075 GO:0009637 GO:0005524 GO:0009640 GO:0010118 GO:0009414 GO:0009785 GO:0004672 GO:0010343 GO:0046777 GO:0055114 GO:0042803	35.2	not assigned.unknown	Rep: Cryptochrome 1b - Solanum lycopersicum (Tomato) (Lycopersicon esculentum), partial (12%) [TC47205]
A_95_P017491	-2.65521	0.0010670269	-3.29823	4.851061E-4			GO:0009508 GO:0003674 GO:0008150	35.2	not assigned.unknown	KL5B.105P16F.060207T7 KL5B Nicotiana tabacum cDNA clone KL5B.105P16, mRNA sequence [EB430176]
A_95_P032401	-3.36626	0.0037646992	-3.29678	0.0025723702			GO:0008299	16.1.1.10	secondary metabolism.isoprenoids.non-mevalonate pathway.geranylgeranyl pyrophosphate synthase
A_95_P108707	-2.35985	0.008676306	-3.29567	4.8218752E-4			GO:0009535 GO:0009775 GO:0010196 GO:0009512 GO:0046028	1.1.3.1	PS.lightreaction.cytochrome b6/f.iron sulfur subunit
A_95_P293683	-2.23313	1.4463974E-4	-3.29393	0.0026759766			GO:0005528 GO:0009543 GO:0010207 GO:0003755 GO:0016491	29.6	protein.folding	TT-14_N05 K326 late senescent leaf library Nicotiana tabacum cDNA, mRNA sequence [FG645494]
A_95_P042386	-2.04819	0.00910965	-3.29221	0.008608077			GO:0003674 GO:0008150 GO:0009543	35.2	not assigned.unknown	Rep: Thylakoid lumenal 15.0 kDa protein 2, chloroplast precursor - Arabidopsis thaliana (Mouse-ear cress), partial (66%) [TC64830]
A_95_P105892	-3.22935	0.0053550564	-3.29119	1.3182936E-5				35.2	not assigned.unknown	Rep: Chromosome chr14 scaffold_9, whole genome shotgun sequence - Vitis vinifera (Grape), partial (72%) [TC71577]
A_95_P020951	-3.24755	0.0074446388	-3.29112	3.1433305E-5				29.2.1.1.1.1.5	protein.synthesis.ribosomal protein.prokaryotic.chloroplast.30S subunit.S5	Rep: Chromosome chr10 scaffold_138, whole genome shotgun sequence - Vitis vinifera (Grape), partial (66%) [TC55509]
A_95_P112612	-2.7174	0.004260612	-3.28948	0.0048338384			GO:0009620 GO:0003674 GO:0005783	35.2	not assigned.unknown	Rep: Chromosome chr6 scaffold_3, whole genome shotgun sequence - Vitis vinifera (Grape), partial (43%) [TC70353]
A_95_P103832	-2.34137	8.772904E-5	-3.2867	2.833544E-4			GO:0003700 GO:0008150	33.99	development.unspecified
A_95_P246827	-2.46392	1.2711009E-4	-3.28502	3.8188155E-4			GO:0009534 GO:0009840			AGN_ELP016xd04f1.ab1 AGN_ELP Nicotiana tabacum cDNA 5', mRNA sequence [FG133878]
A_95_P016331	-2.53731	3.1885842E-4	-3.28408	2.9779614E-5						Rep: 29 kDa ribonucleoprotein A, chloroplast precursor - Nicotiana sylvestris (Wood tobacco), partial (45%) [TC50493]
A_95_P283088	-3.78542	0.010653411	-3.28351	5.781592E-4			GO:0005575 GO:0008150			AM787408 seedling library, SL Nicotiana tabacum cDNA clone nt002324049, mRNA sequence [AM787408]
A_95_P007641	-3.017	6.8958856E-5	-3.28332	2.3325549E-5			GO:0030337 GO:0005634 GO:0042276 GO:0006275 GO:0003677	27.3.67	RNA.regulation of transcription.putative transcription regulator	Nicotiana tabacum mRNA for proliferating cell nuclear antigen [AJ012662]
A_95_P190372	-3.46289	0.006684749	-3.28267	2.7994542E-5				33.99	development.unspecified	Rep: Chromosome chr18 scaffold_1, whole genome shotgun sequence - Vitis vinifera (Grape), partial (64%) [TC41277]
A_95_P197852	-2.28491	0.009623211	-3.28234	0.004069327			GO:0005507 GO:0009055 GO:0031225	26.19	misc.plastocyanin-like	KT7C.112M24F.051221T7 KT7 Nicotiana tabacum cDNA clone KT7C.112M24, mRNA sequence [EB451878]
A_95_P148022	-2.56429	4.9895218E-5	-3.27922	2.3267331E-4			GO:0009570 GO:0004160 GO:0009082	35.2	not assigned.unknown	Rep: Predicted protein - Physcomitrella patens subsp. patens, partial (74%) [TC68338]
A_95_P237499	-2.41744	0.0040762844	-3.27916	8.6411013E-4			GO:0016301	29.4	protein.postranslational modification	Nicotiana tabacum mRNA for protein kinase, complete cds [D26601]
A_95_P224547	-2.59139	0.0024519747	-3.27789	0.0011405662			GO:0045174	21.2.1	redox.ascorbate and glutathione.ascorbate	TT-48_G07 Samsun trichome library Nicotiana tabacum cDNA, mRNA sequence [FG638441]
A_95_P184337	-3.44999	0.008125858	-3.27738	1.4848719E-4				29.2.1.1.1.1.5	protein.synthesis.ribosomal protein.prokaryotic.chloroplast.30S subunit.S5
A_95_P272106	-2.29762	8.283746E-4	-3.27436	3.5655455E-4			GO:0005575 GO:0005542 GO:0016740 GO:0008152	35.2	not assigned.unknown	KT7B.100M05F.051010T7 KT7 Nicotiana tabacum cDNA clone KT7B.100M05, mRNA sequence [EB447660]
A_95_P028531	-3.29407	0.005668441	-3.27338	2.465042E-5			GO:0003674 GO:0010190 GO:0009507	35.2	not assigned.unknown	Rep: Chromosome chr14 scaffold_9, whole genome shotgun sequence - Vitis vinifera (Grape), partial (72%) [TC71577]
A_95_P007286	-2.71474	6.1972365E-5	-3.27308	3.1820677E-5				27.2	RNA.transcription	Nicotiana tabacum mRNA for chloroplast RNA polymerase, rpoT3-tom gene [AJ416570]
A_95_P001811	-2.16586	0.00131092	-3.27204	1.05539424E-4				31.2	cell.division	Rep: Cyclin-dependent kinase B1-1 - Nicotiana tabacum (Common tobacco), complete [TC57089]
A_95_P007811	-3.55533	0.016027821	-3.26737	4.4638608E-5				34.19.1	transport.Major Intrinsic Proteins.PIP	Rep: Water channel protein - Nicotiana excelsior, complete [TC40274]
A_95_P226884	-2.48105	0.006304369	-3.2654	4.5882288E-4			GO:0009535 GO:0003674 GO:0008150	1.1.2.2	PS.lightreaction.photosystem I.PSI polypeptide subunits	Rep: Chromosome chr9 scaffold_7, whole genome shotgun sequence - Vitis vinifera (Grape), partial (66%) [TC47989]
A_95_P105887	-2.97966	0.002480155	-3.26233	0.004400414			GO:0010287 GO:0009538	1.1.2.2	PS.lightreaction.photosystem I.PSI polypeptide subunits
A_95_P234444	-3.45826	6.1018224E-4	-3.26025	3.8008328E-4			GO:0004176 GO:0009507	29.5	protein.degradation	TT-03_M01 K326 early senescent leaf library Nicotiana tabacum cDNA, mRNA sequence [FG641781]
A_95_P132452	-3.24018	0.0036421698	-3.25538	0.0017450391			GO:0007018 GO:0003777 GO:0005524 GO:0005886	31.1	cell.organisation
A_95_P246307	-2.65982	0.0022922966	-3.24986	0.0015810981			GO:0003674 GO:0009507	35.2	not assigned.unknown	KL4B.109G23F.051105T7 KL4B Nicotiana tabacum cDNA clone KL4B.109G23, mRNA sequence [DW000925]
A_95_P121027	-3.15156	0.013405674	-3.24909	0.0021534075			GO:0009570 GO:0008887 GO:0009853	1.2.7	PS.photorespiration.glycerate kinase	KL4B.106C07F.051125T7 KL4B Nicotiana tabacum cDNA clone KL4B.106C07, mRNA sequence [EB680105]
A_95_P270266	-2.81975	0.014030632	-3.24095	0.020469952			GO:0009535 GO:0009941 GO:0010258 GO:0003674 GO:0010598	1.1.6	PS.lightreaction.NADH DH	KL5B.110B20F.060117T7 KL5B Nicotiana tabacum cDNA clone KL5B.110B20, mRNA sequence [EB430656]
A_95_P258081	-4.47962	1.01144775E-4	-3.23984	0.021348223			GO:0016762 GO:0005618 GO:0048046 GO:0012505 GO:0009414 GO:0004553	10.7	cell wall.modification	KF8C.101O06F.051214T7 KF8 Nicotiana tabacum cDNA clone KF8C.101O06, mRNA sequence [EB424924]
A_95_P206502	-2.99172	9.24681E-5	-3.2387	5.8915735E-5				26.3	misc.gluco-, galacto- and mannosidases	KF8C.103I13F.051214T7 KF8 Nicotiana tabacum cDNA clone KF8C.103I13, mRNA sequence [EB425509]
A_95_P275033	-4.05557	0.001397991	-3.23826	0.0010195969
A_95_P305198	-3.37428	0.0028965285	-3.23512	0.0014706068			GO:0009508 GO:0008150			TT-36_C19 K326 early senescent leaf library Nicotiana tabacum cDNA, mRNA sequence [FG642867]
A_95_P112517	-3.99085	1.562207E-4	-3.23438	0.001072161				10.7	cell wall.modification	Rep: Xyloglucan endotransglycosylase/hydrolase 16 protein - Solanum lycopersicum (Tomato) (Lycopersicon esculentum), partial (76%) [TC49241]
A_95_P185322	-2.57651	5.814717E-4	-3.23343	0.0022158194			GO:0003677	28.1.3	DNA.synthesis/chromatin structure.histone	TT-10_I08 Burley21 trichome library Nicotiana tabacum cDNA, mRNA sequence [FG638902]
A_95_P210502	-1.04836	0.009488686	-3.23253	0.011874124				11.10.1	lipid metabolism.glycolipid synthesis.MGDG synthase	Rep: Chromosome chr11 scaffold_170, whole genome shotgun sequence - Vitis vinifera (Grape), partial (33%) [TC72691]
A_95_P137272	-1.91395	2.4075714E-4	-3.23121	2.0155692E-4				35.2	not assigned.unknown	Rep: Chromosome undetermined scaffold_165, whole genome shotgun sequence - Vitis vinifera (Grape), partial (35%) [TC64946]
A_95_P102682	-3.22316	0.0065572225	-3.2298	0.0013411633				1.1.4	PS.lightreaction.ATP synthase	Rep: Chromosome chr4 scaffold_6, whole genome shotgun sequence - Vitis vinifera (Grape), partial (77%) [TC43097]
A_95_P031301	-3.7292	0.0011906034	-3.22978	2.8764174E-4				35.2	not assigned.unknown	Rep: Chromosome chr6 scaffold_3, whole genome shotgun sequence - Vitis vinifera (Grape), partial (96%) [TC49151]
A_95_P007921	-3.08964	0.006920067	-3.227	8.0108055E-4						Nicotiana tabacum mRNA for phosphate translocator [X75088]
A_95_P214317	-2.3044	7.1573164E-4	-3.22699	7.2637085E-5				10.5.5	cell wall.cell wall proteins.RGP	Rep: GRP-like protein 2 - Gossypium hirsutum (Upland cotton) (Gossypium mexicanum), partial (8%) [TC70220]
A_95_P131117	-2.68991	2.9993596E-4	-3.22641	6.2030397E-4			GO:0009733 GO:0007389 GO:0035198 GO:0003700 GO:0005634 GO:0048829 GO:0051301	35.2	not assigned.unknown	TT-06_J07 K326 early senescent leaf library Nicotiana tabacum cDNA, mRNA sequence [FG641981]
A_95_P182162	-2.35206	0.0037934864	-3.22504	0.0017228046				21.6	redox.dismutases and catalases	Rep: Superoxide dismutase [Fe] - Solanum lycopersicum (Tomato) (Lycopersicon esculentum), partial (95%) [TC53699]
A_95_P267036	-2.75931	0.0020889023	-3.22375	9.703852E-4			GO:0009793 GO:0003674	33.99	development.unspecified	KG9B.002E08F.050720T7 KG9B Nicotiana tabacum cDNA clone KG9B.002E08, mRNA sequence [DV157938]
A_95_P191387	-2.78243	7.220416E-4	-3.22184	0.007300994				17.3.1.2.99	hormone metabolism.brassinosteroid.synthesis-degradation.sterols.other	Rep: Squalene monooxygenase - Datura innoxia (Downy thornapple) (Datura meteloides), complete [TC52639]
A_95_P032301	-2.69906	0.039195355	-3.22122	0.005054813			GO:0004047	13.2.5.2	amino acid metabolism.degradation.serine-glycine-cysteine group.glycine
A_95_P109142	-1.95335	0.0033649192	-3.2207	8.6874707E-4	-1.01918	6.523722E-4	GO:0003735 GO:0005730 GO:0006412 GO:0022625	29.2.1.2.2.23	protein.synthesis.ribosomal protein.eukaryotic.60S subunit.L23
A_95_P005863			-3.22013	9.848715E-4				35.2	not assigned.unknown	TT-26_O13 Samsun trichome library Nicotiana tabacum cDNA, mRNA sequence [FG637228]
A_95_P092088	-2.66638	0.002342782	-3.21772	4.1325795E-4				8.1.1.2	TCA / org. transformation.TCA.pyruvate DH.E2	Rep: Chromosome chr1 scaffold_5, whole genome shotgun sequence - Vitis vinifera (Grape), partial (59%) [TC47992]
A_95_P005716	-1.97429	7.6415564E-4	-3.21594	2.5537217E-4	-1.27481	0.0010337919		27.1	RNA.processing	CB_NPSSHcDNA_26 CB_NPSSHcDNA Library Nicotiana tabacum cDNA clone NP26, mRNA sequence [GH986496]
A_95_P182402	-3.11483	0.002669041	-3.21589	1.4030584E-5				10.5.1.1	cell wall.cell wall proteins.AGPs.AGP	Rep: Fasciclin-like arabinogalactan protein 3 - Gossypium hirsutum (Upland cotton) (Gossypium mexicanum), partial (73%) [TC44205]
A_95_P154752	-3.50884	1.9584807E-4	-3.21429	0.003947469				35.2	not assigned.unknown	Rep: Beta-galactosidase - Vitis vinifera (Grape), partial (72%) [TC55847]
A_95_P108107	-2.13645	1.2407055E-4	-3.21208	1.7683244E-5			GO:0009658 GO:0009790 GO:0006457 GO:0005739 GO:0009507	29.6	protein.folding
A_95_P134337	-2.34365	0.0010032643	-3.21168	5.410227E-4			GO:0015995 GO:0004418 GO:0009507	19.5	tetrapyrrole synthesis.porphobilinogen deaminase	TL13.110G08F.060320T7 TL13 Nicotiana tabacum cDNA clone TL13.110G08, mRNA sequence [EB435329]
A_95_P284743	-2.48881	2.9522338E-4	-3.21147	4.0098006E-4			GO:0003674 GO:0005634 GO:0008150 GO:0009507	35.2	not assigned.unknown	Rep: Chromosome chr5 scaffold_72, whole genome shotgun sequence - Vitis vinifera (Grape), partial (29%) [TC54174]
A_95_P121002	-3.27306	0.010766138	-3.20841	5.546506E-4			GO:0005960 GO:0019464 GO:0005739 GO:0004375	13.2.5.2	amino acid metabolism.degradation.serine-glycine-cysteine group.glycine	Rep: Glycine dehydrogenase [decarboxylating], mitochondrial precursor - Solanum tuberosum (Potato), partial (27%) [TC45251]
A_95_P128397	-2.92418	0.0022508735	-3.2074	2.4626844E-4			GO:0003674 GO:0016021 GO:0008150	11.8.1	lipid metabolism.''exotics'' (steroids, squalene etc).sphingolipids	KF8B.200C17F.060120T7 KF8 Nicotiana tabacum cDNA clone KF8B.200C17, mRNA sequence [EB428100]
A_95_P028881	-2.3729	4.2587664E-4	-3.2055	6.3160533E-4				35.2	not assigned.unknown
A_95_P019216	-4.1761	0.003018468	-3.20526	0.015235555			GO:0005525	30.5	signalling.G-proteins	KL4B.102L09F.051125T7 KL4B Nicotiana tabacum cDNA clone KL4B.102L09, mRNA sequence [EB679955]
A_95_P213442	-3.50279	0.008660664	-3.2024	7.574174E-4				35.2	not assigned.unknown	Rep: Hydroxyproline-rich glycoprotein - Medicago truncatula (Barrel medic), partial (44%) [TC67559]
A_95_P220162	-2.76492	3.160523E-5	-3.20124	9.485958E-5				30.5	signalling.G-proteins	Rep: Chromosome chr19 scaffold_35, whole genome shotgun sequence - Vitis vinifera (Grape), partial (24%) [TC57596]
A_95_P076660	-2.19071	8.264932E-5	-3.20122	5.085696E-5				35.2	not assigned.unknown	Rep: Chromosome chr9 scaffold_7, whole genome shotgun sequence - Vitis vinifera (Grape), partial (6%) [TC64715]
A_95_P267991	-2.72585	1.4747656E-4	-3.19951	2.7484025E-4			GO:0009941 GO:0008150 GO:0005488	35.2	not assigned.unknown	KL4B.101D13F.051103T7 KL4B Nicotiana tabacum cDNA clone KL4B.101D13, mRNA sequence [DV999159]
A_95_P107642	-4.34641	3.3081183E-4	-3.1987	0.013125211			GO:0008150 GO:0012505	29.5	protein.degradation	KL4B.105E16F.051104T7 KL4B Nicotiana tabacum cDNA clone KL4B.105E16, mRNA sequence [DW000251]
A_95_P097008	-2.06417	0.0036037667	-3.19715	1.467972E-4			GO:0008150 GO:0009507	35.2	not assigned.unknown	Rep: Chromosome chr4 scaffold_6, whole genome shotgun sequence - Vitis vinifera (Grape), partial (16%) [TC74602]
A_95_P017961	-1.75481	0.0037129316	-3.19625	4.793866E-4				23.4.99	nucleotide metabolism.phosphotransfer and pyrophosphatases.misc	Rep: Chromosome undetermined scaffold_495, whole genome shotgun sequence - Vitis vinifera (Grape), partial (87%) [TC53125]
A_95_P151747	-2.62532	2.7137803E-4	-3.19544	8.944383E-5			GO:0009535 GO:0009941 GO:0009737 GO:0009570 GO:0010319 GO:0008266 GO:0009409 GO:0045087	27.4	RNA.RNA binding
A_95_P008346	-3.8267	6.3911016E-4	-3.19216	7.9374865E-4						Rep: Lycopene beta cyclase, chloroplast precursor - Nicotiana tabacum (Common tobacco), complete [TC40453]
A_95_P138192	-3.87931	0.001299396	-3.19119	2.6789708E-5			GO:0003700 GO:0006355 GO:0010050 GO:0010158	27.3.4	RNA.regulation of transcription.ARF, Auxin Response Factor family
A_95_P027451			-3.18972	0.0037139263				1.1.4.5	PS.lightreaction.ATP synthase.subunit C
A_95_P184227	-2.05736	0.017015638	-3.18957	0.0025088505				35.2	not assigned.unknown	Rep: Chromosome chr9 scaffold_7, whole genome shotgun sequence - Vitis vinifera (Grape), partial (84%) [TC45599]
A_95_P096063	-2.78763	0.018056694	-3.18951	2.5218632E-4			GO:0003674 GO:0008150 GO:0080008	33.99	development.unspecified	Rep: Chromosome undetermined scaffold_52, whole genome shotgun sequence - Vitis vinifera (Grape), partial (46%) [TC62367]
A_95_P217982	-2.6515	0.0028211116	-3.18932	0.014924611				30.2.9	signalling.receptor kinases.leucine rich repeat IX	Rep: Chromosome chr8 scaffold_23, whole genome shotgun sequence - Vitis vinifera (Grape), partial (23%) [TC49655]
A_95_P229239	-2.14388	6.7884015E-4	-3.1877	0.02211839			GO:0005737 GO:0004364 GO:0009407	26.9	misc.glutathione S transferases	KP1B.001O22F.050628T7 KP1B Nicotiana tabacum cDNA clone KP1B.001O22, mRNA sequence [DV162712]
A_95_P312568	-2.34096	0.018408658	-3.18689	2.524457E-4			GO:0009535 GO:0003674 GO:0008150 GO:0009941			AGN_RNC016xd17f1.ab1 AGN_RNC Nicotiana tabacum cDNA 5', mRNA sequence [FG162575]
A_95_P282513	-2.51668	0.011474058	-3.18594	2.0704617E-6			GO:0008150 GO:0005515			TT-06_G05 Samsun trichome library Nicotiana tabacum cDNA, mRNA sequence [FG635736]
A_95_P179212	-2.63953	1.8864035E-5	-3.1833	1.3403386E-4				31.1	cell.organisation	tbt_010968 Normalized Nicotiana tabacum cDNA library Nicotiana tabacum cDNA clone tbt_010968 5', mRNA sequence [CV020529]
A_95_P263951	-2.8542	5.565254E-5	-3.18226	0.0019704187			GO:0009416 GO:0004871 GO:0005515			AM820810 DL, diurnal library Nicotiana tabacum cDNA clone nt005136086, mRNA sequence [AM820810]
A_95_P264166	-3.52357	7.616637E-4	-3.18202	0.0047895014			GO:0005634 GO:0003677 GO:0000775 GO:0009567	28.1.3	DNA.synthesis/chromatin structure.histone	Nicotiana tabacum NtCENH3-1 mRNA for centromere specific histone H3 variant, complete cds [AB366152]
A_95_P034334	-2.6759	0.0051359693	-3.18141	0.001688805			GO:0008574 GO:0000914 GO:0055046	35.2	not assigned.unknown	Nicotiana tabacum cDNA-AFLP-fragment BSTC1-32-250, cultivar Bright Yellow 2 [AJ718475]
A_95_P142557	-3.25868	0.0042998893	-3.1807	1.3246102E-5			GO:0008150 GO:0012505	29.5	protein.degradation	Rep: Chromosome chr6 scaffold_3, whole genome shotgun sequence - Vitis vinifera (Grape), partial (96%) [TC49151]
A_95_P138212	-1.68658	0.025655368	-3.17933	0.044402063			GO:0005575 GO:0003913 GO:0006281	30.11	signalling.light	AGN_ELP009xa18f1.ab1 AGN_ELP Nicotiana tabacum cDNA 5', mRNA sequence [FG135892]
A_95_P196412	-2.17865	5.440179E-4	-3.17761	7.6763845E-6			GO:0009941 GO:0005375 GO:0015662 GO:0009767	34.12	transport.metal	KF8C.102H16F.051214T7 KF8 Nicotiana tabacum cDNA clone KF8C.102H16, mRNA sequence [EB425134]
A_95_P270566	-1.14513	0.014487823	-3.17621	0.0054993653			GO:0006354 GO:0003899 GO:0009507			AM798360 COL, cold overnight library Nicotiana tabacum cDNA clone nt006071090, mRNA sequence [AM798360]
A_95_P015976	-3.93416	0.003747092	-3.17512	0.005527403				35.2	not assigned.unknown	Rep: Chromosome chr10 scaffold_204, whole genome shotgun sequence - Vitis vinifera (Grape), partial (53%) [TC41841]
A_95_P211847	-3.27827	0.01395262	-3.17382	0.00187695			GO:0003674 GO:0008150 GO:0009507	35.2	not assigned.unknown	TT-23_E11 Burley21 trichome library Nicotiana tabacum cDNA, mRNA sequence [FG639450]
A_95_P025301	-3.28985	4.4678574E-4	-3.17021	0.0012260597			GO:0003674 GO:0008150 GO:0009570	31.1	cell.organisation
A_95_P107377	-3.70671	0.007892025	-3.16844	9.281057E-4			GO:0009535 GO:0003674 GO:0008150	35.2	not assigned.unknown
A_95_P157692	-2.59739	0.001253956	-3.16767	1.04080675E-4				35.2	not assigned.unknown	BP534468 MAT005 Nicotiana tabacum cDNA clone BY33047, mRNA sequence [BP534468]
A_95_P111472	-3.70993	0.0040619383	-3.16763	0.002332638	-1.11876	0.01492745	GO:0003674 GO:0008150 GO:0012505	35.2	not assigned.unknown
A_95_P016811	-4.42158	2.7508198E-4	-3.16745	0.0032755006				26.7	misc.oxidases - copper, flavone etc.	Rep: Chromosome chr2 scaffold_187, whole genome shotgun sequence - Vitis vinifera (Grape), partial (92%) [TC54955]
A_95_P088413	-3.83122	0.0012507237	-3.16434	1.4488272E-4			GO:0008142 GO:0008202	31.4	cell.vesicle transport	Rep: Oxysterol-binding protein, expressed - Oryza sativa subsp. japonica (Rice), partial (17%) [TC58666]
A_95_P132057			-3.16321	1.267793E-4			GO:0005575 GO:0003674 GO:0008150	35.2	not assigned.unknown	Rep: Chromosome undetermined scaffold_70, whole genome shotgun sequence - Vitis vinifera (Grape), partial (26%) [TC63081]
A_95_P020276	-3.90202	0.0053509674	-3.16079	6.554872E-4			GO:0005575 GO:0046872 GO:0030001	15.2	metal handling.binding, chelation and storage	KT7C.110O08F.051221T7 KT7 Nicotiana tabacum cDNA clone KT7C.110O08, mRNA sequence [EB451547]
A_95_P134512	-3.55636	0.0032808313	-3.16072	0.002293017			GO:0000293 GO:0015688 GO:0009617 GO:0055072 GO:0005886	35.2	not assigned.unknown
A_95_P215532	-2.21843	6.214262E-4	-3.16049	7.1828414E-5				29.8	protein.assembly and cofactor ligation	Rep: Chromosome chr1 scaffold_5, whole genome shotgun sequence - Vitis vinifera (Grape), partial (50%) [TC72607]
A_95_P144697	-2.63272	9.039889E-4	-3.15976	2.4621256E-4				30.5	signalling.G-proteins	TT-05_K24 Burley21 trichome library Nicotiana tabacum cDNA, mRNA sequence [FG640380]
A_95_P234989	-3.39558	0.0037405402	-3.15904	2.746851E-4			GO:0009535 GO:0016168 GO:0009644	20	stress	KL4B.106O19F.051125T7 KL4B Nicotiana tabacum cDNA clone KL4B.106O19, mRNA sequence [EB680349]
A_95_P230144	-1.69593	2.697889E-4	-3.15901	0.0048698103			GO:0005743 GO:0009536 GO:0004550 GO:0006979 GO:0005524	23.4.10	nucleotide metabolism.phosphotransfer and pyrophosphatases.nucleoside diphosphate kinase	KG9B.003N01F.050720T7 KG9B Nicotiana tabacum cDNA clone KG9B.003N01, mRNA sequence [DV158504]
A_95_P235354	-2.15092	0.0014921259	-3.15401	0.0011829572			GO:0009535 GO:0010287 GO:0008150 GO:0031977	35.2	not assigned.unknown	KL4B.113D22F.060131T7 KL4B Nicotiana tabacum cDNA clone KL4B.113D22, mRNA sequence [EB681365]
A_95_P096913	-2.98155	0.0015639989	-3.15356	0.0022741118	-1.10423	0.0074500507	GO:0006334 GO:0003677 GO:0000786 GO:0005730	28.1.3	DNA.synthesis/chromatin structure.histone	KF8C.102H19F.051214T7 KF8 Nicotiana tabacum cDNA clone KF8C.102H19, mRNA sequence [EB425137]
A_95_P234574	-2.71772	0.004774961	-3.15279	0.003953563				1.1.2.2	PS.lightreaction.photosystem I.PSI polypeptide subunits	TT-21_C04 K326 late senescent leaf library Nicotiana tabacum cDNA, mRNA sequence [FG644316]
A_95_P219277	-3.28186	0.00972568	-3.15251	6.1702103E-6			GO:0005198 GO:0008150 GO:0005886	31.4	cell.vesicle transport	KR2B.104E10F.051227T7 KR2B Nicotiana tabacum cDNA clone KR2B.104E10, mRNA sequence [EB444582]
A_95_P265296	-2.37005	0.012074916	-3.14997	6.882011E-4			GO:0008150 GO:0080008 GO:0000166			AGN_PNL211df1_f11.trimmed.seq AGN_PNL Nicotiana tabacum cDNA 5', mRNA sequence [FG187123]
A_95_P215892	-2.95046	0.0025315708	-3.14851	3.931037E-6				35.2	not assigned.unknown	Rep: Chromosome chr4 scaffold_6, whole genome shotgun sequence - Vitis vinifera (Grape), partial (11%) [TC43576]
A_95_P226129			-3.14596	0.0023257646			GO:0016787	35.2	not assigned.unknown	CHO_SL027xa13f1.ab1 CHO_SL Nicotiana tabacum cDNA, mRNA sequence [EH621805]
A_95_P074600	-1.84436	0.0017944104	-3.14441	5.8071536E-4			GO:0009793 GO:0006457	35.2	not assigned.unknown
A_95_P192562	-2.94095	0.0017414324	-3.14183	9.134857E-4			GO:0000910 GO:0007020 GO:0009524 GO:0005819 GO:0031116 GO:0051322 GO:0001578 GO:0005634 GO:0009574 GO:0010005 GO:0008017	31.1	cell.organisation	Nicotiana tabacum mRNA for microtubule-associated protein MAP65-1c (map65-1c gene) [AJ289864]
A_95_P014746	-2.23194	3.6095797E-5	-3.1413	2.5617433E-5				20.2.1	stress.abiotic.heat	Rep: Chromosome chr17 scaffold_16, whole genome shotgun sequence - Vitis vinifera (Grape), partial (26%) [TC44323]
A_95_P015031	-1.90368	8.519993E-5	-3.13882	0.0021305978	-1.12929	8.0017315E-5		29.2.1.2.2.518	protein.synthesis.ribosomal protein.eukaryotic.60S subunit.L18A
A_95_P268111	-2.39685	0.023796085	-3.1371	6.2296155E-4			GO:0009536 GO:0006636 GO:0004315	11.1.3	lipid metabolism.FA synthesis and FA elongation.ketoacyl ACP synthase	KL4B.103F22F.051103T7 KL4B Nicotiana tabacum cDNA clone KL4B.103F22, mRNA sequence [DV999555]
A_95_P258596	-1.51637	5.077951E-4	-3.1348	0.0023924676			GO:0005834 GO:0048367 GO:0048364 GO:0000166
A_95_P251939	-3.50097	0.0035343836	-3.13389	1.5720105E-5			GO:0008299 GO:0004311 GO:0009513 GO:0009507	16.1.1.10	secondary metabolism.isoprenoids.non-mevalonate pathway.geranylgeranyl pyrophosphate synthase	AGN_ELP014xj24f1.ab1 AGN_ELP Nicotiana tabacum cDNA 5', mRNA sequence [FG134527]
A_95_P119167	-2.75891	1.5755223E-4	-3.13311	5.729641E-4				35.2	not assigned.unknown
A_95_P290403	-2.70856	7.0257956E-4	-3.13274	6.0722414E-5				35.2	not assigned.unknown	KL4B.101J14F.051103T7 KL4B Nicotiana tabacum cDNA clone KL4B.101J14, mRNA sequence [DV999288]
A_95_P181927	-2.09119	0.0023999058	-3.13216	0.001145251				21.5.1	redox.peroxiredoxin.BAS1	Rep: Thioredoxin peroxidase - Nicotiana tabacum (Common tobacco), complete [TC51883]
A_95_P016741	-2.37701	1.4501717E-4	-3.13144	2.7975015E-5				31.1	cell.organisation	Rep: Beta tubulin - Setaria viridis, partial (47%) [TC42115]
A_95_P112827	-3.78129	4.569087E-4	-3.1304	3.2112512E-6			GO:0016798 GO:0016762	10.7	cell wall.modification
A_95_P177502	-2.81699	0.0036705092	-3.1281	0.0043917825				1.1.2.2	PS.lightreaction.photosystem I.PSI polypeptide subunits	TT-21_C04 K326 late senescent leaf library Nicotiana tabacum cDNA, mRNA sequence [FG644316]
A_95_P029951	-3.66144	0.003346917	-3.12697	0.0035343454			GO:0005618	35.2	not assigned.unknown	Rep: Proline-rich protein - Solanum tuberosum (Potato), partial (66%) [TC64223]
A_95_P104392	-3.01607	0.010715602	-3.12607	0.0014741853			GO:0009409 GO:0010287 GO:0009773 GO:0010319 GO:0009772	1.1.4.7	PS.lightreaction.ATP synthase.delta chain	KL4B.100M14F.050922T7 KL4B Nicotiana tabacum cDNA clone KL4B.100M14, mRNA sequence [DV999016]
A_95_P010786	-2.97898	0.003902454	-3.12517	1.0155507E-4			GO:0003674 GO:0010190 GO:0009507	35.2	not assigned.unknown	KF8C.102G07F.051214T7 KF8 Nicotiana tabacum cDNA clone KF8C.102G07, mRNA sequence [EB425106]
A_95_P185252	-1.16276	4.022463E-4	-3.12289	1.2814443E-5				34.1.1	transport.p- and v-ATPases.H+-transporting two-sector ATPase	Rep: Chromosome chr2 scaffold_132, whole genome shotgun sequence - Vitis vinifera (Grape), complete [TC42188]
A_95_P003276	-2.62413	8.129325E-6	-3.12262	2.9940705E-4				31.1	cell.organisation
A_95_P290538	-4.36429	5.13476E-4	-3.1206	0.012960766			GO:0016762 GO:0005618 GO:0048046 GO:0012505 GO:0006073 GO:0004553
A_95_P301963	-2.83739	0.005488101	-3.12023	1.4136924E-4			GO:0009579 GO:0009941 GO:0005975 GO:0046554 GO:0009570 GO:0005739 GO:0048046 GO:0005488 GO:0006108			AGN_ELP010xa14f1.ab1 AGN_ELP Nicotiana tabacum cDNA 5', mRNA sequence [FG135555]
A_95_P008906	-2.23508	6.9246674E-4	-3.11301	0.01347188				26.9	misc.glutathione S transferases	KP1B.001O22F.050628T7 KP1B Nicotiana tabacum cDNA clone KP1B.001O22, mRNA sequence [DV162712]
A_95_P115792	-2.51222	0.0035631645	-3.11259	6.6357176E-4			GO:0009579 GO:0009570 GO:0016209 GO:0042742 GO:0009505 GO:0016491	21.5	redox.peroxiredoxin	KL4B.103E19F.051103T7 KL4B Nicotiana tabacum cDNA clone KL4B.103E19, mRNA sequence [DV999531]
A_95_P012451	-2.6472	6.939513E-4	-3.11226	0.008055635			GO:0003677	28.1.3	DNA.synthesis/chromatin structure.histone	KG9B.003L08F.050720T7 KG9B Nicotiana tabacum cDNA clone KG9B.003L08, mRNA sequence [DV158465]
A_95_P113767	-3.73727	0.012689449	-3.11121	9.518183E-5				35.2	not assigned.unknown
A_95_P246537			-3.11076	0.0128879				29.8	protein.assembly and cofactor ligation	KL4B.101H07F.051103T7 KL4B Nicotiana tabacum cDNA clone KL4B.101H07, mRNA sequence [DV999238]
A_95_P210772	-2.71747	0.0018487782	-3.10939	7.620273E-4				27.3.44	RNA.regulation of transcription.Chromatin Remodeling Factors	Rep: Chromosome chr4 scaffold_32, whole genome shotgun sequence - Vitis vinifera (Grape), partial (15%) [TC73537]
A_95_P148737	-3.06413	0.002791332	-3.10261	9.201781E-4			GO:0006355 GO:0005634 GO:0003677	28.1.3	DNA.synthesis/chromatin structure.histone	KG9B.103N13F.051128T7 KG9B Nicotiana tabacum cDNA clone KG9B.103N13, mRNA sequence [EB678197]
A_95_P018066	-3.13635	0.0018716337	-3.10082	8.506453E-5	-1.13516	0.009348317	GO:0006508 GO:0008235 GO:0005739 GO:0031365 GO:0009507	29.5.7	protein.degradation.metalloprotease	Rep: Methionine aminopeptidase - Vitis vinifera (Grape), complete [TC66448]
A_95_P190262	-3.02814	0.010084129	-3.0996	3.1859073E-4			GO:0004252 GO:0006508 GO:0043086 GO:0042802 GO:0012505	29.5.1	protein.degradation.subtilases	KP1B.001C18F.050628T7 KP1B Nicotiana tabacum cDNA clone KP1B.001C18, mRNA sequence [DV162456]
A_95_P266961	-3.19302	9.1030996E-4	-3.09548	1.4317787E-4			GO:0008150 GO:0009507	35.2	not assigned.unknown	KG9B.001E20F.050628T7 KG9B Nicotiana tabacum cDNA clone KG9B.001E20, mRNA sequence [DV157581]
A_95_P109582	-3.57727	0.011406807	-3.09535	0.0021597822			GO:0009535 GO:0003674 GO:0008150	35.2	not assigned.unknown
A_95_P005316	-4.36732	2.613813E-4	-3.09533	0.025489554				35.2	not assigned.unknown	TT-20_G06 Samsun trichome library Nicotiana tabacum cDNA, mRNA sequence [FG636766]
A_95_P188387	-2.12329	0.009913241	-3.09411	1.6276664E-4				35.2	not assigned.unknown	Rep: Methionine rich arabinogalactan - Solanum lycopersicum (Tomato) (Lycopersicon esculentum), partial (55%) [TC49499]
A_95_P293043	-3.35754	0.015315711	-3.09363	0.01860881			GO:0045435 GO:0009507 GO:0016123 GO:0016120 GO:0009765			AGN_PNL215af1_g1.trimmed.seq AGN_PNL Nicotiana tabacum cDNA 5', mRNA sequence [FG189499]
A_95_P120207	-1.24119	0.0018937655	-3.09068	0.0018853372			GO:0005575 GO:0003674 GO:0008150	27.3.35	RNA.regulation of transcription.bZIP transcription factor family	KL4B.104I21F.051104T7 KL4B Nicotiana tabacum cDNA clone KL4B.104I21, mRNA sequence [DV999983]
A_95_P213212	-2.95426	0.02639175	-3.08985	0.00812605				35.2	not assigned.unknown	Rep: Oxysterol-binding protein-related protein 1 (OSBP-related protein 1) (ORP-1). - Xenopus tropicalis, partial (6%) [TC67328]
A_95_P005986			-3.08933	4.9055734E-4				3.5	minor CHO metabolism.others	Rep: Chromosome chr4 scaffold_32, whole genome shotgun sequence - Vitis vinifera (Grape), partial (96%) [TC48755]
A_95_P270441	-2.54352	0.004496389	-3.08765	0.003631438			GO:0009535 GO:0003674 GO:0009642	1.1.2.1	PS.lightreaction.photosystem I.LHC-I	KL5B.116H16F.060217T7 KL5B Nicotiana tabacum cDNA clone KL5B.116H16, mRNA sequence [EB432134]
A_95_P010161	-3.06915	0.001453148	-3.08695	0.0017331736			GO:0016126 GO:0009825 GO:0010051 GO:0008757 GO:0042023 GO:0005783	17.3.1.2.2	hormone metabolism.brassinosteroid.synthesis-degradation.sterols.SMT2	Nicotiana tabacum S-adenosyl-methionine-sterol-C-methyltransferase mRNA, complete cds [U71108]
A_95_P268336	-4.11476	0.007607809	-3.08634	0.0011929328				31.1	cell.organisation	KL4B.108K17F.051105T7 KL4B Nicotiana tabacum cDNA clone KL4B.108K17, mRNA sequence [DW000709]
A_95_P028686	-2.64108	5.058224E-4	-3.08378	4.4518625E-4			GO:0005525	30.5	signalling.G-proteins
A_95_P273196	-2.48659	0.005852293	-3.0835	9.927407E-4			GO:0048825 GO:0006468 GO:0005524 GO:0004672	29.4	protein.postranslational modification	KP1B.113G23F.060117T7 KP1B Nicotiana tabacum cDNA clone KP1B.113G23, mRNA sequence [EB682697]
A_95_P115982	-2.42452	1.0794143E-4	-3.08158	2.3445481E-4			GO:0003674 GO:0008150 GO:0005886	35.2	not assigned.unknown	Rep: Chromosome chr18 scaffold_137, whole genome shotgun sequence - Vitis vinifera (Grape), partial (26%) [TC49900]
A_95_P088648	-1.44849	0.0062583024	-3.08059	7.539183E-4				35.2	not assigned.unknown	Rep: Endo-1,4-beta-glucanase - Solanum lycopersicum (Tomato) (Lycopersicon esculentum), complete [TC42831]
A_95_P180947	-1.52579	3.6828185E-4	-3.08012	0.0011592094			GO:0003735 GO:0000911 GO:0022627 GO:0010090 GO:0006412	29.2.1.2.1.13	protein.synthesis.ribosomal protein.eukaryotic.40S subunit.S13	KN6B.100O15F.051019T7 KN6B Nicotiana tabacum cDNA clone KN6B.100O15, mRNA sequence [EB438484]
A_95_P286628	-3.26034	0.006076794	-3.07988	1.9452393E-4			GO:0003674 GO:0008150			TT-29_K12 Burley21 trichome library Nicotiana tabacum cDNA, mRNA sequence [FG639642]
A_95_P017186	-3.1862	0.015234708	-3.07971	0.0037084129				11.2.4	lipid metabolism.FA desaturation.omega 6 desaturase	Nicotiana tabacum microsomal omega-6-desaturase (FAD2) mRNA, complete cds; nuclear gene for microsomal product [AY660024]
A_95_P025021	-2.49881	0.0029759668	-3.07758	2.2194022E-4				1.3.5	PS.calvin cycle.TPI	Rep: Triosephosphate isomerase, chloroplast precursor - Spinacia oleracea (Spinach), partial (89%) [TC43462]
A_95_P144167	-2.68824	0.01978608	-3.07736	3.3322602E-4			GO:0006526 GO:0004358	13.1.2.3.2	amino acid metabolism.synthesis.glutamate family.arginine.acetylglutamate kinase	Rep: Chromosome chr8 scaffold_29, whole genome shotgun sequence - Vitis vinifera (Grape), partial (39%) [TC54703]
A_95_P152342			-3.07715	0.038243614			GO:0003674 GO:0008150 GO:0009570	35.2	not assigned.unknown	Rep: Chromosome chr9 scaffold_90, whole genome shotgun sequence - Vitis vinifera (Grape), partial (27%) [TC55450]
A_95_P006886	-2.84693	0.006031653	-3.07642	8.3396204E-5			GO:0009590 GO:0009570 GO:0010319 GO:0004614 GO:0009409 GO:0019252	35.2	not assigned.unknown
A_95_P129777	-2.19892	6.3628895E-4	-3.07637	1.8737272E-4				35.2	not assigned.unknown	Rep: Nucleic acid binding protein - Nicotiana tabacum (Common tobacco), partial (45%) [TC42936]
A_95_P195907			-3.07431	0.01620228			GO:0010207 GO:0009539 GO:0010287 GO:0016168	1.1.1.2	PS.lightreaction.photosystem II.PSII polypeptide subunits	KL4B.111H11F.060128T7 KL4B Nicotiana tabacum cDNA clone KL4B.111H11, mRNA sequence [EB680817]
A_95_P246942			-3.07418	0.005779511				1.1.4.5	PS.lightreaction.ATP synthase.subunit C	KP1B.108G15F.050726T7 KP1B Nicotiana tabacum cDNA clone KP1B.108G15, mRNA sequence [DV161533]
A_95_P221027	-1.59749	0.0024047676	-3.07371	2.6597595E-4				11.10.3	lipid metabolism.glycolipid synthesis.UDP-sulfoquinovose synthase	Rep: Chromosome chr4 scaffold_6, whole genome shotgun sequence - Vitis vinifera (Grape), partial (59%) [TC75368]
A_95_P251974	-2.86215	0.018133443	-3.07292	0.009019318			GO:0009250 GO:0016757 GO:0009507	2.1.2.2	major CHO metabolism.synthesis.starch.starch synthase	KL4B.104J12F.051104T7 KL4B Nicotiana tabacum cDNA clone KL4B.104J12, mRNA sequence [DV999997]
A_95_P299643	-2.50252	5.1251875E-4	-3.06915	1.5377691E-4			GO:0009535 GO:0003674 GO:0005634 GO:0008150 GO:0009941			TT-30_P14 Burley21 trichome library Nicotiana tabacum cDNA, mRNA sequence [FG639706]
A_95_P258826	-2.16874	0.007359466	-3.06898	0.0046583405			GO:0009744 GO:0048316 GO:0042542 GO:0005829 GO:0004365 GO:0005740 GO:0009408 GO:0006096 GO:0006094	4.1.8	glycolysis.cytosolic branch.glyceraldehyde 3-phosphate dehydrogenase (GAP-DH)	Rep: Glyceraldehyde-3-phosphate dehydrogenase - Nicotiana tabacum (Common tobacco), complete [TC40925]
A_95_P077825	-3.90881	0.011281382	-3.06873	0.008949154				35.2	not assigned.unknown	Rep: Chromosome chr3 scaffold_95, whole genome shotgun sequence - Vitis vinifera (Grape), partial (19%) [TC76377]
A_95_P207712	-1.64379	1.6712186E-4	-3.06727	3.6571569E-6			GO:0003674 GO:0008150	35.2	not assigned.unknown	KG9B.102E19F.051126T7 KG9B Nicotiana tabacum cDNA clone KG9B.102E19, mRNA sequence [EB677626]
A_95_P267161	-1.6365	0.005882027	-3.06347	2.7598974E-6			GO:0006468 GO:0004674 GO:0012505 GO:0005515 GO:0007169 GO:0005524	30.2.3	signalling.receptor kinases.leucine rich repeat III	KG9B.004N13F.050721T7 KG9B Nicotiana tabacum cDNA clone KG9B.004N13, mRNA sequence [DV158881]
A_95_P111077			-3.06158	0.0011542011				1.3.2	PS.calvin cycle.rubisco small subunit
A_95_P216767	-2.80428	0.009074773	-3.05823	0.0016444712				29.3.3	protein.targeting.chloroplast	Rep: Preprotein translocase subunit secY, chloroplast precursor - Spinacia oleracea (Spinach), partial (83%) [TC44391]
A_95_P129447	-2.95692	0.011448579	-3.05768	0.0012350783				35.2	not assigned.unknown	Rep: Chromosome chr7 scaffold_31, whole genome shotgun sequence - Vitis vinifera (Grape), partial (46%) [TC57923]
A_95_P231989	-1.13226	0.002401846	-3.05626	0.0057671824			GO:0043565 GO:0008150 GO:0009507	35.2	not assigned.unknown	KG9B.107E12F.060120T7 KG9B Nicotiana tabacum cDNA clone KG9B.107E12, mRNA sequence [EB679447]
A_95_P109577	-4.26936	0.006752593	-3.05506	3.4879652E-4			GO:0046910 GO:0008150 GO:0012505 GO:0030599	26.18	misc.invertase/pectin methylesterase inhibitor family protein	Rep: Chromosome chr11 scaffold_13, whole genome shotgun sequence - Vitis vinifera (Grape), partial (42%) [TC59076]
A_95_P130902	-2.62157	0.002104538	-3.05109	2.9951998E-4			GO:0030931 GO:0048573 GO:0008878 GO:0019252	2.1.2.1	major CHO metabolism.synthesis.starch.AGPase	Nicotiana tabacum ADP-glucose pyrophosphorylase small subunit (AGP) mRNA, complete cds [DQ399915]
A_95_P108902	-2.67054	0.018297013	-3.04892	0.0031326453				35.2	not assigned.unknown
A_95_P251562	-2.12874	7.344443E-4	-3.04866	2.4677918E-4			GO:0005829 GO:0003871 GO:0008705 GO:0009086	13.1.3.4	amino acid metabolism.synthesis.aspartate family.methionine	KG9B.106J17F.051129T7 KG9B Nicotiana tabacum cDNA clone KG9B.106J17, mRNA sequence [EB679203]
A_95_P155272	-2.6413	0.00789301	-3.04672	8.135159E-5			GO:0009535 GO:0008150 GO:0005488	21.3	redox.heme	TT-47_B22 Samsun trichome library Nicotiana tabacum cDNA, mRNA sequence [FG638324]
A_95_P145682	-3.48596	0.022791365	-3.04368	7.6348695E-4			GO:0004091 GO:0006629 GO:0012505	26.28	misc.GDSL-motif lipase	Rep: Chromosome chr10 scaffold_138, whole genome shotgun sequence - Vitis vinifera (Grape), partial (59%) [TC50584]
A_95_P295468	-2.37384	0.0072922884	-3.04276	0.010376397			GO:0006979 GO:0043085 GO:0008047			FS415155 normalized full-length tobacco cDNA library Nicotiana tabacum cDNA clone TBK02GR0039_4_H11 5', mRNA sequence [FS415155]
A_95_P118977	-3.09407	0.001712504	-3.04174	7.133146E-4			GO:0003700 GO:0045449 GO:0008270	27.3.11	RNA.regulation of transcription.C2H2 zinc finger family	Rep: INDETERMINATE-related protein 7 - Zea mays (Maize), partial (36%) [TC46913]
A_95_P272391	-3.15198	4.549998E-4	-3.04099	0.0022820001			GO:0003674 GO:0008150 GO:0005886	35.2	not assigned.unknown	KT7C.104K13F.051219T7 KT7 Nicotiana tabacum cDNA clone KT7C.104K13, mRNA sequence [EB449722]
A_95_P007681	-4.27031	0.0014073589	-3.03855	3.7526017E-5			GO:0015250 GO:0006833 GO:0009414 GO:0005886	34.19.1	transport.Major Intrinsic Proteins.PIP	Rep: Water channel protein - Nicotiana excelsior, complete [TC40230]
A_95_P184832	-3.1467	0.0033075009	-3.03767	0.0048485827				34.99	transport.misc	Rep: Polyphosphoinositide binding protein - Gossypium hirsutum (Upland cotton) (Gossypium mexicanum), partial (83%) [TC69639]
A_95_P209242	-1.8626	1.7344155E-5	-3.03682	1.8620215E-4				35.2	not assigned.unknown	Rep: Chromosome chr13 scaffold_17, whole genome shotgun sequence - Vitis vinifera (Grape), partial (85%) [TC74114]
A_95_P301723	-1.9991	2.2226856E-4	-3.03634	0.0017514687			GO:0009658 GO:0004521 GO:0009507			TOBESTR047C10 TOBEST cDNA library 1 Nicotiana tabacum cDNA 5', mRNA sequence [FG625310]
A_95_P316183	-2.41162	0.0010546588	-3.0352	6.3824315E-5			GO:0009507 GO:0009055 GO:0016491			AGN_PNL210cf1_d11.trimmed.seq AGN_PNL Nicotiana tabacum cDNA 5', mRNA sequence [FG186184]
A_95_P215947	-2.72557	0.0027837772	-3.03505	9.75419E-5				16.8.3	secondary metabolism.flavonoids.dihydroflavonols	Rep: Chromosome chr15 scaffold_40, whole genome shotgun sequence - Vitis vinifera (Grape), partial (57%) [TC53302]
A_95_P313498	-3.07177	0.0033668636	-3.03493	0.0021142103						AGN_RNC025xg14f1.ab1 AGN_RNC Nicotiana tabacum cDNA 5', mRNA sequence [FG157619]
A_95_P029921	-2.39226	9.02771E-4	-3.03329	1.10079585E-4			GO:0005575 GO:0003674 GO:0008150	35.2	not assigned.unknown	Rep: Chromosome chr1 scaffold_22, whole genome shotgun sequence - Vitis vinifera (Grape), partial (46%) [TC73896]
A_95_P284768	-2.20121	2.996392E-4	-3.03037	2.6206273E-5			GO:0016301 GO:0009507	3.5	minor CHO metabolism.others	BP132833 MAT001 Nicotiana tabacum cDNA clone BY5038, mRNA sequence [BP132833]
A_95_P108152	-2.14347	1.1181306E-4	-3.03017	0.00102442			GO:0003700 GO:0008150	33.99	development.unspecified	Rep: Transcription factor LIM - Nicotiana tabacum (Common tobacco), complete [TC54559]
A_95_P203272	-2.23331	2.8591984E-4	-3.02839	1.1546244E-4			GO:0016607 GO:0035145 GO:0009793 GO:0010183 GO:0005515 GO:0007530	35.2	not assigned.unknown	KR2B.109F05F.051229T7 KR2B Nicotiana tabacum cDNA clone KR2B.109F05, mRNA sequence [EB445782]
A_95_P010321	-4.15116	5.931627E-4	-3.02678	0.029955743			GO:0016798	10.7	cell wall.modification	KT7C.101D01F.051216T7 KT7 Nicotiana tabacum cDNA clone KT7C.101D01, mRNA sequence [EB448853]
A_95_P223162	-3.94708	0.011551356	-3.0248	0.0014860962				16.2	secondary metabolism.phenylpropanoids
A_95_P229729	-2.06047	0.013718377	-3.02384	4.0240356E-4			GO:0009941 GO:0045430 GO:0009813 GO:0005739	16.8.2	secondary metabolism.flavonoids.chalcones	KP1B.101K07F.050722T7 KP1B Nicotiana tabacum cDNA clone KP1B.101K07, mRNA sequence [DV159880]
A_95_P132807	-2.03246	0.0077445996	-3.02197	3.5790832E-5				35.2	not assigned.unknown	Rep: Chromosome chr9 scaffold_49, whole genome shotgun sequence - Vitis vinifera (Grape), partial (34%) [TC68119]
A_95_P217072	-4.57315	0.0015103936	-3.02099	0.005889468			GO:0009535 GO:0003674 GO:0008150	35.2	not assigned.unknown	KG9B.005E01F.050721T7 KG9B Nicotiana tabacum cDNA clone KG9B.005E01, mRNA sequence [DV159029]
A_95_P143347	-1.86078	9.156034E-4	-3.02047	3.1879474E-4			GO:0005743 GO:0009536 GO:0004550 GO:0006979 GO:0005524	23.4.10	nucleotide metabolism.phosphotransfer and pyrophosphatases.nucleoside diphosphate kinase
A_95_P267396	-2.5424	4.3604468E-4	-3.01877	8.617312E-4			GO:0004814 GO:0006420 GO:0005739 GO:0009793 GO:0005524 GO:0009507	29.1.19	protein.aa activation.arginine-tRNA ligase	KP1B.101N01F.050722T7 KP1B Nicotiana tabacum cDNA clone KP1B.101N01, mRNA sequence [DV159937]
A_95_P221482	-2.40556	6.268974E-4	-3.01653	1.1370763E-5				27.2	RNA.transcription	Rep: Sigma factor - Nicotiana tabacum (Common tobacco), complete [TC74868]
A_95_P117417	-3.29815	0.0067729717	-3.01504	3.5344018E-4			GO:0004091 GO:0006629 GO:0012505	26.28	misc.GDSL-motif lipase	Rep: Chromosome chr8 scaffold_23, whole genome shotgun sequence - Vitis vinifera (Grape), partial (80%) [TC55160]
A_95_P108257	-3.87236	0.0021626465	-3.01239	0.0036864132			GO:0003677	28.1.3	DNA.synthesis/chromatin structure.histone
A_95_P148132	-2.10016	0.0044868886	-3.00998	0.001441315			GO:0003674 GO:0008150 GO:0009507	35.2	not assigned.unknown	KG9B.101H10F.060120T7 KG9B Nicotiana tabacum cDNA clone KG9B.101H10, mRNA sequence [EB677333]
A_95_P126377	-3.40533	0.005063739	-3.00979	0.0016393076			GO:0019499 GO:0004124 GO:0005739 GO:0019344 GO:0051410 GO:0050017	13.1.5.3.1	amino acid metabolism.synthesis.serine-glycine-cysteine group.cysteine.OASTL	Rep: Cysteine synthase - Solanum tuberosum (Potato), partial (62%) [TC59279]
A_95_P031666	-2.14119	0.0010504789	-3.00818	3.3681405E-5				3.5	minor CHO metabolism.others
A_95_P033734	-1.72313	0.014068739	-3.0066	0.002321006				35.2	not assigned.unknown
A_95_P003431	-3.60116	0.00947867	-3.00231	0.0014696727				35.2	not assigned.unknown	Rep: AT5g02160 - Arabidopsis thaliana (Mouse-ear cress), partial (71%) [TC52880]
A_95_P133202	-3.12135	0.021116892	-3.00022	0.006758102	-1.15915	0.02038556	GO:0016720 GO:0045485 GO:0005783	11.2.4	lipid metabolism.FA desaturation.omega 6 desaturase	Rep: Microsomal omega-6-desaturase - Nicotiana tabacum (Common tobacco), partial (50%) [TC41993]
A_95_P184312	-3.09883	0.017975355	-3.00009	0.0020418724				29.4	protein.postranslational modification	KR3B.109C17F.051111T7 KR3B Nicotiana tabacum cDNA clone KR3B.109C17, mRNA sequence [DW004579]
A_95_P009281	-1.64003	3.615922E-4	-3	3.383548E-5				31.1	cell.organisation	Nicotiana tabacum BYtuba mRNA for alpha tubulin, complete cds [AB052822]
A_95_P109327	-2.3149	0.018091554	-2.99933	0.003934998			GO:0003674 GO:0010270 GO:0009523	1.1.1.2	PS.lightreaction.photosystem II.PSII polypeptide subunits
A_95_P249752	-1.8928	0.0039018474	-2.99895	0.0013140436			GO:0009409 GO:0010319 GO:0051920	21.5.1	redox.peroxiredoxin.BAS1	Nicotiana tabacum mRNA for thioredoxin peroxidase [AJ309009]
A_95_P133287	-2.13063	0.002089341	-2.99872	2.9175295E-4				1.3.8	PS.calvin cycle.transketolase
A_95_P082035	-2.76949	6.812587E-4	-2.99776	0.0013091626				27.3.4	RNA.regulation of transcription.ARF, Auxin Response Factor family	TT-06_J07 K326 early senescent leaf library Nicotiana tabacum cDNA, mRNA sequence [FG641981]
A_95_P115797	-2.1294	7.555024E-5	-2.99598	5.8369114E-6			GO:0009409 GO:0009408 GO:0006457 GO:0009532	20.2.1	stress.abiotic.heat	Rep: Chromosome chr17 scaffold_16, whole genome shotgun sequence - Vitis vinifera (Grape), partial (28%) [TC45810]
A_95_P299498	-4.1732	0.0010423255	-2.99511	0.007296132			GO:0006952 GO:0009505 GO:0030414			TT-11_A04 Burley21 trichome library Nicotiana tabacum cDNA, mRNA sequence [FG638931]
A_95_P201937	-2.28509	0.0011148745	-2.99456	0.028289383				35.2	not assigned.unknown
A_95_P016141	-2.19349	6.202217E-5	-2.9932	8.025887E-4				29.5.5	protein.degradation.serine protease	Rep: Clp protease 2 proteolytic subunit precursor - Solanum lycopersicum (Tomato) (Lycopersicon esculentum), partial (94%) [TC41431]
A_95_P186652	-2.53156	0.001936409	-2.99225	8.760684E-5				35.2	not assigned.unknown	BP534468 MAT005 Nicotiana tabacum cDNA clone BY33047, mRNA sequence [BP534468]
A_95_P287523	-3.73005	0.010018774	-2.99139	1.7255444E-4				35.2	not assigned.unknown	TT-24_N22 Samsun trichome library Nicotiana tabacum cDNA, mRNA sequence [FG637100]
A_95_P204572			-2.99081	1.371367E-4				35.2	not assigned.unknown	Rep: Chromosome chr4 scaffold_32, whole genome shotgun sequence - Vitis vinifera (Grape), partial (63%) [TC50175]
A_95_P129692	-1.96883	0.038040534	-2.99041	0.0014145523			GO:0009409 GO:0010319 GO:0051920	21.5.1	redox.peroxiredoxin.BAS1	Rep: Thioredoxin peroxidase - Nicotiana tabacum (Common tobacco), partial (85%) [TC41007]
A_95_P151142	-3.09415	0.0046983007	-2.98863	0.002306533				35.2	not assigned.unknown	Rep: Chromosome chr19 scaffold_4, whole genome shotgun sequence - Vitis vinifera (Grape), partial (49%) [TC57058]
A_95_P001361	-2.57537	0.008788878	-2.98734	6.175203E-4				35.2	not assigned.unknown
A_95_P207282	-1.32046	9.6442987E-4	-2.98417	0.0010112285	-1.03896	0.0016576961		29.2.1.2.2.30	protein.synthesis.ribosomal protein.eukaryotic.60S subunit.L30
A_95_P096548	-2.11777	0.00523005	-2.98281	0.0054275887			GO:0004674 GO:0006468 GO:0005886 GO:0005524 GO:0007169	30.2.3	signalling.receptor kinases.leucine rich repeat III
A_95_P027966	-2.14999	2.9016408E-4	-2.98099	3.4826555E-6				35.2	not assigned.unknown	Rep: Predicted protein - Ostreococcus lucimarinus (strain CCE9901), partial (5%) [TC70834]
A_95_P251682	-3.75467	0.0025545512	-2.98019	0.016146932			GO:0007050 GO:0000076 GO:0004672	29.4	protein.postranslational modification
A_95_P243317	-2.47301	0.0012350088	-2.9799	4.319374E-5			GO:0016020	29.3.3	protein.targeting.chloroplast	KT7B.103H13F.060124T7 KT7 Nicotiana tabacum cDNA clone KT7B.103H13, mRNA sequence [EB447909]
A_95_P280108	-1.40811	0.014682486	-2.97851	0.0075320303			GO:0008150 GO:0009507			AM822878 COL, cold overnight library Nicotiana tabacum cDNA clone nt006069050, mRNA sequence [AM822878]
A_95_P002486	-2.31697	0.01773158	-2.97709	0.002695223			GO:0003674 GO:0010270 GO:0009523	1.1.1.2	PS.lightreaction.photosystem II.PSII polypeptide subunits	KN6B.102A21F.051230T7 KN6B Nicotiana tabacum cDNA clone KN6B.102A21, mRNA sequence [EB438907]
A_95_P223647	-2.5431	0.0026094657	-2.97662	0.0013315084			GO:0008683 GO:0042550 GO:0042372 GO:0016836 GO:0000287 GO:0030976 GO:0009507	18.5.2.10	2-phytyl-1,4-naphthoquinone methyltransferase.PHYLLO	KG9B.105A16F.051128T7 KG9B Nicotiana tabacum cDNA clone KG9B.105A16, mRNA sequence [EB678621]
A_95_P247197	-3.48056	0.004971628	-2.97638	0.014964365			GO:0005960 GO:0019464 GO:0005739 GO:0004375	13.2.5.2	amino acid metabolism.degradation.serine-glycine-cysteine group.glycine	KL4B.106N10F.051125T7 KL4B Nicotiana tabacum cDNA clone KL4B.106N10, mRNA sequence [EB680319]
A_95_P232199			-2.97636	0.045366306						BP133248 MAT001 Nicotiana tabacum cDNA clone BY5487, mRNA sequence [BP133248]
A_95_P112847	-1.12096	0.0012130401	-2.97631	0.0045417733				29.2.1.2.2.7	protein.synthesis.ribosomal protein.eukaryotic.60S subunit.L7	Rep: Thaliana 60S ribosomal protein L7 - Solanum tuberosum (Potato), complete [TC48846]
A_95_P203837	-2.47161	0.0046818457	-2.97397	3.8424646E-6				11.1.2	lipid metabolism.FA synthesis and FA elongation.Acetyl CoA Transacylase	Rep: Malonyl-CoA:ACP transacylase - Perilla frutescens (Beefsteak plant) (Chinese basil), partial (86%) [TC52294]
A_95_P270741			-2.97357	0.002562471			GO:0010143 GO:0010311 GO:0005575 GO:0031957 GO:0050832 GO:0004467 GO:0010025			AM832190 DL, diurnal library Nicotiana tabacum cDNA clone nt005007062, mRNA sequence [AM832190]
A_95_P108717	-2.65972	6.719721E-4	-2.97335	0.0031041964				35.2	not assigned.unknown	Rep: Chromosome chr7 scaffold_31, whole genome shotgun sequence - Vitis vinifera (Grape), partial (65%) [TC56482]
A_95_P226359	-2.19451	0.0011959467	-2.97305	0.0019857944			GO:0003746 GO:0003924 GO:0005525	29.2.4	protein.synthesis.elongation	KL4B.104D09F.051104T7 KL4B Nicotiana tabacum cDNA clone KL4B.104D09, mRNA sequence [DV999856]
A_95_P024236	-2.67157	0.0017365603	-2.97123	1.4750393E-4				8.1.1.2	TCA / org. transformation.TCA.pyruvate DH.E2	Rep: Chromosome chr1 scaffold_5, whole genome shotgun sequence - Vitis vinifera (Grape), partial (59%) [TC47992]
A_95_P012841	-2.6924	0.0032148035	-2.96684	0.0038905495				29.2.1.1.1.1.1	protein.synthesis.ribosomal protein.prokaryotic.chloroplast.30S subunit.S1
A_95_P223212	-1.57715	0.00600047	-2.96593	7.819195E-5				35.2	not assigned.unknown	KT7C.105L09F.051219T7 KT7 Nicotiana tabacum cDNA clone KT7C.105L09, mRNA sequence [EB450080]
A_95_P012416	-2.68219	0.0043355855	-2.9659	8.628091E-4				27.3.40	RNA.regulation of transcription.Aux/IAA family	Rep: Chromosome chr5 scaffold_2, whole genome shotgun sequence - Vitis vinifera (Grape), partial (81%) [TC44110]
A_95_P112642	-3.547	0.00951743	-2.96439	0.0019917337			GO:0009535 GO:0003674 GO:0008150	35.2	not assigned.unknown
A_95_P243727	-3.09781	0.007866916	-2.96139	0.0011499958			GO:0019288 GO:0009536 GO:0050518	16.1.1.3	secondary metabolism.isoprenoids.non-mevalonate pathway.CMS	KL4B.102D08F.051125T7 KL4B Nicotiana tabacum cDNA clone KL4B.102D08, mRNA sequence [EB679771]
A_95_P022606	-1.67147	0.004342175	-2.9596	3.758827E-4				29.3.3	protein.targeting.chloroplast	Rep: Chromosome chr6 scaffold_3, whole genome shotgun sequence - Vitis vinifera (Grape), partial (38%) [TC54448]
A_95_P190632	-3.4561	0.010668871	-2.95813	2.6314647E-4				35.2	not assigned.unknown
A_95_P027611	-3.66307	0.0057159704	-2.95795	1.2132881E-4				13.2.5.2	amino acid metabolism.degradation.serine-glycine-cysteine group.glycine	Rep: Glycine dehydrogenase [decarboxylating], mitochondrial precursor - Solanum tuberosum (Potato), partial (39%) [TC70320]
A_95_P106492	-3.76595	0.0021964053	-2.95526	7.538361E-4			GO:0015297 GO:0015717 GO:0009670	34.8	transport.metabolite transporters at the envelope membrane
A_95_P130242	-3.58345	0.0064570354	-2.95503	2.2719789E-4				35.2	not assigned.unknown
A_95_P130942	-2.40097	0.0017737688	-2.9502	4.143686E-4				35.2	not assigned.unknown	TOBESTR030H01 TOBEST cDNA library 1 Nicotiana tabacum cDNA 5', mRNA sequence [FG623870]
A_95_P009206	-2.53163	0.003467373	-2.94986	1.4893752E-5			GO:0004076 GO:0009102	18.6.1	Co-factor and vitamine metabolism.biotin.biotin synthase	KL4B.104J20F.051104T7 KL4B Nicotiana tabacum cDNA clone KL4B.104J20, mRNA sequence [DW000005]
A_95_P007116			-2.94846	0.01150281						GB
A_95_P031846			-2.94827	0.01517728				35.2	not assigned.unknown	Rep: Chromosome undetermined scaffold_11, whole genome shotgun sequence - Paramecium tetraurelia, partial (5%) [TC76659]
A_95_P239319	-1.30976	0.0033658233	-2.94689	1.5432013E-5						Nicotiana tabacum calcium [AF435452]
A_95_P244112	-3.56779	0.0017315937	-2.94577	0.01350293			GO:0005975 GO:0012505 GO:0004650	10.6.3	cell wall.degradation.pectate lyases and polygalacturonases	KG9B.106K16F.051129T7 KG9B Nicotiana tabacum cDNA clone KG9B.106K16, mRNA sequence [EB679225]
A_95_P178982	-2.77784	2.8686124E-4	-2.94405	0.0010204714	-1.11323	0.006916913		28.1.3	DNA.synthesis/chromatin structure.histone	AGN_RPC009xh11f1.ab1 AGN_RPC Nicotiana tabacum cDNA 5', mRNA sequence [FG146455]
A_95_P181197	-1.83844	8.741284E-5	-2.94249	2.7942093E-5				20.2.1	stress.abiotic.heat	Rep: Chromosome chr17 scaffold_16, whole genome shotgun sequence - Vitis vinifera (Grape), partial (28%) [TC45810]
A_95_P254439	-3.42331	0.01771795	-2.94068	0.006474384			GO:0005575 GO:0035251 GO:0008152	26.2	misc.UDP glucosyl and glucoronyl transferases	KL4B.106H09F.051125T7 KL4B Nicotiana tabacum cDNA clone KL4B.106H09, mRNA sequence [EB680208]
A_95_P214712	-1.21612	4.0347147E-4	-2.93941	0.004967786				31.3	cell.cycle	Rep: Cyclin-P3-1 - Oryza sativa subsp. japonica (Rice), partial (58%) [TC61143]
A_95_P263626	-3.3883	3.4365224E-4	-2.93941	8.3405455E-4			GO:0006355 GO:0003723 GO:0009507	33.99	development.unspecified	KL4B.102J07F.051125T7 KL4B Nicotiana tabacum cDNA clone KL4B.102J07, mRNA sequence [EB679907]
A_95_P125767	-2.14123	3.4792142E-4	-2.93923	0.0016560567			GO:0006561 GO:0005829 GO:0010301 GO:0010182 GO:0009414 GO:0010115 GO:0009408	17.1.1.1.11	hormone metabolism.abscisic acid.synthesis-degradation.synthesis.short chain alcohol dehydrogenmase (ABA2)	Rep: Short-chain dehydrogenase/reductase - Solanum tuberosum (Potato), complete [TC43545]
A_95_P135737	-2.49065	9.990071E-5	-2.93882	0.00720526			GO:0003700 GO:0005575 GO:0010158	27.3.10	RNA.regulation of transcription.C2C2(Zn) YABBY family	Rep: Chromosome chr6 scaffold_15, whole genome shotgun sequence - Vitis vinifera (Grape), partial (55%) [TC60418]
A_95_P001911	-3.14944	8.560729E-4	-2.93437	0.0011180545			GO:0003674 GO:0008150 GO:0009570	31.1	cell.organisation	TT-09_I07 K326 early senescent leaf library Nicotiana tabacum cDNA, mRNA sequence [FG642183]
A_95_P218957	-4.53311	0.004281471	-2.93211	0.005405381			GO:0005618 GO:0008447 GO:0005507 GO:0055114	21.2.1	redox.ascorbate and glutathione.ascorbate	Nicotiana tabacum mRNA for ascorbate oxidase precursor, complete cds [D43624]
A_95_P033749	-1.1843	0.011958625	-2.93141	0.0133625455			GO:0042781 GO:0042780	35.2	not assigned.unknown	Rep: Predicted protein - Physcomitrella patens subsp. patens, partial (5%) [TC74065]
A_95_P208737	-3.60238	0.017757181	-2.93088	2.1856697E-4			GO:0016126 GO:0080064	11.8.2	lipid metabolism.''exotics'' (steroids, squalene etc).methylsterol monooxygenase	KL4B.103I18F.051103T7 KL4B Nicotiana tabacum cDNA clone KL4B.103I18, mRNA sequence [DV999621]
A_95_P194637	-2.15494	9.939875E-6	-2.92808	2.2188126E-5				31.1	cell.organisation	Rep: Beta tubulin - Setaria viridis, partial (76%) [TC46386]
A_95_P019581	-2.07773	0.0039394805	-2.92798	2.2711931E-4				1.3.8	PS.calvin cycle.transketolase
A_95_P162977	-1.7522	6.201454E-5	-2.92312	2.2199357E-4			GO:0005834 GO:0000166	30.5	signalling.G-proteins	TL13.103C23F.060313T7 TL13 Nicotiana tabacum cDNA clone TL13.103C23, mRNA sequence [EB433468]
A_95_P021081	-3.34876	3.6018965E-4	-2.92277	3.8839276E-5	-1.02643	0.00950072		28.1.3	DNA.synthesis/chromatin structure.histone	Rep: Probable histone H2AXa - Arabidopsis thaliana (Mouse-ear cress), complete [TC55820]
A_95_P134777	-1.29125	0.012461979	-2.92198	0.011890436				35.2	not assigned.unknown
A_95_P138292	-2.16799	0.0026200898	-2.92195	0.0012335613			GO:0009941 GO:0003674 GO:0008150 GO:0005739 GO:0005886	35.2	not assigned.unknown	KN6B.110O04F.060106T7 KN6B Nicotiana tabacum cDNA clone KN6B.110O04, mRNA sequence [EB442028]
A_95_P005976	-2.14404	2.9187882E-4	-2.92178	0.0012229348	-1.28374	2.5370976E-4		29.2.1.2.1.12	protein.synthesis.ribosomal protein.eukaryotic.40S subunit.S12	Rep: 40S ribosomal protein S12 - Vitis vinifera (Grape), partial (91%) [TC56412]
A_95_P179397			-2.92142	0.0029131428				2.1.2.2	major CHO metabolism.synthesis.starch.starch synthase	Rep: Granule-bound starch synthase 1, chloroplast precursor - Solanum tuberosum (Potato), partial (26%) [TC56795]
A_95_P029301			-2.92135	0.0079290485			GO:0003674 GO:0008150 GO:0005886	35.2	not assigned.unknown	Rep: Chromosome chr18 scaffold_1, whole genome shotgun sequence - Vitis vinifera (Grape), partial (31%) [TC72824]
A_95_P251122	-1.94537	0.012096456	-2.92079	2.4736359E-5						KT7C.109P24F.051221T7 KT7 Nicotiana tabacum cDNA clone KT7C.109P24, mRNA sequence [EB451239]
A_95_P200517	-2.20031	2.2558986E-4	-2.92078	1.8275363E-4			GO:0009507	28.1	DNA.synthesis/chromatin structure	TL13.106O06F.060315T7 TL13 Nicotiana tabacum cDNA clone TL13.106O06, mRNA sequence [EB434365]
A_95_P024661	-3.10651	0.007025304	-2.92049	3.2861813E-4			GO:0003777	31.1	cell.organisation	Nicotiana tabacum nack1 mRNA for kinesin-like protein NACK1, complete cds [AB071435]
A_95_P190947	-2.70207	0.0011688382	-2.91981	2.1408376E-4				35.2	not assigned.unknown
A_95_P196617	-3.00539	0.0034778942	-2.91959	2.5159316E-4				30.2.11	signalling.receptor kinases.leucine rich repeat XI	Rep: Receptor-like protein kinase 2 - Glycine max (Soybean), partial (48%) [TC43193]
A_95_P058061	-3.90212	0.0022550817	-2.91838	0.00441382			GO:0042545 GO:0009505 GO:0030599 GO:0012505	10.8.1	cell wall.pectin*esterases.PME	Rep: Pectinesterase family protein - Brassica oleracea (Wild cabbage), partial (22%) [TC72254]
A_95_P195387	-2.1402	0.0041769007	-2.91749	4.929894E-4				23.4.1	nucleotide metabolism.phosphotransfer and pyrophosphatases.adenylate kinase	Rep: Adenylate kinase, chloroplast - Zea mays (Maize), partial (91%) [TC42642]
A_95_P103332	-4.34424	0.0016568095	-2.91597	0.0022629844				35.2	not assigned.unknown	TT-26_P21 Samsun trichome library Nicotiana tabacum cDNA, mRNA sequence [FG637235]
A_95_P125727	-2.1933	0.0044191545	-2.91411	0.0120710945			GO:0005743 GO:0009536 GO:0004550 GO:0006979 GO:0005524	23.4.10	nucleotide metabolism.phosphotransfer and pyrophosphatases.nucleoside diphosphate kinase	TT-04_E09 Samsun trichome library Nicotiana tabacum cDNA, mRNA sequence [FG635539]
A_95_P142412	-2.6226	1.8076705E-4	-2.91329	0.0023442672			GO:0005529 GO:0008150 GO:0012505	26.16	misc.myrosinases-lectin-jacalin	Rep: Chromosome chr8 scaffold_23, whole genome shotgun sequence - Vitis vinifera (Grape), partial (35%) [TC55471]
A_95_P112372	-2.45595	0.0022462527	-2.91224	4.897009E-4	-1.15611	0.0023413023		35.2	not assigned.unknown
A_95_P095478	-2.7147	0.0039761625	-2.91207	1.2098524E-4			GO:0004033 GO:0009941 GO:0055114 GO:0005886	17.2.3	hormone metabolism.auxin.induced-regulated-responsive-activated
A_95_P203402	-2.84416	0.0032216562	-2.90973	1.5507336E-4			GO:0010357 GO:0010356 GO:0010355 GO:0010236	16.1.3	secondary metabolism.isoprenoids.tocopherol biosynthesis	KL4B.103J07F.051103T7 KL4B Nicotiana tabacum cDNA clone KL4B.103J07, mRNA sequence [DV999634]
A_95_P306183	-4.73449	5.419785E-4	-2.908	0.005261793						TT-40_M06 tobacco leaf library Nicotiana tabacum cDNA, mRNA sequence [FG634513]
A_95_P307368	-3.13121	7.9382095E-4	-2.90306	0.0013413561						TT-41_P08 Samsun trichome library Nicotiana tabacum cDNA, mRNA sequence [FG638312]
A_95_P227849	-2.62015	8.988394E-4	-2.90201	2.0096186E-4			GO:0016787 GO:0008152 GO:0005886	35.2	not assigned.unknown	KF8C.105E22F.051215T7 KF8 Nicotiana tabacum cDNA clone KF8C.105E22, mRNA sequence [EB426142]
A_95_P221002	-2.96458	1.7750356E-4	-2.9018	0.0029345478				10.5.1.1	cell wall.cell wall proteins.AGPs.AGP
A_95_P013596	-3.66079	0.0061839	-2.90135	3.8147188E-4				13.2.5.2	amino acid metabolism.degradation.serine-glycine-cysteine group.glycine	Rep: Glycine dehydrogenase [decarboxylating], mitochondrial precursor - Solanum tuberosum (Potato), partial (74%) [TC45791]
A_95_P008711	-1.6308	9.962266E-4	-2.90094	4.051586E-4				23.4.10	nucleotide metabolism.phosphotransfer and pyrophosphatases.nucleoside diphosphate kinase
A_95_P235924	-1.90851	0.0011844084	-2.90074	7.309109E-4			GO:0015386 GO:0015385 GO:0006814	34.12	transport.metal	KT7C.106M08F.051219T7 KT7 Nicotiana tabacum cDNA clone KT7C.106M08, mRNA sequence [EB450449]
A_95_P013291	-1.91245	0.0012925541	-2.89879	2.6931573E-4				1.3.5	PS.calvin cycle.TPI	Rep: Triosephosphate isomerase, chloroplast precursor - Fragaria ananassa (Strawberry), partial (91%) [TC45320]
A_95_P125297	-1.81025	1.89045E-4	-2.89793	6.0517334E-5			GO:0003735 GO:0006412 GO:0005739 GO:0022627	29.2.1.2.1.515	protein.synthesis.ribosomal protein.eukaryotic.40S subunit.S15A
A_95_P286203	-2.14405	0.0065660574	-2.89753	0.0016495073			GO:0004802 GO:0009570 GO:0046686 GO:0009651 GO:0009941
A_95_P105622			-2.89737	0.002001297			GO:0005575 GO:0003674	20.2.99	stress.abiotic.unspecified	KN6B.107O17F.060106T7 KN6B Nicotiana tabacum cDNA clone KN6B.107O17, mRNA sequence [EB440996]
A_95_P188382	-2.06425	0.011023237	-2.89636	2.2982703E-4			GO:0008150 GO:0012505	35.2	not assigned.unknown	AGN_ELP008xc13f1.ab1 AGN_ELP Nicotiana tabacum cDNA 5', mRNA sequence [FG136155]
A_95_P290293			-2.89467	0.0058407765			GO:0016036 GO:0046506 GO:0009247 GO:0046510	11.10.4	lipid metabolism.glycolipid synthesis.sulfolipid synthase	KP1B.001I20F.050628T7 KP1B Nicotiana tabacum cDNA clone KP1B.001I20, mRNA sequence [DV162581]
A_95_P034059	-1.16085	0.014293235	-2.89253	1.8605258E-4				20.2.3	stress.abiotic.drought/salt	Rep: Chromosome chr18 scaffold_1, whole genome shotgun sequence - Vitis vinifera (Grape), partial (74%) [TC44106]
A_95_P214932	-2.70064	0.0017387712	-2.89022	3.1849142E-4				35.2	not assigned.unknown	Rep: Chromosome chr18 scaffold_1, whole genome shotgun sequence - Vitis vinifera (Grape), partial (59%) [TC50251]
A_95_P146877	-3.85072	0.011704699	-2.88958	8.0636404E-5			GO:0005575 GO:0003674 GO:0008150	35.2	not assigned.unknown
A_95_P020196	-2.76482	0.002650459	-2.88937	2.949952E-4				35.2	not assigned.unknown	Rep: Chromosome chr19 scaffold_4, whole genome shotgun sequence - Vitis vinifera (Grape), partial (8%) [TC55946]
A_95_P140507	-3.06145	0.0022875466	-2.88825	1.4664922E-4				35.2	not assigned.unknown
A_95_P003291	-2.94003	0.0031624616	-2.88655	8.5419073E-4			GO:0009535 GO:0003674 GO:0008150	35.2	not assigned.unknown	BL12.103H14F.060309T7 BL12 Nicotiana tabacum cDNA clone BL12.103H14, mRNA sequence [EB437101]
A_95_P150277	-2.3271	0.0010041113	-2.88436	2.3152099E-5			GO:0006633 GO:0003989 GO:0009507 GO:0009374	11.1.1.2.3	lipid metabolism.FA synthesis and FA elongation.Acetyl CoA Carboxylation.heteromeric Complex.Biotin Carboxyl Carrier Protein	Rep: Biotin carboxylase carrier protein - Solanum lycopersicum (Tomato) (Lycopersicon esculentum), partial (88%) [TC44563]
A_95_P162252	-2.51302	0.012168324	-2.88399	8.205029E-5			GO:0009941 GO:0008150	35.2	not assigned.unknown	Rep: Expressed protein - Arabidopsis thaliana (Mouse-ear cress), partial (63%) [TC44350]
A_95_P302493	-3.3845	0.007827186	-2.88364	0.0029686547	-1.38438	0.0056678364	GO:0004091 GO:0006629 GO:0012505			AGN_PNL209df1_a1.trimmed.seq AGN_PNL Nicotiana tabacum cDNA 5', mRNA sequence [FG185597]
A_95_P028906	-1.4056	0.0031686055	-2.8832	2.3726039E-4				35.2	not assigned.unknown
A_95_P274988	-1.88986	0.009636815	-2.8822	0.0017712766						TT-33_P01 tobacco leaf library Nicotiana tabacum cDNA, mRNA sequence [FG634637]
A_95_P230399	-2.58607	0.0037439582	-2.87768	3.967024E-6				18.6.1	Co-factor and vitamine metabolism.biotin.biotin synthase	KL4B.104J20F.051104T7 KL4B Nicotiana tabacum cDNA clone KL4B.104J20, mRNA sequence [DW000005]
A_95_P054191	-2.89752	0.0070377146	-2.8768	0.0066602007				35.2	not assigned.unknown
A_95_P219327	-3.38951	5.7726033E-4	-2.87609	0.0048999335	-1.2828	0.031340744		35.2	not assigned.unknown	Rep: NADH-ubiquinone oxidoreductase chain 6 - Acanthamoeba castellanii (Amoeba), partial (6%) [TC57827]
A_95_P111352	-2.21241	0.0223261	-2.87277	0.0034407997			GO:0003674 GO:0010270 GO:0009523	1.1.1.2	PS.lightreaction.photosystem II.PSII polypeptide subunits
A_95_P260196	-2.48541	6.885126E-4	-2.87195	0.0020645733			GO:0045493 GO:0009044	10.6.2	cell wall.degradation.mannan-xylose-arabinose-fucose	KP1B.102M15F.050722T7 KP1B Nicotiana tabacum cDNA clone KP1B.102M15, mRNA sequence [DV160279]
A_95_P284088	-1.69791	0.0017683567	-2.86947	9.984106E-5			GO:0006855 GO:0016020 GO:0015297 GO:0015238	34.99	transport.misc	KG9B.106E24F.051129T7 KG9B Nicotiana tabacum cDNA clone KG9B.106E24, mRNA sequence [EB679092]
A_95_P126582	-2.42077	0.0011389315	-2.86707	1.5583524E-4				35.2	not assigned.unknown	KF8C.104K05F.051214T7 KF8 Nicotiana tabacum cDNA clone KF8C.104K05, mRNA sequence [EB425904]
A_95_P014286	-3.50418	0.0025836413	-2.86473	7.122054E-4			GO:0009941 GO:0005840 GO:0009570 GO:0016020 GO:0042254 GO:0003735 GO:0006412	29.2.1.1.1.2.19	protein.synthesis.ribosomal protein.prokaryotic.chloroplast.50S subunit.L19	KL5B.116L07F.060217T7 KL5B Nicotiana tabacum cDNA clone KL5B.116L07, mRNA sequence [EB432193]
A_95_P121677	-2.47041	0.0010880734	-2.86462	0.010019754			GO:0005575 GO:0008150	33.99	development.unspecified	Rep: Chromosome chr15 scaffold_40, whole genome shotgun sequence - Vitis vinifera (Grape), partial (56%) [TC52702]
A_95_P126507	-1.83806	0.0018462009	-2.86397	1.0327076E-4			GO:0015386 GO:0015385 GO:0006814	34.12	transport.metal	Rep: Na+/H+ antiporter precursor - Populus euphratica (Euphrates poplar), partial (68%) [TC42437]
A_95_P222542	-3.09797	0.0021045646	-2.86287	7.140713E-6				35.2	not assigned.unknown	Rep: Chromosome chr17 scaffold_16, whole genome shotgun sequence - Vitis vinifera (Grape), partial (95%) [TC67574]
A_95_P214237	-2.12175	2.6291385E-4	-2.86268	0.0075247968				35.2	not assigned.unknown	Rep: Chromosome chr14 scaffold_164, whole genome shotgun sequence - Vitis vinifera (Grape), partial (18%) [TC46704]
A_95_P102152	-1.73308	8.776511E-7	-2.86175	0.0015055219				35.2	not assigned.unknown	Rep: Chromosome chr8 scaffold_115, whole genome shotgun sequence - Vitis vinifera (Grape), partial (18%) [TC66985]
A_95_P145512	-2.29387	7.595449E-4	-2.86038	0.0018060798			GO:0003735 GO:0006412 GO:0042254 GO:0005840	29.2.1.1.3.1.6	protein.synthesis.ribosomal protein.prokaryotic.unknown organellar.30S subunit.S6	KP1B.102H10F.050722T7 KP1B Nicotiana tabacum cDNA clone KP1B.102H10, mRNA sequence [DV160165]
A_95_P133582	-2.11177	0.0075865146	-2.85852	7.782699E-4				35.2	not assigned.unknown
A_95_P004041	-2.91979	0.0011862596	-2.85673	0.0026034287			GO:0031072 GO:0006457 GO:0009507	20.2.1	stress.abiotic.heat	AM816798 DL, diurnal library Nicotiana tabacum cDNA clone nt005161091, mRNA sequence [AM816798]
A_95_P104337	-1.55274	0.0013696074	-2.85581	7.7737105E-4			GO:0003735 GO:0005886 GO:0022627 GO:0006412	29.2.1.2.1.4	protein.synthesis.ribosomal protein.eukaryotic.40S subunit.S4
A_95_P161092	-3.40117	0.0101462575	-2.85451	0.012579382			GO:0005975 GO:0004462	24.2	Biodegradation of Xenobiotics.lactoylglutathione lyase
A_95_P007731	-2.36098	2.6236032E-4	-2.84924	5.6204695E-5			GO:0009535 GO:0009658 GO:0009840 GO:0048510	29.5.5	protein.degradation.serine protease	KF8B.100O16F.051010T7 KF8 Nicotiana tabacum cDNA clone KF8B.100O16, mRNA sequence [EB428028]
A_95_P200692	-1.61939	0.00251382	-2.8486	0.0049134395				35.2	not assigned.unknown	Rep: Calcium homeostasis regulator CHoR1 - Solanum tuberosum (Potato), partial (91%) [TC41730]
A_95_P186797	-2.25748	0.0037706853	-2.84672	6.4255233E-4				35.2	not assigned.unknown	Rep: Chromosome chr13 scaffold_17, whole genome shotgun sequence - Vitis vinifera (Grape), partial (72%) [TC45535]
A_95_P186062	-1.95851	0.03835085	-2.84643	6.2066887E-4				21.5.1	redox.peroxiredoxin.BAS1
A_95_P045611	-2.41153	0.026842311	-2.84623	0.0012491528			GO:0005575 GO:0008150	27.3.36	RNA.regulation of transcription.Argonaute	TOBESTR053A05 TOBEST cDNA library 1 Nicotiana tabacum cDNA 5', mRNA sequence [FG625792]
A_95_P288233	-2.6749	0.0018476612	-2.84618	0.0017222856			GO:0046658 GO:0008289 GO:0006869	35.2	not assigned.unknown	TT-24_N21 K326 trichome library Nicotiana tabacum cDNA, mRNA sequence [FG641165]
A_95_P308473	-1.40751	0.0112219965	-2.84607	1.957025E-4			GO:0003674 GO:0008150 GO:0005739 GO:0009941			TT-19_L02 K326 early senescent leaf library Nicotiana tabacum cDNA, mRNA sequence [FG642531]
A_95_P269386	-2.43297	2.4237271E-4	-2.84459	1.2093147E-5			GO:0015031 GO:0022857 GO:0005886	34.99	transport.misc	KT7C.102D07F.051216T7 KT7 Nicotiana tabacum cDNA clone KT7C.102D07, mRNA sequence [EB449208]
A_95_P028251	-2.18387	7.781838E-4	-2.84413	4.454949E-4				35.2	not assigned.unknown	Rep: Nucleic acid binding protein - Nicotiana tabacum (Common tobacco), partial (12%) [TC71234]
A_95_P180367	-3.0245	0.0058940602	-2.84151	0.009984261				20	stress	Rep: Stress enhanced protein 1 - Brassica campestris (Field mustard), partial (53%) [TC53907]
A_95_P027716	-3.10549	0.0013860128	-2.84133	1.4903109E-6			GO:0008514 GO:0009536 GO:0005315			TT-36_O20 Samsun trichome library Nicotiana tabacum cDNA, mRNA sequence [FG637944]
A_95_P103992	-3.30341	0.0025635702	-2.84125	7.186668E-4			GO:0006508 GO:0004190 GO:0012505	27.3.99	RNA.regulation of transcription.unclassified	Rep: Chromosome chr1 scaffold_5, whole genome shotgun sequence - Vitis vinifera (Grape), partial (63%) [TC53887]
A_95_P014996	-2.3522	3.214284E-4	-2.84067	0.0010056341				28.1	DNA.synthesis/chromatin structure	Rep: Chromosome chr2 scaffold_11, whole genome shotgun sequence - Vitis vinifera (Grape), partial (74%) [TC48213]
A_95_P018871	-1.68473	0.002455943	-2.84053	0.0018730995			GO:0005829 GO:0008171	16.2.1.6	secondary metabolism.phenylpropanoids.lignin biosynthesis.CCoAOMT	Rep: Chromosome chr11 scaffold_13, whole genome shotgun sequence - Vitis vinifera (Grape), partial (74%) [TC54281]
A_95_P170366	-2.18236	0.0019622506	-2.83964	0.0022155773			GO:0045298 GO:0000226 GO:0005829 GO:0005200 GO:0005874	31.1	cell.organisation	Nicotiana tabacum mRNA for alpha-tubulin (tubA3 gene) [AJ421413]
A_95_P234364			-2.83935	0.001372599				35.2	not assigned.unknown	KL4B.102K23F.051125T7 KL4B Nicotiana tabacum cDNA clone KL4B.102K23, mRNA sequence [EB679945]
A_95_P132687	-1.89164	9.749637E-4	-2.8361	6.6330045E-4				35.2	not assigned.unknown	Rep: Chromosome chr2 scaffold_11, whole genome shotgun sequence - Vitis vinifera (Grape), partial (67%) [TC65396]
A_95_P066290	-2.44975	0.00440632	-2.83276	0.0015056342				26.19	misc.plastocyanin-like	KT7C.112M24F.051221T7 KT7 Nicotiana tabacum cDNA clone KT7C.112M24, mRNA sequence [EB451878]
A_95_P192647	-1.96108	0.0022644144	-2.83095	3.5969966E-5			GO:0004033 GO:0010349 GO:0019853	21.2.1.4	redox.ascorbate and glutathione.ascorbate.L-galactose dehydrogenase	EST_FLW005xb18f1.ab1 EST_FLW Nicotiana tabacum cDNA, mRNA sequence [EH616239]
A_95_P009666	-1.95687	0.03572567	-2.82864	0.0011679897				21.5.1	redox.peroxiredoxin.BAS1	Rep: Thioredoxin peroxidase - Nicotiana tabacum (Common tobacco), partial (85%) [TC41007]
A_95_P214537	-2.0821	3.8564974E-4	-2.82709	0.0066892463			GO:0003700 GO:0016987 GO:0006355 GO:0006352 GO:0003899 GO:0009507	27.2	RNA.transcription	Nicotiana tabacum sigA2 mRNA for sigma factor, complete cds [AB023572]
A_95_P233044	-3.55439	0.0028577684	-2.82528	5.5187543E-6				11.9.3.1	lipid metabolism.lipid degradation.lysophospholipases.phospholipase D	BL12.102O24F.060309T7 BL12 Nicotiana tabacum cDNA clone BL12.102O24, mRNA sequence [EB436935]
A_95_P315968	-2.71717	0.001480622	-2.82451	4.079619E-6			GO:0004091 GO:0006629 GO:0012505			AGN_PNL221af1_b11.trimmed.seq AGN_PNL Nicotiana tabacum cDNA 5', mRNA sequence [FG193826]
A_95_P276453	-2.46956	0.0017566918	-2.82283	0.010049989			GO:0003674 GO:0008150 GO:0012505			AM783548 seedling library, SL Nicotiana tabacum cDNA clone nt002024068, mRNA sequence [AM783548]
A_95_P020906	-1.385	0.0012357769	-2.82232	7.665317E-5	-1.03585	0.0020633328	GO:0003735 GO:0006412 GO:0022625	29.2.1.2.2.30	protein.synthesis.ribosomal protein.eukaryotic.60S subunit.L30	Rep: Ribosomal protein L30e - Pisum sativum (Garden pea), complete [TC57011]
A_95_P137682	-3.01583	0.00900803	-2.82193	8.6968887E-4				35.2	not assigned.unknown	Rep: Malate dehydrogenase - Solanum lycopersicum (Tomato) (Lycopersicon esculentum), partial (36%) [TC57748]
A_95_P012286	-2.00152	0.0025269266	-2.82118	3.575583E-5			GO:0009544 GO:0030234 GO:0015986 GO:0009772	1.1.4.4	PS.lightreaction.ATP synthase.gamma chain	N.tabacum atpC mRNA for gamma subunit of ATP synthase [X63606]
A_95_P187802	-2.32259	8.5283566E-5	-2.81965	5.215999E-5				27.4	RNA.RNA binding
A_95_P104977	-1.71962	4.199852E-4	-2.81939	7.4877124E-4			GO:0003674 GO:0008150 GO:0009507	35.2	not assigned.unknown	Rep: Chromosome chr14 scaffold_27, whole genome shotgun sequence - Vitis vinifera (Grape), partial (75%) [TC69346]
A_95_P257264	-1.63216	2.8848197E-4	-2.81774	5.674689E-4			GO:0005575 GO:0003674 GO:0008150	35.2	not assigned.unknown	AGN_PNL216cf1_b7.trimmed.seq AGN_PNL Nicotiana tabacum cDNA 5', mRNA sequence [FG190542]
A_95_P034753	-1.03472	0.03074292	-2.81709	1.1113901E-4			GO:0009733 GO:0010338 GO:0009944 GO:0045088 GO:0009753 GO:0003700 GO:0009615 GO:0005634 GO:0050832 GO:0042742 GO:0009651 GO:0046686 GO:0009751 GO:0008356 GO:0016481 GO:0009739 GO:0042803	27.3.25	RNA.regulation of transcription.MYB domain transcription factor family	Nicotiana tabacum phantastica mRNA, complete cds [AY559043]
A_95_P018366	-2.01819	0.0112988865	-2.81666	0.0040397407			GO:0006355 GO:0005634 GO:0003677	28.1.3	DNA.synthesis/chromatin structure.histone	KP1B.101F17F.050722T7 KP1B Nicotiana tabacum cDNA clone KP1B.101F17, mRNA sequence [DV159776]
A_95_P136282	-1.41338	0.0040306505	-2.8164	0.0011016399			GO:0009941 GO:0008150 GO:0005198	31.1	cell.organisation	KN6B.104P14F.060103T7 KN6B Nicotiana tabacum cDNA clone KN6B.104P14, mRNA sequence [EB439968]
A_95_P200087	-1.59465	0.0031699352	-2.81514	0.003194282			GO:0009941 GO:0016787	35.2	not assigned.unknown	KL4B.109D12F.051108T7 KL4B Nicotiana tabacum cDNA clone KL4B.109D12, mRNA sequence [DW000878]
A_95_P199542	-2.43103	2.3458988E-5	-2.81462	0.0010701629			GO:0008934 GO:0008441 GO:0006790 GO:0010347	3.4.5	minor CHO metabolism.myo-inositol.inositol phosphatase	KT7C.113C07F.051221T7 KT7 Nicotiana tabacum cDNA clone KT7C.113C07, mRNA sequence [EB451987]
A_95_P090053			-2.81336	1.5897969E-4			GO:0005829 GO:0006099 GO:0008964	35.2	not assigned.unknown	Rep: Phosphoenolpyruvate carboxylase - Ricinus communis (Castor bean), partial (24%) [TC56471]
A_95_P254944	-1.87045	6.331048E-4	-2.80817	0.001763346			GO:0009579 GO:0009941 GO:0019538 GO:0009570 GO:0005515 GO:0005524	29.3.99	protein.targeting.unknown	KT7C.102B03F.051216T7 KT7 Nicotiana tabacum cDNA clone KT7C.102B03, mRNA sequence [EB449161]
A_95_P128172	-1.84453	3.1401394E-6	-2.80721	0.0060086637			GO:0009505 GO:0030599	10.8.1	cell wall.pectin*esterases.PME	Rep: Pectinesterase PPE8B precursor - Prunus persica (Peach), partial (36%) [TC45475]
A_95_P124442			-2.80504	0.006992949			GO:0004091 GO:0005618 GO:0048046 GO:0006629 GO:0009507	26.28	misc.GDSL-motif lipase	Rep: Chromosome chr10 scaffold_81, whole genome shotgun sequence - Vitis vinifera (Grape), partial (57%) [TC62030]
A_95_P210327	-1.34054	0.0013288814	-2.80342	5.9518858E-5			GO:0016301 GO:0004723 GO:0005509	30.3	signalling.calcium	Nicotiana tabacum calcium [AF435452]
A_95_P275563	-2.18617	0.0033572481	-2.80263	0.0061800797			GO:0006310 GO:0008094 GO:0003677 GO:0009432 GO:0006281			AM833759 DL, diurnal library Nicotiana tabacum cDNA clone nt005091068, mRNA sequence [AM833759]
A_95_P104735	-1.45605	8.571665E-4	-2.80013	7.8440417E-4			GO:0009536 GO:0004017 GO:0005739	23.4.1	nucleotide metabolism.phosphotransfer and pyrophosphatases.adenylate kinase	TT-37_I09 K326 early senescent leaf library Nicotiana tabacum cDNA, mRNA sequence [FG642967]
A_95_P016721	-2.48078	0.0012866156	-2.79929	3.0705407E-5				35.2	not assigned.unknown	BP534468 MAT005 Nicotiana tabacum cDNA clone BY33047, mRNA sequence [BP534468]
A_95_P259661	-1.80671	0.015977716	-2.7988	0.0071211713			GO:0003674 GO:0008150 GO:0009505	35.2	not assigned.unknown	KG9B.103I12F.051128T7 KG9B Nicotiana tabacum cDNA clone KG9B.103I12, mRNA sequence [EB678078]
A_95_P048571	-2.14756	0.001564145	-2.79866	6.856441E-4			GO:0004033 GO:0009570 GO:0009505 GO:0055114 GO:0009941	3.5	minor CHO metabolism.others
A_95_P178467	-2.65227	3.545973E-4	-2.79754	0.0010032277			GO:0003677	28.1.3	DNA.synthesis/chromatin structure.histone	KG9B.106H02F.051129T7 KG9B Nicotiana tabacum cDNA clone KG9B.106H02, mRNA sequence [EB679141]
A_95_P077155			-2.79582	0.011217129			GO:0010287 GO:0015979 GO:0016168 GO:0009538	1.1.2.2	PS.lightreaction.photosystem I.PSI polypeptide subunits
A_95_P236609	-2.92078	0.002026758	-2.79458	0.009079884				31.3	cell.cycle	Nicotiana tabacum NtTSK mRNA for TONSOKU protein, complete cds [AB194981]
A_95_P202157	-2.57669	0.0026377535	-2.79134	7.3580304E-4				30.11	signalling.light	Rep: Chromosome undetermined scaffold_123, whole genome shotgun sequence - Vitis vinifera (Grape), partial (63%) [TC52382]
A_95_P126402	-2.37965	0.0055797976	-2.79123	0.0030941826			GO:0003824 GO:0008150 GO:0009505	35.2	not assigned.unknown	Rep: Chromosome chr8 scaffold_23, whole genome shotgun sequence - Vitis vinifera (Grape), partial (36%) [TC50692]
A_95_P247212	-2.79517	0.0011284394	-2.79064	0.0040897992			GO:0005575	11.9.4.5	lipid metabolism.lipid degradation.beta-oxidation.acyl-CoA thioesterase	KL5B.001P11F.050901T7 KL5B Nicotiana tabacum cDNA clone KL5B.001P11, mRNA sequence [EB429241]
A_95_P194557	-1.53047	1.6256525E-4	-2.78791	5.552071E-4				2.1.2.1	major CHO metabolism.synthesis.starch.AGPase	Rep: Chromosome chr17 scaffold_12, whole genome shotgun sequence - Vitis vinifera (Grape), complete [TC56454]
A_95_P217067	-1.60848	7.6187825E-5	-2.78706	0.0021465053			GO:0000105 GO:0003949 GO:0009507	13.1.7.3	amino acid metabolism.synthesis.histidine.phosphoribosyl-AMP cyclohydrolase	KT7C.105P01F.051219T7 KT7 Nicotiana tabacum cDNA clone KT7C.105P01, mRNA sequence [EB450156]
A_95_P028076	-2.88621	0.012986212	-2.78464	0.001719619						Rep: Chromosome chr1 scaffold_5, whole genome shotgun sequence - Vitis vinifera (Grape), partial (10%) [TC70954]
A_95_P226709	-2.10904	0.0018634064	-2.78363	0.0029058096				29.5	protein.degradation	KN6B.114M19F.060127T7 KN6B Nicotiana tabacum cDNA clone KN6B.114M19, mRNA sequence [EB442679]
A_95_P267306	-3.16013	0.013977963	-2.783	7.967774E-4				35.2	not assigned.unknown	KL4B.104P10F.051104T7 KL4B Nicotiana tabacum cDNA clone KL4B.104P10, mRNA sequence [DW000135]
A_95_P153367	-3.04297	0.020146599	-2.78174	5.236103E-4				29.4	protein.postranslational modification	KR3B.109C17F.051111T7 KR3B Nicotiana tabacum cDNA clone KR3B.109C17, mRNA sequence [DW004579]
A_95_P106797	-3.31473	0.0021098861	-2.77826	0.0070409966				35.2	not assigned.unknown
A_95_P227689	-1.62325	0.0011428035	-2.77813	0.0019263496			GO:0004143 GO:0007205 GO:0017050 GO:0005739	11.3	lipid metabolism.Phospholipid synthesis	KP1B.105L15F.060116T7 KP1B Nicotiana tabacum cDNA clone KP1B.105L15, mRNA sequence [EB681843]
A_95_P224642	-2.82744	0.002963741	-2.77689	9.3092E-4			GO:0009638 GO:0005886 GO:0004871 GO:0005515 GO:0009785	30.11	signalling.light	KT7B.100K07F.051010T7 KT7 Nicotiana tabacum cDNA clone KT7B.100K07, mRNA sequence [EB447623]
A_95_P219982	-2.27939	0.0041821213	-2.77574	4.1237832E-5			GO:0004517 GO:0010322 GO:0051246 GO:0003924 GO:0005739 GO:0006979 GO:0048366 GO:0010193 GO:0010027 GO:0006809 GO:0009507	35.2	not assigned.unknown	FS436978 normalized full-length tobacco cDNA library Nicotiana tabacum cDNA clone TBK02GR0100_2_B05 5', mRNA sequence [FS436978]
A_95_P094328	-3.24217	8.4478466E-4	-2.77559	0.002436694			GO:0016021 GO:0008150	35.2	not assigned.unknown
A_95_P188272	-1.55898	9.6286174E-5	-2.77477	1.649192E-6				29.3.3	protein.targeting.chloroplast	Rep: Protein TOC75, chloroplast precursor - Pisum sativum (Garden pea), partial (86%) [TC62230]
A_95_P050916	-1.52165	0.0019441674	-2.77449	6.181804E-4			GO:0015743 GO:0009624 GO:0015367	34.9	transport.metabolite transporters at the mitochondrial membrane	Rep: Glutamate/malate translocator - Nicotiana tabacum (Common tobacco), complete [TC43717]
A_95_P217997	-1.99775	8.3176524E-4	-2.7737	0.0023320592			GO:0009570 GO:0003824 GO:0005488 GO:0008152 GO:0009941	35.2	not assigned.unknown	KL4B.102H18F.051125T7 KL4B Nicotiana tabacum cDNA clone KL4B.102H18, mRNA sequence [EB679873]
A_95_P121602	-2.95116	0.0021124098	-2.77184	5.7525607E-4			GO:0005575 GO:0003674 GO:0008150	35.2	not assigned.unknown	KR3B.001N19F.050815T7 KR3B Nicotiana tabacum cDNA clone KR3B.001N19, mRNA sequence [DW001693]
A_95_P103797	-1.55769	0.0048646685	-2.77127	0.01254839			GO:0009658 GO:0009534 GO:0015979 GO:0009840	29.5.5	protein.degradation.serine protease
A_95_P052336	-2.91609	0.0037850782	-2.77127	0.003002145			GO:0005737 GO:0008150 GO:0005094	30.5	signalling.G-proteins
A_95_P281818	-2.7495	0.0049390835	-2.7712	0.004756647			GO:0005737 GO:0009826 GO:0048759 GO:0010487 GO:0009926 GO:0016768			AM816422 COL, cold overnight library Nicotiana tabacum cDNA clone nt006087023, mRNA sequence [AM816422]
A_95_P216652	-1.68325	6.060194E-5	-2.77006	1.4152654E-4			GO:0016787 GO:0008152	35.2	not assigned.unknown	TL13.002I13F.060117T7 TL13 Nicotiana tabacum cDNA clone TL13.002I13, mRNA sequence [EB435837]
A_95_P217127	-1.47267	1.2642259E-4	-2.76654	0.008441074			GO:0009579 GO:0009570 GO:0003723 GO:0000166	27.4	RNA.RNA binding	KL5B.104E22F.060207T7 KL5B Nicotiana tabacum cDNA clone KL5B.104E22, mRNA sequence [EB429817]
A_95_P142922	-2.69633	0.013124578	-2.76409	0.005580923				35.2	not assigned.unknown	Rep: Chromosome chr8 scaffold_34, whole genome shotgun sequence - Vitis vinifera (Grape), partial (78%) [TC71241]
A_95_P105087	-2.05782	0.018784419	-2.76159	0.0056230756			GO:0005575 GO:0005507 GO:0008150	35.2	not assigned.unknown
A_95_P222912	-3.34081	5.473334E-4	-2.76065	1.7434018E-4			GO:0009707 GO:0010020	26.17	misc.dynamin	KL4B.102F12F.051125T7 KL4B Nicotiana tabacum cDNA clone KL4B.102F12, mRNA sequence [EB679821]
A_95_P241450	-2.48908	0.0032233805	-2.76014	1.7344133E-5				35.2	not assigned.unknown	Nicotiana tabacum cDNA-AFLP-fragment BSTT41-4-210, cultivar Bright Yellow 2 [AJ718321]
A_95_P201202	-2.36359	0.023202669	-2.75803	3.7085498E-4				35.2	not assigned.unknown	Rep: Elicitor-inducible protein EIG-J7 - Capsicum annuum (Bell pepper), complete [TC50884]
A_95_P033021	-1.99971	0.011245158	-2.7574	0.003070582			GO:0003779 GO:0030036 GO:0005886	31.1	cell.organisation	Nicotiana tabacum FH protein NFH2 mRNA, complete cds [AF213696]
A_95_P015056	-2.0826	2.085126E-4	-2.75582	3.5746535E-4			GO:0003700 GO:0045449	27.3.10	RNA.regulation of transcription.C2C2(Zn) YABBY family	KN6B.104G04F.060103T7 KN6B Nicotiana tabacum cDNA clone KN6B.104G04, mRNA sequence [EB439753]
A_95_P107497	-2.49211	0.0024101723	-2.75388	0.012198943	1.19022	0.007110141		35.2	not assigned.unknown	TT-31_K17 Burley21 trichome library Nicotiana tabacum cDNA, mRNA sequence [FG639744]
A_95_P017456	-2.10793	3.8140765E-4	-2.75195	0.0035204021			GO:0003735 GO:0006412 GO:0042254 GO:0005840	35.2	not assigned.unknown	Rep: Chromosome chr5 scaffold_64, whole genome shotgun sequence - Vitis vinifera (Grape), partial (60%) [TC52381]
A_95_P185122	-2.0777	1.9229252E-5	-2.74914	4.4496104E-4				29.2.1.2.2.537	protein.synthesis.ribosomal protein.eukaryotic.60S subunit.L37A
A_95_P267906	-2.56675	1.2508626E-5	-2.74907	0.0012880849			GO:0003700 GO:0005575 GO:0010158	27.3.10	RNA.regulation of transcription.C2C2(Zn) YABBY family	KP1B.001K05F.050628T7 KP1B Nicotiana tabacum cDNA clone KP1B.001K05, mRNA sequence [DV162611]
A_95_P243447	-1.38457	1.621268E-4	-2.74854	0.0037412718			GO:0009658 GO:0009534 GO:0015979 GO:0009840	29.5.5	protein.degradation.serine protease	KL4B.112E14F.060131T7 KL4B Nicotiana tabacum cDNA clone KL4B.112E14, mRNA sequence [EB681076]
A_95_P096103	-2.46705	1.5408725E-4	-2.74627	9.906809E-5				35.2	not assigned.unknown	Rep: Chromosome chr8 scaffold_23, whole genome shotgun sequence - Vitis vinifera (Grape), partial (9%) [TC62079]
A_95_P219597	-1.77514	9.0206973E-4	-2.74611	5.161268E-4			GO:0009535 GO:0003674 GO:0008150	35.2	not assigned.unknown	KP1B.101K19F.050722T7 KP1B Nicotiana tabacum cDNA clone KP1B.101K19, mRNA sequence [DV159891]
A_95_P209152	-3.11334	5.160725E-4	-2.74399	0.003315133				10.6.3	cell wall.degradation.pectate lyases and polygalacturonases	Rep: Chromosome chr2 scaffold_132, whole genome shotgun sequence - Vitis vinifera (Grape), partial (89%) [TC61512]
A_95_P005096			-2.74385	0.0014253734				1.3.2	PS.calvin cycle.rubisco small subunit	KN6B.009J12F.050901T7 KN6B Nicotiana tabacum cDNA clone KN6B.009J12, mRNA sequence [EB438050]
A_95_P213537	-2.58736	1.218424E-4	-2.74127	2.0880494E-4				34.9	transport.metabolite transporters at the mitochondrial membrane	Rep: Chromosome chr8 scaffold_23, whole genome shotgun sequence - Vitis vinifera (Grape), partial (81%) [TC68069]
A_95_P185362	-3.1637	0.016418364	-2.73974	3.1081907E-4				30.2.11	signalling.receptor kinases.leucine rich repeat XI	Rep: Chromosome chr6 scaffold_3, whole genome shotgun sequence - Vitis vinifera (Grape), partial (93%) [TC49595]
A_95_P112107	-1.69858	7.3202806E-5	-2.7391	0.0016375497				35.2	not assigned.unknown	Rep: Chromosome chr8 scaffold_115, whole genome shotgun sequence - Vitis vinifera (Grape), partial (18%) [TC66985]
A_95_P272801	-2.71784	0.020982884	-2.73908	0.015103604			GO:0003674 GO:0008150	35.2	not assigned.unknown	KG9B.104B13F.060120T7 KG9B Nicotiana tabacum cDNA clone KG9B.104B13, mRNA sequence [EB678285]
A_95_P002076	-2.08361	2.704671E-4	-2.73813	0.008088559				29.5.11.4.2	protein.degradation.ubiquitin.E3.RING	Rep: Chromosome undetermined scaffold_385, whole genome shotgun sequence - Vitis vinifera (Grape), partial (30%) [TC58496]
A_95_P013056	-1.68413	0.001931952	-2.7381	2.677437E-4			GO:0005575 GO:0051117 GO:0016597 GO:0045309	30.7	signalling.14-3-3 proteins	KL4B.107P08F.051126T7 KL4B Nicotiana tabacum cDNA clone KL4B.107P08, mRNA sequence [EB680644]
A_95_P208822	-2.98745	8.110721E-5	-2.73628	1.37453E-4				27.3.67	RNA.regulation of transcription.putative transcription regulator	Rep: Chromosome chr15 scaffold_19, whole genome shotgun sequence - Vitis vinifera (Grape), partial (23%) [TC49931]
A_95_P076050	-1.38452	0.016813891	-2.73603	0.0011103377				35.2	not assigned.unknown
A_95_P026863	-2.38573	2.2807137E-4	-2.73404	0.0022210972			GO:0005737 GO:0009826 GO:0006656 GO:0009555 GO:0000234 GO:0042425 GO:0048528	11.3	lipid metabolism.Phospholipid synthesis
A_95_P182282			-2.72917	0.001987665				16.8.2	secondary metabolism.flavonoids.chalcones
A_95_P125517	-2.25229	0.007916438	-2.72471	0.015121663				26.7	misc.oxidases - copper, flavone etc.	Rep: Chromosome undetermined scaffold_560, whole genome shotgun sequence - Vitis vinifera (Grape), partial (87%) [TC43397]
A_95_P119532	-2.67421	0.0017921083	-2.72209	7.356459E-4			GO:0003674 GO:0008150	35.2	not assigned.unknown	KL4B.100E08F.050922T7 KL4B Nicotiana tabacum cDNA clone KL4B.100E08, mRNA sequence [DV998833]
A_95_P048726	-2.43393	8.2271494E-4	-2.72022	0.0032446282			GO:0005507 GO:0030599	26.7	misc.oxidases - copper, flavone etc.	Rep: Chromosome undetermined scaffold_560, whole genome shotgun sequence - Vitis vinifera (Grape), partial (87%) [TC43397]
A_95_P229609	-2.13388	8.56282E-5	-2.71832	9.356928E-4				29.2.1.1.3.1.6	protein.synthesis.ribosomal protein.prokaryotic.unknown organellar.30S subunit.S6	KP1B.102H10F.050722T7 KP1B Nicotiana tabacum cDNA clone KP1B.102H10, mRNA sequence [DV160165]
A_95_P132367	-1.95545	8.950228E-4	-2.71717	4.0821612E-4				35.2	not assigned.unknown	Rep: Chromosome chr11 scaffold_13, whole genome shotgun sequence - Vitis vinifera (Grape), partial (77%) [TC51204]
A_95_P245677	-1.35143	0.0017208736	-2.71696	9.016066E-5			GO:0003674 GO:0008150 GO:0009507	9.7	mitochondrial electron transport / ATP synthesis.cytochrome c oxidase	KN6B.100L06F.051019T7 KN6B Nicotiana tabacum cDNA clone KN6B.100L06, mRNA sequence [EB438409]
A_95_P200482	-1.09871	0.013670168	-2.71421	7.076931E-5			GO:0005575 GO:0006952 GO:0080118 GO:0016131	11.8	lipid metabolism.''exotics'' (steroids, squalene etc)	KT7B.100I10F.051010T7 KT7 Nicotiana tabacum cDNA clone KT7B.100I10, mRNA sequence [EB447584]
A_95_P201717	-2.16824	8.174595E-4	-2.71396	0.0017914927				13.1.6.5.5	amino acid metabolism.synthesis.aromatic aa.tryptophan.tryptophan synthase	Rep: Tryptophan synthase beta subunit - Persicaria tinctoria, partial (83%) [TC49287]
A_95_P003391	-3.26316	8.619449E-4	-2.71356	0.023356773			GO:0006869 GO:0008289 GO:0031225	26.21	misc.protease inhibitor/seed storage/lipid transfer protein (LTP) family protein	AGN_RPC009xn10f1.ab1 AGN_RPC Nicotiana tabacum cDNA 5', mRNA sequence [FG146559]
A_95_P143227	-3.07705	0.0014701225	-2.71286	0.0059472546			GO:0042781 GO:0042780 GO:0009507	27.1.19	RNA.processing.ribonucleases
A_95_P246662	-2.41935	0.0072049126	-2.71273	3.9317712E-4			GO:0016126 GO:0080065 GO:0016020	11.8.2	lipid metabolism.''exotics'' (steroids, squalene etc).methylsterol monooxygenase	KP1B.104K07F.050725T7 KP1B Nicotiana tabacum cDNA clone KP1B.104K07, mRNA sequence [DV160940]
A_95_P003496	-4.06727	0.0031022334	-2.71016	4.1013706E-4			GO:0010233 GO:0009737 GO:0003700 GO:0005634 GO:0009867 GO:0080010 GO:0010218 GO:0009723 GO:0010187 GO:0009938 GO:0009863 GO:0006808 GO:0042538	17.6.2	hormone metabolism.gibberelin.signal transduction	Rep: DELLA protein GAI - Solanum lycopersicum (Tomato) (Lycopersicon esculentum), partial (21%) [TC55047]
A_95_P304118	-2.31602	0.019332401	-2.7082	0.005618525						TT-10_A20 Samsun trichome library Nicotiana tabacum cDNA, mRNA sequence [FG636017]
A_95_P094253	-1.00238	0.0010399012	-2.7081	0.01706778			GO:0005730 GO:0042254 GO:0003723	29.2.1.2.2.1730	protein.synthesis.ribosomal protein.eukaryotic.60S subunit.L7/L30/S12
A_95_P207657	-1.10369	0.015230002	-2.7078	0.010127644				26.2	misc.UDP glucosyl and glucoronyl transferases	Rep: Chromosome chr8 scaffold_34, whole genome shotgun sequence - Vitis vinifera (Grape), partial (45%) [TC57644]
A_95_P108982	-3.18171	0.0016963383	-2.70722	9.071144E-4			GO:0003677	28.1.3	DNA.synthesis/chromatin structure.histone
A_95_P292713	-1.32805	0.003741179	-2.70675	0.0027688402	-1.10962	0.0022141836				AGN_RNC016xe17f1.ab1 AGN_RNC Nicotiana tabacum cDNA 5', mRNA sequence [FG162295]
A_95_P306783	-2.10446	0.0075917267	-2.70576	2.2390614E-5						TT-12_N13 Samsun trichome library Nicotiana tabacum cDNA, mRNA sequence [FG636230]
A_95_P003346	-1.6069	0.0033262607	-2.70354	0.0010461297			GO:0004729 GO:0006779	19.9	tetrapyrrole synthesis.protoporphyrin IX oxidase	Nicotiana tabacum mRNA for protoporphyrin IX oxidase, ppxI gene [Y13465]
A_95_P248237	-2.2128	0.0043619927	-2.70347	0.001998004			GO:0003674 GO:0009543	35.2	not assigned.unknown	KL4B.101M14F.051103T7 KL4B Nicotiana tabacum cDNA clone KL4B.101M14, mRNA sequence [DV999351]
A_95_P193712	-2.25913	0.036978908	-2.70195	0.0010704489			GO:0006631 GO:0019825 GO:0008393	26.10	misc.cytochrome P450
A_95_P210152	-2.0603	0.02459091	-2.70185	2.039877E-5			GO:0042372 GO:0009536 GO:0008909	18	Co-factor and vitamine metabolism	Nicotiana tabacum isochorismate synthase protein (ICS1) mRNA, partial cds [AY740529]
A_95_P271126	-1.66304	0.0027554198	-2.69931	0.0013497653			GO:0016462 GO:0008150			AGN_ELP003xo18f1.ab1 AGN_ELP Nicotiana tabacum cDNA 5', mRNA sequence [FG137839]
A_95_P134462	-1.56742	4.1576927E-6	-2.69853	7.558643E-5			GO:0003735 GO:0006412 GO:0022627 GO:0003723	29.2.1.2.1.20	protein.synthesis.ribosomal protein.eukaryotic.40S subunit.S20
A_95_P135287	-2.48942	3.4629717E-4	-2.69849	0.002611028			GO:0009733 GO:0009753 GO:0003700 GO:0005634 GO:0009611 GO:0009414 GO:0009630	27.3.40	RNA.regulation of transcription.Aux/IAA family	Rep: Auxin/indole-3-acetic acid - Solanum tuberosum (Potato), partial (89%) [TC63375]
A_95_P184837	-3.24014	0.005483989	-2.69823	0.0014457968				34.99	transport.misc	Rep: Polyphosphoinositide binding protein Ssh2p - Glycine max (Soybean), partial (89%) [TC49464]
A_95_P008501	-2.71724	0.003060222	-2.69706	9.297442E-4			GO:0005975 GO:0009505 GO:0004553	10.6.1	cell wall.degradation.cellulases and beta -1,4-glucanases	KN6B.100E22F.051019T7 KN6B Nicotiana tabacum cDNA clone KN6B.100E22, mRNA sequence [EB438265]
A_95_P185782	-2.17994	0.013478994	-2.69662	8.4188236E-5			GO:0009535 GO:0003674 GO:0008150 GO:0009543	35.2	not assigned.unknown	KL5B.114H13F.060217T7 KL5B Nicotiana tabacum cDNA clone KL5B.114H13, mRNA sequence [EB431659]
A_95_P102147	-2.1144	0.002213633	-2.69567	0.0010648604				35.2	not assigned.unknown
A_95_P181347	-1.7397	3.2194116E-6	-2.6956	4.543106E-4				35.2	not assigned.unknown
A_95_P113562	-2.40848	0.0014974298	-2.69553	0.0027822459				35.2	not assigned.unknown
A_95_P119257	-2.69118	4.4561154E-4	-2.69488	0.005950123				30.3	signalling.calcium	AGN_RPC025xm03f1.ab1 AGN_RPC Nicotiana tabacum cDNA 5', mRNA sequence [FG141292]
A_95_P000731	-1.68239	1.9966925E-5	-2.69357	4.050166E-4						Rep: Chromosome chr8 scaffold_115, whole genome shotgun sequence - Vitis vinifera (Grape), partial (18%) [TC66985]
A_95_P108017	-2.45862	6.107823E-5	-2.69255	0.0028455276				35.2	not assigned.unknown	TOBESTR017C04 TOBEST cDNA library 1 Nicotiana tabacum cDNA 5', mRNA sequence [FG622663]
A_95_P223137			-2.69216	0.0065523526				27.3.50	RNA.regulation of transcription.General Transcription	Rep: Chromosome undetermined scaffold_358, whole genome shotgun sequence - Vitis vinifera (Grape), partial (28%) [TC47293]
A_95_P200742	-1.50706	0.0010046392	-2.69117	0.0060412576			GO:0003735 GO:0006412 GO:0042254 GO:0005886 GO:0022625	29.2.1.2.2.35	protein.synthesis.ribosomal protein.eukaryotic.60S subunit.L35	Rep: 60S ribosomal protein L35 - Euphorbia esula (Leafy spurge), complete [TC54786]
A_95_P254394	-1.41615	0.0049604285	-2.69082	0.007021683			GO:0009693 GO:0009611 GO:0030295 GO:0010120 GO:0045941 GO:0009873 GO:0009651 GO:0046777 GO:0004708			AGN_RNC129xi08f1.ab1 AGN_RNC Nicotiana tabacum cDNA 5', mRNA sequence [FG171627]
A_95_P120887	-2.70174	0.0010866206	-2.6908	0.0018377368			GO:0009658 GO:0006415 GO:0003747	29.2.5	protein.synthesis.release	AGN_RNC005xk05f1.ab1 AGN_RNC Nicotiana tabacum cDNA 5', mRNA sequence [FG168384]
A_95_P239989	-2.77245	0.011060091	-2.6905	3.9434782E-4			GO:0005575 GO:0020037	21.2	redox.ascorbate and glutathione	TT-40_A19 K326 early senescent leaf library Nicotiana tabacum cDNA, mRNA sequence [FG643122]
A_95_P121452	-2.81859	0.0014415605	-2.69016	8.725276E-4			GO:0003674 GO:0008150 GO:0005886	35.2	not assigned.unknown	Rep: Chromosome chr6 scaffold_3, whole genome shotgun sequence - Vitis vinifera (Grape), partial (12%) [TC57480]
A_95_P204477	-3.46294	0.025862377	-2.6901	0.03700019				35.2	not assigned.unknown
A_95_P011021	-2.55752	0.006952553	-2.68921	0.003026479	-1.35162	2.1954254E-6		16.1.3.3	secondary metabolism.isoprenoids.tocopherol biosynthesis.MPBQ/MSBQ methyltransferase	Rep: Chromosome chr7 scaffold_31, whole genome shotgun sequence - Vitis vinifera (Grape), partial (84%) [TC43108]
A_95_P189407	-2.23076	0.0013015962	-2.68369	6.2831E-5				16.1.4.3	secondary metabolism.isoprenoids.carotenoids.zeta-carotene desaturase	Rep: Zeta-carotene desaturase - Solanum lycopersicum (Tomato) (Lycopersicon esculentum), complete [TC42887]
A_95_P231689	-1.69955	0.0011010813	-2.68328	5.8531863E-5			GO:0005739 GO:0004807 GO:0019253 GO:0009507			AGN_RNC015xd21f1.ab1 AGN_RNC Nicotiana tabacum cDNA 5', mRNA sequence [FG163124]
A_95_P294208	-2.06188	0.008772444	-2.68276	0.0016082532						AGN_ELP014xc05f1.ab1 AGN_ELP Nicotiana tabacum cDNA 5', mRNA sequence [FG134239]
A_95_P146687	-2.33091	0.0017915742	-2.68105	0.0011453081				35.2	not assigned.unknown	Rep: Chromosome chr5 scaffold_2, whole genome shotgun sequence - Vitis vinifera (Grape), partial (78%) [TC54266]
A_95_P278548	-1.81477	2.7949148E-4	-2.6775	0.0011647246			GO:0006434 GO:0004828 GO:0005739 GO:0009658 GO:0048481 GO:0007005 GO:0009507			AM838805 DL, diurnal library Nicotiana tabacum cDNA clone nt005137068, mRNA sequence [AM838805]
A_95_P248482	-2.40035	0.0013415229	-2.6772	0.0015976637			GO:0003674 GO:0008150 GO:0009507	35.2	not assigned.unknown	KT7C.110K22F.051221T7 KT7 Nicotiana tabacum cDNA clone KT7C.110K22, mRNA sequence [EB451478]
A_95_P009561	-3.86206	0.017074749	-2.67617	6.0611306E-4			GO:0019499 GO:0004124 GO:0005739 GO:0019344 GO:0051410 GO:0050017	13.1.5.3.1	amino acid metabolism.synthesis.serine-glycine-cysteine group.cysteine.OASTL	Rep: Cysteine synthase - Solanum tuberosum (Potato), partial (94%) [TC60231]
A_95_P118777	-3.82045	0.0020559262	-2.67609	0.0049019875			GO:0004553	26.3	misc.gluco-, galacto- and mannosidases
A_95_P143532	-2.48232	4.2169013E-5	-2.67593	4.926645E-4				35.2	not assigned.unknown	Rep: Chromosome undetermined scaffold_183, whole genome shotgun sequence - Vitis vinifera (Grape), partial (74%) [TC52134]
A_95_P264691	-2.58152	2.6787084E-4	-2.6746	7.3859654E-4						TT-06_J07 K326 early senescent leaf library Nicotiana tabacum cDNA, mRNA sequence [FG641981]
A_95_P009411	-1.74435	1.5371008E-5	-2.67443	2.3185228E-5				13.1.3.4	amino acid metabolism.synthesis.aspartate family.methionine	Rep: Methionine synthase - Nicotiana suaveolens, partial (36%) [TC40848]
A_95_P150632	-2.94366	0.0051947646	-2.67423	4.4809154E-4				35.2	not assigned.unknown
A_95_P159277	-1.90611	1.18944175E-4	-2.67229	0.0030082602			GO:0009579 GO:0009941 GO:0019538 GO:0009570 GO:0005515 GO:0005524	29.3.99	protein.targeting.unknown	Rep: Chromosome chr16 scaffold_94, whole genome shotgun sequence - Vitis vinifera (Grape), partial (72%) [TC57710]
A_95_P245277	-2.45146	1.4554195E-5	-2.66666	0.0014624961						Nicotiana tabacum partial mRNA for glutamyl tRNA Reductase (hemA gene) [AM746200]
A_95_P239749	-3.22924	3.341024E-5	-2.6656	0.0025443516						Nicotiana tabacum mRNA for FtsZ-like chloroplast protein [AJ133453]
A_95_P032296	-2.05323	0.0025286363	-2.66538	0.0014542956			GO:0005773 GO:0008150 GO:0005488 GO:0005886	35.2	not assigned.unknown
A_95_P254639	-2.89847	0.005978376	-2.66424	0.007734189				35.2	not assigned.unknown	KN6B.104D22F.060103T7 KN6B Nicotiana tabacum cDNA clone KN6B.104D22, mRNA sequence [EB439700]
A_95_P031926	-1.30652	6.0830946E-5	-2.66345	0.0010769683				35.2	not assigned.unknown	Rep: Chromosome chr3 scaffold_95, whole genome shotgun sequence - Vitis vinifera (Grape), partial (25%) [TC73758]
A_95_P151112			-2.6607	0.01689286			GO:0009544 GO:0010319 GO:0046961 GO:0009409 GO:0006176 GO:0010287	1.1.4.1	PS.lightreaction.ATP synthase.alpha subunit
A_95_P003191	-3.09529	9.1603055E-4	-2.66037	0.0027333088				27.3.40	RNA.regulation of transcription.Aux/IAA family	Rep: Chromosome chr9 scaffold_7, whole genome shotgun sequence - Vitis vinifera (Grape), partial (49%) [TC46645]
A_95_P007926			-2.66032	0.002562852				16.8.2	secondary metabolism.flavonoids.chalcones	Nicotiana tabacum NtCHI1 mRNA for chalcone isomerase, complete cds [AB213651]
A_95_P116957	-2.84325	0.0070209284	-2.65844	0.0010414723			GO:0031072 GO:0008150 GO:0009507	35.2	not assigned.unknown	KL4B.104P10F.051104T7 KL4B Nicotiana tabacum cDNA clone KL4B.104P10, mRNA sequence [DW000135]
A_95_P011061	-1.74802	0.0041979803	-2.65704	1.9043166E-4				34.12	transport.metal	Rep: Na+/H+ antiporter - Mesembryanthemum crystallinum (Common ice plant), partial (20%) [TC62587]
A_95_P019671	-1.72826	0.004549075	-2.65578	0.0039867754				27.1	RNA.processing	Rep: Chromosome chr5 scaffold_64, whole genome shotgun sequence - Vitis vinifera (Grape), partial (54%) [TC55240]
A_95_P094818	-2.48115	0.0023556126	-2.6554	0.015722807			GO:0004722	29.4	protein.postranslational modification	Rep: Chromosome chr14 scaffold_27, whole genome shotgun sequence - Vitis vinifera (Grape), partial (98%) [TC53502]
A_95_P157727	-3.01974	6.868009E-4	-2.65172	1.713365E-4			GO:0003700 GO:0008150	33.99	development.unspecified
A_95_P228014	-2.15809	0.020290023	-2.64973	0.001547978			GO:0003674	29.5.5	protein.degradation.serine protease	KF8C.102K02F.051214T7 KF8 Nicotiana tabacum cDNA clone KF8C.102K02, mRNA sequence [EB425185]
A_95_P008486	-1.62394	4.8572832E-4	-2.64822	1.3528682E-5				31.5.1	cell.cell death.plants	Rep: Cell growth defect factor-like - Solanum tuberosum (Potato), partial (59%) [TC56922]
A_95_P200872	-2.03166	0.0030294333	-2.648	1.0168478E-4			GO:0003674 GO:0012505	10.6.3	cell wall.degradation.pectate lyases and polygalacturonases	KT7B.100M22F.051010T7 KT7 Nicotiana tabacum cDNA clone KT7B.100M22, mRNA sequence [EB447676]
A_95_P020631	-1.35676	0.013577429	-2.64688	0.0021551098				35.2	not assigned.unknown	TL13.101D12F.060313T7 TL13 Nicotiana tabacum cDNA clone TL13.101D12, mRNA sequence [EB432836]
A_95_P305648	-1.58761	0.0015952407	-2.64579	4.488954E-4			GO:0005575 GO:0003674 GO:0008150			TT-07_H19 Samsun trichome library Nicotiana tabacum cDNA, mRNA sequence [FG635815]
A_95_P217832	-3.17624	0.006353921	-2.64492	0.012570241				26.10	misc.cytochrome P450	Rep: Chromosome chr7 scaffold_20, whole genome shotgun sequence - Vitis vinifera (Grape), partial (35%) [TC40560]
A_95_P104462	-3.15381	0.011074728	-2.64383	0.005881589			GO:0008891	1.2.2	PS.photorespiration.glycolate oxydase	KL5B.115B21F.060217T7 KL5B Nicotiana tabacum cDNA clone KL5B.115B21, mRNA sequence [EB431820]
A_95_P147122	-2.1108	0.001177751	-2.64284	2.3693037E-4			GO:0009793 GO:0003674	33.99	development.unspecified
A_95_P198557	-3.94627	0.011155237	-2.64033	8.5650047E-4				29.4.1.56	protein.postranslational modification.kinase.receptor like cytoplasmatic kinase VI	Rep: Chromosome chr11 scaffold_56, whole genome shotgun sequence - Vitis vinifera (Grape), partial (82%) [TC48411]
A_95_P034234	-2.87728	5.1533865E-5	-2.6403	0.0051856176				33.99	development.unspecified	KR3B.114C14F.060119T7 KR3B Nicotiana tabacum cDNA clone KR3B.114C14, mRNA sequence [EB684021]
A_95_P268181			-2.63777	0.0104387915			GO:0010287 GO:0009539 GO:0016168 GO:0009533 GO:0019684	1.1.1.2	PS.lightreaction.photosystem II.PSII polypeptide subunits	KL4B.104A04F.051104T7 KL4B Nicotiana tabacum cDNA clone KL4B.104A04, mRNA sequence [DV999785]
A_95_P201812	-1.83135	0.0056726933	-2.63679	9.2185706E-5			GO:0005829 GO:0008171	16.2.1.6	secondary metabolism.phenylpropanoids.lignin biosynthesis.CCoAOMT	KN6B.102I19F.051230T7 KN6B Nicotiana tabacum cDNA clone KN6B.102I19, mRNA sequence [EB439084]
A_95_P191952	-2.36924	7.119074E-5	-2.63637	0.011001813				27.3.6	RNA.regulation of transcription.bHLH,Basic Helix-Loop-Helix family
A_95_P117972	-2.67444	0.010114909	-2.63167	0.0050183632			GO:0005575 GO:0016308 GO:0046488 GO:0005524	30.4.1	signalling.phosphinositides.phosphatidylinositol-4-phosphate 5-kinase	Rep: Phosphatidylinositol-4-phosphate 5-kinase 2 (AtPIP5K2) (1-phosphatidylinositol-4-phosphate kinase 2) (PtdIns(4)P-5-kinase 2) - Arabidopsis thaliana (Mouse-ear cress), partial (9%) [TC59065]
A_95_P222492	-1.47902	5.93179E-5	-2.62872	0.001336625			GO:0022625 GO:0005773 GO:0003735 GO:0005886 GO:0006412 GO:0009507	29.2.1.2.2.17	protein.synthesis.ribosomal protein.eukaryotic.60S subunit.L17	KP1B.102H16F.050722T7 KP1B Nicotiana tabacum cDNA clone KP1B.102H16, mRNA sequence [DV160171]
A_95_P269906	-2.01644	2.6624346E-5	-2.62674	2.244484E-4			GO:0005739	33.99	development.unspecified	KF8B.100G12F.051010T7 KF8 Nicotiana tabacum cDNA clone KF8B.100G12, mRNA sequence [EB427881]
A_95_P263496	-2.06193	2.1670765E-4	-2.62644	6.4124714E-4			GO:0003674 GO:0008150	35.2	not assigned.unknown	KL5B.105C03F.060207T7 KL5B Nicotiana tabacum cDNA clone KL5B.105C03, mRNA sequence [EB429978]
A_95_P135317	-2.1738	0.0045809913	-2.62493	0.0017455228			GO:0004176 GO:0009507	29.5	protein.degradation	KL4B.103H02F.051103T7 KL4B Nicotiana tabacum cDNA clone KL4B.103H02, mRNA sequence [DV999582]
A_95_P015886	-3.13234	3.3958632E-4	-2.62422	2.1194528E-4				10.7	cell wall.modification	Rep: Xyloglucan endotransglucosylase-hydrolase XTH7 - Solanum lycopersicum (Tomato) (Lycopersicon esculentum), partial (97%) [TC49744]
A_95_P104802	-2.3728	0.0021542048	-2.62392	0.024261324				35.2	not assigned.unknown	Rep: Heme o synthase - Magnetospirillum magnetotacticum (Aquaspirillum magnetotacticum), partial (7%) [TC48775]
A_95_P103877	-1.08562	1.3367362E-4	-2.62273	6.6397944E-4			GO:0005575 GO:0006413 GO:0010089 GO:0003743	29.2.3	protein.synthesis.initiation
A_95_P094948	-2.06389	0.002549387	-2.61774	0.0017092793			GO:0005525 GO:0008150 GO:0009507	33.99	development.unspecified
A_95_P011006	-1.78703	5.564111E-4	-2.617	0.0036647124			GO:0015031 GO:0009941 GO:0015450 GO:0005744	29.3.2	protein.targeting.mitochondria	KG9B.001G24F.050628T7 KG9B Nicotiana tabacum cDNA clone KG9B.001G24, mRNA sequence [DV157631]
A_95_P276153	-1.68757	0.006599167	-2.61658	0.014422238			GO:0008137 GO:0016020 GO:0006120			AGN_PNL220br1_g9.trimmed.seq AGN_PNL Nicotiana tabacum cDNA 3', mRNA sequence [FG193426]
A_95_P187647	-2.03261	0.0045517804	-2.6157	0.00649761				16.1.3.3	secondary metabolism.isoprenoids.tocopherol biosynthesis.MPBQ/MSBQ methyltransferase	Rep: Chromosome chr7 scaffold_31, whole genome shotgun sequence - Vitis vinifera (Grape), partial (61%) [TC45147]
A_95_P201929	-1.63256	0.002634334	-2.61511	0.004767098			GO:0022625 GO:0005730 GO:0003735 GO:0005886 GO:0009409 GO:0006412 GO:0009507	29.2.1.2.2.26	protein.synthesis.ribosomal protein.eukaryotic.60S subunit.L26	BP526356 MAT001 Nicotiana tabacum cDNA clone BY11073, mRNA sequence [BP526356]
A_95_P139092	-2.55966	0.0015667614	-2.61496	0.010738982			GO:0005575 GO:0035091 GO:0007165	35.2	not assigned.unknown	Rep: Chromosome chr5 scaffold_2, whole genome shotgun sequence - Vitis vinifera (Grape), partial (47%) [TC41859]
A_95_P310833	-3.56139	0.0024542203	-2.61251	0.028986502	-1.22267	0.0016461711	GO:0009793 GO:0003674			AGN_RNC009xo11f1.ab1 AGN_RNC Nicotiana tabacum cDNA 5', mRNA sequence [FG166212]
A_95_P011396	-2.57065	2.0327201E-5	-2.61199	0.0010048405				19.2	tetrapyrrole synthesis.glu-tRNA reductase	Rep: Glutamyl-tRNA reductase - Nicotiana tabacum (Common tobacco), complete [TC44528]
A_95_P257911	-1.14647	0.0040579014	-2.60888	2.0586204E-4			GO:0045298 GO:0000226 GO:0005829 GO:0005200 GO:0005874	31.1	cell.organisation	Nicotiana tabacum BYtuba mRNA for alpha tubulin, complete cds [AB052822]
A_95_P069660	-3.13163	0.010924098	-2.60718	1.1843966E-4				35.2	not assigned.unknown	Rep: Chromosome chr9 scaffold_7, whole genome shotgun sequence - Vitis vinifera (Grape), partial (14%) [TC72773]
A_95_P115322			-2.60684	5.6744827E-4				35.2	not assigned.unknown	Rep: Lipoxygenase - Nicotiana attenuata, partial (18%) [TC59046]
A_95_P272541	-2.88762	3.0096434E-4	-2.60673	0.008002499			GO:0003674 GO:0008150 GO:0031225	35.2	not assigned.unknown	KT7C.108M06F.051219T7 KT7 Nicotiana tabacum cDNA clone KT7C.108M06, mRNA sequence [EB450797]
A_95_P030251	-1.33214	3.240577E-4	-2.60516	0.006725225			GO:0008150 GO:0005515 GO:0080008 GO:0000166	33.99	development.unspecified	Rep: Chromosome chr11 scaffold_13, whole genome shotgun sequence - Vitis vinifera (Grape), partial (81%) [TC50835]
A_95_P186517	-1.41709	1.5819077E-4	-2.6047	2.455222E-4				23.4.10	nucleotide metabolism.phosphotransfer and pyrophosphatases.nucleoside diphosphate kinase
A_95_P193292	-2.72439	0.0028242893	-2.60271	0.005909448			GO:0009535 GO:0003674 GO:0008150	35.2	not assigned.unknown	KL4B.101G12F.051103T7 KL4B Nicotiana tabacum cDNA clone KL4B.101G12, mRNA sequence [DV999221]
A_95_P223037			-2.60143	0.011693044				1.1.4.2	PS.lightreaction.ATP synthase.beta subunit
A_95_P012781	-1.77461	9.249823E-6	-2.59825	1.3197548E-4				29.2.1.2.2.141	protein.synthesis.ribosomal protein.eukaryotic.60S subunit.L4/L1	Rep: Chromosome chr8 scaffold_29, whole genome shotgun sequence - Vitis vinifera (Grape), complete [TC44586]
A_95_P304478	-2.5623	0.0029614896	-2.5982	0.0065861573			GO:0006855 GO:0042626			TT-03_D15 K326 trichome library Nicotiana tabacum cDNA, mRNA sequence [FG640553]
A_95_P015021			-2.59425	5.102475E-4			GO:0003735 GO:0009793 GO:0006412 GO:0022627	29.2.1.2.1.11	protein.synthesis.ribosomal protein.eukaryotic.40S subunit.S11	KG9B.101D19F.060120T7 KG9B Nicotiana tabacum cDNA clone KG9B.101D19, mRNA sequence [EB677251]
A_95_P244572	-2.09045	0.004104733	-2.59214	0.013877026			GO:0005634 GO:0003674 GO:0005732	27.1	RNA.processing	CHO_SL028xe07f1.ab1 CHO_SL Nicotiana tabacum cDNA, mRNA sequence [EH621211]
A_95_P017171	-2.00694	3.1344968E-4	-2.59083	1.58178E-4	-1.1039	0.002431897		35.2	not assigned.unknown	KL4B.102D17F.051125T7 KL4B Nicotiana tabacum cDNA clone KL4B.102D17, mRNA sequence [EB679780]
A_95_P132637	-2.12838	0.0012945074	-2.59042	1.7129787E-5				35.2	not assigned.unknown	Rep: Chromosome chr14 scaffold_21, whole genome shotgun sequence - Vitis vinifera (Grape), partial (68%) [TC49892]
A_95_P238524	-1.29693	4.7354176E-4	-2.58963	9.616158E-5			GO:0005634 GO:0007018 GO:0003777 GO:0005524 GO:0005886	31.1	cell.organisation	Nicotiana tabacum mRNA for BY-2 kinesin-like protein 10, complete cds [AB003038]
A_95_P032291	-1.99931	0.0021519088	-2.58789	0.0016914383			GO:0005773 GO:0008150 GO:0005488 GO:0005886	19.99	tetrapyrrole synthesis.unspecified	KT7C.101N20F.051216T7 KT7 Nicotiana tabacum cDNA clone KT7C.101N20, mRNA sequence [EB449088]
A_95_P243872	-1.76517	1.05371146E-4	-2.58647	1.0549995E-5	-1.10679	1.7600734E-5				TT-35_B02 K326 early senescent leaf library Nicotiana tabacum cDNA, mRNA sequence [FG642795]
A_95_P223022	-1.24087	8.606546E-5	-2.58604	0.004115967				29.2.1.2.2.535	protein.synthesis.ribosomal protein.eukaryotic.60S subunit.L35A	Rep: Ribosomal protein L33 - Castanea sativa (Sweet chestnut), complete [TC53189]
A_95_P002596	-1.95762	0.0010027199	-2.5857	0.0028041587			GO:0045298 GO:0000226 GO:0005829 GO:0005200 GO:0005874	31.1	cell.organisation
A_95_P018216	-2.84204	0.003645795	-2.58524	9.3701214E-4				13.1.3.4	amino acid metabolism.synthesis.aspartate family.methionine	Rep: Methionine synthase - Solanum tuberosum (Potato), partial (58%) [TC53500]
A_95_P047176			-2.58428	0.011368127				35.2	not assigned.unknown
A_95_P223257	-2.40286	2.1745249E-4	-2.58192	3.774313E-5				35.2	not assigned.unknown	Rep: Uracil phosphoribosyltransferase - Nicotiana tabacum (Common tobacco), partial (49%) [TC65598]
A_95_P110202	-1.39678	0.0044595157	-2.58179	0.0044535864			GO:0003735 GO:0006412 GO:0022625	35.2	not assigned.unknown
A_95_P222002	-1.82709	5.909881E-4	-2.58101	1.1688211E-4			GO:0003674 GO:0008150 GO:0009543	35.2	not assigned.unknown	KL4B.102D17F.051125T7 KL4B Nicotiana tabacum cDNA clone KL4B.102D17, mRNA sequence [EB679780]
A_95_P236799	-2.56109	1.7082383E-4	-2.58084	2.789008E-4			GO:0005618 GO:0006633 GO:0016020 GO:0009507 GO:0019171	11.1.5	lipid metabolism.FA synthesis and FA elongation.beta hydroxyacyl ACP dehydratase	KF8C.104G11F.051214T7 KF8 Nicotiana tabacum cDNA clone KF8C.104G11, mRNA sequence [EB425825]
A_95_P226784	-3.16172	0.008340596	-2.57817	0.002586092			GO:0009579 GO:0009941 GO:0005975 GO:0046554 GO:0009570 GO:0005739 GO:0048046 GO:0005488 GO:0006108	8.2.9	TCA / org. transformation.other organic acid transformaitons.cyt MDH	IICB_NGFSSH_SSHcDNA_79 Transgenic tobacco leaf SSH cDNA library Nicotiana tabacum cDNA clone NGF79 similar to mRNA for chloroplast malate dehydrogenase (mdh gene), mRNA sequence [GR222189]
A_95_P251637	-2.44451	9.760186E-4	-2.57783	0.0040498725			GO:0009505	26.7	misc.oxidases - copper, flavone etc.	Nicotiana tabacum cDNA-AFLP-fragment BSTT33-3-300, cultivar Bright Yellow 2 [AJ718212]
A_95_P124157	-2.57709	3.4313498E-4	-2.57688	4.166002E-4			GO:0003674 GO:0005634 GO:0008150 GO:0009507	35.2	not assigned.unknown	Rep: Chromosome chr5 scaffold_72, whole genome shotgun sequence - Vitis vinifera (Grape), partial (29%) [TC54174]
A_95_P246517	-1.53597	1.8956028E-4	-2.57655	1.18350414E-4			GO:0008219 GO:0005739	31.5.1	cell.cell death.plants	KL5B.114E19F.060217T7 KL5B Nicotiana tabacum cDNA clone KL5B.114E19, mRNA sequence [EB431617]
A_95_P147677	-2.68548	6.6431164E-4	-2.57537	0.0145936385			GO:0004252 GO:0005576 GO:0080001 GO:0006508 GO:0048359	29.5.1	protein.degradation.subtilases	Rep: SBT1 protein - Solanum lycopersicum (Tomato) (Lycopersicon esculentum), partial (26%) [TC55433]
A_95_P207777	-1.92083	0.0032059157	-2.57503	0.0012993702			GO:0019825 GO:0016123 GO:0010291	16.1.4.7	secondary metabolism.isoprenoids.carotenoids.carotenoid epsilon ring hydroxylase	KT7C.108E22F.051219T7 KT7 Nicotiana tabacum cDNA clone KT7C.108E22, mRNA sequence [EB450642]
A_95_P094853	-1.85121	0.010644335	-2.57448	6.465312E-4			GO:0005575 GO:0006355 GO:0008270 GO:0005515 GO:0003677	27.3.44	RNA.regulation of transcription.Chromatin Remodeling Factors
A_95_P000206			-2.57446	0.0010540213				1.3.2	PS.calvin cycle.rubisco small subunit
A_95_P016581	-1.70833	2.1750123E-4	-2.57419	7.5836055E-5				13.1.3.4	amino acid metabolism.synthesis.aspartate family.methionine	Rep: Methionine synthase - Nicotiana suaveolens, partial (48%) [TC42734]
A_95_P077830	-2.28009	0.009819561	-2.57382	0.010272125			GO:0009507 GO:0015979 GO:0003954	1.1.40	PS.lightreaction.cyclic electron flow-chlororespiration
A_95_P238079	-4.16339	0.002112701	-2.57363	0.0020084742						Nicotiana tabacum mRNA for ascorbate oxidase precursor, complete cds [D43624]
A_95_P106707	-2.28354	0.024898304	-2.57293	2.373676E-4				35.2	not assigned.unknown
A_95_P009881	-3.36	0.008699916	-2.57159	0.0010900735			GO:0030570 GO:0008150 GO:0012505	10.6.3	cell wall.degradation.pectate lyases and polygalacturonases	KT7C.110J03F.051221T7 KT7 Nicotiana tabacum cDNA clone KT7C.110J03, mRNA sequence [EB451441]
A_95_P026886	-2.17041	3.8632512E-4	-2.56832	0.0027701547			GO:0003677	28.1.3	DNA.synthesis/chromatin structure.histone	TT-12_A08 Samsun trichome library Nicotiana tabacum cDNA, mRNA sequence [FG636167]
A_95_P114192	-1.68517	9.619243E-4	-2.56575	6.027776E-4			GO:0005575 GO:0004674 GO:0006468 GO:0005524	29.4.1.61	protein.postranslational modification.kinase.receptor like cytoplasmatic kinase X
A_95_P190647	-3.03056	0.0033864141	-2.56476	0.0017878809				30.5	signalling.G-proteins	Nicotiana tabacum mRNA for putative rac protein (rac4 gene) [AJ496228]
A_95_P103842	-1.35695	0.001867561	-2.56372	0.019129492				29.5.1	protein.degradation.subtilases
A_95_P031581	-2.89467	1.8589893E-5	-2.56305	0.003218061				35.2	not assigned.unknown	Rep: Chromosome chr6 scaffold_15, whole genome shotgun sequence - Vitis vinifera (Grape), partial (17%) [TC70521]
A_95_P161422			-2.56162	0.009089375			GO:0010287 GO:0009538	1.1.2.2	PS.lightreaction.photosystem I.PSI polypeptide subunits	TT-21_C04 K326 late senescent leaf library Nicotiana tabacum cDNA, mRNA sequence [FG644316]
A_95_P112002	-3.29768	0.008808621	-2.5611	6.275454E-4				35.2	not assigned.unknown
A_95_P178877	-2.72179	0.012477083	-2.56099	0.008263644			GO:0015297 GO:0015717 GO:0009670	34.8	transport.metabolite transporters at the envelope membrane	Nicotiana tabacum mRNA for phosphate translocator [X75088]
A_95_P001726	-2.41485	3.384919E-4	-2.56085	0.003589091				27.4	RNA.RNA binding	Rep: Two-pore calcium channel - Nicotiana tabacum (Common tobacco), partial (17%) [TC72209]
A_95_P269761	-1.47792	1.6329435E-4	-2.56064	0.0018154022			GO:0006949 GO:0009826 GO:0009828 GO:0009831	10.7	cell wall.modification	KF8C.106J13F.051215T7 KF8 Nicotiana tabacum cDNA clone KF8C.106J13, mRNA sequence [EB426609]
A_95_P203397			-2.56031	2.1034798E-4				35.2	not assigned.unknown	Rep: Phosphoenolpyruvate carboxylase - Cucumis sativus (Cucumber), partial (29%) [TC67762]
A_95_P045916	-1.76156	2.0102413E-4	-2.56007	1.16827316E-4			GO:0000910 GO:0005484 GO:0008565 GO:0009504	31.4	cell.vesicle transport	Rep: Chromosome chr2 scaffold_11, whole genome shotgun sequence - Vitis vinifera (Grape), partial (67%) [TC65396]
A_95_P095833	-2.07358	0.003079941	-2.55941	0.003955629			GO:0005773 GO:0005509	30.3	signalling.calcium	TT-30_J07 tobacco leaf library Nicotiana tabacum cDNA, mRNA sequence [FG635068]
A_95_P019666	-3.10657	2.8649904E-4	-2.55872	0.0015929776				35.2	not assigned.unknown	Rep: Chromosome chr4 scaffold_32, whole genome shotgun sequence - Vitis vinifera (Grape), partial (53%) [TC59861]
A_95_P010471	-1.64176	0.0027395631	-2.55798	0.0013027553				35.2	not assigned.unknown	Rep: Calcium homeostasis regulator CHoR1 - Solanum tuberosum (Potato), partial (91%) [TC41730]
A_95_P020551	-1.6593	0.0017943322	-2.55733	3.96753E-5	-1.1703	3.0234028E-4		29.2.1.2.2.37	protein.synthesis.ribosomal protein.eukaryotic.60S subunit.L37	FS406426 normalized full-length tobacco cDNA library Nicotiana tabacum cDNA clone TBK02GR0016_1_G05 5', mRNA sequence [FS406426]
A_95_P020071	-1.26485	0.01162419	-2.55574	0.009131655				10.7	cell wall.modification	Rep: Alpha-expansin precursor - Nicotiana tabacum (Common tobacco), partial (66%) [TC49242]
A_95_P042746	-2.91939	0.0013087713	-2.55226	0.011836606			GO:0010212 GO:0007276 GO:0000706	35.2	not assigned.unknown	Rep: Gamma response I protein-like - Oryza sativa subsp. japonica (Rice), partial (17%) [TC75885]
A_95_P200707	-1.29618	2.362578E-5	-2.55107	9.018768E-4				35.2	not assigned.unknown	Rep: Chromosome chr3 scaffold_8, whole genome shotgun sequence - Vitis vinifera (Grape), partial (70%) [TC70425]
A_95_P020706	-2.03499	5.6828314E-5	-2.55049	2.8558873E-4				29.2.1.2.2.537	protein.synthesis.ribosomal protein.eukaryotic.60S subunit.L37A	FS389605 normalized full-length tobacco cDNA library Nicotiana tabacum cDNA clone TBK01A01NGRL0047_3_F03 5', mRNA sequence [FS389605]
A_95_P229599	-2.3715	3.5957037E-4	-2.54976	6.871167E-4			GO:0008150 GO:0009507	28.1	DNA.synthesis/chromatin structure	KP1B.101O17F.050722T7 KP1B Nicotiana tabacum cDNA clone KP1B.101O17, mRNA sequence [DV159974]
A_95_P009681	-2.48895	4.3092266E-5	-2.54886	4.2359412E-4	-1.05922	0.0069789514	GO:0003735 GO:0009941 GO:0016020 GO:0005840 GO:0006412	29.2.1.2.2.10	protein.synthesis.ribosomal protein.eukaryotic.60S subunit.L10	KN6B.102K01F.051230T7 KN6B Nicotiana tabacum cDNA clone KN6B.102K01, mRNA sequence [EB439113]
A_95_P118017	-1.75601	0.0019403053	-2.54881	0.009148386			GO:0004222 GO:0008270 GO:0016887 GO:0006508 GO:0005524 GO:0009507	29.5.7	protein.degradation.metalloprotease
A_95_P103097			-2.54438	0.014919922			GO:0003674 GO:0016020 GO:0008150 GO:0012505	35.2	not assigned.unknown	Rep: Chromosome chr4 scaffold_32, whole genome shotgun sequence - Vitis vinifera (Grape), partial (83%) [TC50137]
A_95_P120652	-1.89635	0.0031693412	-2.54395	9.734864E-4			GO:0009508 GO:0003674 GO:0045893 GO:0042793	27.3	RNA.regulation of transcription	KL4B.108F19F.051105T7 KL4B Nicotiana tabacum cDNA clone KL4B.108F19, mRNA sequence [DW000611]
A_95_P015436	-1.99189	3.3603108E-4	-2.54298	0.0036747353				35.2	not assigned.unknown	Rep: Chromosome chr1 scaffold_5, whole genome shotgun sequence - Vitis vinifera (Grape), partial (96%) [TC48883]
A_95_P290323	-1.77827	0.0067515243	-2.54037	0.0018134733			GO:0005575 GO:0003674 GO:0008150	35.2	not assigned.unknown	KP1B.001P23F.050628T7 KP1B Nicotiana tabacum cDNA clone KP1B.001P23, mRNA sequence [DV162735]
A_95_P133602	-1.45376	3.8639337E-6	-2.54021	5.2840565E-4				29.2.1.2.2.535	protein.synthesis.ribosomal protein.eukaryotic.60S subunit.L35A	Rep: Ribosomal protein L33 - Castanea sativa (Sweet chestnut), complete [TC60294]
A_95_P140342	-2.80488	0.0032984887	-2.53775	0.0012349566				35.2	not assigned.unknown
A_95_P033151	-3.1512	3.4295594E-5	-2.53687	0.005851267				31.2	cell.division	Nicotiana tabacum mRNA for chloroplast FtsZ-like protein (ftsZ gene), clone FtsZ1-3 [AJ271749]
A_95_P016886	-1.24704	3.351039E-5	-2.53678	5.4979016E-4	-1.02054	1.13443435E-4		29.2.1.2.1.16	protein.synthesis.ribosomal protein.eukaryotic.40S subunit.S16	CHO_SL026xg23f1.ab1 CHO_SL Nicotiana tabacum cDNA, mRNA sequence [EH619999]
A_95_P148073			-2.53651	0.030416122				29.2.3	protein.synthesis.initiation	Rep: Chromosome chr5 scaffold_67, whole genome shotgun sequence - Vitis vinifera (Grape), partial (49%) [TC50718]
A_95_P135627			-2.53623	5.914909E-4			GO:0005198 GO:0005739 GO:0016226	18.7	Co-factor and vitamine metabolism.iron-sulphur clusters	KL4B.103G13F.051103T7 KL4B Nicotiana tabacum cDNA clone KL4B.103G13, mRNA sequence [DV999569]
A_95_P103152	-1.61547	5.054443E-4	-2.53618	9.2653953E-4			GO:0009527 GO:0010207 GO:0009534 GO:0010319 GO:0009532 GO:0009528 GO:0045038 GO:0003674 GO:0010182 GO:0010027 GO:0007186 GO:0045037	35.2	not assigned.unknown
A_95_P193417	-2.35131	0.0019444479	-2.53385	0.0013351736			GO:0005528 GO:0006457 GO:0003755 GO:0009543	29.6	protein.folding	KL4B.103I09F.051103T7 KL4B Nicotiana tabacum cDNA clone KL4B.103I09, mRNA sequence [DV999612]
A_95_P228604	-1.27059	0.021475848	-2.53336	0.0016182546			GO:0009658 GO:0016226 GO:0005198 GO:0009507	29.8	protein.assembly and cofactor ligation	KL4B.105N01F.051104T7 KL4B Nicotiana tabacum cDNA clone KL4B.105N01, mRNA sequence [DW000434]
A_95_P020851	-1.5193	3.6243247E-5	-2.53272	0.0012647859				29.2.1.2.1.16	protein.synthesis.ribosomal protein.eukaryotic.40S subunit.S16	Rep: 40S ribosomal protein S16 - Euphorbia esula (Leafy spurge), partial (97%) [TC56911]
A_95_P133472			-2.53269	0.010235081				35.2	not assigned.unknown
A_95_P259226	-1.03905	0.0012539548	-2.53225	0.0013091856			GO:0003735 GO:0005730 GO:0016020 GO:0022627 GO:0006412	29.2.1.2.1.4	protein.synthesis.ribosomal protein.eukaryotic.40S subunit.S4	KG9B.002C07F.050720T7 KG9B Nicotiana tabacum cDNA clone KG9B.002C07, mRNA sequence [DV157889]
A_95_P057441	-2.87455	0.0018404195	-2.5322	0.0020836364			GO:0004674 GO:0006468 GO:0004713 GO:0005524 GO:0012505	29.4.1.61	protein.postranslational modification.kinase.receptor like cytoplasmatic kinase X	KG9B.002G02F.050720T7 KG9B Nicotiana tabacum cDNA clone KG9B.002G02, mRNA sequence [DV157977]
A_95_P039931	-1.77593	0.0021805528	-2.53083	0.0016358304			GO:0010052 GO:0045941 GO:0003700 GO:0005634 GO:0045597 GO:0051782 GO:0016563	27.3.6	RNA.regulation of transcription.bHLH,Basic Helix-Loop-Helix family	Rep: Chromosome chr5 scaffold_58, whole genome shotgun sequence - Vitis vinifera (Grape), partial (32%) [TC58839]
A_95_P246017	-3.12828	0.0063822893	-2.53063	0.010345539				10.6.3	cell wall.degradation.pectate lyases and polygalacturonases	KT7C.110J03F.051221T7 KT7 Nicotiana tabacum cDNA clone KT7C.110J03, mRNA sequence [EB451441]
A_95_P043106	-1.36051	0.004544074	-2.52891	0.0014691189			GO:0042781 GO:0042780	35.2	not assigned.unknown	Rep: Predicted protein - Physcomitrella patens subsp. patens, partial (5%) [TC74065]
A_95_P215622	-2.17138	2.242144E-4	-2.52693	2.734566E-4				27.1.19	RNA.processing.ribonucleases	KT7B.100I05F.051010T7 KT7 Nicotiana tabacum cDNA clone KT7B.100I05, mRNA sequence [EB447581]
A_95_P014926	-1.46774	1.539386E-5	-2.52593	3.725156E-6				31.3	cell.cycle	KP1B.105O13F.060116T7 KP1B Nicotiana tabacum cDNA clone KP1B.105O13, mRNA sequence [EB681901]
A_95_P219337			-2.52485	0.011699195				29.2.1.1.1.1.15	protein.synthesis.ribosomal protein.prokaryotic.chloroplast.30S subunit.S15	Rep: Chloroplast 30S ribosomal protein S15 - Nicotiana sylvestris (Wood tobacco), partial (77%) [TC57077]
A_95_P251732	-3.16088	2.9702718E-5	-2.52323	0.007174651			GO:0009570 GO:0010020 GO:0005515 GO:0005198	31.2	cell.division	Nicotiana tabacum mRNA for chloroplast FtsZ-like protein (ftsZ gene), clone FtsZ1-3 [AJ271749]
A_95_P045261	-2.32941	0.0069125537	-2.52115	2.8080081E-5				3.5	minor CHO metabolism.others	Rep: Chromosome chr6 scaffold_25, whole genome shotgun sequence - Vitis vinifera (Grape), partial (42%) [TC68156]
A_95_P151372	-2.22698	0.0018275678	-2.52072	1.50014075E-5			GO:0003824 GO:0008152 GO:0009507	4.3.12	glycolysis.unclear/dually targeted.phosphoglycerate mutase	Rep: Chromosome chr6 scaffold_25, whole genome shotgun sequence - Vitis vinifera (Grape), partial (67%) [TC44138]
A_95_P111092	-2.0598	0.0030310077	-2.52017	0.0025934384			GO:0045298 GO:0000226 GO:0005829 GO:0005200 GO:0005874	31.1	cell.organisation
A_95_P005431	-2.43872	0.0035003969	-2.51907	0.0013955572				20	stress	Rep: Stress enhanced protein 1 - Brassica campestris (Field mustard), partial (53%) [TC69355]
A_95_P239544	-2.78461	0.0032383243	-2.51894	0.0026625532			GO:0016538 GO:0001558 GO:0010332 GO:0051726	31.3	cell.cycle	Nicotiana tabacum cyclin B-like protein mRNA, complete cds [AY776171]
A_95_P039046	-4.91481	0.0073173945	-2.51791	0.0012972497				35.2	not assigned.unknown
A_95_P192282	-1.80875	0.003250438	-2.51715	0.0018720241				30.2.3	signalling.receptor kinases.leucine rich repeat III	Rep: Chromosome undetermined scaffold_171, whole genome shotgun sequence - Vitis vinifera (Grape), partial (31%) [TC55378]
A_95_P181207	-1.42663	1.7097912E-4	-2.51579	7.089308E-5				20.2.1	stress.abiotic.heat
A_95_P292183	-1.3423	0.0018574402	-2.51579	0.001050332			GO:0005575 GO:0003674 GO:0008150	35.2	not assigned.unknown	KF8C.108C05F.051215T7 KF8 Nicotiana tabacum cDNA clone KF8C.108C05, mRNA sequence [EB426797]
A_95_P226949	-2.17304	0.0013798471	-2.51557	0.0042178915				13.2.3.2	amino acid metabolism.degradation.aspartate family.threonine	KT7C.105E22F.051219T7 KT7 Nicotiana tabacum cDNA clone KT7C.105E22, mRNA sequence [EB449952]
A_95_P161502	-1.24311	9.385705E-4	-2.51526	9.2785526E-4	-1.00606	5.134302E-4	GO:0022627 GO:0005618 GO:0016020 GO:0003735 GO:0006412 GO:0009507	29.2.1.2.1.16	protein.synthesis.ribosomal protein.eukaryotic.40S subunit.S16	CHO_SL026xg23f1.ab1 CHO_SL Nicotiana tabacum cDNA, mRNA sequence [EH619999]
A_95_P037846	-2.39523	0.020126365	-2.51273	0.024929842				35.2	not assigned.unknown	BP129108 MAT001 Nicotiana tabacum cDNA clone BY938, mRNA sequence [BP129108]
A_95_P028961	-3.01196	0.0053860177	-2.51096	0.0028915638				34.8	transport.metabolite transporters at the envelope membrane	Rep: Phosphate translocator precursor - Nicotiana tabacum (Common tobacco), partial (35%) [TC72208]
A_95_P302118			-2.51094	0.002045893			GO:0003674 GO:0008150 GO:0009507			AGN_RNC128xg02f1.ab1 AGN_RNC Nicotiana tabacum cDNA 5', mRNA sequence [FG172161]
A_95_P172341	-4.43886	4.6448903E-7	-2.50934	1.609985E-4			GO:0006949 GO:0009826 GO:0009828 GO:0009505 GO:0009831	10.7	cell wall.modification
A_95_P272016	-2.11643	0.009312157	-2.50865	0.0027433466				30.11	signalling.light	KR2B.113C06F.060128T7 KR2B Nicotiana tabacum cDNA clone KR2B.113C06, mRNA sequence [EB446892]
A_95_P124732	-2.54331	0.019462897	-2.50865	9.2662557E-4				35.2	not assigned.unknown
A_95_P207412	-3.12945	4.1781418E-4	-2.50806	5.6173705E-4				29.5.1	protein.degradation.subtilases	Rep: Subtilisin-like protease - Nicotiana tabacum (Common tobacco), partial (95%) [TC46521]
A_95_P296078	-2.06884	1.7225737E-5	-2.50777	0.005213633			GO:0005215 GO:0006810 GO:0009507	34.99	transport.misc	KT7C.104N01F.051219T7 KT7 Nicotiana tabacum cDNA clone KT7C.104N01, mRNA sequence [EB449775]
A_95_P143327	-2.53912	0.002167312	-2.50742	0.0010034636			GO:0008150 GO:0012505	27.3.25	RNA.regulation of transcription.MYB domain transcription factor family	Rep: Chromosome chr19 scaffold_66, whole genome shotgun sequence - Vitis vinifera (Grape), partial (24%) [TC62044]
A_95_P007931	-3.25104	0.005489688	-2.50695	0.001182195				26.5	misc.acyl transferases	Rep: Chromosome undetermined scaffold_409, whole genome shotgun sequence - Vitis vinifera (Grape), partial (20%) [TC72127]
A_95_P299108	-2.48932	0.0017492883	-2.50621	1.8032272E-4			GO:0003824 GO:0009507			TT-06_P10 Samsun trichome library Nicotiana tabacum cDNA, mRNA sequence [FG635787]
A_95_P129102	-4.15103	0.001138528	-2.50491	0.0011914318			GO:0005886 GO:0031225	10.5.1.1	cell wall.cell wall proteins.AGPs.AGP	AGN_RNC018xg08f1.ab1 AGN_RNC Nicotiana tabacum cDNA 5', mRNA sequence [FG161351]
A_95_P183797			-2.5045	0.001434233			GO:0022625 GO:0016020 GO:0030528 GO:0003735 GO:0006412 GO:0009507	29.2.1.2.2.7	protein.synthesis.ribosomal protein.eukaryotic.60S subunit.L7	KG9B.002G17F.050720T7 KG9B Nicotiana tabacum cDNA clone KG9B.002G17, mRNA sequence [DV157991]
A_95_P226864	-1.86912	0.023711855	-2.50372	0.0038339372			GO:0006633 GO:0010205 GO:0045485 GO:0009507	11.2.4	lipid metabolism.FA desaturation.omega 6 desaturase	KL4B.110E10F.051106T7 KL4B Nicotiana tabacum cDNA clone KL4B.110E10, mRNA sequence [DW001145]
A_95_P225797	-1.93087	0.0015943093	-2.50351	0.0020367505			GO:0005786 GO:0009534 GO:0045038 GO:0010027 GO:0009772 GO:0005525	29.3.3	protein.targeting.chloroplast	KN6B.110F21F.060106T7 KN6B Nicotiana tabacum cDNA clone KN6B.110F21, mRNA sequence [EB441847]
A_95_P191562	-1.46304	0.0010889849	-2.49989	4.309192E-4			GO:0003735 GO:0005730 GO:0016020 GO:0006412 GO:0022625	29.2.1.2.2.15	protein.synthesis.ribosomal protein.eukaryotic.60S subunit.L15
A_95_P021801	-1.52556	7.66678E-5	-2.49956	0.005077899				35.2	not assigned.unknown	Rep: Chromosome chr15 scaffold_40, whole genome shotgun sequence - Vitis vinifera (Grape), partial (3%) [TC52147]
A_95_P280973	-1.52917	3.5352822E-4	-2.49766	3.2252382E-4			GO:0000166 GO:0008270 GO:0005515 GO:0003723			TT-06_M10 Samsun trichome library Nicotiana tabacum cDNA, mRNA sequence [FG635775]
A_95_P244812	-2.89409	0.0017564658	-2.49577	0.0075264233			GO:0005663 GO:0009793 GO:0016887	28.1	DNA.synthesis/chromatin structure	KP1B.109E07F.050727T7 KP1B Nicotiana tabacum cDNA clone KP1B.109E07, mRNA sequence [DV161814]
A_95_P021996	-2.24858	7.491838E-4	-2.49511	1.7121028E-4			GO:0035091 GO:0007165	35.2	not assigned.unknown	Rep: Chromosome chr5 scaffold_2, whole genome shotgun sequence - Vitis vinifera (Grape), partial (78%) [TC54266]
A_95_P011456			-2.49492	0.013697866				34.9	transport.metabolite transporters at the mitochondrial membrane	KP1B.104M15F.050725T7 KP1B Nicotiana tabacum cDNA clone KP1B.104M15, mRNA sequence [DV160992]
A_95_P250982	-4.39982	0.003481365	-2.49281	0.005705823			GO:0045038 GO:0009644 GO:0080085 GO:0009507	28.1	DNA.synthesis/chromatin structure	TT-16_E04 Burley21 trichome library Nicotiana tabacum cDNA, mRNA sequence [FG639154]
A_95_P026751	-1.64234	0.00536953	-2.49158	0.025216699			GO:0009579 GO:0003674 GO:0009773	1.1.40	PS.lightreaction.cyclic electron flow-chlororespiration
A_95_P246277	-4.20018	0.0016360971	-2.49111	0.021048695				35.2	not assigned.unknown	TT-28_C01 tobacco leaf library Nicotiana tabacum cDNA, mRNA sequence [FG634906]
A_95_P236004	-3.05129	0.0010001551	-2.49098	4.819092E-4						TT-36_O20 Samsun trichome library Nicotiana tabacum cDNA, mRNA sequence [FG637944]
A_95_P043491	-1.1254	2.248934E-4	-2.49089	0.001192505			GO:0005737 GO:0008173 GO:0051536 GO:0006364	35.2	not assigned.unknown	Rep: Expressed protein - Arabidopsis thaliana (Mouse-ear cress), partial (32%) [TC46865]
A_95_P302413	-2.83211	9.944447E-4	-2.49036	0.0043398133			GO:0005575 GO:0009617 GO:0009294 GO:0051753			TT-30_F22 Samsun trichome library Nicotiana tabacum cDNA, mRNA sequence [FG637459]
A_95_P295693	-3.09924	0.0052119405	-2.49	0.00976484			GO:0009636 GO:0051499	35.2	not assigned.unknown	KT7B.107N02F.060124T7 KT7 Nicotiana tabacum cDNA clone KT7B.107N02, mRNA sequence [EB448394]
A_95_P128502	-1.7857	8.2192157E-4	-2.48761	7.6823204E-4			GO:0006725 GO:0016830 GO:0005739 GO:0009507	35.2	not assigned.unknown	AGN_RNC016xe17f1.ab1 AGN_RNC Nicotiana tabacum cDNA 5', mRNA sequence [FG162295]
A_95_P214552			-2.48735	0.00437623			GO:0008150	35.2	not assigned.unknown	KL4B.102B18F.051125T7 KL4B Nicotiana tabacum cDNA clone KL4B.102B18, mRNA sequence [EB679739]
A_95_P006601	-3.50429	0.005318534	-2.48438	0.008061367				35.2	not assigned.unknown	Rep: Chromosome chr2 scaffold_176, whole genome shotgun sequence - Vitis vinifera (Grape), partial (7%) [TC73765]
A_95_P229314	-2.00926	0.0025297245	-2.47751	0.012654629			GO:0031348 GO:0005663 GO:0016887	35.2	not assigned.unknown	KP1B.109P05F.050727T7 KP1B Nicotiana tabacum cDNA clone KP1B.109P05, mRNA sequence [DV162045]
A_95_P132937	-2.67663	2.2167449E-4	-2.47652	2.6164032E-4	-1.29999	0.0034223383	GO:0003677	28.1.3	DNA.synthesis/chromatin structure.histone	Rep: Histone H2A - Vitis vinifera (Grape), partial (96%) [TC64662]
A_95_P020786	-1.39884	3.7754918E-4	-2.47635	5.0354887E-5				29.3.3	protein.targeting.chloroplast	Rep: Protein TOC75, chloroplast precursor - Pisum sativum (Garden pea), partial (86%) [TC62230]
A_95_P267671	-1.11248	0.0037178013	-2.47597	6.9877825E-4	3.43271	0.019252954	GO:0008654 GO:0004605 GO:0010276 GO:0016020 GO:0010189	11.3.3	lipid metabolism.Phospholipid synthesis.phosphatidate cytidylyltransferase	KR3B.105E15F.051109T7 KR3B Nicotiana tabacum cDNA clone KR3B.105E15, mRNA sequence [DW003261]
A_95_P132167	-2.73302	0.006296109	-2.47588	0.0029999835			GO:0009535 GO:0003674 GO:0008150	35.2	not assigned.unknown
A_95_P146402	-3.37161	0.01439045	-2.47559	0.029222837	-1.3856	0.0050668195	GO:0010670 GO:0005384 GO:0006875 GO:0005774 GO:0015691 GO:0015692 GO:0042742 GO:0015103 GO:0010043 GO:0006828	34.12	transport.metal	Rep: Metal transporter - Solanum lycopersicum (Tomato) (Lycopersicon esculentum), partial (34%) [TC56759]
A_95_P226844	-1.23613	5.1721936E-4	-2.47432	0.0026598696			GO:0006875 GO:0009706 GO:0015088 GO:0005381 GO:0042803 GO:0045037	35.2	not assigned.unknown	KF8C.103H10F.051214T7 KF8 Nicotiana tabacum cDNA clone KF8C.103H10, mRNA sequence [EB425485]
A_95_P080860	-1.03498	0.0030184453	-2.47368	7.959354E-4			GO:0009535 GO:0003674 GO:0008150	35.2	not assigned.unknown	KR3B.109K20F.051111T7 KR3B Nicotiana tabacum cDNA clone KR3B.109K20, mRNA sequence [DW004768]
A_95_P176707	-2.96532	0.0036157542	-2.47357	0.019677104				35.2	not assigned.unknown
A_95_P260436	-4.13375	0.004301338	-2.47133	0.006756014			GO:0043565 GO:0009744 GO:0003700 GO:0005634 GO:0009965 GO:0006355 GO:0048826	27.3.22	RNA.regulation of transcription.HB,Homeobox transcription factor family	KT7C.109A18F.051221T7 KT7 Nicotiana tabacum cDNA clone KT7C.109A18, mRNA sequence [EB450903]
A_95_P148277	-2.50809	4.4886573E-4	-2.46975	3.1410407E-5			GO:0000162 GO:0052544 GO:0042742 GO:0004834 GO:0009507	13.1.6.5.5	amino acid metabolism.synthesis.aromatic aa.tryptophan.tryptophan synthase	KG9B.102A14F.051126T7 KG9B Nicotiana tabacum cDNA clone KG9B.102A14, mRNA sequence [EB677528]
A_95_P144812	-3.11893	0.005831262	-2.46912	0.005026343				34.19.2	transport.Major Intrinsic Proteins.TIP	KL4B.104L20F.051104T7 KL4B Nicotiana tabacum cDNA clone KL4B.104L20, mRNA sequence [DW000053]
A_95_P148382	-1.32776	0.0038395156	-2.46799	4.349708E-4			GO:0016787 GO:0008150 GO:0008270 GO:0012505	23.2	nucleotide metabolism.degradation	KG9B.102G18F.051126T7 KG9B Nicotiana tabacum cDNA clone KG9B.102G18, mRNA sequence [EB677673]
A_95_P157247	-2.26255	3.352298E-4	-2.46739	0.0010359482	-1.22371	0.0045906487		35.2	not assigned.unknown	Rep: Chromosome chr3 scaffold_8, whole genome shotgun sequence - Vitis vinifera (Grape), partial (18%) [TC55571]
A_95_P002446	-1.18876	5.1676633E-4	-2.46672	0.0034047568				35.2	not assigned.unknown	Rep: RAN GTPase-activating protein 2 - Nicotiana benthamiana, partial (19%) [TC53852]
A_95_P094663	-2.00285	2.7202233E-4	-2.46487	6.905151E-4				35.2	not assigned.unknown	Rep: Chromosome chr14 scaffold_27, whole genome shotgun sequence - Vitis vinifera (Grape), partial (12%) [TC54428]
A_95_P307403	-2.03596	0.0012283025	-2.46458	0.0050662444						TT-47_H13 Samsun trichome library Nicotiana tabacum cDNA, mRNA sequence [FG638356]
A_95_P218077	-2.90264	0.0013338702	-2.46374	2.539584E-4			GO:0003674 GO:0008150	26.13	misc.acid and other phosphatases	KN6B.104I04F.060103T7 KN6B Nicotiana tabacum cDNA clone KN6B.104I04, mRNA sequence [EB439797]
A_95_P135752	-1.18414	0.011363883	-2.4636	1.3352405E-4				35.2	not assigned.unknown	KN6B.105D12F.060104T7 KN6B Nicotiana tabacum cDNA clone KN6B.105D12, mRNA sequence [EB440056]
A_95_P245122	-2.27031	0.0010792823	-2.46234	0.02125565			GO:0003700 GO:0045449 GO:0008270	27.3.11	RNA.regulation of transcription.C2H2 zinc finger family	KL4B.102L02F.051125T7 KL4B Nicotiana tabacum cDNA clone KL4B.102L02, mRNA sequence [EB679948]
A_95_P287608	-2.21627	0.001388075	-2.45995	0.017863084			GO:0005773 GO:0008150 GO:0016757	35.2	not assigned.unknown	TT-07_D17 K326 trichome library Nicotiana tabacum cDNA, mRNA sequence [FG640793]
A_95_P311623	-1.5101	0.0028101746	-2.45939	1.3490711E-4			GO:0048367 GO:0048364 GO:0000166			AGN_RNC007xg10f1.ab1 AGN_RNC Nicotiana tabacum cDNA 5', mRNA sequence [FG167395]
A_95_P104687	-2.21398	7.7462936E-4	-2.45938	0.005591461			GO:0005773 GO:0008150 GO:0005488 GO:0005886	19.99	tetrapyrrole synthesis.unspecified
A_95_P020726	-1.85614	9.1268285E-4	-2.45798	0.0034611507	-1.0115	0.003260823	GO:0000162 GO:0004834 GO:0009507	13.1.6.5.5	amino acid metabolism.synthesis.aromatic aa.tryptophan.tryptophan synthase	Rep: Chromosome chr19 scaffold_4, whole genome shotgun sequence - Vitis vinifera (Grape), partial (13%) [TC68847]
A_95_P220757	-2.14158	4.229023E-4	-2.45769	0.0031026788				35.2	not assigned.unknown	Rep: Chromosome chr19 scaffold_35, whole genome shotgun sequence - Vitis vinifera (Grape), partial (44%) [TC61831]
A_95_P303183	-2.95732	8.405242E-5	-2.4576	5.942748E-4						TT-08_L07 K326 early senescent leaf library Nicotiana tabacum cDNA, mRNA sequence [FG643321]
A_95_P116507	-2.01413	6.851441E-5	-2.45757	0.0044029797			GO:0046686	35.2	not assigned.unknown	Rep: Chromosome chr11 scaffold_56, whole genome shotgun sequence - Vitis vinifera (Grape), partial (49%) [TC45372]
A_95_P225787	-1.04419	0.027976127	-2.45706	0.02564018			GO:0003674 GO:0008150 GO:0009507	35.2	not assigned.unknown	KL4B.105G08F.051104T7 KL4B Nicotiana tabacum cDNA clone KL4B.105G08, mRNA sequence [DW000287]
A_95_P141002	-2.96082	0.0011111497	-2.455	1.3304676E-4				35.2	not assigned.unknown	Rep: Chromosome undetermined scaffold_52, whole genome shotgun sequence - Vitis vinifera (Grape), partial (12%) [TC70076]
A_95_P002256			-2.45208	1.3598362E-4				21.2.1	redox.ascorbate and glutathione.ascorbate	Rep: Cytosolic ascorbate peroxidase - Capsicum annuum (Bell pepper), partial (76%) [TC43176]
A_95_P246042	-1.8503	0.004429695	-2.45132	1.9908763E-4			GO:0009535 GO:0045454 GO:0009055	35.2	not assigned.unknown	KL4B.104O18F.051104T7 KL4B Nicotiana tabacum cDNA clone KL4B.104O18, mRNA sequence [DW000121]
A_95_P001281	-1.31941	6.5486034E-4	-2.44908	6.000167E-4				29.2.1.2.2.30	protein.synthesis.ribosomal protein.eukaryotic.60S subunit.L30	Rep: Ribosomal protein L30e - Pisum sativum (Garden pea), complete [TC54597]
A_95_P021866	-1.4217	0.0037373097	-2.44871	0.0018326734				35.2	not assigned.unknown	BP526432 MAT001 Nicotiana tabacum cDNA clone BY11154, mRNA sequence [BP526432]
A_95_P125257	-2.19909	0.016281288	-2.44866	5.1475514E-4			GO:0019538 GO:0005524 GO:0016887	35.2	not assigned.unknown	Rep: Chromosome chr10 scaffold_43, whole genome shotgun sequence - Vitis vinifera (Grape), partial (44%) [TC68060]
A_95_P221917	-2.89084	0.009923227	-2.44769	3.0910832E-4				26.3.1	misc.gluco-, galacto- and mannosidases.alpha-galactosidase	Rep: Alpha-glucosidase - Solanum tuberosum (Potato), partial (23%) [TC44661]
A_95_P128467	-2.57593	0.0010681251	-2.44731	9.485024E-4			GO:0003674 GO:0008150 GO:0012505	35.2	not assigned.unknown	KF8B.200G11F.060120T7 KF8 Nicotiana tabacum cDNA clone KF8B.200G11, mRNA sequence [EB428169]
A_95_P044486	-2.68042	4.1507246E-4	-2.44704	0.001319677			GO:0015662 GO:0006754 GO:0005524	35.2	not assigned.unknown	BP130894 MAT001 Nicotiana tabacum cDNA clone BY2906, mRNA sequence [BP130894]
A_95_P114562	-2.21	0.003204662	-2.44674	0.007524169				35.2	not assigned.unknown
A_95_P039796	-2.3709	3.258711E-4	-2.44576	2.7119232E-4			GO:0005618 GO:0006633 GO:0016020 GO:0009507 GO:0019171	11.1.5	lipid metabolism.FA synthesis and FA elongation.beta hydroxyacyl ACP dehydratase
A_95_P224947	-1.64874	5.9378194E-4	-2.44539	0.0013699555			GO:0016787 GO:0008152 GO:0009507	35.2	not assigned.unknown	KR2B.112B23F.051230T7 KR2B Nicotiana tabacum cDNA clone KR2B.112B23, mRNA sequence [EB446595]
A_95_P011311	-1.14405	0.0017073974	-2.44489	5.3930828E-5				29.1.17	protein.aa activation.glutamate-tRNA ligase	N.tabacum mRNA for L-Glutamate:tRNA-Glu ligase [X83524]
A_95_P162342	-1.92133	0.0024360635	-2.44431	0.00195176			GO:0005773 GO:0008150 GO:0005488 GO:0005886	19.99	tetrapyrrole synthesis.unspecified	Rep: Chromosome undetermined scaffold_223, whole genome shotgun sequence - Vitis vinifera (Grape), partial (81%) [TC50190]
A_95_P048676			-2.44148	8.992293E-4	-1.28899	0.012609449	GO:0016301	29.4	protein.postranslational modification	BP131977 MAT001 Nicotiana tabacum cDNA clone BY4101, mRNA sequence [BP131977]
A_95_P243117	-2.08824	0.0049577905	-2.44122	6.91908E-4			GO:0009535 GO:0003674 GO:0008150 GO:0009706 GO:0005739	35.2	not assigned.unknown	TT-10_J12 Samsun trichome library Nicotiana tabacum cDNA, mRNA sequence [FG636061]
A_95_P248552	-1.98667	4.2202589E-4	-2.4371	6.173277E-4			GO:0003735 GO:0005634 GO:0006414 GO:0022626	29.2.1.2.2.81	protein.synthesis.ribosomal protein.eukaryotic.60S subunit.P1	KR3B.103K10F.051108T7 KR3B Nicotiana tabacum cDNA clone KR3B.103K10, mRNA sequence [DW002693]
A_95_P211077	-1.97756	0.0033639688	-2.43632	4.9347355E-4				35.2	not assigned.unknown	Rep: Chromosome chr3 scaffold_8, whole genome shotgun sequence - Vitis vinifera (Grape), partial (71%) [TC63116]
A_95_P154337	-1.94241	2.5158282E-4	-2.43591	4.236708E-4				35.2	not assigned.unknown
A_95_P222482			-2.4348	0.016888512				35.2	not assigned.unknown	KN6B.115B22F.060127T7 KN6B Nicotiana tabacum cDNA clone KN6B.115B22, mRNA sequence [EB442791]
A_95_P003586			-2.43282	0.0016792846				20.2.1	stress.abiotic.heat	Rep: Chloroplast small heat shock protein class I - Capsicum frutescens (Cayenne pepper) (Tabasco pepper), complete [TC58948]
[truncated: 6,347 more rows]
