# Supplementary material for: Differential gene expression and physiological changes during acute or persistent plant virus interactions may contribute to viral symptom differences
Source: PLoS One. 2019 May 3;14(5):e0216618. doi: 10.1371/journal.pone.0216618 (PMC6499435; doi:10.1371/journal.pone.0216618)
Supplement: S2 Table — List of genes that showed differential expression in any of the virus-infected plants. Log2-fold change values, along with their corresponding p values, are indicated if higher than 2 and less than 0.05 in PVX- and TMV-U1-infected S. lycopersicum. Description and GO annotation of the gene and its function according to Bin categories are also indicated. (XLSX) [file pone.0216618.s012.xlsx]

## Sheet: S2 Table
S2 Table
Gene expression changes in virus-infected S. lycopersicum plants identified by RNA seq. List of genes that showed differential expression in any of the virus-infected plants. Log2-fold change values, along with their corresponding p values, are indicated if higher than 2 and less than 0.05 in PVX- and TMV-U1-infected S. lycopersicum. Description and GO annotation of the gene and its function acco…
	PVX infected S.lycopersicum		TMV infected S.lycopersicum
Gene ID	log2 Fold change	p-value	log2 Fold change	p-value	GO tags	Bin Code	Bin Name	Description
Solyc12g006730.1	-6.32692	0.0058	-3.76782	5e-05		35.2	not assigned.unknown	Unknown Protein (AHRD V1)
Solyc02g037550.2	-4.38827	0.00135	-1.64501	0.004	GO:0016021 GO:0055085	34.99	transport.misc	Auxin efflux carrier family protein (AHRD V1 **** D7KJ74_ARALY)%3B contains Interpro domain(s) IPR004776 Auxin efflux carrier
Solyc07g044900.1	-4.3751	0.0003	-1.85174	0.00615		35.2	not assigned.unknown	Unknown Protein (AHRD V1)
Solyc12g006750.1	-4.3592	0.0031	-3.05691	0.00015		35.2	not assigned.unknown	Unknown Protein (AHRD V1)
Solyc03g120020.2	-4.33627	5e-05	-1.22368	0.00155	GO:0005452 GO:0016021 GO:0006820	34.18	transport.unspecified anions	AE family transporter anion exchange (AHRD V1 *--* A4RY02_OSTLU)%3B contains Interpro domain(s) IPR003020 Bicarbonate transporter%2C eukaryotic
Solyc12g044270.1	-4.237	0.0011	-1.37964	0.0038	GO:0005089	30.5	signalling.G-proteins	Pollen-specific kinase partner protein-like protein (Fragment) (AHRD V1 *--- Q5DK68_SOLLC)%3B contains Interpro domain(s) IPR005512 Rop nucleotide exchanger%2C PRONE
Solyc01g109670.2	-4.15873	0.00025				35.2	not assigned.unknown	MYB transcription factor (AHRD V1 *-*- Q9SIJ5_ARATH)%3B contains Interpro domain(s) IPR015609 Molecular chaperone%2C heat shock protein%2C Hsp40%2C DnaJ
Solyc04g005810.2	-4.10993	0.00765			GO:0006662 GO:0015035 GO:0045454 GO:0009055	21.1	redox.thioredoxin	Thioredoxin H (AHRD V1 ***- Q4U0W0_NICAL)%3B contains Interpro domain(s) IPR015467 Thioredoxin%2C core
Solyc04g080840.1	-4.0891	0.00455			GO:0005975 GO:0009341 GO:0004565	26.3.2	misc.gluco-, galacto- and mannosidases.beta-galactosidase	Beta-galactosidase (AHRD V1 ***- B9H4G6_POPTR)%3B contains Interpro domain(s) IPR001944 Glycoside hydrolase%2C family 35
Solyc02g070180.1	-4.04508	5e-05			GO:0050660 GO:0008762 GO:0055114	26.8	misc.nitrilases, *nitrile lyases, berberine bridge enzymes, reticuline oxidases, troponine reductases	FAD-binding domain-containing protein (AHRD V1 **-- D7MFI0_ARALY)%3B contains Interpro domain(s) IPR006094 FAD linked oxidase%2C N-terminal
Solyc06g083560.2	-4.03077	0.00675				35.2	not assigned.unknown	Genomic DNA chromosome 3 TAC clone K7P8 (AHRD V1 ***- Q9LRY4_ARATH)
Solyc09g064910.1	-3.97259	0.00215			GO:0008033 GO:0009058 GO:0004161 GO:0005524	17.4.1	hormone metabolism.cytokinin.synthesis-degradation	tRNA dimethylallyltransferase (AHRD V1 *-*- D7WPA4_9BACI)%3B contains Interpro domain(s) IPR002627 tRNA isopentenyltransferase
Solyc06g074420.1	-3.94282	5e-05	-3.29557	5e-05	GO:0016705 GO:0020037 GO:0055114 GO:0009055	26.10	misc.cytochrome P450	Cytochrome P450
Solyc10g084590.2	-3.91675	0.00775			GO:0016705 GO:0020037 GO:0055114 GO:0009055	26.10	misc.cytochrome P450	Cytochrome P450
Solyc12g005640.1	-3.91464	0.0028	-2.03374	0.0063	GO:0003677	27.3.25	RNA.regulation of transcription.MYB domain transcription factor family	Myb-related transcription factor (AHRD V1 *--- B5RHV2_MUSBA)%3B contains Interpro domain(s) IPR015495 Myb transcription factor
Solyc12g006760.1	-3.89759	5e-05	-2.30263	0.0009		35.2	not assigned.unknown	Unknown Protein (AHRD V1)
Solyc07g064960.1	-3.88573	0.00145			GO:0016772 GO:0016020	11.3.3	lipid metabolism.Phospholipid synthesis.phosphatidate cytidylyltransferase	Phosphatidate cytidylyltransferase (AHRD V1 **** B8A9S4_ORYSI)%3B contains Interpro domain(s) IPR000374 Phosphatidate cytidylyltransferase
Solyc05g053120.1	-3.8741	0.0001			GO:0016758 GO:0008152	26.2	misc.UDP glucosyl and glucoronyl transferases	Glucosyltransferase (AHRD V1 ***- A7M6J9_9ERIC)%3B contains Interpro domain(s) IPR002213 UDP-glucuronosyl/UDP-glucosyltransferase
Solyc03g123390.2	-3.86666	5e-05	-1.24494	0.0027		35.2	not assigned.unknown	Hydrolase (AHRD V1 ***- Q4PSG2_ARATH)%3B contains Interpro domain(s) IPR000073 Alpha/beta hydrolase fold-1
Solyc04g008330.1	-3.85308	5e-05			GO:0016758 GO:0008152	26.2	misc.UDP glucosyl and glucoronyl transferases	Glucosyltransferase (AHRD V1 **** Q2VA65_SOYBN)%3B contains Interpro domain(s) IPR002213 UDP-glucuronosyl/UDP-glucosyltransferase
Solyc04g071300.1	-3.84611	0.0011	-1.69822	0.00345	GO:0046034 GO:0016469 GO:0015992 GO:0046961 GO:0046933	1.1.4.1	PS.lightreaction.ATP synthase.alpha subunit	ATP synthase subunit alpha chloroplastic (AHRD V1 ***- D4PB96_PHODC)%3B contains Interpro domain(s) IPR018118 ATPase%2C F1/A1 complex%2C alpha/beta subunit%2C N-terminal
Solyc00g187050.2	-3.76359	5e-05	-3.15082	5e-05	GO:0004177 GO:0006508 GO:0005622	29.5	protein.degradation	Leucyl aminopeptidase (AHRD V1 ***- D7DWG6_NOSA0)%3B contains Interpro domain(s) IPR011356 Peptidase M17%2C leucyl aminopeptidase
Solyc01g087590.2	-3.72246	5e-05	-1.593	0.00065	GO:0016491 GO:0055114 GO:0009055	22.2.1	polyamine metabolism.degradation.polyamin oxidase	Polyamine oxidase (AHRD V1 **** Q4H439_TOBAC)%3B contains Interpro domain(s) IPR002937 Amine oxidase
Solyc01g104210.2	-3.69626	5e-05	-1.95865	0.00025	GO:0016021	11.8.1	lipid metabolism.'exotics' (steroids, squalene etc).sphingolipids	Elongation of very long chain fatty acids protein 4 (AHRD V1 *-** B0W9Y0_CULQU)%3B contains Interpro domain(s) IPR002076 GNS1/SUR4 membrane protein
Solyc10g054870.1	-3.68632	5e-05	-1.90891	5e-05	GO:0004807 GO:0008152	1.3.5	PS.calvin cycle.TPI	Triosephosphate isomerase (AHRD V1 ***- A9PH17_POPTR)%3B contains Interpro domain(s) IPR000652 Triosephosphate isomerase
Solyc07g043390.2	-3.65436	5e-05	-2.21327	5e-05	GO:0016020 GO:0016760 GO:0030244	10.2.1	cell wall.cellulose synthesis.cellulose synthase	Cellulose synthase family protein expressed (AHRD V1 **** Q339N6_ORYSJ)%3B contains Interpro domain(s) IPR005150 Cellulose synthase
Solyc03g095810.2	-3.64818	0.00055				31.1	cell.organisation	Os03g0291800 protein (Fragment) (AHRD V1 **-- Q0DSS4_ORYSJ)%3B contains Interpro domain(s) IPR004253 Protein of unknown function DUF231%2C plant
Solyc02g069490.2	-3.62969	5e-05			GO:0050660 GO:0008762 GO:0055114	17.3.1.2.8	hormone metabolism.brassinosteroid.synthesis-degradation.sterols.DWF1	FAD linked oxidase domain protein (AHRD V1 **-- D1VPW7_9ACTO)%3B contains Interpro domain(s) IPR006094 FAD linked oxidase%2C N-terminal
Solyc02g086650.2	-3.58553	5e-05			GO:0016020 GO:0055085	34.8	transport.metabolite transporters at the envelope membrane	Glucose-6-phosphate/phosphate translocator 2 (AHRD V1 **** B6TIJ4_MAIZE)%3B contains Interpro domain(s) IPR004696 Tpt phosphate/phosphoenolpyruvate translocator
Solyc01g110360.2	-3.54646	5e-05			GO:0006096 GO:0004332	1.3.6	PS.calvin cycle.aldolase	Fructose-bisphosphate aldolase (AHRD V1 ***- B0FPD8_SOLTU)%3B contains Interpro domain(s) IPR000741 Fructose-bisphosphate aldolase%2C class-I
Solyc02g086820.2	-3.53253	5e-05	-1.61392	0.01035	GO:0015976 GO:0004089 GO:0008270	8.3	TCA / org. transformation.carbonic anhydrases	Carbonic anhydrase (AHRD V1 ***- Q5NE20_SOLLC)%3B contains Interpro domain(s) IPR015892 Carbonic anhydrase%2C prokaryotic-like%2C conserved site
Solyc03g123380.1	-3.5162	5e-05				35.2	not assigned.unknown	Serine rich protein (AHRD V1 ***- Q4VYD0_MEDTR)
Solyc11g010410.1	-3.48359	5e-05	2.3472	5e-05	GO:0016706 GO:0055114	17.5.1	hormone metabolism.ethylene.synthesis-degradation	1-aminocyclopropane-1-carboxylate oxidase (AHRD V1 **-- ACCO1_BRAJU)%3B contains Interpro domain(s) IPR005123 Oxoglutarate and iron-dependent oxygenase
Solyc07g008210.2	-3.4631	5e-05				35.2	not assigned.unknown	TPR domain protein (AHRD V1 *-*- B6U810_MAIZE)%3B contains Interpro domain(s) IPR011990 Tetratricopeptide-like helical
Solyc04g015660.1	-3.44593	0.00585				35.2	not assigned.unknown	Serine/threonine-protein phosphatase 7 long form homolog (AHRD V1 *--- PPP7L_ARATH)%3B contains Interpro domain(s) IPR019557 Aminotransferase-like%2C plant mobile domain
Solyc04g053000.1	-3.44106	0.00385				17.2.3	hormone metabolism.auxin.induced-regulated-responsive-activated	Auxin-induced SAUR-like protein (AHRD V1 ***- Q8S351_CAPAN)%3B contains Interpro domain(s) IPR003676 Auxin responsive SAUR protein
Solyc11g005310.1	-3.43807	0.00745				29.5.11.4.2	protein.degradation.ubiquitin.E3.RING	Ring finger protein (AHRD V1 *-*- O49869_HORVU)%3B contains Interpro domain(s) IPR018957 Zinc finger%2C C3HC4 RING-type
Solyc09g008670.2	-3.43144	5e-05	-2.55182	0.00015	GO:0009097 GO:0004794 GO:0030170	13.2.3.2	amino acid metabolism.degradation.aspartate family.threonine	Threonine ammonia-lyase biosynthetic (AHRD V1 **** B1XNT1_SYNP2)%3B contains Interpro domain(s) IPR000634 Serine/threonine dehydratase%2C pyridoxal-phosphate-binding site IPR005787 Threonine dehydratase I
Solyc05g018880.1	-3.40485	0.00325			GO:0055114 GO:0016491	26.7	misc.oxidases - copper, flavone etc.	Polyamine oxidase (AHRD V1 **** A1CAV3_ASPCL)%3B contains Interpro domain(s) IPR002937 Amine oxidase
Solyc06g066700.1	-3.39975	5e-05	-1.1982	0.01055		35.2	not assigned.unknown	Unknown Protein (AHRD V1)
Solyc12g009930.1	-3.39205	5e-05			GO:0016758 GO:0008152	26.2	misc.UDP glucosyl and glucoronyl transferases	UDP-glucuronosyltransferase 1-6 (AHRD V1 *-*- UD16_MOUSE)%3B contains Interpro domain(s) IPR002213 UDP-glucuronosyl/UDP-glucosyltransferase
Solyc04g071340.2	-3.37751	5e-05			GO:0042578 GO:0005975	1.3.7	PS.calvin cycle.FBPase	Fructose-1 6-bisphosphatase class 1 (AHRD V1 **** D3PE46_DEFDS)%3B contains Interpro domain(s) IPR000146 Fructose-1%2C6-bisphosphatase
Solyc01g006330.2	-3.3733	5e-05			GO:0005198 GO:0009507	31.1	cell.organisation	PAP fibrillin family protein (AHRD V1 *-*- B7KDB3_CYAP7)%3B contains Interpro domain(s) IPR006843 PAP fibrillin
Solyc12g049280.1	-3.37099	5e-05				35.2	not assigned.unknown	NAD-dependent epimerase/dehydratase (AHRD V1 **-- Q3MEG2_ANAVT)%3B contains Interpro domain(s) IPR016040 NAD(P)-binding domain
Solyc05g005980.2	-3.32757	5e-05			GO:0006857 GO:0005215 GO:0016020	34.13	transport.peptides and oligopeptides	Solute carrier family 15 member 4 (AHRD V1 **-- S15A4_XENLA)%3B contains Interpro domain(s) IPR000109 TGF-beta receptor%2C type I/II extracellular region
Solyc12g010020.1	-3.3269	5e-05	-3.06275	5e-05	GO:0004177 GO:0006508 GO:0005622	29.5	protein.degradation	Leucyl aminopeptidase (AHRD V1 ***- D7DWG6_NOSA0)%3B contains Interpro domain(s) IPR011356 Peptidase M17%2C leucyl aminopeptidase
Solyc01g022780.1	-3.31972	0.00455				35.2	not assigned.unknown	Unknown Protein (AHRD V1)
Solyc02g063540.1	-3.31642	0.0031			GO:0009058 GO:0030170 GO:0016769	17.5.1.1	hormone metabolism.ethylene.synthesis-degradation.1-aminocyclopropane-1-carboxylate synthase	1-aminocyclopropane-1-carboxylate synthase (AHRD V1 **** O81143_SOLLC)%3B contains Interpro domain(s) IPR001176 1-aminocyclopropane-1-carboxylate synthase
Solyc10g085610.1	-3.31208	0.00235				30.3	signalling.calcium	Calmodulin binding protein (AHRD V1 **-- B6SL12_MAIZE)%3B contains Interpro domain(s) IPR000048 IQ calmodulin-binding region
Solyc06g072540.1	-3.31122	0.0001	-1.96268	0.0003		1.1.4.1	PS.lightreaction.ATP synthase.alpha subunit	ATP synthase subunit alpha chloroplastic (AHRD V1 ***- C6EN94_CARTI)
Solyc06g083470.2	-3.2903	0.0001			GO:0008152 GO:0016491	26.8	misc.nitrilases, *nitrile lyases, berberine bridge enzymes, reticuline oxidases, troponine reductases	Tropinone reductase-like protein 16 (AHRD V1 **-- B2BXZ1_9BRAS)%3B contains Interpro domain(s) IPR002347 Glucose/ribitol dehydrogenase
Solyc05g052230.1	-3.28594	0.0013	-2.1054	0.01055		35.2	not assigned.unknown	Unknown Protein (AHRD V1)
Solyc01g087710.2	-3.28227	5e-05				29.2.1.99.99	protein.synthesis.ribosomal protein.unknown.unknown	Uncharacterized membrane protein (AHRD V1 ***- A5GLU3_SYNPW)%3B contains Interpro domain(s) IPR005134 Uncharacterised protein family UPF0114
Solyc08g068480.1	-3.27532	0.00455				17.2.3	hormone metabolism.auxin.induced-regulated-responsive-activated	Indole-3-acetic acid-amido synthetase GH3.8 (AHRD V1 -**- B6U4E2_MAIZE)%3B contains Interpro domain(s) IPR004993 GH3 auxin-responsive promoter
Solyc05g053400.1	-3.2697	5e-05			GO:0016758 GO:0008152	26.2	misc.UDP glucosyl and glucoronyl transferases	Glucosyltransferase (AHRD V1 **** D7URL8_9LAMI)%3B contains Interpro domain(s) IPR002213 UDP-glucuronosyl/UDP-glucosyltransferase
Solyc08g069040.2	-3.26389	5e-05			GO:0020037 GO:0006979 GO:0055114 GO:0004601	26.12	misc.peroxidases	Peroxidase 1 (AHRD V1 **** Q84UA9_ARTAN)%3B contains Interpro domain(s) IPR002016 Haem peroxidase%2C plant/fungal/bacterial
Solyc02g086180.2	-3.26313	5e-05			GO:0006633 GO:0005506 GO:0055114 GO:0016491	17.3.1.2.6	hormone metabolism.brassinosteroid.synthesis-degradation.sterols.DWF7	Sterol C-5 desaturase (AHRD V1 **** D7FW86_ECTSI)%3B contains Interpro domain(s) IPR006694 Fatty acid hydroxylase
Solyc08g075210.1	-3.25087	0.0002			GO:0016747	16.2	secondary metabolism.phenylpropanoids	Acyltransferase-like protein (AHRD V1 **-- Q589X7_TOBAC)%3B contains Interpro domain(s) IPR003480 Transferase
Solyc01g091320.2	-3.24668	5e-05			GO:0006633 GO:0005506 GO:0055114 GO:0016491	11.8.2	lipid metabolism.'exotics' (steroids, squalene etc).methylsterol monooxygenase	Sterol 4-alpha-methyl-oxidase 2 (AHRD V1 **** D7KH21_ARALY)%3B contains Interpro domain(s) IPR006694 Fatty acid hydroxylase
Solyc11g051170.1	-3.24617	5e-05	-1.4107	0.00245	GO:0005524	1.1.4.1	PS.lightreaction.ATP synthase.alpha subunit	ATP synthase subunit alpha chloroplastic (AHRD V1 ***- C0LE59_9ROSI)%3B contains Interpro domain(s) IPR017458 ATPase%2C F1 complex%2C alpha subunit%2C C-terminal
Solyc02g063000.2	-3.23959	5e-05			GO:0016758 GO:0008152	26.2	misc.UDP glucosyl and glucoronyl transferases	Glucosyltransferase (AHRD V1 **** A7M6J8_9ERIC)%3B contains Interpro domain(s) IPR002213 UDP-glucuronosyl/UDP-glucosyltransferase
Solyc04g074640.2	-3.23114	5e-05			GO:0020037 GO:0006979 GO:0055114 GO:0004601	21.2.1	redox.ascorbate and glutathione.ascorbate	L-ascorbate peroxidase (AHRD V1 ***- A8JG56_CHLRE)%3B contains Interpro domain(s) IPR002207 Plant ascorbate peroxidase
Solyc08g068490.2	-3.21766	5e-05				17.2.3	hormone metabolism.auxin.induced-regulated-responsive-activated	Indole-3-acetic acid-amido synthetase GH3.8 (AHRD V1 **** B6U4E2_MAIZE)%3B contains Interpro domain(s) IPR004993 GH3 auxin-responsive promoter
Solyc10g052470.1	-3.21563	5e-05			GO:0003677	27.3.26	RNA.regulation of transcription.MYB-related transcription factor family	Myb family transcription factor (Fragment) (AHRD V1 **** D7KSM0_ARALY)%3B contains Interpro domain(s) IPR017884 SANT%2C eukarya
Solyc02g079940.2	-3.20015	5e-05				35.2	not assigned.unknown	Unknown Protein (AHRD V1)%3B contains Interpro domain(s) IPR009606 Protein of unknown function DUF1218
Solyc03g121170.2	-3.19622	5e-05			GO:0006629 GO:0016788	26.28	misc.GDSL-motif lipase	GDSL esterase/lipase At5g22810 (AHRD V1 ***- GDL78_ARATH)%3B contains Interpro domain(s) IPR001087 Lipase%2C GDSL
Solyc06g064550.2	-3.17875	5e-05			GO:0008652 GO:0050661 GO:0016597 GO:0055114 GO:0016491	13.1.3.6.1.1	amino acid metabolism.synthesis.aspartate family.misc.homoserine.aspartate kinase	Aspartokinase-homoserine dehydrogenase (AHRD V1 **** O63067_SOYBN)%3B contains Interpro domain(s) IPR001341 Aspartate kinase region
Solyc10g084380.1	-3.17467	5e-05			GO:0003700 GO:0006355 GO:0043565	27.3.32	RNA.regulation of transcription.WRKY domain transcription factor family	WRKY transcription factor 42 (Fragment) (AHRD V1 **-- B2KJ82_HORVD)%3B contains Interpro domain(s) IPR003657 DNA-binding WRKY
Solyc09g061890.2	-3.1347	0.0021				10.6.3	cell wall.degradation.pectate lyases and polygalacturonases	Pectate lyase 1-27 (AHRD V1 **** B9TU35_9ROSI)%3B contains Interpro domain(s) IPR002022 Pectate lyase/Amb allergen
Solyc08g036640.2	-3.11835	5e-05	-1.38397	0.0068	GO:0005515	27.3.7	RNA.regulation of transcription.C2C2(Zn) CO-like, Constans-like zinc finger family	Protein TIFY 5A (AHRD V1 ***- TIF5A_ARATH)%3B contains Interpro domain(s) IPR010399 Tify
Solyc11g032050.1	-3.10949	5e-05			GO:0006629 GO:0016788	26.28	misc.GDSL-motif lipase	GDSL esterase/lipase At1g71691 (AHRD V1 ***- GDL29_ARATH)%3B contains Interpro domain(s) IPR001087 Lipase%2C GDSL
Solyc06g007890.2	-3.10585	5e-05				17.6.3	hormone metabolism.gibberelin.induced-regulated-responsive-activated	Gibberellin regulated protein (AHRD V1 **-- Q2HRH3_MEDTR)%3B contains Interpro domain(s) IPR003854 Gibberellin regulated protein
Solyc12g006770.1	-3.10522	5e-05	-1.62247	0.0009		35.2	not assigned.unknown	Unknown Protein (AHRD V1)
Solyc05g052880.2	-3.08348	0.00075				35.2	not assigned.unknown	Unknown Protein (AHRD V1)
Solyc03g034220.2	-3.08298	5e-05			GO:0015977 GO:0016984	1.3.2	PS.calvin cycle.rubisco small subunit	Ribulose bisphosphate carboxylase small chain (AHRD V1 ***- A9YTZ7_SOLTU)%3B contains Interpro domain(s) IPR000894 Ribulose bisphosphate carboxylase%2C small chain
Solyc07g044910.1	-3.08094	0.0007				35.2	not assigned.unknown	Unknown Protein (AHRD V1)
Solyc03g044590.2	-3.08082	5e-05				35.2	not assigned.unknown	Unknown Protein (AHRD V1)%3B contains Interpro domain(s) IPR009688 Protein of unknown function DUF1279
Solyc08g068420.2	-3.0692	0.00245			GO:0003885 GO:0016020 GO:0050660 GO:0055114 GO:0008762	26.7	misc.oxidases - copper, flavone etc.	FAD-linked oxidoreductase (AHRD V1 ***- C7Q9M7_CATAD)%3B contains Interpro domain(s) IPR010030 Plant-specific FAD-dependent oxidoreductase
Solyc11g044260.1	-3.05407	5e-05	-2.46418	0.0002	GO:0006812 GO:0016021 GO:0015299 GO:0055085	34.15	transport.potassium	Glutathione-regulated potassium-efflux system protein (AHRD V1 *-*- Q73FS4_WOLPM)%3B contains Interpro domain(s) IPR006153 Cation/H+ exchanger
Solyc06g035530.2	-3.05404	0.00055			GO:0016706 GO:0055114	17.5.1	hormone metabolism.ethylene.synthesis-degradation	Gibberellin 20-oxidase-2 (AHRD V1 **** Q9ZPP3_SOLLC)%3B contains Interpro domain(s) IPR005123 Oxoglutarate and iron-dependent oxygenase
Solyc07g043420.2	-3.05263	5e-05			GO:0016706 GO:0055114	17.5.1	hormone metabolism.ethylene.synthesis-degradation	2-oxoglutarate-dependent dioxygenase (AHRD V1 **-* Q9ZSH4_SOLCH)%3B contains Interpro domain(s) IPR005123 Oxoglutarate and iron-dependent oxygenase
Solyc11g006710.1	-3.04751	5e-05			GO:0003333 GO:0016020 GO:0015171	34.3	transport.amino acids	Cationic amino acid transporter (AHRD V1 ***- B9HVV3_POPTR)%3B contains Interpro domain(s) IPR015606 Cationic amino acid transporter
Solyc12g006910.1	-3.03303	0.00385				35.2	not assigned.unknown	Unknown Protein (AHRD V1)
Solyc09g091430.2	-3.01933	5e-05				10.6.3	cell wall.degradation.pectate lyases and polygalacturonases	Pectate lyase 1-27 (AHRD V1 **** B9TU35_9ROSI)%3B contains Interpro domain(s) IPR002022 Pectate lyase/Amb allergen
Solyc12g042780.1	-3.0158	5e-05			GO:0005507 GO:0009055	26.19	misc.plastocyanin-like	Blue copper protein (Fragment) (AHRD V1 *--- O82576_MAIZE)%3B contains Interpro domain(s) IPR008972 Cupredoxin
Solyc02g085490.1	-3.00616	0.0001	-1.65396	0.002		35.2	not assigned.unknown	Os12g0581300 protein (Fragment) (AHRD V1 *-*- Q0IMB2_ORYSJ)%3B contains Interpro domain(s) IPR006873 Protein of unknown function DUF620
Solyc04g015750.2	-3.00267	5e-05	-1.07533	0.01035	GO:0009058 GO:0016851	19.10	tetrapyrrole synthesis.magnesium chelatase	Magnesium chelatase H subunit (AHRD V1 ***- D5KXY0_VITVI)%3B contains Interpro domain(s) IPR011771 Magnesium-chelatase%2C subunit H
Solyc01g110160.2	-2.98994	5e-05	-1.29652	0.0012		35.2	not assigned.unknown	Chromosome 11 contig 1 DNA sequence (AHRD V1 ***- Q00YQ5_OSTTA)
Solyc01g090340.2	-2.98863	5e-05			GO:0003700 GO:0006355	17.5.2	hormone metabolism.ethylene.signal transduction	Ethylene responsive transcription factor 1b (AHRD V1 *-*- C0J9I8_9ROSA)%3B contains Interpro domain(s) IPR001471 Pathogenesis-related transcriptional factor and ERF%2C DNA-binding
Solyc11g021170.1	-2.98703	5e-05	-2.07517	0.00015		35.2	not assigned.unknown	ORF82c (AHRD V1 ***- A4QMC2_PINKO)
Solyc03g116730.2	-2.97301	5e-05			GO:0006629 GO:0055114 GO:0016491	11.2.1	lipid metabolism.FA desaturation.desaturase	Stearoyl-CoA 9-desaturase (AHRD V1 **** D7E3I2_NOSA0)%3B contains Interpro domain(s) IPR015876 Fatty acid desaturase%2C type 1%2C core
Solyc10g079320.1	-2.96932	0.004			GO:0016758 GO:0008152	26.2	misc.UDP glucosyl and glucoronyl transferases	Glucosyltransferase-5 (AHRD V1 *-** Q8S9A4_PHAAN)%3B contains Interpro domain(s) IPR002213 UDP-glucuronosyl/UDP-glucosyltransferase
Solyc02g085950.2	-2.96731	0.0112			GO:0015977 GO:0016984	1.3.2	PS.calvin cycle.rubisco small subunit	Ribulose bisphosphate carboxylase small chain (AHRD V1 ***- A9YTZ7_SOLTU)%3B contains Interpro domain(s) IPR000894 Ribulose bisphosphate carboxylase%2C small chain
Solyc10g044540.1	-2.96713	5e-05	-1.31168	0.00505		1.1.4.1	PS.lightreaction.ATP synthase.alpha subunit	ATP synthase subunit alpha chloroplastic (AHRD V1 ***- D3WD49_9MAGN)%3B contains Interpro domain(s) IPR018118 ATPase%2C F1/A1 complex%2C alpha/beta subunit%2C N-terminal
Solyc04g071770.2	-2.9598	0.0011	-3.905	0.0022	GO:0003700 GO:0006355	27.3.3	RNA.regulation of transcription.AP2/EREBP, APETALA2/Ethylene-responsive element binding protein family	Ethylene responsive transcription factor 2a (AHRD V1 *-*- C0J9I7_9ROSA)%3B contains Interpro domain(s) IPR001471 Pathogenesis-related transcriptional factor and ERF%2C DNA-binding
Solyc07g021380.1	-2.95974	0.0028			GO:0045263 GO:0015986 GO:0015078	1.1.4.8	PS.lightreaction.ATP synthase.subunit B (ATPF)	ATP synthase subunit b%2C chloroplastic (AHRD V1 ***- ATPF_SOLTU)%3B contains Interpro domain(s) IPR002146 ATPase%2C F0 complex%2C subunit B/B'%2C bacterial and chloroplast
Solyc08g013910.2	-2.95779	0.00025				35.2	not assigned.unknown	Cell number regulator 1 (AHRD V1 **-- B6TZ45_MAIZE)%3B contains Interpro domain(s) IPR006461 Protein of unknown function Cys-rich
Solyc04g009030.2	-2.95671	5e-05			GO:0016620 GO:0055114	1.3.4	PS.calvin cycle.GAP	Glyceraldehyde-3-phosphate dehydrogenase (AHRD V1 **** D7UNZ5_BRARC)%3B contains Interpro domain(s) IPR000173 Glyceraldehyde 3-phosphate dehydrogenase
Solyc04g072760.2	-2.95651	5e-05			GO:0005215 GO:0016021 GO:0055085	34.6	transport.sulphate	High affinity sulfate transporter 2 (AHRD V1 **** SUT2_STYHA)%3B contains Interpro domain(s) IPR001902 Sulphate anion transporter
Solyc12g006140.1	-2.95644	5e-05			GO:0016020 GO:0009765	1.1.1.1	PS.lightreaction.photosystem II.LHC-II	Chlorophyll a-b binding protein 37%2C chloroplastic (AHRD V1 ***- CB26_PETSP)%3B contains Interpro domain(s) IPR001344 Chlorophyll A-B binding protein
Solyc04g054740.2	-2.95347	5e-05			GO:0004512 GO:0006021 GO:0008654	3.4.3	minor CHO metabolism.myo-inositol.InsP Synthases	Inositol-3-phosphate synthase (AHRD V1 ***- C4PW06_ARATH)%3B contains Interpro domain(s) IPR002587 Myo-inositol-1-phosphate synthase
Solyc10g085870.1	-2.93988	5e-05			GO:0016758 GO:0008152	26.2	misc.UDP glucosyl and glucoronyl transferases	UDP-glucosyltransferase family 1 protein (AHRD V1 ***- C6KI43_CITSI)%3B contains Interpro domain(s) IPR002213 UDP-glucuronosyl/UDP-glucosyltransferase
Solyc12g094640.1	-2.93097	5e-05			GO:0016620 GO:0055114	1.3.4	PS.calvin cycle.GAP	Glyceraldehyde-3-phosphate dehydrogenase B (AHRD V1 ***- B4F8L7_MAIZE)%3B contains Interpro domain(s) IPR000173 Glyceraldehyde 3-phosphate dehydrogenase
Solyc01g104780.2	-2.92797	0.0015				33.99	development.unspecified	Nodulin-related integral membrane protein DUF125 (AHRD V1 *-*- C7JBI4_ACEP3)%3B contains Interpro domain(s) IPR008217 Protein of unknown function DUF125%2C transmembrane
Solyc11g012130.1	-2.92794	5e-05			GO:0005507 GO:0009055	26.19	misc.plastocyanin-like	Blue copper protein (AHRD V1 *--- B6U7P6_MAIZE)%3B contains Interpro domain(s) IPR008972 Cupredoxin
Solyc06g067870.2	-2.92701	5e-05	1.15038	0.00215	GO:0016706 GO:0055114	17.6.1	hormone metabolism.gibberelin.synthesis-degradation	2-oxoglutarate-dependent dioxygenase (AHRD V1 ***- B9GL06_POPTR)%3B contains Interpro domain(s) IPR005123 Oxoglutarate and iron-dependent oxygenase
Solyc12g055970.1	-2.92676	5e-05			GO:0005576 GO:0005975 GO:0030246 GO:0004553	10.6.1	cell wall.degradation.cellulases and beta -1,4-glucanases	Endoglucanase 1 (AHRD V1 ***- B6U0J0_MAIZE)%3B contains Interpro domain(s) IPR001701 Glycoside hydrolase%2C family 9
Solyc06g082960.2	-2.91781	0.0015				35.2	not assigned.unknown	Unknown Protein (AHRD V1)
Solyc04g053010.1	-2.912	0.00035				17.2.3	hormone metabolism.auxin.induced-regulated-responsive-activated	Auxin-responsive protein (AHRD V1 ***- A8IXW9_BRACM)%3B contains Interpro domain(s) IPR003676 Auxin responsive SAUR protein
Solyc11g005340.1	-2.9076	5e-05			GO:0005198 GO:0009507	31.1	cell.organisation	PAP fibrillin family protein (AHRD V1 **-- B5W0K3_SPIMA)%3B contains Interpro domain(s) IPR006843 PAP fibrillin
Solyc12g042170.1	-2.90456	0.00015	-1.27494	0.00365	GO:0032312 GO:0005543 GO:0008060 GO:0008270 GO:0005515	30.5	signalling.G-proteins	Arf-GAP with GTPase%2C ANK repeat and PH domain-containing protein 1 (AHRD V1 *--- AGAP1_XENLA)%3B contains Interpro domain(s) IPR001164 Arf GTPase activating protein
Solyc07g054180.2	-2.90028	0.00165			GO:0030130 GO:0006886 GO:0030132 GO:0016192 GO:0005198	35.2	not assigned.unknown	Unknown Protein (AHRD V1)%3B contains Interpro domain(s) IPR000996 Clathrin light chain
Solyc01g099630.2	-2.89058	5e-05			GO:0005618 GO:0048046 GO:0016762 GO:0006073 GO:0004553	10.7	cell wall.modification	Xyloglucan endotransglucosylase/hydrolase 5 (AHRD V1 **** C0IRG4_ACTDE)%3B contains Interpro domain(s) IPR016455 Xyloglucan endotransglucosylase/hydrolase IPR008263 Glycoside hydrolase%2C family 16%2C active site
Solyc07g066110.1	-2.89024	0.0078				27.3.25	RNA.regulation of transcription.MYB domain transcription factor family	Pentatricopeptide repeat-containing protein (AHRD V1 ***- D7MMG1_ARALY)%3B contains Interpro domain(s) IPR002885 Pentatricopeptide repeat
Solyc02g012020.1	-2.88973	0.00055			GO:0045263 GO:0015986 GO:0046961 GO:0046933	1.1.4.8	PS.lightreaction.ATP synthase.subunit B (ATPF)	ATP synthase subunit b%2C chloroplastic (AHRD V1 ***- ATPF_NICTO)%3B contains Interpro domain(s) IPR018118 ATPase%2C F1/A1 complex%2C alpha/beta subunit%2C N-terminal
Solyc03g082950.2	-2.88549	0.00015				35.2	not assigned.unknown	Unknown Protein (AHRD V1)
Solyc11g066670.1	-2.88543	5e-05			GO:0016758 GO:0008152	26.2	misc.UDP glucosyl and glucoronyl transferases	UDP-glucosyltransferase (AHRD V1 *-*- B8QI32_9MAGN)%3B contains Interpro domain(s) IPR002213 UDP-glucuronosyl/UDP-glucosyltransferase
Solyc03g096030.2	-2.88038	0.00385				31.1	cell.organisation	Os03g0291800 protein (Fragment) (AHRD V1 **-- Q0DSS4_ORYSJ)%3B contains Interpro domain(s) IPR004253 Protein of unknown function DUF231%2C plant
Solyc06g072830.2	-2.88037	0.0021			GO:0005515	33.99	development.unspecified	WD repeat-containing protein 5 homolog (AHRD V1 *--- WDR5_DICDI)%3B contains Interpro domain(s) IPR017986 WD40 repeat%2C region
Solyc01g100890.2	-2.87843	0.00205			GO:0016020	33.99	development.unspecified	MtN21 nodulin protein-like (AHRD V1 ***- B6TBZ6_MAIZE)%3B contains Interpro domain(s) IPR000620 Protein of unknown function DUF6%2C transmembrane
Solyc08g069200.1	-2.87505	0.01225				35.2	not assigned.unknown	Unknown Protein (AHRD V1)
Solyc07g054580.2	-2.87154	5e-05				17.2.3	hormone metabolism.auxin.induced-regulated-responsive-activated	GH3 family protein (AHRD V1 ***- B9N2A3_POPTR)%3B contains Interpro domain(s) IPR004993 GH3 auxin-responsive promoter
Solyc06g009710.2	-2.86885	0.0056			GO:0003677	27.3.25	RNA.regulation of transcription.MYB domain transcription factor family	Myb 12 transcription factor (AHRD V1 *-** D2EBC3_9SOLN)%3B contains Interpro domain(s) IPR015495 Myb transcription factor
Solyc04g012050.2	-2.86108	5e-05	-2.34566	0.0005	GO:0003700 GO:0006355	27.3.3	RNA.regulation of transcription.AP2/EREBP, APETALA2/Ethylene-responsive element binding protein family	Ethylene responsive transcription factor 2a (AHRD V1 *-*- C0J9I7_9ROSA)%3B contains Interpro domain(s) IPR001471 Pathogenesis-related transcriptional factor and ERF%2C DNA-binding
Solyc04g011800.1	-2.85967	0.0025			GO:0045454 GO:0015035 GO:0009055	21.4	redox.glutaredoxins	Glutaredoxin (AHRD V1 **** B9I9V9_POPTR)%3B contains Interpro domain(s) IPR011905 Glutaredoxin-like%2C plant II
Solyc12g011280.1	-2.85609	5e-05			GO:0016020 GO:0009765	1.1.1.1	PS.lightreaction.photosystem II.LHC-II	Chlorophyll a-b binding protein 8%2C chloroplastic (AHRD V1 ***- CB13_SOLLC)%3B contains Interpro domain(s) IPR001344 Chlorophyll A-B binding protein
Solyc05g043330.2	-2.85271	5e-05			GO:0006629 GO:0016788	26.28	misc.GDSL-motif lipase	GDSL esterase/lipase At2g04570 (AHRD V1 ***- GDL34_ARATH)%3B contains Interpro domain(s) IPR001087 Lipase%2C GDSL
Solyc03g111290.1	-2.85207	0.0015	-2.74976	0.0008	GO:0016705 GO:0020037 GO:0055114 GO:0009055	26.10	misc.cytochrome P450	Cytochrome P450
Solyc08g007830.1	-2.85153	5e-05			GO:0003700 GO:0006355	27.3.3	RNA.regulation of transcription.AP2/EREBP, APETALA2/Ethylene-responsive element binding protein family	Ethylene-responsive transcription factor 10 (AHRD V1 *-** ERF77_ARATH)%3B contains Interpro domain(s) IPR001471 Pathogenesis-related transcriptional factor and ERF%2C DNA-binding
Solyc05g007000.2	-2.85095	0.00095			GO:0006857 GO:0005215 GO:0016020	34.13	transport.peptides and oligopeptides	Nitrate transporter (AHRD V1 **** Q7XAK5_PRUPE)%3B contains Interpro domain(s) IPR000109 TGF-beta receptor%2C type I/II extracellular region
Solyc02g091080.1	-2.84618	5e-05			GO:0015297 GO:0016020 GO:0006855 GO:0015238	34.99	transport.misc	Multidrug resistance protein mdtK (AHRD V1 *-*- MDTK_SHIF8)%3B contains Interpro domain(s) IPR015521 MATE family transporter related protein
Solyc01g081480.2	-2.83945	5e-05			GO:0006886 GO:0006505 GO:0031227 GO:0016788	35.2	not assigned.unknown	Genomic DNA chromosome 5 P1 clone MVA3 (AHRD V1 **-- Q9FN84_ARATH)
Solyc12g088820.1	-2.82188	5e-05			GO:0004674 GO:0006468 GO:0005524	29.4	protein.postranslational modification	Serine/threonine-protein kinase 38 (AHRD V1 ***- B6U4A0_MAIZE)%3B contains Interpro domain(s) IPR002290 Serine/threonine protein kinase
Solyc02g080810.2	-2.81957	5e-05			GO:0005737 GO:0004047 GO:0006546	13.2.5.2	amino acid metabolism.degradation.serine-glycine-cysteine group.glycine	Aminomethyltransferase (AHRD V1 ***- C6TF02_SOYBN)%3B contains Interpro domain(s) IPR006223 Glycine cleavage system T protein
Solyc04g007200.2	-2.81878	0.0001	-1.70538	0.00045		11.9.4.5	lipid metabolism.lipid degradation.beta-oxidation.acyl-CoA thioesterase	Tol-pal system-associated acyl-CoA thioesterase (AHRD V1 **** C6E6Z6_GEOSM)%3B contains Interpro domain(s) IPR006683 Thioesterase superfamily
Solyc03g080070.2	-2.81357	0.0082			GO:0016020	33.99	development.unspecified	Nodulin-like protein (AHRD V1 ***- Q8H8G2_ORYSJ)%3B contains Interpro domain(s) IPR000620 Protein of unknown function DUF6%2C transmembrane
Solyc08g083360.2	-2.81245	5e-05			GO:0051536 GO:0009055	1.1.5.2	PS.lightreaction.other electron carrier (ox/red).ferredoxin	Ferredoxin (AHRD V1 *-*- D8FXV1_9CYAN)%3B contains Interpro domain(s) IPR001041 Ferredoxin
Solyc08g065220.2	-2.81198	5e-05			GO:0016829 GO:0006520 GO:0004375 GO:0055114	13.2.5.2	amino acid metabolism.degradation.serine-glycine-cysteine group.glycine	Glycine dehydrogenase P protein (AHRD V1 **** Q6V9T1_ORYSJ)%3B contains Interpro domain(s) IPR003437 Glycine cleavage system P-protein
Solyc09g011080.2	-2.80281	5e-05	-1.18126	0.00985	GO:0005524	1.3.13	PS.calvin cycle.rubisco interacting	Ribulose-1 5-bisphosphate carboxylase/oxygenase activase 1 (AHRD V1 **** Q9AXG1_GOSHI)%3B contains Interpro domain(s) IPR003959 ATPase%2C AAA-type%2C core
Solyc04g070980.2	-2.79847	5e-05			GO:0003824	16.1.5	secondary metabolism.isoprenoids.terpenoids	Lanosterol synthase (AHRD V1 **** Q1ERD3_LOTJA)%3B contains Interpro domain(s) IPR018333 Squalene cyclase
Solyc09g084460.2	-2.79714	0.0001			GO:0009611 GO:0004867	35.2	not assigned.unknown	Chymotrypsin inhibitor 2 (AHRD V1 *-*- Q40059_HORVU)%3B contains Interpro domain(s) IPR000864 Proteinase inhibitor I13%2C potato inhibitor I
Solyc01g094610.2	-2.78982	0.0053			GO:0005089	30.5	signalling.G-proteins	Rop guanine nucleotide exchange factor 2 (AHRD V1 **-* ROGF2_ARATH)%3B contains Interpro domain(s) IPR005512 Rop nucleotide exchanger%2C PRONE
Solyc12g042890.1	-2.78841	0.00055			GO:0016787	11.9.3.2	lipid metabolism.lipid degradation.lysophospholipases.carboxylesterase	Acyl-protein thioesterase 2 (AHRD V1 **-- B6T1C9_MAIZE)%3B contains Interpro domain(s) IPR003140 Phospholipase/carboxylesterase
Solyc11g007690.1	-2.78449	5e-05	-1.42939	0.0002	GO:0004743 GO:0000287 GO:0006096 GO:0030955	11.1.30	lipid metabolism.FA synthesis and FA elongation.pyruvate kinase	Pyruvate kinase (AHRD V1 **** A9P7U5_POPTR)%3B contains Interpro domain(s) IPR001697 Pyruvate kinase
Solyc06g083480.2	-2.77808	0.00045			GO:0008152 GO:0016491	26.8	misc.nitrilases, *nitrile lyases, berberine bridge enzymes, reticuline oxidases, troponine reductases	Short chain alcohol dehydrogenase-like (AHRD V1 **-* Q8LFZ4_ARATH)%3B contains Interpro domain(s) IPR002347 Glucose/ribitol dehydrogenase
Solyc08g069010.2	-2.77311	5e-05	-1.03085	0.00295	GO:0005515	17.8.1	hormone metabolism.salicylic acid.synthesis-degradation	Pentatricopeptide repeat-containing protein (AHRD V1 ***- D7M2Z4_ARALY)%3B contains Interpro domain(s) IPR002885 Pentatricopeptide repeat
Solyc05g056520.2	-2.7728	5e-05				35.2	not assigned.unknown	Methyltransferase (AHRD V1 **-- B6K3A3_SCHJY)%3B contains Interpro domain(s) IPR012901 N2227-like
Solyc01g109470.2	-2.76962	5e-05				10.6.3	cell wall.degradation.pectate lyases and polygalacturonases	BURP domain-containing protein (AHRD V1 **-- D7KE28_ARALY)%3B contains Interpro domain(s) IPR004873 BURP
Solyc04g071960.2	-2.76542	5e-05			GO:0008152 GO:0016491	26.22	misc.short chain dehydrogenase/reductase (SDR)	2%2C5-dichloro-2%2C5-cyclohexadiene-1%2C4-diol dehydrogenase (AHRD V1 **** LINC_PSEPA)%3B contains Interpro domain(s) IPR002347 Glucose/ribitol dehydrogenase
Solyc04g011850.1	-2.76452	0.00145			GO:0045454 GO:0015035 GO:0009055	21.4	redox.glutaredoxins	Glutaredoxin (AHRD V1 ***- B9I9V9_POPTR)%3B contains Interpro domain(s) IPR011905 Glutaredoxin-like%2C plant II
Solyc06g083580.2	-2.7594	5e-05				10.6.3	cell wall.degradation.pectate lyases and polygalacturonases	Pectate lyase 1-27 (AHRD V1 **** B9TU35_9ROSI)%3B contains Interpro domain(s) IPR002022 Pectate lyase/Amb allergen
Solyc04g078460.2	-2.7547	5e-05	-2.07419	0.00035	GO:0016787	13.2.3.1.1	amino acid metabolism.degradation.aspartate family.asparagine.L-asparaginase	N(4)-(Beta-N-acetylglucosaminyl)-L-asparaginase (AHRD V1 **** ASPG_ELIMR)%3B contains Interpro domain(s) IPR000246 Peptidase T2%2C asparaginase 2
Solyc06g083490.2	-2.74954	5e-05			GO:0008152 GO:0016491	26.8	misc.nitrilases, *nitrile lyases, berberine bridge enzymes, reticuline oxidases, troponine reductases	Tropinone reductase-like protein 16 (AHRD V1 **-- B2BXZ1_9BRAS)%3B contains Interpro domain(s) IPR002347 Glucose/ribitol dehydrogenase
Solyc07g043490.1	-2.74666	5e-05			GO:0016758 GO:0008152	26.2	misc.UDP glucosyl and glucoronyl transferases	UDP-glucosyltransferase family 1 protein (AHRD V1 **-* C6KI43_CITSI)%3B contains Interpro domain(s) IPR002213 UDP-glucuronosyl/UDP-glucosyltransferase
Solyc03g046270.2	-2.74284	5e-05				10.8.1	cell wall.pectin*esterases.PME	Leaf senescence protein-like (AHRD V1 ***- Q8RV74_ORYSJ)%3B contains Interpro domain(s) IPR004253 Protein of unknown function DUF231%2C plant
Solyc06g060340.2	-2.73681	5e-05				1.1.1.2	PS.lightreaction.photosystem II.PSII polypeptide subunits	Chloroplast photosystem II-associated protein (AHRD V1 ***- A8HPM2_CHLRE)%3B contains Interpro domain(s) IPR001344 Chlorophyll A-B binding protein
Solyc07g043460.2	-2.73297	5e-05			GO:0016705 GO:0020037 GO:0055114 GO:0009055	26.10	misc.cytochrome P450	Cytochrome P450 (AHRD V1 ***- A9ZT56_COPJA)%3B contains Interpro domain(s) IPR002401 Cytochrome P450%2C E-class%2C group I
Solyc09g018500.1	-2.73236	0.00285				35.2	not assigned.unknown	DNA binding protein (AHRD V1 ***- B4FLH1_MAIZE)
Solyc01g109500.2	-2.72754	5e-05	-1.20208	0.0004		10.6.3	cell wall.degradation.pectate lyases and polygalacturonases	BURP domain-containing protein (AHRD V1 *--- B2ZPK5_SOLTU)%3B contains Interpro domain(s) IPR004873 BURP
Solyc08g076290.2	-2.72602	5e-05				35.2	not assigned.unknown	Unknown Protein (AHRD V1)%3B contains Interpro domain(s) IPR007300 LrgB-like protein
Solyc01g017220.1	-2.72305	5e-05			GO:0045261 GO:0015986 GO:0046961 GO:0046933	1.1.4.3	PS.lightreaction.ATP synthase.epsilon chain	ATP synthase epsilon chain chloroplastic (AHRD V1 ***- D3WDX2_9ROSA)%3B contains Interpro domain(s) IPR001469 ATPase%2C F1 complex%2C delta/epsilon subunit
Solyc07g065860.2	-2.72217	5e-05			GO:0006468 GO:0005524 GO:0005515 GO:0004672	30.2.11	signalling.receptor kinases.leucine rich repeat XI	Receptor like kinase%2C RLK
Solyc10g079460.1	-2.72208	0.00085			GO:0005515	31.1	cell.organisation	NPR1-like protein (Fragment) (AHRD V1 ***- Q2QBV6_PYRCO)%3B contains Interpro domain(s) IPR013069 BTB/POZ
Solyc02g092190.1	-2.72063	0.0007				35.2	not assigned.unknown	Unknown Protein (AHRD V1)%3B contains Interpro domain(s) IPR016972 Uncharacterised conserved protein UCP031279
Solyc11g009020.1	-2.71958	5e-05			GO:0003824 GO:0008152	35.2	not assigned.unknown	HAD-superfamily hydrolase subfamily IA variant 3 containing protein expressed (AHRD V1 **** Q10I42_ORYSJ)%3B contains Interpro domain(s) IPR005834 Haloacid dehalogenase-like hydrolase
Solyc10g085550.1	-2.71936	5e-05	-1.76214	5e-05	GO:0000015 GO:0000287 GO:0004634 GO:0006096	4.1.13	glycolysis.cytosolic branch.enolase	Enolase (AHRD V1 ***- C5J0G6_TOBAC)%3B contains Interpro domain(s) IPR000941 Enolase
Solyc09g011810.2	-2.71362	5e-05			GO:0042578 GO:0005975	1.3.7	PS.calvin cycle.FBPase	Fructose-1 6-bisphosphatase class 1 (AHRD V1 **** D0MHZ8_RHOM4)%3B contains Interpro domain(s) IPR000146 Fructose-1%2C6-bisphosphatase
Solyc08g063090.2	-2.71218	5e-05			GO:0006629 GO:0020037 GO:0055114 GO:0016491	11.8.1	lipid metabolism.'exotics' (steroids, squalene etc).sphingolipids	Delta-6-desaturase (AHRD V1 **** D3YN48_9ERIC)%3B contains Interpro domain(s) IPR012171 Fatty acid/sphingolipid desaturase
Solyc06g005710.2	-2.70637	5e-05				35.2	not assigned.unknown	cDNA clone 002-143-C11 full insert sequence (AHRD V1 *--- B7F1B2_ORYSJ)%3B contains Interpro domain(s) IPR016040 NAD(P)-binding domain
Solyc10g054810.1	-2.70544	0.00515			GO:0005215 GO:0016020 GO:0006810	34.19.1	transport.Major Intrinsic Proteins.PIP	Aquaporin (AHRD V1 *-*- B5UA25_COPFO)%3B contains Interpro domain(s) IPR000425 Major intrinsic protein
Solyc01g103100.2	-2.70243	5e-05			GO:0050662 GO:0044237 GO:0016491	26.22	misc.short chain dehydrogenase/reductase (SDR)	Short-chain dehydrogenase/reductase SDR (AHRD V1 ***- A6C8Y5_9PLAN)%3B contains Interpro domain(s) IPR002347 Glucose/ribitol dehydrogenase
Solyc02g070920.2	-2.70188	0.00415				35.2	not assigned.unknown	Unknown Protein (AHRD V1)
Solyc10g080690.1	-2.69998	5e-05			GO:0006629	33.1	development.storage proteins	Patatin-like protein 3 (AHRD V1 ***- B6TPQ5_MAIZE)%3B contains Interpro domain(s) IPR002641 Patatin
Solyc04g011830.1	-2.69527	0.00065			GO:0045454 GO:0015035 GO:0009055	21.4	redox.glutaredoxins	Glutaredoxin (AHRD V1 **** B9IBJ4_POPTR)%3B contains Interpro domain(s) IPR011905 Glutaredoxin-like%2C plant II
Solyc09g075590.1	-2.69004	0.00195				35.2	not assigned.unknown	Unknown Protein (AHRD V1)
Solyc08g075990.2	-2.68728	5e-05				35.2	not assigned.unknown	Os02g0129300 protein (Fragment) (AHRD V1 *-*- Q0E498_ORYSJ)%3B contains Interpro domain(s) IPR018962 Domain of unknown function DUF1995
Solyc06g065380.2	-2.68724	5e-05			GO:0006468 GO:0016020 GO:0009103 GO:0005524 GO:0004672	29.4	protein.postranslational modification	Calcium-dependent protein kinase 4 (AHRD V1 **** D7LXA9_ARALY)%3B contains Interpro domain(s) IPR002290 Serine/threonine protein kinase
Solyc10g005400.2	-2.68646	5e-05			GO:0005737 GO:0005506 GO:0019310 GO:0050113 GO:0055114	3.4.4	minor CHO metabolism.myo-inositol.myo inositol oxygenases	Inositol oxygenase (AHRD V1 **** B9XK04_9BACT)%3B contains Interpro domain(s) IPR007828 Protein of unknown function DUF706
Solyc03g114930.2	-2.68275	5e-05			GO:0019898 GO:0009654 GO:0005509 GO:0015979	1.1.1.2	PS.lightreaction.photosystem II.PSII polypeptide subunits	Photosystem II oxygen evolving complex protein PsbP (AHRD V1 ***- A0ZMM6_NODSP)%3B contains Interpro domain(s) IPR016123 Mog1/PsbP%2C alpha/beta/alpha sandwich
Solyc04g011790.1	-2.68164	0.0001			GO:0045454 GO:0015035 GO:0009055	21.4	redox.glutaredoxins	Glutaredoxin (AHRD V1 **** B9I9V9_POPTR)%3B contains Interpro domain(s) IPR011905 Glutaredoxin-like%2C plant II
Solyc07g043500.1	-2.68074	5e-05			GO:0016758 GO:0008152	26.2	misc.UDP glucosyl and glucoronyl transferases	UDP-glucosyltransferase (AHRD V1 ***- Q8LKG3_STERE)%3B contains Interpro domain(s) IPR002213 UDP-glucuronosyl/UDP-glucosyltransferase
Solyc03g058190.2	-2.67924	5e-05	-1.09015	0.00455	GO:0003924 GO:0005525	29.2.4	protein.synthesis.elongation	Elongation factor family GTP-binding protein (AHRD V1 **** Q67QM4_SYMTH)%3B contains Interpro domain(s) IPR006298 GTP-binding protein TypA
Solyc08g062290.2	-2.67703	0.0001				35.2	not assigned.unknown	Unknown Protein (AHRD V1)
Solyc07g065900.2	-2.67692	5e-05			GO:0006096 GO:0004332	1.3.6	PS.calvin cycle.aldolase	Fructose-bisphosphate aldolase (AHRD V1 ***- A9PEE1_POPTR)%3B contains Interpro domain(s) IPR000741 Fructose-bisphosphate aldolase%2C class-I
Solyc02g092700.2	-2.67424	5e-05				35.2	not assigned.unknown	Ycf36 protein (AHRD V1 *-*- D4ZSA0_SPIPL)%3B contains Interpro domain(s) IPR009631 Protein of unknown function DUF1230
Solyc03g078770.2	-2.67028	0.00075			GO:0016758 GO:0008152	26.2	misc.UDP glucosyl and glucoronyl transferases	UDP-glucuronosyltransferase (AHRD V1 **** Q5UB81_ARATH)%3B contains Interpro domain(s) IPR002213 UDP-glucuronosyl/UDP-glucosyltransferase
Solyc03g115380.1	-2.66862	0.00105	-1.91395	0.0002	GO:0051287 GO:0016616 GO:0055114	10.1.4	cell wall.precursor synthesis.UGD	UDP-glucose dehydrogenase (AHRD V1 **** B1N754_EUCGR)%3B contains Interpro domain(s) IPR014028 UDP-glucose/GDP-mannose dehydrogenase%2C dimerisation and substrate-binding
Solyc03g063140.2	-2.66535	0.0053				27.3.37	RNA.regulation of transcription.AS2,Lateral Organ Boundaries Gene Family	LOB domain protein (AHRD V1 *-*- Q9AS62_ORYSJ)%3B contains Interpro domain(s) IPR004883 Lateral organ boundaries%2C LOB
Solyc10g055790.1	-2.66402	0.00295			GO:0008061	20.1	stress.biotic	Chitinase (Fragment) (AHRD V1 --*- Q38777_ALLSA)%3B contains Interpro domain(s) IPR001002 Chitin-binding%2C type 1
Solyc06g069730.2	-2.66349	5e-05			GO:0016020 GO:0009765	1.1.1.1	PS.lightreaction.photosystem II.LHC-II	Chlorophyll a-b binding protein 4%2C chloroplastic (AHRD V1 ***- CA4_ARATH)%3B contains Interpro domain(s) IPR001344 Chlorophyll A-B binding protein
Solyc05g054750.2	-2.65795	5e-05				35.2	not assigned.unknown	Plant-specific domain TIGR01589 family protein (AHRD V1 *-*- B4FFL2_MAIZE)%3B contains Interpro domain(s) IPR006476 Conserved hypothetical protein CHP01589%2C plant
Solyc08g007040.2	-2.65681	5e-05			GO:0005960 GO:0006546	1.2.4.4	PS.photorespiration.glycine cleavage.H protein	Glycine cleavage system H protein 1 (AHRD V1 ***- B6UHJ7_MAIZE)%3B contains Interpro domain(s) IPR017453 Glycine cleavage H-protein%2C subgroup
Solyc12g097010.1	-2.65645	0.0002			GO:0005515	20.1.7	stress.biotic.PR-proteins	Lrr%2C resistance protein fragment
Solyc12g013710.1	-2.6547	5e-05			GO:0008152 GO:0016491	19.14	tetrapyrrole synthesis.protochlorophyllide reductase	Protochlorophyllide reductase (AHRD V1 ***- Q8LAV9_ARATH)%3B contains Interpro domain(s) IPR005979 Light-dependent protochlorophyllide reductase
Solyc06g075090.2	-2.65003	5e-05				13.2.3.5	amino acid metabolism.degradation.aspartate family.lysine	Lysine decarboxylase-like protein (AHRD V1 **-- B6TE71_MAIZE)%3B contains Interpro domain(s) IPR005269 Conserved hypothetical protein CHP00730
Solyc07g025140.2	-2.65003	0.00625			GO:0005515	28.1	DNA.synthesis/chromatin structure	Guanine nucleotide-binding protein subunit beta-like protein (AHRD V1 *--* GBLP_MEDSA)%3B contains Interpro domain(s) IPR020472 G-protein beta WD-40 repeat%2C region
Solyc08g079110.2	-2.6402	5e-05				35.2	not assigned.unknown	Pentapeptide repeat (AHRD V1 *-*- Q4C7L8_CROWT)%3B contains Interpro domain(s) IPR001646 Pentapeptide repeat
Solyc01g073640.2	-2.63992	5e-05			GO:0008152 GO:0016491	26.22	misc.short chain dehydrogenase/reductase (SDR)	Uncharacterized oxidoreductase Mb1385 (AHRD V1 ***- Y1385_MYCBO)%3B contains Interpro domain(s) IPR002347 Glucose/ribitol dehydrogenase
Solyc12g040790.1	-2.6398	5e-05			GO:0008757 GO:0009312 GO:0009877 GO:0008610	11.3	lipid metabolism.Phospholipid synthesis	Menaquinone biosynthesis methyltransferase ubiE (AHRD V1 *-*- UBIE_LISMH)%3B contains Interpro domain(s) IPR013216 Methyltransferase type 11
Solyc01g090970.2	-2.63899	5e-05				26.21	misc.protease inhibitor/seed storage/lipid transfer protein (LTP) family protein	Cortical cell-delineating protein (AHRD V1 **-- B6UGA2_MAIZE)%3B contains Interpro domain(s) IPR013770 Plant lipid transfer protein and hydrophobic protein%2C helical
Solyc03g044600.1	-2.63614	0.00015				35.2	not assigned.unknown	Unknown Protein (AHRD V1)
Solyc02g062340.2	-2.63503	5e-05			GO:0006096 GO:0004332	1.3.6	PS.calvin cycle.aldolase	Fructose-bisphosphate aldolase (AHRD V1 ***- Q9SXX4_NICPA)%3B contains Interpro domain(s) IPR000741 Fructose-bisphosphate aldolase%2C class-I
Solyc07g063970.2	-2.63415	5e-05				27.3.11	RNA.regulation of transcription.C2H2 zinc finger family	Transcription factor (Fragment) (AHRD V1 *-** D6MKQ1_9ASPA)%3B contains Interpro domain(s) IPR007087 Zinc finger%2C C2H2-type
Solyc11g008620.1	-2.63409	5e-05				1.2.1	PS.photorespiration.phosphoglycolate phosphatase	Phosphoglycolate phosphatase (AHRD V1 **-- C1FHY2_9CHLO)%3B contains Interpro domain(s) IPR006349 2-phosphoglycolate phosphatase%2C eukaryotic
Solyc08g067250.2	-2.63323	5e-05			GO:0005515	28.2	DNA.repair	DNA cross-link repair 1A protein (AHRD V1 *-*- B0XKM0_CULQU)%3B contains Interpro domain(s) IPR011084 DNA repair metallo-beta-lactamase
Solyc11g056680.1	-2.63222	5e-05			GO:0005515	30.2.11	signalling.receptor kinases.leucine rich repeat XI	LRR receptor-like serine/threonine-protein kinase%2C RLP
Solyc10g009270.2	-2.63215	5e-05			GO:0006355 GO:0030528	27.3.6	RNA.regulation of transcription.bHLH,Basic Helix-Loop-Helix family	BHLH transcription factor (AHRD V1 *-** Q401N4_9LILI)%3B contains Interpro domain(s) IPR011598 Helix-loop-helix DNA-binding
Solyc12g005630.1	-2.62992	5e-05			GO:0009496 GO:0051537 GO:0042651 GO:0055114	1.1.3.1	PS.lightreaction.cytochrome b6/f.iron sulfur subunit	Cytochrome b6-f complex iron-sulfur subunit (AHRD V1 ***- A9PEX3_POPTR)%3B contains Interpro domain(s) IPR005805 Rieske iron-sulphur protein%2C C-terminal
Solyc09g065620.2	-2.6244	5e-05			GO:0015996 GO:0047746	19.99	tetrapyrrole synthesis.unspecified	Chlorophyllase 1 (AHRD V1 **** C1JZ61_9ROSI)%3B contains Interpro domain(s) IPR010821 Chlorophyllase
Solyc02g070930.1	-2.61965	0.0019				35.2	not assigned.unknown	Unknown Protein (AHRD V1)
Solyc12g088330.1	-2.61483	0.00735				35.2	not assigned.unknown	Unknown Protein (AHRD V1)
Solyc06g072510.2	-2.61381	0.00215				34.9	transport.metabolite transporters at the mitochondrial membrane	Mitochondrial phosphate carrier protein (AHRD V1 **** B9GFH9_POPTR)%3B contains Interpro domain(s) IPR001993 Mitochondrial substrate carrier
Solyc12g010980.1	-2.61292	5e-05			GO:0016747	16.2	secondary metabolism.phenylpropanoids	Acyltransferase-like protein (AHRD V1 **-- Q589X7_TOBAC)%3B contains Interpro domain(s) IPR003480 Transferase
Solyc02g085750.2	-2.61267	5e-05				35.2	not assigned.unknown	LuxR family transcriptional regulator (Fragment) (AHRD V1 *-*- D9ZBL8_9CARY)
Solyc09g060100.2	-2.61208	5e-05				35.2	not assigned.unknown	Unknown Protein (AHRD V1)
Solyc06g066800.1	-2.60636	5e-05	-1.15182	0.0072		35.2	not assigned.unknown	Glycosyl transferase family 8 (AHRD V1 **-- B8HXH4_CYAP4)
Solyc01g105050.2	-2.6023	5e-05			GO:0016020 GO:0009765	1.1.1.1	PS.lightreaction.photosystem II.LHC-II	Chlorophyll a-b binding protein%2C chloroplastic (AHRD V1 **** CB12_PETHY)%3B contains Interpro domain(s) IPR001344 Chlorophyll A-B binding protein
Solyc03g013340.2	-2.60079	5e-05			GO:0005215 GO:0016020 GO:0006810	34.19.3	transport.Major Intrinsic Proteins.NIP	Aquaporin Z transmembrane water channel (AHRD V1 **** A4SKG8_AERS4)%3B contains Interpro domain(s) IPR000425 Major intrinsic protein
Solyc10g078580.1	-2.59868	5e-05				35.2	not assigned.unknown	Unknown Protein (AHRD V1)
Solyc07g052480.2	-2.59238	0.00125	-1.24337	0.007	GO:0004451 GO:0019752	6.9	gluconeogenese/ glyoxylate cycle.isocitrate lyase	Isocitrate lyase (AHRD V1 **** Q9FQD2_IPOBA)%3B contains Interpro domain(s) IPR006254 Isocitrate lyase
Solyc10g085190.1	-2.59109	5e-05	-2.36039	0.0003	GO:0016706 GO:0055114	17.5.1	hormone metabolism.ethylene.synthesis-degradation	Anthocyanidin synthase (AHRD V1 **-- Q2EGB7_MALDO)%3B contains Interpro domain(s) IPR005123 Oxoglutarate and iron-dependent oxygenase
Solyc10g009570.2	-2.58793	5e-05	-1.04269	0.00575		26.23	misc.rhodanese	Rhodanese-related sulfurtransferase (AHRD V1 *--- A4U0Q7_9PROT)%3B contains Interpro domain(s) IPR001763 Rhodanese-like
Solyc01g006100.2	-2.58695	5e-05	-1.06548	0.0084	GO:0006306 GO:0003677	27.3.46	RNA.regulation of transcription.DNA methyltransferases	Cytosine-specific methyltransferase (AHRD V1 *-*- B4XTS9_ELAGV)%3B contains Interpro domain(s) IPR001525 C-5 cytosine-specific DNA methylase
Solyc04g005070.2	-2.58614	5e-05			GO:0006857 GO:0005215 GO:0016021 GO:0055085	34.13	transport.peptides and oligopeptides	Peptide transporter (AHRD V1 **-* A6YJX4_9MAGN)%3B contains Interpro domain(s) IPR000109 TGF-beta receptor%2C type I/II extracellular region
Solyc04g081790.2	-2.5782	5e-05			GO:0006629 GO:0016788	26.28	misc.GDSL-motif lipase	GDSL esterase/lipase At5g42170 (AHRD V1 ***- GDL90_ARATH)%3B contains Interpro domain(s) IPR001087 Lipase%2C GDSL
Solyc05g026100.1	-2.57602	0.00015				35.2	not assigned.unknown	Unknown Protein (AHRD V1)
Solyc03g093790.2	-2.57385	5e-05			GO:0019901 GO:0000079	31.3	cell.cycle	Cyclin-like (AHRD V1 **** Q6H3X9_ORYSJ)%3B contains Interpro domain(s) IPR012389 Negative regulatory factor PREG
Solyc12g057080.1	-2.56979	5e-05			GO:0016758 GO:0008152	26.2	misc.UDP glucosyl and glucoronyl transferases	UDP-glucuronosyltransferase (AHRD V1 **-- Q5UB81_ARATH)%3B contains Interpro domain(s) IPR002213 UDP-glucuronosyl/UDP-glucosyltransferase
Solyc01g109480.2	-2.56968	0.0007				35.2	not assigned.unknown	Suspensor-specific protein (AHRD V1 *-*- Q9FUP6_PHACN)
Solyc05g005940.2	-2.56686	0.0001			GO:0006857 GO:0005215 GO:0016020	34.13	transport.peptides and oligopeptides	Solute carrier family 15 member 4 (AHRD V1 **-- S15A4_XENLA)%3B contains Interpro domain(s) IPR000109 TGF-beta receptor%2C type I/II extracellular region
Solyc10g044520.1	-2.56392	5e-05			GO:0051536 GO:0009055	1.1.5.2	PS.lightreaction.other electron carrier (ox/red).ferredoxin	Ferredoxin I (AHRD V1 ***- Q93XJ9_SOLTU)%3B contains Interpro domain(s) IPR010241 Ferredoxin [2Fe-2S]%2C plant
Solyc05g050980.2	-2.56356	5e-05			GO:0016765	13.1.6.1.6	amino acid metabolism.synthesis.aromatic aa.chorismate.5-enolpyruvylshikimate-3-phosphate synthase	3-phosphoshikimate 1-carboxyvinyltransferase (AHRD V1 **** Q30CZ8_FAGSY)%3B contains Interpro domain(s) IPR001986 3-phosphoshikimate 1-carboxyvinyltransferase%2C core
Solyc03g064010.2	-2.56344	0.0001			GO:0006468 GO:0005524 GO:0005515 GO:0004672	30.2.3	signalling.receptor kinases.leucine rich repeat III	Receptor like kinase%2C RLK
Solyc01g098570.2	-2.56292	5e-05				29.2.1.99.99	protein.synthesis.ribosomal protein.unknown.unknown	Unknown Protein (AHRD V1)
Solyc02g080120.1	-2.56237	5e-05	-1.6088	0.00025	GO:0016706 GO:0055114	17.5.1	hormone metabolism.ethylene.synthesis-degradation	Gibberellin 2-beta-dioxygenase 7 (AHRD V1 **-* B6SZM8_MAIZE)%3B contains Interpro domain(s) IPR005123 Oxoglutarate and iron-dependent oxygenase
Solyc09g098490.2	-2.56084	0.0003				35.2	not assigned.unknown	Epsin 2 (AHRD V1 *-*- Q5NCM7_MOUSE)%3B contains Interpro domain(s) IPR001026 Epsin%2C N-terminal
Solyc09g075710.1	-2.55381	0.0004			GO:0016787 GO:0008152	24	Biodegradation of Xenobiotics	Gibberellin receptor GID1L2 (AHRD V1 **-- B6TRC0_MAIZE)%3B contains Interpro domain(s) IPR013094 Alpha/beta hydrolase fold-3
Solyc08g082250.2	-2.55372	5e-05			GO:0005576 GO:0005975 GO:0030246 GO:0004553	10.6.1	cell wall.degradation.cellulases and beta -1,4-glucanases	Endoglucanase 1 (AHRD V1 ***- B6U0J0_MAIZE)%3B contains Interpro domain(s) IPR008928 Six-hairpin glycosidase-like IPR012341 Six-hairpin glycosidase IPR018221 Glycoside hydrolase%2C family 9%2C active site IPR001701 Glycoside hydrolase%2C family 9
Solyc05g014000.2	-2.5491	5e-05				10.6.3	cell wall.degradation.pectate lyases and polygalacturonases	Pectate lyase (AHRD V1 **** D3IZZ1_GOSHE)%3B contains Interpro domain(s) IPR002022 Pectate lyase/Amb allergen
Solyc04g055160.2	-2.54797	5e-05	-1.11345	0.00355		35.2	not assigned.unknown	cDNA clone J033025P19 full insert sequence (AHRD V1 ***- B7ERC6_ORYSJ)
Solyc03g120790.1	-2.54756	5e-05				35.2	not assigned.unknown	Unknown Protein (AHRD V1)
Solyc03g111120.2	-2.5467	5e-05			GO:0006097 GO:0004474	6.2	gluconeogenese/ glyoxylate cycle.malate synthase	Malate synthase (AHRD V1 ***- B9RAK0_RICCO)%3B contains Interpro domain(s) IPR001465 Malate synthase
Solyc07g064870.2	-2.54589	0.0002	-1.70179	0.0052	GO:0005975 GO:0004553	10.6.1	cell wall.degradation.cellulases and beta -1,4-glucanases	Endoglucanase 1 (AHRD V1 ***- B6U0J0_MAIZE)%3B contains Interpro domain(s) IPR001701 Glycoside hydrolase%2C family 9
Solyc06g084050.2	-2.54187	5e-05			GO:0015979 GO:0009523 GO:0009507	1.1.1.2	PS.lightreaction.photosystem II.PSII polypeptide subunits	Photosystem II reaction center W protein (AHRD V1 ***- B6TMB3_MAIZE)%3B contains Interpro domain(s) IPR009806 Photosystem II protein PsbW%2C class 2
Solyc12g088300.1	-2.5412	0.00035				35.2	not assigned.unknown	Unknown Protein (AHRD V1)
Solyc02g030480.2	-2.54088	5e-05			GO:0016616 GO:0048037 GO:0008270 GO:0055114	16.2.1.10	secondary metabolism.phenylpropanoids.lignin biosynthesis.CAD	Cinnamyl alcohol dehydrogenase-like protein (AHRD V1 **** A9PHZ1_POPTR)%3B contains Interpro domain(s) IPR002085 Alcohol dehydrogenase superfamily%2C zinc-containing
Solyc06g073260.2	-2.53706	5e-05			GO:0003824 GO:0044237 GO:0050662	27.3.99	RNA.regulation of transcription.unclassified	NAD-dependent epimerase/dehydratase (AHRD V1 **-- C7QWY4_CYAP0)%3B contains Interpro domain(s) IPR016040 NAD(P)-binding domain
Solyc06g005750.2	-2.53643	5e-05			GO:0006633 GO:0005506 GO:0055114 GO:0016491	11.8.2	lipid metabolism.'exotics' (steroids, squalene etc).methylsterol monooxygenase	Sterol 4-alpha-methyl-oxidase 2 (AHRD V1 **** D7KH21_ARALY)%3B contains Interpro domain(s) IPR006694 Fatty acid hydroxylase
Solyc03g006880.2	-2.53468	5e-05			GO:0016706 GO:0055114	17.5.1	hormone metabolism.ethylene.synthesis-degradation	Gibberellin 20-oxidase-1 (AHRD V1 **** Q9ZPP4_SOLLC)%3B contains Interpro domain(s) IPR005123 Oxoglutarate and iron-dependent oxygenase
Solyc08g074630.1	-2.53461	5e-05			GO:0004097 GO:0055114	35.2	not assigned.unknown	Polyphenol oxidase (AHRD V1 ***- Q41428_SOLTU)%3B contains Interpro domain(s) IPR016213 Polyphenol oxidase%2C plant
Solyc02g091560.2	-2.53453	5e-05			GO:0006544 GO:0004372 GO:0006563	1.2.5	PS.photorespiration.serine hydroxymethyltransferase	Serine hydroxymethyltransferase (AHRD V1 **** C6ZJZ0_SOYBN)%3B contains Interpro domain(s) IPR001085 Serine hydroxymethyltransferase
Solyc02g093720.2	-2.53426	5e-05				35.2	not assigned.unknown	Os02g0200800 protein (Fragment) (AHRD V1 *-*- Q0E303_ORYSJ)%3B contains Interpro domain(s) IPR009675 Targeting for Xklp2
Solyc08g067030.2	-2.5276	5e-05				35.2	not assigned.unknown	Os01g0611000 protein (Fragment) (AHRD V1 ***- Q0JLB5_ORYSJ)%3B contains Interpro domain(s) IPR006946 Protein of unknown function DUF642
Solyc08g076220.2	-2.52747	5e-05			GO:0016301 GO:0008152 GO:0005524	1.3.12	PS.calvin cycle.PRK	Phosphoribulokinase/uridine kinase (AHRD V1 ***- B7KI62_CYAP7)%3B contains Interpro domain(s) IPR006083 Phosphoribulokinase/uridine kinase
Solyc02g080540.1	-2.52666	5e-05	-1.74646	0.0001	GO:0045261 GO:0015986 GO:0046961 GO:0046933	1.1.4.4	PS.lightreaction.ATP synthase.gamma chain	ATP synthase gamma chain (AHRD V1 ***- B7FIR4_MEDTR)%3B contains Interpro domain(s) IPR000131 ATPase%2C F1 complex%2C gamma subunit
Solyc07g005510.2	-2.52487	5e-05			GO:0006629 GO:0055114 GO:0016491	11.2.4	lipid metabolism.FA desaturation.omega 6 desaturase	Omega-6 fatty acid desaturase (AHRD V1 **** D7MBK3_ARALY)%3B contains Interpro domain(s) IPR005804 Fatty acid desaturase%2C type 1
Solyc00g323130.2	-2.5236	5e-05			GO:0006952 GO:0009607	20.2.99	stress.abiotic.unspecified	Major latex-like protein (AHRD V1 **-- B5THI3_PANGI)%3B contains Interpro domain(s) IPR000916 Bet v I allergen
Solyc06g065490.2	-2.52299	5e-05			GO:0019898 GO:0009654 GO:0005509 GO:0015979	1.1.1.2	PS.lightreaction.photosystem II.PSII polypeptide subunits	PsbP domain-containing protein 6%2C chloroplastic (AHRD V1 ***- PPD6_ARATH)%3B contains Interpro domain(s) IPR016123 Mog1/PsbP%2C alpha/beta/alpha sandwich
Solyc06g007160.2	-2.52167	5e-05			GO:0050660 GO:0055114 GO:0016491	9.2.1	mitochondrial electron transport / ATP synthesis.NADH-DH.type II.internal matrix	NADH dehydrogenase (AHRD V1 **** Q38A31_9TRYP)%3B contains Interpro domain(s) IPR013027 FAD-dependent pyridine nucleotide-disulphide oxidoreductase
Solyc12g044280.1	-2.51905	5e-05			GO:0015979 GO:0009538	1.1.2.2	PS.lightreaction.photosystem I.PSI polypeptide subunits	Photosystem I reaction center subunit VI%2C chloroplastic (AHRD V1 ***- PSAH_SPIOL)%3B contains Interpro domain(s) IPR004928 Photosystem I reaction centre subunit VI
Solyc10g008440.2	-2.51863	0.00305	1.48543	0.00335		10.7	cell wall.modification	Expansin B1 (AHRD V1 ***- C8CC40_RAPSA)%3B contains Interpro domain(s) IPR007117 Pollen allergen/expansin%2C C-terminal
Solyc08g036660.2	-2.51237	0.0002	-2.0939	0.0001	GO:0005515	27.3.7	RNA.regulation of transcription.C2C2(Zn) CO-like, Constans-like zinc finger family	Protein TIFY 5A (AHRD V1 ***- TIF5A_ARATH)%3B contains Interpro domain(s) IPR018467 CCT domain-like
Solyc01g109040.2	-2.51074	5e-05			GO:0009512	35.2	not assigned.unknown	Plastoquinol-plastocyanin reductase (AHRD V1 **-* B6SRD7_MAIZE)%3B contains Interpro domain(s) IPR012595 PetM of cytochrome b6/f complex subunit 7
Solyc09g008650.2	-2.51002	5e-05			GO:0006457	29.6	protein.folding	Peptidyl-prolyl cis-trans isomerase (AHRD V1 ***- B8HUH5_CYAP4)%3B contains Interpro domain(s) IPR001179 Peptidyl-prolyl cis-trans isomerase%2C FKBP-type
Solyc04g007290.2	-2.50917	5e-05	-1.14702	0.00525		35.2	not assigned.unknown	Os05g0264200 protein (Fragment) (AHRD V1 *-*- Q0DJL6_ORYSJ)%3B contains Interpro domain(s) IPR006927 Protein of unknown function DUF639
Solyc02g068760.2	-2.50812	5e-05				27.3.67	RNA.regulation of transcription.putative transcription regulator	Pentatricopeptide repeat-containing protein (AHRD V1 ***- D7LHS5_ARALY)%3B contains Interpro domain(s) IPR002885 Pentatricopeptide repeat
Solyc11g007250.1	-2.5035	5e-05			GO:0006468 GO:0005524 GO:0004672	29.4	protein.postranslational modification	Protein kinase like protein (AHRD V1 ***- Q0WN21_ARATH)%3B contains Interpro domain(s) IPR002290 Serine/threonine protein kinase
Solyc01g007320.2	-2.50312	5e-05			GO:0045261 GO:0015986 GO:0015991 GO:0046933 GO:0046961 GO:0005524	9.9	mitochondrial electron transport / ATP synthesis.F1-ATPase	ATP synthase subunit beta chloroplastic (AHRD V1 ***- Q8MBF8_9SOLA)%3B contains Interpro domain(s) IPR005722 ATPase%2C F1 complex%2C beta subunit
Solyc02g071000.1	-2.50183	0.00055			GO:0016020 GO:0009765	1.1.1.1	PS.lightreaction.photosystem II.LHC-II	Chlorophyll a/b binding protein (AHRD V1 **** Q41425_SOLTU)%3B contains Interpro domain(s) IPR001344 Chlorophyll A-B binding protein
Solyc10g086390.1	-2.49961	5e-05			GO:0008152 GO:0016491	26.22	misc.short chain dehydrogenase/reductase (SDR)	Short-chain dehydrogenase/reductase family protein (AHRD V1 ***- D7LJU7_ARALY)%3B contains Interpro domain(s) IPR002347 Glucose/ribitol dehydrogenase
Solyc06g052010.1	-2.49936	0.0003			GO:0005515	30.3	signalling.calcium	IQ-domain 21 (AHRD V1 **-- D7LSG5_ARALY)%3B contains Interpro domain(s) IPR000048 IQ calmodulin-binding region
Solyc02g071010.1	-2.4984	0.0004			GO:0016020 GO:0009765	1.1.1.1	PS.lightreaction.photosystem II.LHC-II	Chlorophyll a/b binding protein (AHRD V1 **** Q41422_SOLTU)%3B contains Interpro domain(s) IPR001344 Chlorophyll A-B binding protein
Solyc05g005670.1	-2.49808	5e-05			GO:0016567 GO:0004842 GO:0000151 GO:0005515	29.5.11.4.2	protein.degradation.ubiquitin.E3.RING	U-box domain-containing protein (AHRD V1 *--- D7LSY5_ARALY)%3B contains Interpro domain(s) IPR011989 Armadillo-like helical
Solyc10g009430.2	-2.4973	5e-05	-2.3453	5e-05	GO:0004144	9.9	mitochondrial electron transport / ATP synthesis.F1-ATPase	Diacylglycerol O-acyltransferase (AHRD V1 ***- Q124V7_POLSJ)%3B contains Interpro domain(s) IPR009721 Protein of unknown function DUF1298
Solyc06g068550.2	-2.49416	0.00025			GO:0006508 GO:0004190	27.3.99	RNA.regulation of transcription.unclassified	Aspartic proteinase nepenthesin-1 (AHRD V1 **-- C0JAB4_ORYCO)%3B contains Interpro domain(s) IPR001461 Peptidase A1
Solyc12g019110.1	-2.48855	5e-05			GO:0005737 GO:0004832 GO:0006438 GO:0005524	29.1.9	protein.aa activation.valine-tRNA ligase	Valyl-tRNA synthetase (AHRD V1 ***- B9LKX4_CHLSY)%3B contains Interpro domain(s) IPR002303 Valyl-tRNA synthetase%2C class Ia
Solyc06g051300.2	-2.48731	0.0023				35.2	not assigned.unknown	Genomic DNA chromosome 5 BAC clone F17P19 (AHRD V1 ***- Q9LTJ9_ARATH)%3B contains Interpro domain(s) IPR018607 Chromosome transmission fidelity protein 8
Solyc07g055780.2	-2.48599	0.0004				31.1	cell.organisation	Os06g0207500 protein (Fragment) (AHRD V1 ***- Q0DDQ9_ORYSJ)%3B contains Interpro domain(s) IPR004253 Protein of unknown function DUF231%2C plant
Solyc06g069600.1	-2.4825	5e-05	-1.17566	0.00155	GO:0006355 GO:0030528	27.3.6	RNA.regulation of transcription.bHLH,Basic Helix-Loop-Helix family	Transcription factor EB (AHRD V1 *-*- TFEB_MOUSE)%3B contains Interpro domain(s) IPR011598 Helix-loop-helix DNA-binding
Solyc08g076900.2	-2.48088	5e-05				35.2	not assigned.unknown	Unknown Protein (AHRD V1)
Solyc03g121240.1	-2.47846	0.00405			GO:0006355 GO:0030528	27.3.6	RNA.regulation of transcription.bHLH,Basic Helix-Loop-Helix family	BHLH transcription factor-like (AHRD V1 *--* Q8S0N2_ORYSJ)%3B contains Interpro domain(s) IPR001092 Basic helix-loop-helix dimerisation region bHLH
Solyc02g086910.2	-2.47801	5e-05			GO:0006457 GO:0003755	29.6	protein.folding	Peptidyl-prolyl cis-trans isomerase cyclophilin-type (AHRD V1 ***- A8IRU6_CHLRE)%3B contains Interpro domain(s) IPR002130 Peptidyl-prolyl cis-trans isomerase%2C cyclophilin-type
Solyc12g011450.1	-2.47735	5e-05			GO:0016020 GO:0009765	1.1.1.1	PS.lightreaction.photosystem II.LHC-II	Chlorophyll a-b binding protein 13%2C chloroplastic (AHRD V1 ***- CB23_SOLLC)%3B contains Interpro domain(s) IPR001344 Chlorophyll A-B binding protein
Solyc03g098300.1	-2.47714	0.00145			GO:0003824	13.1.3.5.5	amino acid metabolism.synthesis.aspartate family.lysine.diaminopimelate decarboxylase	Ornithine decarboxylase (AHRD V1 **** A2TBH8_THECC)%3B contains Interpro domain(s) IPR002433 Ornithine decarboxylase
Solyc07g006570.2	-2.4763	5e-05			GO:0033897 GO:0003723	27.1.19	RNA.processing.ribonucleases	S8-RNase (Fragment) (AHRD V1 **-- Q5XPJ2_MALDO)%3B contains Interpro domain(s) IPR001568 Ribonuclease T2
Solyc07g042520.2	-2.4743	0.0005			GO:0009058 GO:0005985	2.2.1.5	major CHO metabolism.degradation.sucrose.Susy	Sucrose synthase 4 (AHRD V1 **** Q7Y078_SOLTU)%3B contains Interpro domain(s) IPR012820 Sucrose synthase%2C plants and cyanobacteria IPR000368 Sucrose synthase
Solyc09g008270.2	-2.47345	5e-05				35.2	not assigned.unknown	Unknown Protein (AHRD V1)
Solyc06g049050.2	-2.47209	5e-05				10.7	cell wall.modification	Expansin (AHRD V1 ***- O82625_SOLLC)%3B contains Interpro domain(s) IPR007112 Expansin 45%2C endoglucanase-like IPR007117 Pollen allergen/expansin%2C C-terminal
Solyc06g075520.2	-2.47043	5e-05				21.2.1	redox.ascorbate and glutathione.ascorbate	Dehydroascorbate reductase 1 (Fragment) (AHRD V1 ***- B8YGQ8_SOLLC)%3B contains Interpro domain(s) IPR010987 Glutathione S-transferase%2C C-terminal-like
Solyc04g015620.2	-2.46983	5e-05				35.2	not assigned.unknown	Os01g0611000 protein (Fragment) (AHRD V1 ***- Q0JLB5_ORYSJ)%3B contains Interpro domain(s) IPR006946 Protein of unknown function DUF642
Solyc10g076280.1	-2.46821	0.00135	-1.65966	0.00695	GO:0016021 GO:0005381 GO:0034755	34.12	transport.metal	Solute carrier family 40 member 1 (AHRD V1 **-- S40A1_MOUSE)%3B contains Interpro domain(s) IPR016196 Major facilitator superfamily%2C general substrate transporter
Solyc10g075020.1	-2.46627	5e-05			GO:0005737 GO:0003746 GO:0006414 GO:0043043	29.2.4	protein.synthesis.elongation	Elongation factor P (AHRD V1 ***- B6UC94_MAIZE)%3B contains Interpro domain(s) IPR011768 Translation elongation factor P
Solyc11g012240.1	-2.46494	5e-05				16.7	secondary metabolism.wax	Wax synthase isoform 3 (AHRD V1 **-- Q84XY7_VITVI)
Solyc07g042440.2	-2.46253	5e-05			GO:0016209 GO:0055114 GO:0016491	21.5	redox.peroxiredoxin	Alkyl hydroperoxide reductase/Thiol specific antioxidant family protein (AHRD V1 **-- B0C2Q1_ACAM1)%3B contains Interpro domain(s) IPR000866 Alkyl hydroperoxide reductase/ Thiol specific antioxidant/ Mal allergen
Solyc06g066640.2	-2.46143	5e-05			GO:0015979 GO:0009538	1.1.2.2	PS.lightreaction.photosystem I.PSI polypeptide subunits	Photosystem I reaction center subunit VI-1%2C chloroplastic (AHRD V1 ***- PSAH1_ARATH)%3B contains Interpro domain(s) IPR004928 Photosystem I reaction centre subunit VI
Solyc03g115540.1	-2.45977	5e-05			GO:0006355 GO:0030528	27.3.6	RNA.regulation of transcription.bHLH,Basic Helix-Loop-Helix family	BHLH transcription factor (AHRD V1 *-*- B6TXR4_MAIZE)%3B contains Interpro domain(s) IPR011598 Helix-loop-helix DNA-binding
Solyc09g084450.2	-2.4575	5e-05			GO:0009611 GO:0004867	35.2	not assigned.unknown	Chymotrypsin inhibitor-2 (AHRD V1 *-*- A8V3P8_HORVD)%3B contains Interpro domain(s) IPR000864 Proteinase inhibitor I13%2C potato inhibitor I
Solyc02g070950.1	-2.45642	5e-05			GO:0016020 GO:0009765	1.1.1.1	PS.lightreaction.photosystem II.LHC-II	Chlorophyll a/b binding protein (AHRD V1 **** Q41422_SOLTU)%3B contains Interpro domain(s) IPR001344 Chlorophyll A-B binding protein
Solyc03g078090.2	-2.45642	0.00495			GO:0042545 GO:0005618 GO:0004857 GO:0030599	10.8.1	cell wall.pectin*esterases.PME	Pectinesterase family protein (AHRD V1 ***- D7MRW1_ARALY)%3B contains Interpro domain(s) IPR000070 Pectinesterase%2C catalytic
Solyc11g005090.1	-2.44995	0.0006			GO:0005634	31.3	cell.cycle	Cyclin A1 (AHRD V1 ***- Q9XGI5_SOLLC)%3B contains Interpro domain(s) IPR015453 G2/mitotic-specific cyclin A
Solyc03g119070.2	-2.44962	0.002			GO:0004518 GO:0006281	28.99	DNA.unspecified	Flap structure-specific endonuclease (AHRD V1 *--- FEN_PYRAE)%3B contains Interpro domain(s) IPR006084 DNA repair protein (XPGC)/yeast Rad
Solyc07g044860.2	-2.44913	5e-05			GO:0019898 GO:0009654 GO:0005509 GO:0015979	1.1.1.2	PS.lightreaction.photosystem II.PSII polypeptide subunits	Oxygen-evolving enhancer protein 2%2C chloroplastic (AHRD V1 ***- PSBP_SOLLC)%3B contains Interpro domain(s) IPR002683 Photosystem II oxygen evolving complex protein PsbP
Solyc02g081730.2	-2.44907	5e-05			GO:0050662 GO:0055114 GO:0006694 GO:0003854 GO:0045226 GO:0008831	11.8.4	lipid metabolism.'exotics' (steroids, squalene etc).3-beta hydroxysteroid dehydrogenase/isomerase	Sterol-4-alpha-carboxylate 3-dehydrogenase decarboxylating (AHRD V1 **** B6TKP9_MAIZE)%3B contains Interpro domain(s) IPR002225 3-beta hydroxysteroid dehydrogenase/isomerase
Solyc03g058910.2	-2.44767	0.00265				10.6.3	cell wall.degradation.pectate lyases and polygalacturonases	Pectate lyase (AHRD V1 **** B6TPL1_MAIZE)%3B contains Interpro domain(s) IPR002022 Pectate lyase/Amb allergen
Solyc04g008370.1	-2.44732	0.00385			GO:0006468 GO:0004672 GO:0005529 GO:0005524 GO:0048544	30.2.17	signalling.receptor kinases.DUF 26	Serine/threonine kinase receptor (AHRD V1 **** Q7DMS5_BRANA)%3B contains Interpro domain(s) IPR001480 Curculin-like (mannose-binding) lectin
Solyc12g099540.1	-2.44663	0.0007			GO:0007018 GO:0003777 GO:0005524	31.1	cell.organisation	Kinesin like protein (AHRD V1 ***- Q940B8_ARATH)%3B contains Interpro domain(s) IPR001752 Kinesin%2C motor region
Solyc10g085230.1	-2.44304	0.0059			GO:0016758 GO:0008152	26.2	misc.UDP glucosyl and glucoronyl transferases	UDP-glucosyltransferase (AHRD V1 **** C0LNQ9_MAIZE)%3B contains Interpro domain(s) IPR002213 UDP-glucuronosyl/UDP-glucosyltransferase
Solyc09g089540.2	-2.44219	5e-05	-2.00445	0.0003	GO:0009611 GO:0004867	35.2	not assigned.unknown	Proteinase inhibitor I (AHRD V1 ***- Q3S492_SOLTU)%3B contains Interpro domain(s) IPR000864 Proteinase inhibitor I13%2C potato inhibitor I
Solyc12g096320.1	-2.4412	5e-05				34.14	transport.unspecified cations	ChaC cation transport regulator-like 1 (AHRD V1 ***- A8KBI8_DANRE)%3B contains Interpro domain(s) IPR006840 ChaC-like protein
Solyc06g071320.2	-2.43862	5e-05				35.2	not assigned.unknown	Genomic DNA chromosome 5 P1 clone MQB2 (AHRD V1 **-- Q9FM06_ARATH)
Solyc09g061860.2	-2.43789	5e-05			GO:0016758 GO:0005975 GO:0030259	11.8.3	lipid metabolism.'exotics' (steroids, squalene etc).UDP-glucose:sterol glucosyltransferase	Sterol 3-beta-glucosyltransferase (AHRD V1 ***- B6U4Q7_MAIZE)%3B contains Interpro domain(s) IPR004276 Glycosyl transferase%2C family 28
Solyc02g070970.1	-2.43673	0.00055			GO:0016020 GO:0009765	1.1.1.1	PS.lightreaction.photosystem II.LHC-II	Chlorophyll a/b binding protein (AHRD V1 **** Q41422_SOLTU)%3B contains Interpro domain(s) IPR001344 Chlorophyll A-B binding protein
Solyc05g005960.2	-2.43568	5e-05			GO:0006857 GO:0005215 GO:0016020	34.13	transport.peptides and oligopeptides	Peptide transporter 1 (AHRD V1 **-* Q7XAC3_VICFA)%3B contains Interpro domain(s) IPR000109 TGF-beta receptor%2C type I/II extracellular region
Solyc02g093170.2	-2.43447	5e-05				35.2	not assigned.unknown	Cyclin delta-3 (AHRD V1 **-- Q94JY0_ARATH)
Solyc02g085800.1	-2.43309	0.00575			GO:0016787 GO:0008152	24	Biodegradation of Xenobiotics	Acetyl esterase (AHRD V1 **-- AES_SHIF8)%3B contains Interpro domain(s) IPR013094 Alpha/beta hydrolase fold-3
Solyc11g042820.1	-2.43302	5e-05			GO:0006857 GO:0005215 GO:0016020	34.13	transport.peptides and oligopeptides	Nitrate transporter (AHRD V1 ***- Q7XAK5_PRUPE)%3B contains Interpro domain(s) IPR000109 TGF-beta receptor%2C type I/II extracellular region
Solyc10g005690.2	-2.43224	5e-05			GO:0005247 GO:0006821 GO:0016020 GO:0055085 GO:0005515	34.18	transport.unspecified anions	Chloride channel E (AHRD V1 ***- D3YP04_THEHA)%3B contains Interpro domain(s) IPR001807 Chloride channel%2C voltage gated
Solyc02g069860.2	-2.43144	5e-05			GO:0003700 GO:0006355 GO:0005634	27.3.14	RNA.regulation of transcription.CCAAT box binding factor family, HAP2	Nuclear transcription factor Y subunit A-7 (AHRD V1 ***- B6TY54_MAIZE)%3B contains Interpro domain(s) IPR001289 CCAAT-binding transcription factor%2C subunit B
Solyc03g096760.1	-2.4304	5e-05				35.2	not assigned.unknown	Unknown Protein (AHRD V1)
Solyc04g055260.2	-2.42991	0.00185			GO:0008168	17.8.1	hormone metabolism.salicylic acid.synthesis-degradation	Carboxyl methyltransferase (AHRD V1 **** Q70T29_BIXOR)%3B contains Interpro domain(s) IPR005299 SAM dependent carboxyl methyltransferase
Solyc06g060310.2	-2.42872	5e-05			GO:0051537 GO:0010277 GO:0055114	19.16	tetrapyrrole synthesis.chlorophyll b synthase	Chlorophyllide a oxygenase (AHRD V1 **** B6TZB6_MAIZE)%3B contains Interpro domain(s) IPR013626 Pheophorbide a oxygenase
Solyc02g080160.2	-2.42802	5e-05			GO:0005618 GO:0048046 GO:0016762 GO:0006073 GO:0004553	10.7	cell wall.modification	Xyloglucan endotransglucosylase/hydrolase 1 (AHRD V1 **** C0IRG0_9ERIC)%3B contains Interpro domain(s) IPR016455 Xyloglucan endotransglucosylase/hydrolase
Solyc01g086920.2	-2.42767	5e-05			GO:0005515	30.2.11	signalling.receptor kinases.leucine rich repeat XI	LRR receptor-like serine/threonine-protein kinase%2C RLP
Solyc05g013450.2	-2.42664	5e-05			GO:0015297 GO:0016020 GO:0006855 GO:0015238	34.99	transport.misc	Mate efflux family protein (AHRD V1 **-- D7LR70_ARALY)%3B contains Interpro domain(s) IPR002528 Multi antimicrobial extrusion protein MatE
Solyc12g099650.1	-2.42485	5e-05				35.2	not assigned.unknown	Photosystem II 5 kDa protein%2C chloroplastic (AHRD V1 ***- PST2_GOSHI)
Solyc10g080080.1	-2.4245	5e-05	-1.02302	0.0062	GO:0045454 GO:0050660 GO:0015035 GO:0055114 GO:0009055	21.1	redox.thioredoxin	Thioredoxin reductase (AHRD V1 ***- B9H9S9_POPTR)%3B contains Interpro domain(s) IPR005982 Thioredoxin reductase
Solyc10g006970.2	-2.42369	5e-05			GO:0006662 GO:0015035 GO:0045454 GO:0009055	21.1	redox.thioredoxin	Thioredoxin m (AHRD V1 ***- B9HZV8_POPTR)%3B contains Interpro domain(s) IPR005746 Thioredoxin
Solyc02g065400.2	-2.42327	5e-05			GO:0009654 GO:0042549 GO:0005509 GO:0019898	1.1.1.2	PS.lightreaction.photosystem II.PSII polypeptide subunits	Oxygen-evolving enhancer protein 1 of photosystem II (AHRD V1 ***- A8J0E4_CHLRE)%3B contains Interpro domain(s) IPR002628 Photosystem II manganese-stabilizing protein PsbO
Solyc01g105020.2	-2.42257	5e-05			GO:0003824	29.4	protein.postranslational modification	Phosphatase PTC7 homolog (AHRD V1 *-*- C1BT38_9MAXI)%3B contains Interpro domain(s) IPR001932 Protein phosphatase 2C-related
Solyc06g043020.1	-2.42125	0.00045	-1.64782	0.0072		35.2	not assigned.unknown	ORF137 (AHRD V1 *-*- A4QMB2_PINKO)
Solyc07g052690.2	-2.42071	5e-05			GO:0016161 GO:0000272	2.2.2.1	major CHO metabolism.degradation.starch.starch cleavage	Beta-amylase (AHRD V1 **** Q9AT14_CASCR)%3B contains Interpro domain(s) IPR013781 Glycoside hydrolase%2C subgroup%2C catalytic core
Solyc07g018240.1	-2.42051	5e-05			GO:0016021	11.8.1	lipid metabolism.'exotics' (steroids, squalene etc).sphingolipids	Elongation of very long chain fatty acids protein 4 (AHRD V1 *-** B0W9Y0_CULQU)%3B contains Interpro domain(s) IPR002076 GNS1/SUR4 membrane protein
Solyc02g063330.2	-2.41923	0.00145			GO:0006468 GO:0005524 GO:0004672	29.4.1.57	protein.postranslational modification.kinase.receptor like cytoplasmatic kinase VII	Serine/threonine protein kinase-like (AHRD V1 *-** Q9FGC3_ARATH)%3B contains Interpro domain(s) IPR002290 Serine/threonine protein kinase
Solyc06g083650.2	-2.41915	5e-05			GO:0006629 GO:0016788	26.28	misc.GDSL-motif lipase	GDSL esterase/lipase At5g33370 (AHRD V1 ***- GDL79_ARATH)%3B contains Interpro domain(s) IPR001087 Lipase%2C GDSL
Solyc05g013870.2	-2.4188	5e-05				35.2	not assigned.unknown	Sieve element-occluding protein 3 (AHRD V1 **-- B5THF7_MEDTR)
Solyc06g074090.2	-2.41852	5e-05			GO:0016020	17.3.1.2.7	hormone metabolism.brassinosteroid.synthesis-degradation.sterols.DWF5	Sterol reductase (AHRD V1 **** A8IA67_CHLRE)%3B contains Interpro domain(s) IPR001171 Ergosterol biosynthesis ERG4/ERG24
Solyc05g005170.2	-2.41779	0.00045			GO:0005975 GO:0004650	10.6.3	cell wall.degradation.pectate lyases and polygalacturonases	Polygalacturonase 2 (AHRD V1 ***- A8D0T9_ONCHC)%3B contains Interpro domain(s) IPR012334 Pectin lyase fold
Solyc05g051580.2	-2.41486	5e-05			GO:0009416 GO:0004871	30.11	signalling.light	Phototropic-responsive NPH3 family protein (AHRD V1 **-- D7KEU3_ARALY)%3B contains Interpro domain(s) IPR004249 NPH3
Solyc04g008110.2	-2.41214	0.00025			GO:0000155 GO:0000156 GO:0016020 GO:0006355 GO:0007165 GO:0000160 GO:0005524	17.4.2	hormone metabolism.cytokinin.signal transduction	Histidine kinase 2 (AHRD V1 **** A3QVR9_LOTJA)%3B contains Interpro domain(s) IPR006189 CHASE
Solyc03g005260.2	-2.41129	5e-05	-1.64028	0.00015	GO:0000103 GO:0004781	14.1	S-assimilation.ATPS	Sulfate adenylyltransferase (AHRD V1 **** Q43183_SOLTU)%3B contains Interpro domain(s) IPR002650 ATP-sulfurylase
Solyc02g065190.2	-2.41118	5e-05			GO:0016705 GO:0020037 GO:0055114 GO:0009055	26.10	misc.cytochrome P450	Cytochrome P450
Solyc01g109430.2	-2.41084	0.0001	-1.36276	0.00485		17.5.2	hormone metabolism.ethylene.signal transduction	PPPDE peptidase domain-containing protein 1 (AHRD V1 **-- PPDE1_XENLA)%3B contains Interpro domain(s) IPR008580 Protein of unknown function DUF862%2C eukaryotic
Solyc08g065420.2	-2.4105	5e-05			GO:0003700 GO:0006355 GO:0043565	27.3.22	RNA.regulation of transcription.HB,Homeobox transcription factor family	BEL1-like homeodomain protein 3 (AHRD V1 *--- BLH3_ARATH)%3B contains Interpro domain(s) IPR006563 POX
Solyc03g025390.2	-2.40904	5e-05			GO:0050662 GO:0044237 GO:0016491	26.22	misc.short chain dehydrogenase/reductase (SDR)	Retinol dehydrogenase 12 (AHRD V1 **** B6TAL8_MAIZE)%3B contains Interpro domain(s) IPR002347 Glucose/ribitol dehydrogenase
Solyc12g019100.1	-2.40865	5e-05	-1.10534	0.0075	GO:0005737 GO:0004832 GO:0006438 GO:0005524	29.1.9	protein.aa activation.valine-tRNA ligase	Valyl-tRNA synthetase (AHRD V1 ***- A7NGB2_ROSCS)%3B contains Interpro domain(s) IPR002303 Valyl-tRNA synthetase%2C class Ia
Solyc11g066410.1	-2.40833	5e-05			GO:0003735 GO:0006412 GO:0005840	29.2.1.1.1.2.9	protein.synthesis.ribosomal protein.prokaryotic.chloroplast.50S subunit.L9	50S ribosomal protein L9 (AHRD V1 ***- B4FU53_MAIZE)%3B contains Interpro domain(s) IPR000244 Ribosomal protein L9
Solyc04g011840.1	-2.40657	0.0004			GO:0045454 GO:0015035 GO:0009055	21.4	redox.glutaredoxins	Glutaredoxin (AHRD V1 **** B9I9V9_POPTR)%3B contains Interpro domain(s) IPR011905 Glutaredoxin-like%2C plant II
Solyc07g064600.2	-2.39929	5e-05				27.1.19	RNA.processing.ribonucleases	Endoribonuclease L-PSP family protein (AHRD V1 **-* D7LAZ0_ARALY)%3B contains Interpro domain(s) IPR019897 YjgF-like protein%2C conserved site
Solyc01g067290.2	-2.39817	5e-05			GO:0003854 GO:0050662 GO:0055114 GO:0006694 GO:0044237	19.13	tetrapyrrole synthesis.divinyl chlorophyllide-a 8-vinyl-reductase	NAD-dependent epimerase/dehydratase (AHRD V1 **-- C8RY11_9RHOB)%3B contains Interpro domain(s) IPR016040 NAD(P)-binding domain
Solyc03g059180.2	-2.39691	5e-05	-1.37117	0.00015		26.23	misc.rhodanese	Extracellular calcium sensing receptor (AHRD V1 *-*- C7BCU7_LIQFO)%3B contains Interpro domain(s) IPR001763 Rhodanese-like
Solyc02g069920.2	-2.39333	5e-05	-1.02443	0.0019	GO:0003824 GO:0008152	11.1.8	lipid metabolism.FA synthesis and FA elongation.acyl coa ligase	Long-chain-fatty-acid CoA ligase (AHRD V1 **** A4A722_9GAMM)%3B contains Interpro domain(s) IPR000873 AMP-dependent synthetase and ligase
Solyc10g052530.1	-2.39245	0.0026				17.2.3	hormone metabolism.auxin.induced-regulated-responsive-activated	Auxin-responsive protein (AHRD V1 ***- A8IXW9_BRACM)%3B contains Interpro domain(s) IPR003676 Auxin responsive SAUR protein
Solyc07g006320.2	-2.39193	0.0065				35.2	not assigned.unknown	Genomic DNA chromosome 5 P1 clone MRI1 (AHRD V1 *-*- Q9FHG6_ARATH)%3B contains Interpro domain(s) IPR008546 Protein of unknown function DUF828%2C plant
Solyc09g011750.2	-2.39008	5e-05			GO:0006468 GO:0005524 GO:0004672	29.4.1.57	protein.postranslational modification.kinase.receptor like cytoplasmatic kinase VII	Receptor-like protein kinase At5g59670 (AHRD V1 *-*- RLK7_ARATH)%3B contains Interpro domain(s) IPR002290 Serine/threonine protein kinase
Solyc07g006710.1	-2.38912	5e-05				20.1	stress.biotic	Pathogenesis-related protein PR-1 (AHRD V1 **-- B6UG61_MAIZE)%3B contains Interpro domain(s) IPR002413 Ves allergen
Solyc03g025710.2	-2.38889	5e-05			GO:0008080 GO:0008152	26.24	misc.GCN5-related N-acetyltransferase	GCN5-related N-acetyltransferase (AHRD V1 ***- B2IU63_NOSP7)%3B contains Interpro domain(s) IPR000182 GCN5-related N-acetyltransferase
Solyc03g116270.2	-2.38811	0.0003			GO:0016706 GO:0055114	17.5.1	hormone metabolism.ethylene.synthesis-degradation	Gibberellin 2-beta-dioxygenase 8 (AHRD V1 **** G2OX8_ARATH)%3B contains Interpro domain(s) IPR005123 Oxoglutarate and iron-dependent oxygenase
Solyc04g071620.2	-2.38707	5e-05			GO:0006950	35.2	not assigned.unknown	ASR4 (Fragment) (AHRD V1 *-*- Q2QJU1_SOLLC)%3B contains Interpro domain(s) IPR003496 ABA/WDS induced protein
Solyc04g079730.1	-2.38558	5e-05	-1.97638	0.0001	GO:0016705 GO:0020037 GO:0055114 GO:0009055	17.7.1.3	hormone metabolism.jasmonate.synthesis-degradation.allene oxidase synthase	cytochrome P450
Solyc07g045080.2	-2.38493	5e-05			GO:0008270 GO:0055114 GO:0016491	26.7	misc.oxidases - copper, flavone etc.	Alcohol dehydrogenase zinc-containing (AHRD V1 **-* B4RDK4_PHEZH)%3B contains Interpro domain(s) IPR002085 Alcohol dehydrogenase superfamily%2C zinc-containing
Solyc07g006030.2	-2.3848	5e-05				29.5.3	protein.degradation.cysteine protease	Protein TIF31 homolog (AHRD V1 *--- TIF31_COCIM)%3B contains Interpro domain(s) IPR011990 Tetratricopeptide-like helical
Solyc01g094720.2	-2.38413	5e-05			GO:0022857 GO:0016021 GO:0055085	34.7	transport.phosphate	Vesicular glutamate transporter (AHRD V1 **-* B3A011_9PULM)%3B contains Interpro domain(s) IPR016196 Major facilitator superfamily%2C general substrate transporter
Solyc10g018300.1	-2.37819	5e-05			GO:0003824 GO:0008152	1.3.8	PS.calvin cycle.transketolase	Transketolase 1 (AHRD V1 **** O78327_CAPAN)%3B contains Interpro domain(s) IPR005478 Bacterial transketolase
Solyc06g082970.2	-2.37695	5e-05			GO:0031072	20.2.1	stress.abiotic.heat	DnaJ domain family (AHRD V1 ***- Q84VQ4_ARATH)%3B contains Interpro domain(s) IPR001623 Heat shock protein DnaJ%2C N-terminal
Solyc02g063150.2	-2.37544	0.00065			GO:0015977 GO:0016984	1.3.2	PS.calvin cycle.rubisco small subunit	Ribulose bisphosphate carboxylase small chain (AHRD V1 ***- Q84QE5_TOBAC)%3B contains Interpro domain(s) IPR000894 Ribulose bisphosphate carboxylase%2C small chain
Solyc05g012370.2	-2.37539	5e-05				35.2	not assigned.unknown	Hydrolase alpha/beta fold family protein (AHRD V1 ***- D7MJQ7_ARALY)%3B contains Interpro domain(s) IPR000639 Epoxide hydrolase-like
Solyc10g079640.1	-2.3753	5e-05			GO:0016787 GO:0008152	17.2.1	hormone metabolism.auxin.synthesis-degradation	Iaa-amino acid hydrolase 9 (AHRD V1 ***- B9GU29_POPTR)%3B contains Interpro domain(s) IPR010168 Peptidase M20D%2C amidohydrolase
Solyc03g112130.1	-2.37512	5e-05				35.2	not assigned.unknown	AT5G28150-like protein (Fragment) (AHRD V1 *-*- D6PS16_9BRAS)%3B contains Interpro domain(s) IPR008586 Protein of unknown function DUF868%2C plant
Solyc01g067510.2	-2.3738	5e-05			GO:0006468 GO:0005524 GO:0004672	29.4.1.57	protein.postranslational modification.kinase.receptor like cytoplasmatic kinase VII	Receptor-like kinase (AHRD V1 **** A7VM36_MARPO)%3B contains Interpro domain(s) IPR002290 Serine/threonine protein kinase
Solyc01g080280.2	-2.3735	5e-05			GO:0004356 GO:0006542	12.2.2	N-metabolism.ammonia metabolism.glutamine synthase	Glutamine synthetase (AHRD V1 ***- B5LAU9_CAPAN)%3B contains Interpro domain(s) IPR008146 Glutamine synthetase%2C catalytic region
Solyc06g068480.2	-2.37235	5e-05	-1.5485	5e-05		35.2	not assigned.unknown	Homology to unknown gene (Fragment) (AHRD V1 ***- Q01G24_OSTTA)%3B contains Interpro domain(s) IPR018962 Domain of unknown function DUF1995
Solyc07g066310.2	-2.36883	0.0006			GO:0009654 GO:0042651 GO:0015979	1.1.1.2	PS.lightreaction.photosystem II.PSII polypeptide subunits	photosystem II polypeptide (AHRD V1 ***- Q6V7X5_TRIPR)%3B contains Interpro domain(s) IPR006814 Photosystem II protein PsbR
Solyc06g075280.2	-2.36694	0.0088			GO:0045735	33.1	development.storage proteins	Vicilin (Fragment) (AHRD V1 **-- B4X640_PISVE)%3B contains Interpro domain(s) IPR011051 Cupin%2C RmlC-type
Solyc02g020940.2	-2.36665	5e-05			GO:0016620 GO:0055114	1.3.4	PS.calvin cycle.GAP	Glyceraldehyde-3-phosphate dehydrogenase (AHRD V1 **** D7UNZ5_BRARC)%3B contains Interpro domain(s) IPR000173 Glyceraldehyde 3-phosphate dehydrogenase
Solyc01g080870.2	-2.3666	5e-05			GO:0006857 GO:0005215 GO:0016020	34.13	transport.peptides and oligopeptides	Peptide transporter-like protein (AHRD V1 **-* Q9SVS9_ARATH)%3B contains Interpro domain(s) IPR000109 TGF-beta receptor%2C type I/II extracellular region
Solyc02g079950.2	-2.36202	5e-05			GO:0019898 GO:0009654 GO:0005509 GO:0015979	1.1.1.2	PS.lightreaction.photosystem II.PSII polypeptide subunits	Oxygen-evolving enhancer protein 3 (AHRD V1 ***- Q7Y1T5_PEA)%3B contains Interpro domain(s) IPR008797 Photosystem II oxygen evolving complex protein PsbQ
Solyc02g070990.1	-2.36197	5e-05			GO:0016020 GO:0009765	1.1.1.1	PS.lightreaction.photosystem II.LHC-II	Chlorophyll a/b binding protein (AHRD V1 **** Q41422_SOLTU)%3B contains Interpro domain(s) IPR001344 Chlorophyll A-B binding protein
Solyc06g072710.2	-2.36098	5e-05			GO:0003700 GO:0006355 GO:0006352 GO:0016987	27.2	RNA.transcription	RNA polymerase sigma factor (AHRD V1 ***- Q8S9D0_GUITH)%3B contains Interpro domain(s) IPR013325 RNA polymerase sigma factor%2C region 2
Solyc01g067890.2	-2.3587	5e-05			GO:0016624 GO:0008152	16.1.1.1	secondary metabolism.isoprenoids.non-mevalonate pathway.DXS	1-deoxy-D-xylulose 5-phosphate synthase 1 (AHRD V1 ***- C7U110_SOLLC)%3B contains Interpro domain(s) IPR005474 Transketolase%2C N-terminal IPR005475 Transketolase%2C central region IPR005477 Deoxyxylulose-5-phosphate synthase
Solyc09g056370.1	-2.35726	5e-05	-1.41894	0.0073		35.2	not assigned.unknown	ORF124 (AHRD V1 *-*- A4QMB9_PINKO)
Solyc04g054520.2	-2.35718	5e-05			GO:0006457	29.6	protein.folding	Peptidyl-prolyl cis-trans isomerase (AHRD V1 *-*- D8PA41_9BACT)%3B contains Interpro domain(s) IPR001179 Peptidyl-prolyl cis-trans isomerase%2C FKBP-type
Solyc02g078850.1	-2.35645	5e-05				35.2	not assigned.unknown	Unknown Protein (AHRD V1)
Solyc01g105320.2	-2.35423	0.0027			GO:0006508 GO:0004197	29.5	protein.degradation	Metacaspase (AHRD V1 ***- A8NU42_COPC7)%3B contains Interpro domain(s) IPR011600 Peptidase C14%2C caspase catalytic
Solyc03g111140.2	-2.35317	5e-05			GO:0006097 GO:0004474	6.2	gluconeogenese/ glyoxylate cycle.malate synthase	Malate synthase (AHRD V1 **** B9RAK0_RICCO)%3B contains Interpro domain(s) IPR006252 Malate synthase A
Solyc10g083300.1	-2.35226	5e-05				2.2.1.3.2	major CHO metabolism.degradation.sucrose.invertases.cell wall	Beta-fructofuranosidase insoluble isoenzyme 2 (AHRD V1 **-- B6U1H5_MAIZE)%3B contains Interpro domain(s) IPR001362 Glycoside hydrolase%2C family 32
Solyc10g086500.1	-2.3496	5e-05			GO:0005737 GO:0016627 GO:0016021 GO:0006629	17.3.1.1.1	hormone metabolism.brassinosteroid.synthesis-degradation.BRs.DET2	3-oxo-5-alpha-steroid 4-dehydrogenase family protein expressed (AHRD V1 ***- Q53NE6_ORYSJ)%3B contains Interpro domain(s) IPR016636 3-oxo-5-alpha-steroid 4-dehydrogenase IPR001104 3-oxo-5-alpha-steroid 4-dehydrogenase%2C C-terminal
Solyc06g063370.2	-2.34942	0.00045			GO:0016020 GO:0009765	1.1.1.1	PS.lightreaction.photosystem II.LHC-II	Chlorophyll a-b binding protein 1A%2C chloroplastic (AHRD V1 ***- CB2A_PYRPY)%3B contains Interpro domain(s) IPR001344 Chlorophyll A-B binding protein
Solyc01g006380.2	-2.34833	0.00035				29.5.11.4.2	protein.degradation.ubiquitin.E3.RING	U-box domain-containing protein (AHRD V1 ***- B6V8G2_HELAN)
Solyc09g065180.2	-2.34649	5e-05			GO:0003824 GO:0044237 GO:0050662	27.3.99	RNA.regulation of transcription.unclassified	NAD-dependent epimerase/dehydratase (AHRD V1 **-- B7K7X4_CYAP7)%3B contains Interpro domain(s) IPR016040 NAD(P)-binding domain
Solyc11g042630.1	-2.34398	5e-05				35.2	not assigned.unknown	Plant-specific domain TIGR01615 family protein (AHRD V1 ***- B6UDN7_MAIZE)%3B contains Interpro domain(s) IPR006502 Protein of unknown function DUF506%2C plant
Solyc07g049300.2	-2.3438	0.0003			GO:0005975 GO:0004553	10.6.1	cell wall.degradation.cellulases and beta -1,4-glucanases	Endoglucanase 1 (AHRD V1 ***- B6U0J0_MAIZE)%3B contains Interpro domain(s) IPR001701 Glycoside hydrolase%2C family 9
Solyc11g006040.1	-2.33541	5e-05	-1.13772	0.0017	GO:0006468 GO:0005524 GO:0005515 GO:0004672	29.4.1.57	protein.postranslational modification.kinase.receptor like cytoplasmatic kinase VII	Receptor like kinase%2C RLK
Solyc03g098290.2	-2.33436	0.00045			GO:0009058 GO:0005985	2.2.1.5	major CHO metabolism.degradation.sucrose.Susy	Sucrose synthase (AHRD V1 **** Q9FHU4_ARATH)%3B contains Interpro domain(s) IPR012820 Sucrose synthase%2C plants and cyanobacteria
Solyc08g083240.2	-2.33387	0.0025			GO:0005515	30.3	signalling.calcium	Calmodulin-binding protein family-like (AHRD V1 **-* Q6YXT2_ORYSJ)%3B contains Interpro domain(s) IPR000048 IQ calmodulin-binding region
Solyc06g007370.1	-2.33292	5e-05				35.2	not assigned.unknown	Os04g0630700 protein (Fragment) (AHRD V1 *-*- Q0J9U7_ORYSJ)
Solyc02g090790.1	-2.33289	0.0106			GO:0003700 GO:0006355	27.3.3	RNA.regulation of transcription.AP2/EREBP, APETALA2/Ethylene-responsive element binding protein family	Ethylene responsive transcription factor 2b (AHRD V1 *-*- C0J9I6_9ROSA)%3B contains Interpro domain(s) IPR001471 Pathogenesis-related transcriptional factor and ERF%2C DNA-binding
Solyc07g056540.2	-2.33242	5e-05			GO:0018580 GO:0055114	1.2.2	PS.photorespiration.glycolate oxydase	L-lactate dehydrogenase (AHRD V1 ***- C0S8Q7_PARBP)%3B contains Interpro domain(s) IPR012133 Alpha-hydroxy acid dehydrogenase%2C FMN-dependent
Solyc09g042710.2	-2.33002	0.0005				35.2	not assigned.unknown	Myosin heavy chain-like (AHRD V1 ***- Q7XIW7_ORYSJ)%3B contains Interpro domain(s) IPR008545 Protein of unknown function DUF827%2C plant
Solyc03g113210.2	-2.32951	5e-05			GO:0005741 GO:0044070 GO:0008308 GO:0055085	34.2	transport.sugars	Porin/voltage-dependent anion-selective channel protein (AHRD V1 **** B9I304_POPTR)%3B contains Interpro domain(s) IPR001925 Porin%2C eukaryotic type
Solyc05g047680.2	-2.32697	5e-05			GO:0016705 GO:0020037 GO:0055114 GO:0009055	26.10	misc.cytochrome P450	Cytochrome P450
Solyc02g070980.1	-2.32676	5e-05			GO:0016020 GO:0009765	1.1.1.1	PS.lightreaction.photosystem II.LHC-II	Chlorophyll a/b binding protein (AHRD V1 **** Q41422_SOLTU)%3B contains Interpro domain(s) IPR001344 Chlorophyll A-B binding protein
Solyc01g100650.2	-2.32457	5e-05			GO:0016209 GO:0005515 GO:0055114 GO:0016491	35.2	not assigned.unknown	NHL repeat containing 2 (AHRD V1 *--- B2RR26_MOUSE)%3B contains Interpro domain(s) IPR011042 Six-bladed beta-propeller%2C TolB-like
Solyc01g066470.2	-2.32406	5e-05	-1.23021	0.00435	GO:0015996 GO:0047746	26.1	misc.misc2	Epoxide hydrolase (AHRD V1 **** Q41413_SOLTU)%3B contains Interpro domain(s) IPR000639 Epoxide hydrolase-like
Solyc03g005790.2	-2.32401	5e-05			GO:0016020 GO:0009765	1.1.1.1	PS.lightreaction.photosystem II.LHC-II	Chlorophyll a/b-binding protein (AHRD V1 ***- Q41234_PINTH)%3B contains Interpro domain(s) IPR001344 Chlorophyll A-B binding protein
Solyc07g054210.2	-2.32341	5e-05			GO:0008152 GO:0016491	19.14	tetrapyrrole synthesis.protochlorophyllide reductase	Protochlorophyllide reductase like protein (AHRD V1 ***- Q0WVW0_ARATH)%3B contains Interpro domain(s) IPR005979 Light-dependent protochlorophyllide reductase
Solyc08g006550.2	-2.32267	0.0108			GO:0005089	30.5	signalling.G-proteins	Rop guanine nucleotide exchange factor 1 (AHRD V1 ***- ROGF1_ARATH)%3B contains Interpro domain(s) IPR005512 Rop nucleotide exchanger%2C PRONE
Solyc08g075920.2	-2.32071	5e-05				31.2	cell.division	Protein BREVIS RADIX (AHRD V1 ***- BRX_ARATH)%3B contains Interpro domain(s) IPR013591 Disease resistance/zinc finger/chromosome condensation-like region
Solyc06g060520.1	-2.31967	5e-05				35.2	not assigned.unknown	Unknown Protein (AHRD V1)%3B contains Interpro domain(s) IPR010605 Protein of unknown function DUF1191
Solyc07g053240.2	-2.31775	0.00115			GO:0003677	27.3.25	RNA.regulation of transcription.MYB domain transcription factor family	Myb-related transcription factor (AHRD V1 *--- B5RHV2_MUSBA)%3B contains Interpro domain(s) IPR015495 Myb transcription factor
Solyc11g072980.1	-2.31745	0.0046			GO:0006633 GO:0016020 GO:0016747	11.1.10	lipid metabolism.FA synthesis and FA elongation.beta ketoacyl CoA synthase	3-ketoacyl-CoA synthase 6 (AHRD V1 ***- A9XU47_GOSHI)%3B contains Interpro domain(s) IPR012392 Very-long-chain 3-ketoacyl-CoA synthase
Solyc12g036470.1	-2.31504	0.0077			GO:0006355 GO:0030528	27.3.6	RNA.regulation of transcription.bHLH,Basic Helix-Loop-Helix family	Transcription factor (AHRD V1 *-*- D6MKM4_9ASPA)%3B contains Interpro domain(s) IPR011598 Helix-loop-helix DNA-binding
Solyc06g053620.2	-2.31457	5e-05			GO:0006468 GO:0005524 GO:0004672	29.4	protein.postranslational modification	Calcium-dependent protein kinase 2 (AHRD V1 **** B4FZS4_MAIZE)%3B contains Interpro domain(s) IPR002290 Serine/threonine protein kinase
Solyc02g081330.2	-2.31207	5e-05			GO:0016740 GO:0009058	16.1.4.1	secondary metabolism.isoprenoids.carotenoids.phytoene synthase	Phytoene synthase 2
Solyc10g086580.1	-2.31141	0.00025			GO:0005524	1.3.13	PS.calvin cycle.rubisco interacting	Ribulose-1 5-bisphosphate carboxylase/oxygenase activase 1 (AHRD V1 ***- Q9AXG1_GOSHI)%3B contains Interpro domain(s) IPR003959 ATPase%2C AAA-type%2C core
Solyc07g032490.2	-2.3102	5e-05			GO:0006857 GO:0005215 GO:0016020	34.13	transport.peptides and oligopeptides	Nitrate transporter (AHRD V1 **** Q9SZY4_ARATH)%3B contains Interpro domain(s) IPR000109 TGF-beta receptor%2C type I/II extracellular region
Solyc04g015490.2	-2.30839	5e-05	-1.03674	0.00265	GO:0015995 GO:0016851 GO:0006260 GO:0005515 GO:0003677 GO:0015979 GO:0005524	19.10	tetrapyrrole synthesis.magnesium chelatase	Magnesium chelatase subunit D (AHRD V1 *-*- A8I531_CHLRE)%3B contains Interpro domain(s) IPR011776 Magnesium chelatase%2C ATPase subunit D
Solyc02g069620.2	-2.30774	5e-05			GO:0009052 GO:0004751	7.2.4	OPP.non-reductive PP.ribose 5-phosphate isomerase	Ribose 5-phosphate isomerase-like (AHRD V1 ***- Q2LC22_9ASTR)%3B contains Interpro domain(s) IPR004788 Ribose 5-phosphate isomerase
Solyc04g015040.2	-2.30689	5e-05			GO:0006457	29.6	protein.folding	Peptidyl-prolyl cis-trans isomerase (AHRD V1 ***- C1FEU4_9CHLO)%3B contains Interpro domain(s) IPR001179 Peptidyl-prolyl cis-trans isomerase%2C FKBP-type
Solyc06g043150.2	-2.3064	0.00505	-1.52553	0.0121	GO:0005515	31.3	cell.cycle	WD-repeat cell cycle regulatory protein (AHRD V1 **-- Q6T2Z5_SOYBN)%3B contains Interpro domain(s) IPR017986 WD40 repeat%2C region
Solyc12g096770.1	-2.30612	5e-05			GO:0016747	16.2	secondary metabolism.phenylpropanoids	Hydroxycinnamoyl CoA quinate transferase (AHRD V1 **-- D6BK25_CYNSC)%3B contains Interpro domain(s) IPR003480 Transferase
Solyc04g014510.2	-2.30583	5e-05			GO:0004356 GO:0006542	12.2.2	N-metabolism.ammonia metabolism.glutamine synthase	Glutamine synthetase (AHRD V1 ***- Q5QJ64_9SOLA)%3B contains Interpro domain(s) IPR008146 Glutamine synthetase%2C catalytic region
Solyc07g056020.2	-2.3042	5e-05	-1.15601	0.00215	GO:0007264 GO:0003924 GO:0005525	29.2.3	protein.synthesis.initiation	Translation initiation factor IF-2 (AHRD V1 **** A5B2X2_VITVI)%3B contains Interpro domain(s) IPR000178 Initiation factor 2
Solyc09g009010.2	-2.30407	5e-05				10.2	cell wall.cellulose synthesis	Cellulose synthase-like C1-2 glycosyltransferase family 2 protein (AHRD V1 **-* D8T077_SELML)
Solyc02g077330.2	-2.30353	5e-05			GO:0006629 GO:0016788	26.28	misc.GDSL-motif lipase	GDSL esterase/lipase At5g45950 (AHRD V1 ***- GDL85_ARATH)%3B contains Interpro domain(s) IPR001087 Lipase%2C GDSL
Solyc01g009040.2	-2.30346	0.001			GO:0005634	31.3	cell.cycle	Cyclin B1 (AHRD V1 **** Q9LD02_TOBAC)%3B contains Interpro domain(s) IPR014400 Cyclin%2C A/B/D/E
Solyc05g006830.2	-2.30217	5e-05			GO:0006662 GO:0015035 GO:0045454 GO:0009055	21.1	redox.thioredoxin	Thioredoxin H (AHRD V1 ***- Q4U0W0_NICAL)%3B contains Interpro domain(s) IPR015467 Thioredoxin%2C core
Solyc10g082030.1	-2.30185	5e-05			GO:0016209 GO:0055114 GO:0051920	21.5.1	redox.peroxiredoxin.BAS1	Peroxiredoxin (AHRD V1 **-- Q9FE12_PHAVU)%3B contains Interpro domain(s) IPR000866 Alkyl hydroperoxide reductase/ Thiol specific antioxidant/ Mal allergen
Solyc10g008410.1	-2.30032	5e-05				29.5.11.4.2	protein.degradation.ubiquitin.E3.RING	RING finger protein 5 (AHRD V1 *-*- B6UBI0_MAIZE)%3B contains Interpro domain(s) IPR018957 Zinc finger%2C C3HC4 RING-type
Solyc03g058430.1	-2.29857	5e-05			GO:0016717 GO:0006629 GO:0055114	11.2.3	lipid metabolism.FA desaturation.omega 3 desaturase	Omega-6 fatty acid desaturase (AHRD V1 **** Q461Q1_HEVBR)%3B contains Interpro domain(s) IPR005804 Fatty acid desaturase%2C type 1
Solyc03g005900.2	-2.29835	5e-05			GO:0006629 GO:0016788	26.28	misc.GDSL-motif lipase	GDSL esterase/lipase At5g45670 (AHRD V1 **** GDL82_ARATH)%3B contains Interpro domain(s) IPR001087 Lipase%2C GDSL
Solyc08g005240.1	-2.29797	0.0009			GO:0005634 GO:0005515	27.3.57	RNA.regulation of transcription.JUMONJI family	Lysine-specific demethylase 5B (AHRD V1 *--* KDM5B_HUMAN)%3B contains Interpro domain(s) IPR013129 Transcription factor jumonji
Solyc03g034400.2	-2.29764	5e-05			GO:0015297 GO:0016020 GO:0006855 GO:0015238	34.99	transport.misc	Multidrug resistance protein mdtK (AHRD V1 ***- MDTK_EDWI9)%3B contains Interpro domain(s) IPR015521 MATE family transporter related protein
Solyc07g063430.2	-2.29724	5e-05			GO:0016021	29.3.5	protein.targeting.peroxisomes	Mpv17 protein (AHRD V1 *--- B0WWR6_CULQU)%3B contains Interpro domain(s) IPR007248 Mpv17/PMP22
Solyc02g091920.2	-2.29581	0.0001			GO:0005618 GO:0048046 GO:0016762 GO:0006073 GO:0004553	10.7	cell wall.modification	Xyloglucan endotransglucosylase/hydrolase 2 (AHRD V1 **** Q2MK81_9ROSA)%3B contains Interpro domain(s) IPR016455 Xyloglucan endotransglucosylase/hydrolase
Solyc03g097370.2	-2.29575	5e-05	-1.09821	0.00315	GO:0016787 GO:0005524 GO:0003677	28.99	DNA.unspecified	DNA helicase-like (AHRD V1 **** Q9FGC2_ARATH)%3B contains Interpro domain(s) IPR003593 ATPase%2C AAA+ type%2C core
Solyc05g006220.2	-2.29445	5e-05			GO:0016787 GO:0008152	17.2.1	hormone metabolism.auxin.synthesis-degradation	IAA-amino acid hydrolase (AHRD V1 **** D5FTH2_POPTO)%3B contains Interpro domain(s) IPR017439 Peptidase M20D%2C mername-AA028/carboxypeptidase Ss1
Solyc08g067550.1	-2.29425	0.00865				35.2	not assigned.unknown	Non-specific lipid-transfer protein (AHRD V1 ***- Q93YX9_DAVIN)%3B contains Interpro domain(s) IPR013770 Plant lipid transfer protein and hydrophobic protein%2C helical
Solyc10g076700.1	-2.29413	5e-05				26.23	misc.rhodanese	Rhodanese-like family protein-like protein (Fragment) (AHRD V1 *-*- A7KNZ8_GOSBA)%3B contains Interpro domain(s) IPR001763 Rhodanese-like
Solyc08g083370.2	-2.29231	5e-05			GO:0005737 GO:0006796 GO:0000287 GO:0004427	23.4.99	nucleotide metabolism.phosphotransfer and pyrophosphatases.misc	Inorganic pyrophosphatase (AHRD V1 **** Q2HTA8_MEDTR)%3B contains Interpro domain(s) IPR008162 Inorganic pyrophosphatase
Solyc02g062650.2	-2.2912	0.001			GO:0005507 GO:0055114 GO:0016491	16.10	secondary metabolism.simple phenols	Laccase (AHRD V1 ***- Q9AUI0_PINTA)%3B contains Interpro domain(s) IPR017761 Laccase
Solyc03g005780.1	-2.29114	0.0006			GO:0016020 GO:0009765	1.1.1.1	PS.lightreaction.photosystem II.LHC-II	Chlorophyll a-b binding protein 3C-like (AHRD V1 **** Q2XTE0_SOLTU)%3B contains Interpro domain(s) IPR001344 Chlorophyll A-B binding protein
Solyc02g087960.2	-2.28973	0.00015			GO:0003677	27.3.25	RNA.regulation of transcription.MYB domain transcription factor family	MYB transcription factor (AHRD V1 **** Q9SN78_ARATH)%3B contains Interpro domain(s) IPR015495 Myb transcription factor
Solyc04g071650.2	-2.28919	5e-05			GO:0016020 GO:0016760 GO:0030244	10.2.1	cell wall.cellulose synthesis.cellulose synthase	Cellulose synthase (AHRD V1 **** B9GTH4_POPTR)%3B contains Interpro domain(s) IPR005150 Cellulose synthase
Solyc04g005660.2	-2.2884	0.00025				35.2	not assigned.unknown	Transcription factor style2.1 (AHRD V1 **** B6CG45_SOLPN)%3B contains Interpro domain(s) IPR001092 Basic helix-loop-helix dimerisation region bHLH
Solyc09g089520.2	-2.28417	5e-05	-2.22642	5e-05	GO:0009611 GO:0004867	35.2	not assigned.unknown	Proteinase inhibitor I (AHRD V1 ***- Q3S492_SOLTU)%3B contains Interpro domain(s) IPR000864 Proteinase inhibitor I13%2C potato inhibitor I
Solyc08g014430.2	-2.28011	5e-05				31.1	cell.organisation	Formin 3 (AHRD V1 *-*- D0QAN4_ARATH)%3B contains Interpro domain(s) IPR015425 Actin-binding FH2
Solyc07g042400.2	-2.28005	5e-05				35.2	not assigned.unknown	Unknown Protein (AHRD V1)
Solyc08g078030.2	-2.27806	0.0018			GO:0016747	35.2	not assigned.unknown	Hydroxycinnamoyl CoA shikimate/quinate hydroxycinnamoyltransferase (AHRD V1 *--- B9IMB9_POPTR)%3B contains Interpro domain(s) IPR003480 Transferase
Solyc03g083420.2	-2.27786	0.00075	-2.90072	5e-05	GO:0005198 GO:0009507	29.4	protein.postranslational modification	OBP3-responsive gene 1 (AHRD V1 **-- D7MSY5_ARALY)%3B contains Interpro domain(s) IPR002290 Serine/threonine protein kinase
Solyc02g094100.2	-2.27718	0.00035	-1.31674	0.00845	GO:0016887 GO:0005524	29.5.9	protein.degradation.AAA type	Katanin p60 ATPase-containing subunit (AHRD V1 *--- C0S965_PARBP)%3B contains Interpro domain(s) IPR003959 ATPase%2C AAA-type%2C core
Solyc04g050730.2	-2.27695	5e-05			GO:0006629 GO:0016788	26.28	misc.GDSL-motif lipase	GDSL esterase/lipase At5g33370 (AHRD V1 ***- GDL79_ARATH)%3B contains Interpro domain(s) IPR001087 Lipase%2C GDSL
Solyc10g012050.2	-2.27619	5e-05	-1.06241	0.0013	GO:0016020 GO:0055085	35.2	not assigned.unknown	Small conductance mechanosensitive ion channel family protein (AHRD V1 *-*- D1RMD4_LEGLO)%3B contains Interpro domain(s) IPR006685 Mechanosensitive ion channel MscS
Solyc08g006760.2	-2.27523	5e-05				35.2	not assigned.unknown	Unknown Protein (AHRD V1)
Solyc12g009600.1	-2.27518	5e-05				35.2	not assigned.unknown	Thylakoid lumenal protein (AHRD V1 ***- B6SU36_MAIZE)
Solyc12g019550.1	-2.27387	5e-05				35.2	not assigned.unknown	Unknown Protein (AHRD V1)
Solyc06g066420.2	-2.26891	5e-05				35.2	not assigned.unknown	Cold induced protein-like (AHRD V1 *-*- Q94JH8_ORYSJ)
Solyc12g044820.1	-2.26779	5e-05			GO:0016021 GO:0055085 GO:0005524 GO:0042626	34.16	transport.ABC transporters and multidrug resistance systems	Multidrug resistance protein ABC transporter family (AHRD V1 ***- B9GX56_POPTR)%3B contains Interpro domain(s) IPR003439 ABC transporter-like
Solyc06g051830.1	-2.26737	0.0024			GO:0016020 GO:0015079	34.15	transport.potassium	Potassium transporter 17 (AHRD V1 **** B6T8T1_MAIZE)%3B contains Interpro domain(s) IPR003855 K+ potassium transporter
Solyc07g063600.2	-2.26625	0.00015			GO:0016020 GO:0009765	1.1.1.1	PS.lightreaction.photosystem II.LHC-II	Chlorophyll a-b binding protein 13%2C chloroplastic (AHRD V1 ***- CB23_SOLLC)%3B contains Interpro domain(s) IPR001344 Chlorophyll A-B binding protein
Solyc08g083270.1	-2.26537	0.0066			GO:0045454 GO:0015035 GO:0009055	21.4	redox.glutaredoxins	Glutaredoxin family protein (AHRD V1 **-- D7LYR1_ARALY)%3B contains Interpro domain(s) IPR012335 Thioredoxin fold
Solyc06g065990.1	-2.26363	5e-05			GO:0045263 GO:0015986 GO:0015078	1.1.4	PS.lightreaction.ATP synthase	ATP synthase subunit b%26apos (AHRD V1 ***- D8G4T7_9CYAN)%3B contains Interpro domain(s) IPR002146 ATPase%2C F0 complex%2C subunit B/B'%2C bacterial and chloroplast
Solyc06g065680.2	-2.26347	0.0003			GO:0005634	31.3	cell.cycle	Cyclin-dependent protein kinase regulator-like protein (AHRD V1 *-** Q2V5Z8_BRACM)%3B contains Interpro domain(s) IPR015453 G2/mitotic-specific cyclin A
Solyc11g044250.1	-2.26231	5e-05	-2.43562	5e-05	GO:0006813 GO:0016021 GO:0015299 GO:0055085	34.15	transport.potassium	Glutathione-regulated potassium-efflux system protein (AHRD V1 ***- B3CM92_WOLPP)%3B contains Interpro domain(s) IPR006153 Cation/H+ exchanger
Solyc01g095430.2	-2.26103	5e-05				35.2	not assigned.unknown	Threonine endopeptidase (AHRD V1 **-- B6TCN7_MAIZE)
Solyc11g012610.1	-2.26088	0.00265				35.2	not assigned.unknown	Unknown Protein (AHRD V1)
Solyc07g014690.2	-2.26072	0.0003			GO:0006812 GO:0008324 GO:0055085	34.14	transport.unspecified cations	Potassium transporter (AHRD V1 **** A0MNZ1_THEHA)%3B contains Interpro domain(s) IPR003445 Cation transporter
Solyc10g054420.1	-2.25892	5e-05			GO:0019898 GO:0009654 GO:0005509 GO:0015979	1.1.1.2	PS.lightreaction.photosystem II.PSII polypeptide subunits	Photosystem II oxygen evolving complex protein PsbP (AHRD V1 ***- A0YXJ6_LYNSP)%3B contains Interpro domain(s) IPR002683 Photosystem II oxygen evolving complex protein PsbP
Solyc08g079240.2	-2.2569	5e-05				35.2	not assigned.unknown	Homology to unknown gene (AHRD V1 *-*- Q01GV2_OSTTA)
Solyc08g082650.2	-2.25611	0.00635			GO:0016020 GO:0016760 GO:0030244	10.2.1	cell wall.cellulose synthesis.cellulose synthase	Cellulose synthase-like protein H1 (AHRD V1 *-*- C3U576_HORVD)%3B contains Interpro domain(s) IPR005150 Cellulose synthase
Solyc07g006560.2	-2.2541	0.00015			GO:0033897 GO:0003723	27.1.19	RNA.processing.ribonucleases	Hypersensitive response assisting protein (AHRD V1 ***- Q9SWC6_CAPAN)%3B contains Interpro domain(s) IPR001568 Ribonuclease T2
Solyc08g082660.2	-2.25392	5e-05			GO:0016020 GO:0016760 GO:0030244	10.2.1	cell wall.cellulose synthesis.cellulose synthase	Cellulose synthase (AHRD V1 **** B9IMB3_POPTR)%3B contains Interpro domain(s) IPR005150 Cellulose synthase
Solyc07g047940.2	-2.25291	5e-05			GO:0008270 GO:0003676	27.3.99	RNA.regulation of transcription.unclassified	Zinc finger CCCH domain-containing protein 18 (AHRD V1 ***- C3H18_ARATH)%3B contains Interpro domain(s) IPR000504 RNA recognition motif%2C RNP-1
Solyc12g099290.1	-2.25288	5e-05			GO:0055114 GO:0016491	5.10	fermentation.aldehyde dehydrogenase	Aldehyde dehydrogenase (AHRD V1 ***- A2Q2X1_MEDTR)%3B contains Interpro domain(s) IPR015590 Aldehyde dehydrogenase
Solyc04g015030.2	-2.25234	5e-05			GO:0046872 GO:0030001	15.2	metal handling.binding, chelation and storage	Metal ion binding protein (AHRD V1 *--* B6SZL4_MAIZE)%3B contains Interpro domain(s) IPR006121 Heavy metal transport/detoxification protein
Solyc01g009080.2	-2.25058	5e-05			GO:0005515	35.2	not assigned.unknown	FHA domain containing protein (AHRD V1 ***- B6TP39_MAIZE)%3B contains Interpro domain(s) IPR000253 Forkhead-associated
Solyc03g113680.2	-2.24998	5e-05			GO:0005515	35.2	not assigned.unknown	Microtubule-associated protein TORTIFOLIA1 (AHRD V1 **-- B6SS76_MAIZE)%3B contains Interpro domain(s) IPR011989 Armadillo-like helical
Solyc06g059840.2	-2.24974	0.00145			GO:0016624 GO:0008152	8.1.1.1	TCA / org. transformation.TCA.pyruvate DH.E1	3-methyl-2-oxobutanoate dehydrogenase (2-methylpropanoyl-transferring) (AHRD V1 **** A1U0F1_MARAV)%3B contains Interpro domain(s) IPR001017 Dehydrogenase%2C E1 component
Solyc01g091170.2	-2.24972	0.0001	-1.96252	0.0003	GO:0016813 GO:0046872	13.2.2.3	amino acid metabolism.degradation.glutamate family.arginine	Agmatinase (AHRD V1 ***- Q1IPT1_ACIBL)%3B contains Interpro domain(s) IPR016160 Aldehyde dehydrogenase%2C conserved site IPR006035 Ureohydrolase
Solyc03g034000.2	-2.24907	5e-05			GO:0006355 GO:0030528	27.3.6	RNA.regulation of transcription.bHLH,Basic Helix-Loop-Helix family	Transcription factor (AHRD V1 *-*- D6MKM4_9ASPA)%3B contains Interpro domain(s) IPR011598 Helix-loop-helix DNA-binding
Solyc04g064670.2	-2.24782	5e-05			GO:0019898 GO:0009654 GO:0005509 GO:0015979	1.1.1.2	PS.lightreaction.photosystem II.PSII polypeptide subunits	Thylakoid lumenal 19 kDa protein%2C chloroplastic (AHRD V1 *-*- TL19_ARATH)%3B contains Interpro domain(s) IPR016123 Mog1/PsbP%2C alpha/beta/alpha sandwich
Solyc03g119860.2	-2.2474	5e-05			GO:0006457 GO:0003755	31.3.1	cell.cycle.peptidylprolyl isomerase	Peptidyl-prolyl cis-trans isomerase (AHRD V1 *-*- D8U4U4_VOLCA)%3B contains Interpro domain(s) IPR002130 Peptidyl-prolyl cis-trans isomerase%2C cyclophilin-type
Solyc08g076150.2	-2.24542	5e-05				27.1	RNA.processing	Pentatricopeptide repeat-containing protein (AHRD V1 ***- D7KGN9_ARALY)%3B contains Interpro domain(s) IPR002885 Pentatricopeptide repeat
Solyc02g083620.2	-2.24498	0.0001			GO:0020037 GO:0006979 GO:0055114 GO:0004601	21.2.1	redox.ascorbate and glutathione.ascorbate	Ascorbate peroxidase (AHRD V1 **** Q39780_GOSHI)%3B contains Interpro domain(s) IPR002207 Plant ascorbate peroxidase
Solyc12g040640.1	-2.24423	0.00675			GO:0005975 GO:0004553	26.3	misc.gluco-, galacto- and mannosidases	Beta-glucosidase (AHRD V1 ***- D7L7Z3_ARALY)%3B contains Interpro domain(s) IPR001360 Glycoside hydrolase%2C family 1
Solyc03g025190.2	-2.24273	0.0004	-1.82279	0.0001	GO:0015297 GO:0016020 GO:0006855 GO:0015238	34.99	transport.misc	Multidrug resistance protein mdtK (AHRD V1 **-- MDTK_YERP3)%3B contains Interpro domain(s) IPR002528 Multi antimicrobial extrusion protein MatE
Solyc04g081320.2	-2.24263	5e-05				29.6	protein.folding	Unknown Protein (AHRD V1)%3B contains Interpro domain(s) IPR001305 Heat shock protein DnaJ%2C cysteine-rich region
Solyc06g076790.1	-2.24222	5e-05				35.2	not assigned.unknown	Unknown Protein (AHRD V1)
Solyc02g070910.1	-2.24116	5e-05			GO:0006468 GO:0005524 GO:0005515 GO:0004672	30.2.11	signalling.receptor kinases.leucine rich repeat XI	Receptor like kinase%2C RLK
Solyc06g074510.2	-2.2408	5e-05				4.3.12	glycolysis.unclear/dually targeted.phosphoglycerate mutase	2%2C3-bisphosphoglycerate-dependent phosphoglycerate mutase 2 (AHRD V1 *-*- GPMA2_GLOVI)%3B contains Interpro domain(s) IPR013078 Phosphoglycerate mutase
Solyc04g077440.2	-2.24005	5e-05			GO:0004506 GO:0016021 GO:0050660 GO:0055114	17.3.1.2.99	hormone metabolism.brassinosteroid.synthesis-degradation.sterols.other	Squalene monooxygenase (AHRD V1 ***- Q506K3_DATIN)%3B contains Interpro domain(s) IPR013698 Squalene epoxidase
Solyc09g014520.2	-2.23849	0.00015			GO:0016020 GO:0009765	1.1.1.1	PS.lightreaction.photosystem II.LHC-II	Chlorophyll a-b binding protein 6A%2C chloroplastic (AHRD V1 **** CB11_SOLLC)%3B contains Interpro domain(s) IPR001344 Chlorophyll A-B binding protein
Solyc04g081300.2	-2.23591	5e-05			GO:0005975 GO:0004553	10.6.1	cell wall.degradation.cellulases and beta -1,4-glucanases	Endoglucanase 1 (AHRD V1 ***- B6U0J0_MAIZE)%3B contains Interpro domain(s) IPR001701 Glycoside hydrolase%2C family 9
Solyc08g028860.1	-2.23459	0.01045			GO:0015991 GO:0015078 GO:0033177	1.1.4.5	PS.lightreaction.ATP synthase.subunit C	ATP synthase subunit c chloroplastic (AHRD V1 ***- Q589B5_SILLA)%3B contains Interpro domain(s) IPR005953 ATPase%2C F0 complex%2C subunit C%2C bacterial and chloroplast
Solyc02g070210.2	-2.23278	0.00075				34.99	transport.misc	Phosphatidylinositol transfer protein SFH5 (AHRD V1 *--- C6HEF9_AJECH)%3B contains Interpro domain(s) IPR001251 Cellular retinaldehyde-binding/triple function%2C C-terminal
Solyc03g115820.2	-2.23267	5e-05			GO:0004750 GO:0005975	1.3.11	PS.calvin cycle.RPE	Ribulose-5-phosphate-3-epimerase (AHRD V1 ***- Q8S4X2_PEA)%3B contains Interpro domain(s) IPR000056 Ribulose-phosphate 3-epimerase
Solyc06g074200.2	-2.23229	5e-05				1.1.2.2	PS.lightreaction.photosystem I.PSI polypeptide subunits	Sex-linked protein 9 (Fragment) (AHRD V1 ***- D7RW11_SILCU)%3B contains Interpro domain(s) IPR017498 Photosystem I PsaO
Solyc10g044840.1	-2.23191	5e-05				35.2	not assigned.unknown	PIN domain containing protein (Yacp-like protein) (AHRD V1 *--- C7TLS1_LACRL)%3B contains Interpro domain(s) IPR010298 Protein of unknown function DUF901
Solyc08g075450.2	-2.23127	5e-05			GO:0016020	33.99	development.unspecified	Nodulin-like protein (AHRD V1 ***- Q9FHJ9_ARATH)%3B contains Interpro domain(s) IPR000620 Protein of unknown function DUF6%2C transmembrane
Solyc03g007770.2	-2.23091	5e-05			GO:0016021 GO:0055085	34.9	transport.metabolite transporters at the mitochondrial membrane	C4-dicarboxylate transporter/malic acid transport family protein (AHRD V1 **** D7M2F7_ARALY)%3B contains Interpro domain(s) IPR004695 C4-dicarboxylate transporter/malic acid transport protein
Solyc10g005080.2	-2.23022	5e-05			GO:0003677	27.3.26	RNA.regulation of transcription.MYB-related transcription factor family	Late elongated hypocotyl and circadian clock associated-1-like
Solyc11g045520.1	-2.22823	0.0084			GO:0016706 GO:0055114	17.5.1	hormone metabolism.ethylene.synthesis-degradation	1-AMINOCYCLOPROPANE-1-CARBOXYLATE OXIDASE-like protein (AHRD V1 **-- Q94CL5_ARATH)%3B contains Interpro domain(s) IPR005123 Oxoglutarate and iron-dependent oxygenase
Solyc04g082010.1	-2.2268	0.00195			GO:0005507 GO:0009055	1.1.5.1	PS.lightreaction.other electron carrier (ox/red).plastocyanin	Plastocyanin (AHRD V1 ***- Q0W9E5_SOLCO)%3B contains Interpro domain(s) IPR000923 Blue (type 1) copper domain
Solyc03g019890.2	-2.22555	5e-05			GO:0004565 GO:0009341 GO:0005975 GO:0005529	26.3.2	misc.gluco-, galacto- and mannosidases.beta-galactosidase	Beta-galactosidase (AHRD V1 ***- A2JGX1_SOLLC)%3B contains Interpro domain(s) IPR001944 Glycoside hydrolase%2C family 35
Solyc01g098110.2	-2.22349	5e-05			GO:0016747	11.7	lipid metabolism.unassigned	Hydrolase alpha/beta fold family protein (AHRD V1 **-- D7L9I6_ARALY)%3B contains Interpro domain(s) IPR007130 Diacylglycerol acyltransferase
Solyc03g120430.2	-2.22291	5e-05				1.2.7	PS.photorespiration.glycerate kinase	Glycerate kinase (AHRD V1 **** C1DYY5_9CHLO)
Solyc12g006470.1	-2.22276	5e-05			GO:0008483 GO:0030170	19.3	tetrapyrrole synthesis.GSA	Aminotransferase-like protein (AHRD V1 ***- Q9LIE2_ARATH)%3B contains Interpro domain(s) IPR005814 Aminotransferase class-III
Solyc03g007960.2	-2.22033	5e-05	-1.6372	5e-05	GO:0006633 GO:0005506 GO:0055114 GO:0016491	16.1.4.6	secondary metabolism.isoprenoids.carotenoids.carotenoid beta ring hydroxylase	Beta-carotene hydroxylase 2
Solyc03g033510.2	-2.21731	0.00605	-1.39318	0.01215	GO:0005515	35.2	not assigned.unknown	Armadillo/beta-catenin repeat family protein (AHRD V1 **-- D7MDH4_ARALY)%3B contains Interpro domain(s) IPR011989 Armadillo-like helical
Solyc01g090180.2	-2.21578	5e-05			GO:0008198 GO:0006725 GO:0016491	35.2	not assigned.unknown	Extradiol ring-cleavage dioxygenase class III protein subunit B (AHRD V1 ***- B8GF38_METPE)%3B contains Interpro domain(s) IPR014436 Extradiol aromatic ring-opening dioxygenase%2C DODA type
Solyc02g080230.2	-2.21558	5e-05			GO:0005515	30.5	signalling.G-proteins	Rop-interactive crib motif-containing protein 1 (AHRD V1 *--- D7LGA6_ARALY)%3B contains Interpro domain(s) IPR000095 PAK-box/P21-Rho-binding
Solyc01g106090.2	-2.21474	5e-05			GO:0019898 GO:0009654 GO:0005509 GO:0015979	1.1.1.2	PS.lightreaction.photosystem II.PSII polypeptide subunits	Photosystem II oxygen evolving complex protein PsbP (AHRD V1 *-*- B8HJK6_CYAP4)%3B contains Interpro domain(s) IPR002683 Photosystem II oxygen evolving complex protein PsbP
Solyc08g077380.2	-2.21277	5e-05				34.10	transport.nucleotides	Purine permease family protein (AHRD V1 **-* D7MCV2_ARALY)%3B contains Interpro domain(s) IPR004853 Protein of unknown function DUF250
Solyc09g083130.2	-2.20835	5e-05			GO:0006508 GO:0008236	29.5	protein.degradation	Peptidase S9 prolyl oligopeptidase active site domain protein (AHRD V1 *-*- D1C565_SPHTD)%3B contains Interpro domain(s) IPR001375 Peptidase S9%2C prolyl oligopeptidase active site region
Solyc02g065230.2	-2.20772	0.0038			GO:0016705 GO:0020037 GO:0055114 GO:0009055	26.10	misc.cytochrome P450	Cytochrome P450
Solyc07g039190.2	-2.20524	5e-05				35.2	not assigned.unknown	Unknown Protein (AHRD V1)
Solyc11g019910.1	-2.20279	5e-05			GO:0004857 GO:0030599	26.18	misc.invertase/pectin methylesterase inhibitor family protein	Pectinesterase (AHRD V1 ***- B9T3X5_RICCO)%3B contains Interpro domain(s) IPR006501 Pectinesterase inhibitor
Solyc12g009650.1	-2.20244	0.00015				26.21	misc.protease inhibitor/seed storage/lipid transfer protein (LTP) family protein	Proline rich protein (Fragment) (AHRD V1 *--- P93274_MALDO)%3B contains Interpro domain(s) IPR013770 Plant lipid transfer protein and hydrophobic protein%2C helical
Solyc05g056050.2	-2.20243	5e-05			GO:0016020 GO:0009765	1.1.1.1	PS.lightreaction.photosystem II.LHC-II	Chlorophyll a-b binding protein 6A%2C chloroplastic (AHRD V1 ***- CB11_SOLLC)%3B contains Interpro domain(s) IPR001344 Chlorophyll A-B binding protein
Solyc03g097580.2	-2.20202	5e-05			GO:0016021	33.99	development.unspecified	MtN3-like protein (AHRD V1 **-- Q9LUE3_ARATH)%3B contains Interpro domain(s) IPR018179 RAG1-activating protein 1 homologue
Solyc04g039760.1	-2.20055	0.00015			GO:0005524 GO:0009507	29.8	protein.assembly and cofactor ligation	Ycf2 (AHRD V1 ***- D2SXY2_9MAGN)%3B contains Interpro domain(s) IPR008543 Chloroplast Ycf2
Solyc03g093330.2	-2.20045	0.0007			GO:0006468 GO:0005524 GO:0005515 GO:0004672	30.2.11	signalling.receptor kinases.leucine rich repeat XI	Receptor like kinase%2C RLK
Solyc12g070270.1	-2.20011	5e-05	-1.38409	0.0016	GO:0016021 GO:0055085 GO:0005524 GO:0042626	34.16	transport.ABC transporters and multidrug resistance systems	Lipid A export ATP-binding/permease protein msbA (AHRD V1 *--- MSBA_CHRVO)%3B contains Interpro domain(s) IPR001140 ABC transporter%2C transmembrane region
Solyc09g091110.2	-2.19735	5e-05	-2.11219	0.0003		35.2	not assigned.unknown	Unknown Protein (AHRD V1)
Solyc11g007900.1	-2.19456	5e-05				35.2	not assigned.unknown	Os03g0107400 protein (Fragment) (AHRD V1 *--- Q0DVY2_ORYSJ)%3B contains Interpro domain(s) IPR009053 Prefoldin
Solyc12g088200.1	-2.19401	5e-05	-1.59504	0.00015	GO:0047325 GO:0000287 GO:0005622 GO:0032957 GO:0035300 GO:0005524	30.4.5	signalling.phosphinositides.inositol-1,3,4-trisphosphate 5/6-kinase	Inositol-tetrakisphosphate 1-kinase 3 (AHRD V1 ***- B4FHJ7_MAIZE)%3B contains Interpro domain(s) IPR017427 Inositol-tetrakisphosphate 1-kinase
Solyc06g051400.2	-2.19367	5e-05			GO:0016717 GO:0006629 GO:0055114	11.2.3	lipid metabolism.FA desaturation.omega 3 desaturase	Omega-3 fatty acid desaturase (AHRD V1 **** Q7X7I9_SOLLC)%3B contains Interpro domain(s) IPR005804 Fatty acid desaturase%2C type 1
Solyc02g090770.1	-2.19305	0.00025			GO:0003700 GO:0006355	27.3.3	RNA.regulation of transcription.AP2/EREBP, APETALA2/Ethylene-responsive element binding protein family	Ethylene responsive transcription factor 2b (AHRD V1 *-*- C0J9I6_9ROSA)%3B contains Interpro domain(s) IPR001471 Pathogenesis-related transcriptional factor and ERF%2C DNA-binding
Solyc10g086270.1	-2.19264	0.0008			GO:0003677	27.3.25	RNA.regulation of transcription.MYB domain transcription factor family	MYB transcription factor (AHRD V1 **-- A9YY82_SOLTU)%3B contains Interpro domain(s) IPR015495 Myb transcription factor
Solyc01g111330.2	-2.19198	5e-05				20.1	stress.biotic	Thaumatin-like protein (AHRD V1 ***- Q9STX6_ARATH)%3B contains Interpro domain(s) IPR001938 Thaumatin%2C pathogenesis-related
Solyc01g086650.2	-2.1918	5e-05			GO:0008168 GO:0008152	19.30	tetrapyrrole synthesis.uroporphyrin-III C-methyltransferase	Siroheme synthase (AHRD V1 ***- A3LD64_PSEAE)%3B contains Interpro domain(s) IPR006366 Uroporphyrin-III C-methyltransferase%2C C-terminal
Solyc03g063560.2	-2.19058	5e-05			GO:0015930 GO:0006537 GO:0055114	12.2.1	N-metabolism.ammonia metabolism.glutamate synthase	Glutamate synthase (Ferredoxin) (AHRD V1 ***- B8HTZ7_CYAP4)%3B contains Interpro domain(s) IPR002932 Glutamate synthase%2C central-C
Solyc06g074000.1	-2.19002	5e-05			GO:0006508 GO:0004190	27.3.99	RNA.regulation of transcription.unclassified	Aspartic proteinase nepenthesin-2 (AHRD V1 **-- B6SJT4_MAIZE)%3B contains Interpro domain(s) IPR001461 Peptidase A1
Solyc10g006870.1	-2.18818	5e-05	-1.30093	0.00065	GO:0006468 GO:0005524 GO:0004672	29.4.1.57	protein.postranslational modification.kinase.receptor like cytoplasmatic kinase VII	Pto-like%2C Serine/threonine kinase protein%2C resistance protein
Solyc12g099260.1	-2.18781	5e-05	-1.34106	0.0001	GO:0046912 GO:0044262	8.2.11	TCA / org. transformation.other organic acid transformaitons.atp-citrate lyase	ATP citrate lyase a-subunit (AHRD V1 **** Q93YH4_LUPAL)%3B contains Interpro domain(s) IPR016141 Citrate synthase-like%2C core
Solyc10g006230.2	-2.18715	5e-05			GO:0016020 GO:0009765	1.1.1.1	PS.lightreaction.photosystem II.LHC-II	Chlorophyll a-b binding protein 7%2C chloroplastic (AHRD V1 ***- CB12_SOLLC)%3B contains Interpro domain(s) IPR001344 Chlorophyll A-B binding protein
Solyc01g108630.2	-2.18569	5e-05			GO:0051536 GO:0020037 GO:0055114 GO:0016491	12.1.2	N-metabolism.nitrate metabolism.nitrite reductase	Nitrite reductase (AHRD V1 ***- Q76KB0_TOBAC)%3B contains Interpro domain(s) IPR006067 Nitrite and sulphite reductase 4Fe-4S region
Solyc09g082760.2	-2.18505	5e-05			GO:0006508 GO:0004190 GO:0006629	29.5.4	protein.degradation.aspartate protease	Aspartic proteinase 2 (AHRD V1 **-* Q948P0_SOYBN)%3B contains Interpro domain(s) IPR001461 Peptidase A1
Solyc01g007290.1	-2.18443	0.0015			GO:0008137 GO:0055114	1.1.6	PS.lightreaction.NADH DH	NAD(P)H-quinone oxidoreductase subunit J (AHRD V1 ***- NDHJ_TRIEI)%3B contains Interpro domain(s) IPR020396 NADH:ubiquinone oxidoreductase%2C 30 kDa subunit%2C conserved site IPR001268 NADH:ubiquinone oxidoreductase%2C 30 kDa subunit
Solyc01g007300.1	-2.18314	5e-05			GO:0008137 GO:0048038 GO:0051539 GO:0055114	1.1.6	PS.lightreaction.NADH DH	NAD(P)H-quinone oxidoreductase subunit K chloroplastic (AHRD V1 ***- D3WB90_9BORA)%3B contains Interpro domain(s) IPR006138 NADH:ubiquinone oxidoreductase%2C 20 kDa subunit
Solyc04g079960.1	-2.1829	5e-05			GO:0008299	16.1.1.10	secondary metabolism.isoprenoids.non-mevalonate pathway.geranylgeranyl pyrophosphate synthase	Geranylgeranyl pyrophosphate synthase 2 (AHRD V1 ***- Q1A7S9_SOLLC)%3B contains Interpro domain(s) IPR000092 Polyprenyl synthetase
Solyc05g054680.1	-2.18198	5e-05			GO:0006468 GO:0005524 GO:0004672	29.4.1.57	protein.postranslational modification.kinase.receptor like cytoplasmatic kinase VII	Pto-like%2C Serine/threonine kinase protein%2C resistance protein
Solyc01g103030.2	-2.18177	5e-05			GO:0006857 GO:0005215 GO:0016020	34.13	transport.peptides and oligopeptides	Nitrate transporter (AHRD V1 **** Q7XAK5_PRUPE)%3B contains Interpro domain(s) IPR000109 TGF-beta receptor%2C type I/II extracellular region
Solyc01g079830.2	-2.18106	0.0067				35.2	not assigned.unknown	Unknown Protein (AHRD V1)
Solyc03g005320.2	-2.18018	0.00015	-1.36429	0.00695	GO:0006633 GO:0016020 GO:0016747	11.1.10	lipid metabolism.FA synthesis and FA elongation.beta ketoacyl CoA synthase	Fatty acid elongase 3-ketoacyl-CoA synthase (AHRD V1 **** Q6DUV5_BRANA)%3B contains Interpro domain(s) IPR012392 Very-long-chain 3-ketoacyl-CoA synthase
Solyc05g025890.1	-2.17952	5e-05			GO:0008080 GO:0008152	26.24	misc.GCN5-related N-acetyltransferase	Acetyltransferase (AHRD V1 *-*- D8G8Q7_9CYAN)%3B contains Interpro domain(s) IPR000182 GCN5-related N-acetyltransferase
Solyc05g005950.2	-2.1794	5e-05			GO:0006857 GO:0005215 GO:0016020	34.13	transport.peptides and oligopeptides	Solute carrier family 15 member 4 (AHRD V1 **-- S15A4_XENLA)%3B contains Interpro domain(s) IPR000109 TGF-beta receptor%2C type I/II extracellular region
Solyc11g064840.1	-2.17744	0.0005			GO:0005515	20.2.2	stress.abiotic.cold	C2 domain-containing protein (AHRD V1 ***- D7M4I2_ARALY)%3B contains Interpro domain(s) IPR000008 C2 calcium-dependent membrane targeting
Solyc01g105030.2	-2.17683	5e-05			GO:0016020 GO:0009765	1.1.1.1	PS.lightreaction.photosystem II.LHC-II	Chlorophyll a-b binding protein%2C chloroplastic (AHRD V1 **** CB12_PETHY)%3B contains Interpro domain(s) IPR001344 Chlorophyll A-B binding protein
Solyc04g071500.2	-2.17631	0.0019				35.2	not assigned.unknown	Unknown Protein (AHRD V1)%3B contains Interpro domain(s) IPR008972 Cupredoxin
Solyc07g062550.2	-2.17505	5e-05			GO:0019277 GO:0016765	13.1.6.1.6	amino acid metabolism.synthesis.aromatic aa.chorismate.5-enolpyruvylshikimate-3-phosphate synthase	UDP-N-acetylglucosamine 1-carboxyvinyltransferase (AHRD V1 ***- B1XJX8_SYNP2)%3B contains Interpro domain(s) IPR005750 UDP-N-acetylglucosamine 1-carboxyvinyltransferase
Solyc10g079170.1	-2.17383	0.0003			GO:0006468 GO:0005524 GO:0005515 GO:0004672	30.2.11	signalling.receptor kinases.leucine rich repeat XI	Receptor like kinase%2C RLK
Solyc07g009340.2	-2.17378	0.00085			GO:0016021	17.2.3	hormone metabolism.auxin.induced-regulated-responsive-activated	Ferric-chelate reductase 1 (AHRD V1 **-- C0HB47_SALSA)%3B contains Interpro domain(s) IPR006593 Cytochrome b561/ferric reductase transmembrane
Solyc02g083570.2	-2.17295	5e-05			GO:0016881 GO:0005515	29.5.11.3	protein.degradation.ubiquitin.E2	Ubiquitin-conjugating enzyme E2 10 (AHRD V1 ***- UBC10_ARATH)%3B contains Interpro domain(s) IPR000608 Ubiquitin-conjugating enzyme%2C E2
Solyc06g007170.2	-2.17234	5e-05				31.1	cell.organisation	Os06g0207500 protein (Fragment) (AHRD V1 **-- Q0DDQ9_ORYSJ)%3B contains Interpro domain(s) IPR004253 Protein of unknown function DUF231%2C plant
Solyc01g109860.2	-2.17156	0.0028				34.99	transport.misc	Phosphatidylinositol/phosphatidylcholine transfer protein-like (AHRD V1 **-* Q9LRX7_ARATH)%3B contains Interpro domain(s) IPR001251 Cellular retinaldehyde-binding/triple function%2C C-terminal
Solyc03g115560.2	-2.1715	5e-05			GO:0050661 GO:0050660 GO:0004499 GO:0055114 GO:0009055	26.7	misc.oxidases - copper, flavone etc.	Dimethylaniline monooxygenase-like protein (AHRD V1 **** Q9FF12_ARATH)%3B contains Interpro domain(s) IPR000960 Flavin-containing monooxygenase FMO
Solyc11g027830.1	-2.16876	5e-05			GO:0004176 GO:0006508	29.5	protein.degradation	Unknown Protein (AHRD V1)%3B contains Interpro domain(s) IPR003111 Peptidase S16%2C lon N-terminal
Solyc06g066010.2	-2.16797	5e-05				34.11	transport.NDP-sugars at the ER	U11/U12 small nuclear ribonucleoprotein protein (AHRD V1 *-*- C1C3V0_RANCA)%3B contains Interpro domain(s) IPR000626 Ubiquitin
Solyc05g055750.2	-2.16657	0.0001			GO:0003700 GO:0006355 GO:0043565	27.3.32	RNA.regulation of transcription.WRKY domain transcription factor family	WRKY transcription factor-a (AHRD V1 *-** Q1XD53_CAPAN)%3B contains Interpro domain(s) IPR003657 DNA-binding WRKY
Solyc07g018290.2	-2.16582	0.0083			GO:0003700 GO:0006355	27.3.3	RNA.regulation of transcription.AP2/EREBP, APETALA2/Ethylene-responsive element binding protein family	AP2-like ethylene-responsive transcription factor At1g16060 (AHRD V1 *-*- AP2L1_ARATH)%3B contains Interpro domain(s) IPR001471 Pathogenesis-related transcriptional factor and ERF%2C DNA-binding
Solyc01g109550.2	-2.16395	5e-05				27.3.99	RNA.regulation of transcription.unclassified	Mitochondrial transcription termination factor (Fragment) (AHRD V1 *--- C6FB12_PSEMZ)%3B contains Interpro domain(s) IPR003690 Mitochodrial transcription termination factor-related
Solyc08g082990.2	-2.16319	5e-05			GO:0055085	34.13	transport.peptides and oligopeptides	Oligopeptide transporter 9 (AHRD V1 **** B6SVF4_MAIZE)%3B contains Interpro domain(s) IPR004648 Tetrapeptide transporter%2C OPT1/isp4
Solyc09g047900.1	-2.16245	5e-05				35.2	not assigned.unknown	Hydrolase alpha/beta fold family protein (AHRD V1 ***- D7MVJ2_ARALY)%3B contains Interpro domain(s) IPR000073 Alpha/beta hydrolase fold-1
Solyc03g071590.2	-2.16156	5e-05			GO:0016616 GO:0006108 GO:0055114 GO:0016615	8.2.9	TCA / org. transformation.other organic acid transformaitons.cyt MDH	Malate dehydrogenase (AHRD V1 **** Q5NE17_SOLLC)%3B contains Interpro domain(s) IPR011273 Malate dehydrogenase%2C NADP-dependent%2C plants
Solyc02g085770.2	-2.16023	5e-05				35.2	not assigned.unknown	ABA induced plasma membrane protein PM 19 (AHRD V1 ***- P93615_WHEAT)%3B contains Interpro domain(s) IPR008390 AWPM-19-like
Solyc09g007750.2	-2.15862	5e-05			GO:0006468 GO:0005524 GO:0004672	29.4.1.57	protein.postranslational modification.kinase.receptor like cytoplasmatic kinase VII	Receptor-like kinase (AHRD V1 *-*- C6ZRP5_SOYBN)%3B contains Interpro domain(s) IPR002290 Serine/threonine protein kinase
Solyc04g007110.2	-2.15628	5e-05				35.2	not assigned.unknown	Genomic DNA chromosome 3 TAC clone K13N2 (AHRD V1 *-*- Q9LRZ8_ARATH)
Solyc10g017940.1	-2.15626	0.0119			GO:0016168 GO:0009767 GO:0009521	1.1.1.2	PS.lightreaction.photosystem II.PSII polypeptide subunits	Photosystem II CP43 chlorophyll apoprotein (AHRD V1 ***- B8R498_TRISU)%3B contains Interpro domain(s) IPR000932 Photosystem antenna protein-like
Solyc03g097380.2	-2.15579	5e-05			GO:0046872 GO:0030001	15.2	metal handling.binding, chelation and storage	Heavy metal-associated domain containing protein expressed (AHRD V1 *--- Q7XG81_ORYSJ)%3B contains Interpro domain(s) IPR006121 Heavy metal transport/detoxification protein
Solyc01g094750.2	-2.15385	0.0002			GO:0016705 GO:0020037 GO:0055114 GO:0009055	26.10	misc.cytochrome P450	Cytochrome P450
Solyc06g008030.2	-2.15301	5e-05			GO:0006355 GO:0030528	27.3.6	RNA.regulation of transcription.bHLH,Basic Helix-Loop-Helix family	BHLH transcription factor (AHRD V1 *-** B6TXR4_MAIZE)%3B contains Interpro domain(s) IPR011598 Helix-loop-helix DNA-binding
Solyc02g081980.2	-2.15232	5e-05			GO:0016787	23.2	nucleotide metabolism.degradation	Ectonucleoside triphosphate diphosphohydrolase 6 (AHRD V1 **-- Q6YHK4_CAVPO)%3B contains Interpro domain(s) IPR000407 Nucleoside phosphatase GDA1/CD39
Solyc07g006620.2	-2.1521	5e-05			GO:0006468 GO:0005524 GO:0004672	29.4.1.57	protein.postranslational modification.kinase.receptor like cytoplasmatic kinase VII	Receptor-like kinase (AHRD V1 *-*- A7VM42_MARPO)%3B contains Interpro domain(s) IPR002290 Serine/threonine protein kinase
Solyc01g099180.2	-2.15204	0.0001	-1.58856	5e-05	GO:0046872 GO:0016702 GO:0005515 GO:0055114	17.7.1.2	hormone metabolism.jasmonate.synthesis-degradation.lipoxygenase	Lipoxygenase (AHRD V1 **** Q9FT17_SOLLC)%3B contains Interpro domain(s) IPR001246 Lipoxygenase%2C plant
Solyc06g008580.2	-2.15196	5e-05			GO:0006355 GO:0005634	27.3.40	RNA.regulation of transcription.Aux/IAA family	Auxin responsive protein (AHRD V1 ***- D9IQE6_CATRO)%3B contains Interpro domain(s) IPR003311 AUX/IAA protein
Solyc03g019790.2	-2.15194	5e-05			GO:0005975 GO:0004553	3.8.2	minor CHO metabolism.galactose.alpha-galactosidases	Alpha-galactosidase (AHRD V1 **** Q9SP05_SOLLC)%3B contains Interpro domain(s) IPR013785 Aldolase-type TIM barrel
Solyc06g082950.2	-2.15098	5e-05			GO:0015979 GO:0009538	1.1.2.2	PS.lightreaction.photosystem I.PSI polypeptide subunits	Photosystem I reaction center subunit XI (AHRD V1 ***- B6SHL1_MAIZE)%3B contains Interpro domain(s) IPR003757 Photosystem I reaction centre%2C subunit XI PsaL
Solyc08g079740.2	-2.15028	5e-05			GO:0006468 GO:0005524 GO:0005515 GO:0004672	30.2.11	signalling.receptor kinases.leucine rich repeat XI	Receptor like kinase%2C RLK
Solyc10g006900.2	-2.14832	5e-05			GO:0008152 GO:0016491	19.14	tetrapyrrole synthesis.protochlorophyllide reductase	Protochlorophyllide reductase (AHRD V1 ***- Q8LAV9_ARATH)%3B contains Interpro domain(s) IPR005979 Light-dependent protochlorophyllide reductase
Solyc12g013580.1	-2.14765	5e-05	-1.04335	0.00775	GO:0006457 GO:0003755	31.3.1	cell.cycle.peptidylprolyl isomerase	Peptidyl-prolyl cis-trans isomerase cyclophilin-type (AHRD V1 ***- A8INE5_CHLRE)%3B contains Interpro domain(s) IPR002130 Peptidyl-prolyl cis-trans isomerase%2C cyclophilin-type
Solyc01g097860.2	-2.14195	5e-05				35.2	not assigned.unknown	Membrane protein (AHRD V1 *-*- A8JG04_CHLRE)%3B contains Interpro domain(s) IPR010903 Protein of unknown function DUF1517
Solyc02g061760.2	-2.14108	5e-05			GO:0015297 GO:0016020 GO:0006855 GO:0015238	34.99	transport.misc	Mate efflux family protein (AHRD V1 **-- D7LLI9_ARALY)%3B contains Interpro domain(s) IPR002528 Multi antimicrobial extrusion protein MatE
Solyc02g087880.2	-2.13798	5e-05			GO:0051258 GO:0007017 GO:0003924 GO:0006184 GO:0005874 GO:0005525	31.1	cell.organisation	Tubulin alpha-7 chain (AHRD V1 ***- B9IJV8_POPTR)%3B contains Interpro domain(s) IPR002452 Alpha tubulin
Solyc02g094040.2	-2.13733	0.00475			GO:0006629	11.9.2.1	lipid metabolism.lipid degradation.lipases.triacylglycerol lipase	Lipase (AHRD V1 **** Q1XBG1_RICCO)%3B contains Interpro domain(s) IPR006693 AB-hydrolase associated lipase region
Solyc07g062810.2	-2.13665	5e-05			GO:0003824 GO:0008152	26.26.1	misc.aminotransferases.aminotransferase class IV family protein	Branched-chain amino acid aminotransferase-like (AHRD V1 **** Q5NAM3_ORYSJ)%3B contains Interpro domain(s) IPR001544 Aminotransferase%2C class IV
Solyc01g007810.1	-2.13393	5e-05				35.2	not assigned.unknown	Plant-specific domain TIGR01568 family protein (AHRD V1 *--- B6U9N9_MAIZE)%3B contains Interpro domain(s) IPR006458 Protein of unknown function DUF623%2C plant
Solyc02g088100.2	-2.13285	5e-05				10.7	cell wall.modification	Expansin (AHRD V1 ***- Q9ZP31_SOLLC)%3B contains Interpro domain(s) IPR007112 Expansin 45%2C endoglucanase-like IPR007117 Pollen allergen/expansin%2C C-terminal
Solyc08g080280.2	-2.13239	0.00925				35.2	not assigned.unknown	Unknown Protein (AHRD V1)
Solyc01g096660.2	-2.13119	5e-05				35.2	not assigned.unknown	Genomic DNA chromosome 5 P1 clone MOJ9 (AHRD V1 ***- Q9FL44_ARATH)
Solyc06g084610.2	-2.12909	5e-05				35.2	not assigned.unknown	Homology to unknown gene (AHRD V1 ***- Q014B2_OSTTA)
Solyc01g014320.2	-2.12837	5e-05			GO:0008168	17.8.1	hormone metabolism.salicylic acid.synthesis-degradation	S-adenosyl-L-methionine salicylic acid carboxyl methyltransferase (AHRD V1 **** A7XZE9_9MAGN)%3B contains Interpro domain(s) IPR005299 SAM dependent carboxyl methyltransferase
Solyc05g054320.2	-2.12584	5e-05				26.1	misc.misc2	Epoxide hydrolase (AHRD V1 **** Q41413_SOLTU)%3B contains Interpro domain(s) IPR000639 Epoxide hydrolase-like
Solyc12g056350.1	-2.12581	5e-05				35.2	not assigned.unknown	Unknown Protein (AHRD V1)%3B contains Interpro domain(s) IPR013097 Stress responsive alpha-beta barrel
Solyc03g118430.2	-2.12529	5e-05			GO:0006508 GO:0004222 GO:0008270	29.5	protein.degradation	Peptidase M16 family (AHRD V1 *--- D3IC43_9BACT)%3B contains Interpro domain(s) IPR011237 Peptidase M16%2C core
Solyc01g096370.2	-2.12484	5e-05			GO:0006355 GO:0030528	27.3.6	RNA.regulation of transcription.bHLH,Basic Helix-Loop-Helix family	BHLH transcription factor (AHRD V1 *-** Q401N4_9LILI)%3B contains Interpro domain(s) IPR011598 Helix-loop-helix DNA-binding
Solyc08g077880.2	-2.12427	5e-05				27.3.23	RNA.regulation of transcription.HSF,Heat-shock transcription factor family	Light harvesting-like protein 3 (AHRD V1 **-- B9N2V9_POPTR)
Solyc09g065350.1	-2.12393	0.00165				35.2	not assigned.unknown	Unknown Protein (AHRD V1)
Solyc01g066460.2	-2.12389	0.0003			GO:0015996 GO:0047746	26.1	misc.misc2	Epoxide hydrolase (AHRD V1 **** Q41413_SOLTU)%3B contains Interpro domain(s) IPR000639 Epoxide hydrolase-like
Solyc06g082940.2	-2.12374	5e-05			GO:0015979 GO:0009538	1.1.2.2	PS.lightreaction.photosystem I.PSI polypeptide subunits	Photosystem I reaction center subunit XI (AHRD V1 ***- B6SHL1_MAIZE)%3B contains Interpro domain(s) IPR003757 Photosystem I reaction centre%2C subunit XI PsaL
Solyc08g061900.1	-2.12334	0.00395				1.1.40	PS.lightreaction.cyclic electron flow-chlororespiration	NAD(P)H-quinone oxidoreductase subunit 2 chloroplastic (AHRD V1 *-*- D3WF39_9ROSI)
Solyc03g112460.2	-2.12301	5e-05			GO:0009058 GO:0016740 GO:0016846 GO:0030170	16.5.99.1	secondary metabolism.sulfur-containing.misc.alliinase	Alliinase (Fragment) (AHRD V1 ***- Q94EJ8_ALLFI)%3B contains Interpro domain(s) IPR006948 Allinase%2C C-terminal
Solyc02g083810.2	-2.12281	5e-05			GO:0055114 GO:0016491	1.1.5.3	PS.lightreaction.other electron carrier (ox/red).ferredoxin reductase	Ferredoxin--NADP reductase (AHRD V1 ***- D7MN04_ARALY)%3B contains Interpro domain(s) IPR012146 Ferredoxin--NADP reductase
Solyc04g077470.2	-2.12274	5e-05	-1.07577	0.0034		10.2	cell wall.cellulose synthesis	Cellulose synthase-like C1-2 glycosyltransferase family 2 protein (AHRD V1 **** D8T077_SELML)%3B contains Interpro domain(s) IPR001173 Glycosyl transferase%2C family 2
Solyc03g111690.2	-2.12166	5e-05				10.6.3	cell wall.degradation.pectate lyases and polygalacturonases	Pectate lyase (AHRD V1 **** Q2Z1Y4_PRUMU)%3B contains Interpro domain(s) IPR002022 Pectate lyase/Amb allergen
Solyc12g070280.1	-2.12064	5e-05			GO:0016887 GO:0005524	34.16	transport.ABC transporters and multidrug resistance systems	Lipid A export ATP-binding/permease protein MsbA (AHRD V1 ***- B9NVE8_9RHOB)%3B contains Interpro domain(s) IPR003439 ABC transporter-like
Solyc03g113280.2	-2.11922	5e-05				35.2	not assigned.unknown	Membrane protein HPP family (AHRD V1 *-*- D9Y9E6_9DELT)%3B contains Interpro domain(s) IPR007065 HPP
Solyc10g051110.1	-2.1176	5e-05			GO:0003854 GO:0050662 GO:0055114 GO:0006694 GO:0044237	30.11	signalling.light	NAD dependent epimerase/dehydratase family protein (AHRD V1 *--- B0CAN3_ACAM1)%3B contains Interpro domain(s) IPR016040 NAD(P)-binding domain
Solyc04g081140.1	-2.117	0.0039				24	Biodegradation of Xenobiotics	Glyoxal oxidase (AHRD V1 ***- B6TJK4_MAIZE)%3B contains Interpro domain(s) IPR009880 Glyoxal oxidase%2C N-terminal
Solyc04g007690.2	-2.1145	5e-05			GO:0016021 GO:0055085	17.2.2	hormone metabolism.auxin.signal transduction	Auxin efflux carrier (AHRD V1 **** D6RT11_SOLLC)%3B contains Interpro domain(s) IPR014024 Auxin efflux carrier%2C subgroup
Solyc07g066430.2	-2.11441	5e-05	-1.36402	0.00025	GO:0015093 GO:0016021 GO:0005525 GO:0015684 GO:0005622	30.5	signalling.G-proteins	GTP-binding protein (AHRD V1 **** B0JHK9_MICAN)%3B contains Interpro domain(s) IPR004396 Conserved hypothetical protein CHP00092
Solyc03g111610.2	-2.11368	5e-05			GO:0003824 GO:0008152	18.3	Co-factor and vitamine metabolism.riboflavin	HAD-superfamily hydrolase subfamily IA variant 3 containing protein expressed (AHRD V1 **** Q10I42_ORYSJ)%3B contains Interpro domain(s) IPR005834 Haloacid dehalogenase-like hydrolase
Solyc10g086180.1	-2.11071	0.00215			GO:0009058 GO:0016841	16.2.1.1	secondary metabolism.phenylpropanoids.lignin biosynthesis.PAL	Phenylalanine ammonia-lyase (AHRD V1 ***- D2CFQ1_9SOLA)%3B contains Interpro domain(s) IPR005922 Phenylalanine ammonia-lyase
Solyc05g009890.1	-2.11007	5e-05			GO:0006508 GO:0004190	27.3.99	RNA.regulation of transcription.unclassified	Chloroplast nucleoid DNA binding protein-like (AHRD V1 **-* Q9LTW4_ARATH)%3B contains Interpro domain(s) IPR001461 Peptidase A1
Solyc03g116060.2	-2.10934	5e-05				17.6.3	hormone metabolism.gibberelin.induced-regulated-responsive-activated	Gibberellin-regulated protein (AHRD V1 **-- B4UW77_ARAHY)%3B contains Interpro domain(s) IPR003854 Gibberellin regulated protein
Solyc03g116280.2	-2.10933	5e-05			GO:0016706 GO:0055114	17.5.1	hormone metabolism.ethylene.synthesis-degradation	1-aminocyclopropane-1-carboxylate oxidase (AHRD V1 ***- Q40876_PELHO)%3B contains Interpro domain(s) IPR005123 Oxoglutarate and iron-dependent oxygenase
Solyc10g075160.1	-2.10871	5e-05			GO:0051536 GO:0009055	1.1.5.2	PS.lightreaction.other electron carrier (ox/red).ferredoxin	Ferredoxin I (AHRD V1 ***- Q93XJ9_SOLTU)%3B contains Interpro domain(s) IPR010241 Ferredoxin [2Fe-2S]%2C plant
Solyc05g015980.2	-2.10844	5e-05				35.2	not assigned.unknown	Unknown Protein (AHRD V1)
Solyc03g121420.2	-2.10841	5e-05			GO:0016791	26.13	misc.acid and other phosphatases	Phosphatase (AHRD V1 ***- D2V497_NAEGR)%3B contains Interpro domain(s) IPR016965 Pyridoxal phosphate phosphatase%2C PHOSPHO2
Solyc05g053300.2	-2.10728	5e-05	-1.0782	0.00585	GO:0005737 GO:0050660 GO:0008033 GO:0004148 GO:0045454 GO:0055114 GO:0009055	8.1.1.3	TCA / org. transformation.TCA.pyruvate DH.E3	Dihydrolipoyl dehydrogenase (AHRD V1 ***- Q8GT30_SOLLC)%3B contains Interpro domain(s) IPR012999 Pyridine nucleotide-disulphide oxidoreductase%2C class I%2C active site IPR006258 Dihydrolipoamide dehydrogenase
Solyc01g080750.2	-2.10701	0.00045				35.2	not assigned.unknown	HEAT repeat family protein (AHRD V1 **-- B4FX70_MAIZE)%3B contains Interpro domain(s) IPR016024 Armadillo-type fold
Solyc10g006740.2	-2.10601	5e-05				30.3	signalling.calcium	Centrin 2 (Fragment) (AHRD V1 **-- Q4U4N2_PIG)%3B contains Interpro domain(s) IPR011992 EF-Hand type
Solyc07g066610.2	-2.10534	5e-05			GO:0004618 GO:0006096	1.3.3	PS.calvin cycle.phosphoglycerate kinase	Phosphoglycerate kinase (AHRD V1 ***- O81394_SOLTU)%3B contains Interpro domain(s) IPR001576 Phosphoglycerate kinase
Solyc07g064160.2	-2.10474	0.00015			GO:0016491 GO:0055114 GO:0009055	18.2	Co-factor and vitamine metabolism.thiamine	Thiazole biosynthetic enzyme (AHRD V1 ***- D6N3H1_GOSHI)%3B contains Interpro domain(s) IPR002922 Thiamine biosynthesis Thi4 protein
Solyc06g060140.2	-2.10454	5e-05	-1.63351	5e-05	GO:0007018 GO:0003777 GO:0005524	31.1	cell.organisation	Kinesin like protein (AHRD V1 *-*- Q9SVI8_ARATH)%3B contains Interpro domain(s) IPR001752 Kinesin%2C motor region
Solyc01g096240.2	-2.10403	5e-05				35.2	not assigned.unknown	Homology to unknown gene (AHRD V1 ***- Q01FV7_OSTTA)
Solyc03g115980.1	-2.1033	5e-05			GO:0050660 GO:0008033 GO:0055114 GO:0016491	16.1.1	secondary metabolism.isoprenoids.non-mevalonate pathway	Geranylgeranyl reductase (AHRD V1 ***- Q1ZYL0_OLEEU)%3B contains Interpro domain(s) IPR011774 Geranylgeranyl reductase%2C plants and cyanobacteria
Solyc07g043570.2	-2.10266	5e-05			GO:0055114 GO:0016491	3.5	minor CHO metabolism.others	Aldo/keto reductase family protein (AHRD V1 ***- D7KG57_ARALY)%3B contains Interpro domain(s) IPR020471 Aldo/keto reductase subgroup
Solyc10g079200.1	-2.10167	5e-05				34.9	transport.metabolite transporters at the mitochondrial membrane	Mitochondrial carrier protein (AHRD V1 ***- B1N662_SOLLC)%3B contains Interpro domain(s) IPR018108 Mitochondrial substrate/solute carrier IPR001993 Mitochondrial substrate carrier
Solyc03g111810.2	-2.10095	5e-05				35.2	not assigned.unknown	Sieve element-occluding protein 3 (AHRD V1 **-- B5THF7_MEDTR)
Solyc12g027550.1	-2.10089	0.00915			GO:0016168 GO:0009767 GO:0009521	1.1.1.2	PS.lightreaction.photosystem II.PSII polypeptide subunits	Photosystem II CP43 chlorophyll apoprotein (AHRD V1 ***- D2KLJ9_OLEEU)%3B contains Interpro domain(s) IPR000932 Photosystem antenna protein-like
Solyc02g085100.2	-2.09931	5e-05	-1.75452	5e-05	GO:0005975 GO:0016853	3.5	minor CHO metabolism.others	Aldose 1-epimerase family protein (AHRD V1 **** D7MMG0_ARALY)%3B contains Interpro domain(s) IPR014718 Glycoside hydrolase-type carbohydrate-binding%2C subgroup
Solyc10g076890.1	-2.09905	5e-05			GO:0003676 GO:0055114 GO:0016491	27.4	RNA.RNA binding	RNA recognition motif-containing protein (AHRD V1 **-- D7MHK9_ARALY)%3B contains Interpro domain(s) IPR001395 Aldo/keto reductase
Solyc02g071580.2	-2.09892	5e-05			GO:0006508 GO:0043086 GO:0042802 GO:0004252	29.5.1	protein.degradation.subtilases	Subtilisin-like protease (AHRD V1 ***- Q9FK77_ARATH)%3B contains Interpro domain(s) IPR015500 Peptidase S8%2C subtilisin-related
Solyc03g043770.2	-2.09869	5e-05			GO:0006468 GO:0005524 GO:0005515 GO:0004672	30.2.11	signalling.receptor kinases.leucine rich repeat XI	Receptor like kinase%2C RLK
Solyc02g080490.2	-2.09745	5e-05	-1.18708	0.00915	GO:0015297 GO:0016020 GO:0006855 GO:0015238	34.99	transport.misc	MATE efflux family protein expressed (AHRD V1 **-- Q10HY1_ORYSJ)%3B contains Interpro domain(s) IPR002528 Multi antimicrobial extrusion protein MatE
Solyc06g048410.2	-2.09705	5e-05			GO:0004784 GO:0046872 GO:0006801 GO:0055114	21.6	redox.dismutases and catalases	Superoxide dismutase (AHRD V1 **** Q7YK44_SOLLC)%3B contains Interpro domain(s) IPR019833 Manganese/iron superoxide dismutase%2C binding site IPR001189 Manganese/iron superoxide dismutase
Solyc01g091850.2	-2.09642	0.0006				35.2	not assigned.unknown	Integral membrane protein (AHRD V1 ***- Q22DU5_TETTH)%3B contains Interpro domain(s) IPR008217 Protein of unknown function DUF125%2C transmembrane
Solyc06g008510.2	-2.09615	5e-05				28.1	DNA.synthesis/chromatin structure	CDT1a protein (AHRD V1 ***- Q710F0_ARATH)%3B contains Interpro domain(s) IPR014939 DNA replication factor CDT1-like
Solyc12g015690.1	-2.09583	5e-05				10.5.1.1	cell wall.cell wall proteins.AGPs.AGP	Fasciclin-like arabinogalactan protein 10 (AHRD V1 ***- A9XTL5_GOSHI)%3B contains Interpro domain(s) IPR000782 FAS1 domain
Solyc01g094020.2	-2.09515	5e-05			GO:0006468 GO:0005524 GO:0004672	30.2.17	signalling.receptor kinases.DUF 26	Receptor kinase-like protein (AHRD V1 *-*- Q9STJ8_ARATH)%3B contains Interpro domain(s) IPR002290 Serine/threonine protein kinase
Solyc03g026070.2	-2.09456	0.0001			GO:0003700 GO:0006355 GO:0043565	27.3.22	RNA.regulation of transcription.HB,Homeobox transcription factor family	Homeobox-leucine zipper protein ATHB-8 (AHRD V1 *-*- ATHB8_ARATH)%3B contains Interpro domain(s) IPR002913 Lipid-binding START
Solyc01g091360.2	-2.09442	5e-05				35.2	not assigned.unknown	Homology to unknown gene (AHRD V1 ***- Q00VP3_OSTTA)%3B contains Interpro domain(s) IPR010865 Protein of unknown function DUF1499
Solyc05g050770.2	-2.09401	5e-05			GO:0006508 GO:0004185	29.5.5	protein.degradation.serine protease	Serine carboxypeptidase 1 (AHRD V1 ***- B6TC80_MAIZE)%3B contains Interpro domain(s) IPR001563 Peptidase S10%2C serine carboxypeptidase
Solyc08g005630.2	-2.09395	5e-05			GO:0050660 GO:0016614 GO:0055114	35.2	not assigned.unknown	Glucose-methanol-choline oxidoreductase (AHRD V1 ***- D6TF66_9CHLR)%3B contains Interpro domain(s) IPR012400 Long-chain fatty alcohol dehydrogenase
Solyc06g050900.2	-2.09286	5e-05			GO:0006857 GO:0005215 GO:0016020	34.13	transport.peptides and oligopeptides	Peptide transporter (AHRD V1 **-* O22305_LOTJA)%3B contains Interpro domain(s) IPR000109 TGF-beta receptor%2C type I/II extracellular region
Solyc07g047850.2	-2.09182	5e-05			GO:0016020 GO:0009765	1.1.1.1	PS.lightreaction.photosystem II.LHC-II	Chlorophyll a-b binding protein 4%2C chloroplastic (AHRD V1 **** CB24_SOLLC)%3B contains Interpro domain(s) IPR001344 Chlorophyll A-B binding protein
Solyc03g083730.1	-2.09125	5e-05			GO:0004857 GO:0030599	26.18	misc.invertase/pectin methylesterase inhibitor family protein	Pectinesterase (AHRD V1 ***- C0PST8_PICSI)%3B contains Interpro domain(s) IPR006501 Pectinesterase inhibitor
Solyc03g115890.2	-2.09123	0.00035				10.7	cell wall.modification	Expansin (AHRD V1 ***- Q9FVG9_SOLLC)%3B contains Interpro domain(s) IPR007112 Expansin 45%2C endoglucanase-like IPR007117 Pollen allergen/expansin%2C C-terminal
Solyc08g067330.1	-2.09079	5e-05			GO:0016020 GO:0009765	1.1.1.1	PS.lightreaction.photosystem II.LHC-II	Chlorophyll a-b binding protein 3C-like (AHRD V1 ***- Q2XTE0_SOLTU)%3B contains Interpro domain(s) IPR001344 Chlorophyll A-B binding protein
Solyc12g088930.1	-2.08985	0.00135				35.2	not assigned.unknown	Plant-specific domain TIGR01570 family protein (AHRD V1 ***- B6U390_MAIZE)%3B contains Interpro domain(s) IPR006460 Protein of unknown function DUF617%2C plant
Solyc02g083630.2	-2.08918	5e-05			GO:0020037 GO:0006979 GO:0055114 GO:0004601	21.2.1	redox.ascorbate and glutathione.ascorbate	Ascorbate peroxidase (AHRD V1 **** Q9XGS8_ZANAE)%3B contains Interpro domain(s) IPR002207 Plant ascorbate peroxidase
Solyc04g076870.2	-2.08713	5e-05			GO:0005737 GO:0050661 GO:0006098 GO:0008883 GO:0033014 GO:0004616 GO:0004764 GO:0055114	19.2	tetrapyrrole synthesis.glu-tRNA reductase	Glutamyl-tRNA reductase (AHRD V1 **** A5BZY3_VITVI)%3B contains Interpro domain(s) IPR000343 Tetrapyrrole biosynthesis%2C glutamyl-tRNA reductase
Solyc02g073580.1	-2.08678	5e-05				27.3.67	RNA.regulation of transcription.putative transcription regulator	BZIP transcription factor (AHRD V1 **-- Q8W5R8_ORYSA)
Solyc10g008490.2	-2.08649	5e-05			GO:0003824	29.4	protein.postranslational modification	Protein phosphatase 2c (AHRD V1 ***- A6NA79_MEDTR)%3B contains Interpro domain(s) IPR015655 Protein phosphatase 2C
Solyc01g091870.2	-2.08614	5e-05			GO:0016021 GO:0055085	35.2	not assigned.unknown	Major facilitator superfamily domain-containing protein 8 (AHRD V1 *--- MFSD8_XENLA)%3B contains Interpro domain(s) IPR004331 SPX%2C N-terminal
Solyc07g056250.2	-2.08574	5e-05			GO:0004806 GO:0006629	11.9.2.1	lipid metabolism.lipid degradation.lipases.triacylglycerol lipase	Lipase (Class 3)-like protein (AHRD V1 ***- Q943F9_ORYSJ)
Solyc03g062700.2	-2.08532	0.0025	-1.76695	0.0098	GO:0000245	35.2	not assigned.unknown	Binding protein (AHRD V1 *-*- D7L203_ARALY)%3B contains Interpro domain(s) IPR007022 Survival motor neuron interacting protein 1
Solyc08g067320.1	-2.08178	5e-05			GO:0016020 GO:0009765	1.1.1.1	PS.lightreaction.photosystem II.LHC-II	Chlorophyll a/b binding protein (AHRD V1 ***- Q41422_SOLTU)%3B contains Interpro domain(s) IPR001344 Chlorophyll A-B binding protein
Solyc03g123410.1	-2.08054	0.0004			GO:0045735	20.2.99	stress.abiotic.unspecified	Oxalate oxidase-like germin 171 (AHRD V1 **** Q9FPQ0_BETVU)%3B contains Interpro domain(s) IPR014710 RmlC-like jelly roll fold
Solyc06g069400.2	-2.07955	0.0001			GO:0016787 GO:0009611 GO:0004867	13.2.3.1.1	amino acid metabolism.degradation.aspartate family.asparagine.L-asparaginase	N(4)-(Beta-N-acetylglucosaminyl)-L-asparaginase (AHRD V1 *-** ASPG_ELIMR)%3B contains Interpro domain(s) IPR000246 Peptidase T2%2C asparaginase 2
Solyc03g120640.2	-2.079	0.0001			GO:0015979 GO:0009538	1.1.2.2	PS.lightreaction.photosystem I.PSI polypeptide subunits	Photosystem I reaction center subunit VI-1%2C chloroplastic (AHRD V1 ***- PSAH1_ARATH)%3B contains Interpro domain(s) IPR004928 Photosystem I reaction centre subunit VI
Solyc10g083380.1	-2.07809	5e-05				35.2	not assigned.unknown	Unknown Protein (AHRD V1)%3B contains Interpro domain(s) IPR004827 Basic-leucine zipper (bZIP) transcription factor
Solyc08g005610.2	-2.07659	5e-05			GO:0016705 GO:0020037 GO:0055114 GO:0009055	26.10	misc.cytochrome P450	Cytochrome P450
Solyc03g113350.2	-2.07374	0.0003			GO:0008270	29.5.11.4.2	protein.degradation.ubiquitin.E3.RING	CHY zinc finger containing protein (AHRD V1 *-*- C5P643_COCP7)%3B contains Interpro domain(s) IPR008913 Zinc finger%2C CHY-type
Solyc09g008320.2	-2.07366	5e-05			GO:0005618 GO:0048046 GO:0016762 GO:0006073 GO:0004553	10.7	cell wall.modification	Xyloglucan endotransglucosylase/hydrolase 12 (AHRD V1 **** C0IRH1_9ERIC)%3B contains Interpro domain(s) IPR016455 Xyloglucan endotransglucosylase/hydrolase
Solyc10g011770.2	-2.07359	5e-05				29.5	protein.degradation	Threonine endopeptidase (AHRD V1 **-- B6TCN7_MAIZE)
Solyc01g108240.2	-2.07144	5e-05			GO:0003700 GO:0006355	27.3.3	RNA.regulation of transcription.AP2/EREBP, APETALA2/Ethylene-responsive element binding protein family	Ethylene responsive transcription factor 2b (AHRD V1 *-*- C0J9I6_9ROSA)%3B contains Interpro domain(s) IPR001471 Pathogenesis-related transcriptional factor and ERF%2C DNA-binding
Solyc10g055630.1	-2.07013	5e-05			GO:0005215 GO:0016020 GO:0006810	34.19.1	transport.Major Intrinsic Proteins.PIP	Aquaporin (AHRD V1 ***- Q8W506_TOBAC)%3B contains Interpro domain(s) IPR012269 Aquaporin
Solyc02g093980.2	-2.06939	5e-05				28.1	DNA.synthesis/chromatin structure	Os12g0236050 protein (Fragment) (AHRD V1 *-*- C7J9Q6_ORYSJ)
Solyc12g036170.1	-2.06863	5e-05				35.2	not assigned.unknown	Unknown Protein (AHRD V1)
Solyc03g062720.2	-2.06758	5e-05				35.2	not assigned.unknown	Galactose mutarotase-like (AHRD V1 **-- A2Q5N9_MEDTR)%3B contains Interpro domain(s) IPR011013 Glycoside hydrolase-type carbohydrate-binding
Solyc11g066720.1	-2.06732	5e-05			GO:0003854 GO:0050662 GO:0055114 GO:0006694 GO:0044237	10.1.3	cell wall.precursor synthesis.AXS	Bifunctional polymyxin resistance arnA protein (AHRD V1 ***- B6TQB1_MAIZE)%3B contains Interpro domain(s) IPR001509 NAD-dependent epimerase/dehydratase
Solyc02g090890.2	-2.06374	5e-05			GO:0004497 GO:0005515 GO:0055114	17.1.1.1.1	hormone metabolism.abscisic acid.synthesis-degradation.synthesis.zeaxanthin epoxidase	Zeaxanthin epoxidase%2C chloroplastic
Solyc02g071030.1	-2.06244	0.0027			GO:0016020 GO:0009765	1.1.1.1	PS.lightreaction.photosystem II.LHC-II	Chlorophyll a/b binding protein (AHRD V1 **** Q41422_SOLTU)%3B contains Interpro domain(s) IPR001344 Chlorophyll A-B binding protein
Solyc12g011020.1	-2.06096	5e-05				35.2	not assigned.unknown	Had superfamily (Subfamily iiia) phosphatase (AHRD V1 *-*- B5YDI1_DICT6)%3B contains Interpro domain(s) IPR010021 HAD-superfamily phosphatase%2C subfamily IIIA
Solyc01g107520.2	-2.06082	5e-05				20.1	stress.biotic	PBSP domain-containing protein (AHRD V1 **-- C9S7G7_VERA1)%3B contains Interpro domain(s) IPR007541 Plant Basic Secretory Protein
Solyc10g009150.2	-2.06063	0.0001	1.44838	5e-05		35.2	not assigned.unknown	Organ-specific protein S2 (AHRD V1 ***- OSS2_PEA)
Solyc04g005090.2	-2.06005	5e-05				35.2	not assigned.unknown	Uncharacterized conserved membrane protein (AHRD V1 **-- A5GTC4_SYNR3)
Solyc10g047240.1	-2.0596	0.00085			GO:0005544 GO:0005509	31.1	cell.organisation	Annexin (AHRD V1 ***- D2D2Z9_GOSHI)%3B contains Interpro domain(s) IPR009118 Annexin%2C type plant
Solyc07g007440.1	-2.05783	0.0036				29.5.11.4.2	protein.degradation.ubiquitin.E3.RING	Ring H2 finger protein (AHRD V1 ***- D9ZHD8_HYPPE)%3B contains Interpro domain(s) IPR018957 Zinc finger%2C C3HC4 RING-type
Solyc02g072150.2	-2.05686	5e-05	-1.80466	5e-05	GO:0003824 GO:0005992	3.2.1	minor CHO metabolism.trehalose.TPS	Alpha alpha-trehalose-phosphate synthase (UDP-forming) (AHRD V1 **** A3CXN9_METMJ)%3B contains Interpro domain(s) IPR001830 Glycosyl transferase%2C family 20
Solyc12g008980.1	-2.05671	5e-05			GO:0016117 GO:0016705 GO:0055114	16.1.4.4	secondary metabolism.isoprenoids.carotenoids.lycopene epsilon cyclase	Lycopene epsilon cyclase
Solyc12g010840.1	-2.05617	5e-05	-1.5004	5e-05	GO:0004455 GO:0055114 GO:0009082	13.1.4.1	amino acid metabolism.synthesis.branched chain group.common	Ketol-acid reductoisomerase (AHRD V1 ***- D7LW57_ARALY)%3B contains Interpro domain(s) IPR016206 Ketol-acid reductoisomerase%2C plant
Solyc06g068230.2	-2.05603	5e-05				29.5.3	protein.degradation.cysteine protease	Protein TIF31 homolog (AHRD V1 *--- TIF31_NEUCR)%3B contains Interpro domain(s) IPR011990 Tetratricopeptide-like helical
Solyc03g114450.2	-2.05442	5e-05				26.23	misc.rhodanese	Extracellular calcium sensing receptor (AHRD V1 ***- C7BCU7_LIQFO)%3B contains Interpro domain(s) IPR001763 Rhodanese-like
Solyc08g014340.2	-2.05257	5e-05			GO:0003824 GO:0030170 GO:0008152	13.1.5.3.1	amino acid metabolism.synthesis.serine-glycine-cysteine group.cysteine.OASTL	Cysteine synthase (AHRD V1 **** Q9FS26_SOLTU)%3B contains Interpro domain(s) IPR005859 Cysteine synthase A
Solyc02g090030.2	-2.05225	0.0003			GO:0009654 GO:0042549 GO:0005509 GO:0019898	1.1.1.2	PS.lightreaction.photosystem II.PSII polypeptide subunits	Oxygen-evolving enhancer protein 1 of photosystem II (AHRD V1 ***- A8J0E4_CHLRE)%3B contains Interpro domain(s) IPR002628 Photosystem II manganese-stabilizing protein PsbO
Solyc05g005540.2	-2.05128	0.0006				10.6.3	cell wall.degradation.pectate lyases and polygalacturonases	BURP domain-containing protein (Fragment) (AHRD V1 *--- C1PI44_ARATH)%3B contains Interpro domain(s) IPR004873 BURP
Solyc04g050170.2	-2.05073	0.0016			GO:0006468 GO:0005524 GO:0005515 GO:0004672	30.2.11	signalling.receptor kinases.leucine rich repeat XI	Receptor like kinase%2C RLK
Solyc03g116740.2	-2.05054	5e-05				26.13	misc.acid and other phosphatases	Genomic DNA chromosome 3 P1 clone MSJ11 (AHRD V1 ***- Q9LVZ7_ARATH)
Solyc11g013270.1	-2.04994	0.0003				17.2.3	hormone metabolism.auxin.induced-regulated-responsive-activated	Os01g0841200 protein (Fragment) (AHRD V1 **-- Q0JHU9_ORYSJ)%3B contains Interpro domain(s) IPR004348 Protein of unknown function DUF246%2C plant
Solyc03g115900.2	-2.04927	0.00035			GO:0016020 GO:0009765	1.1.1.1	PS.lightreaction.photosystem II.LHC-II	Chlorophyll a-b binding protein P4%2C chloroplastic (AHRD V1 ***- CB24_PEA)%3B contains Interpro domain(s) IPR001344 Chlorophyll A-B binding protein
Solyc05g053010.1	-2.04793	5e-05			GO:0006468 GO:0005524 GO:0004672	26.16	misc.myrosinases-lectin-jacalin	Receptor like protein kinase (AHRD V1 **** Q39139_ARATH)%3B contains Interpro domain(s) IPR001220 Legume lectin%2C beta chain
Solyc05g015800.2	-2.04659	5e-05			GO:0016747	16.2	secondary metabolism.phenylpropanoids	Acetyl coenzyme A cis-3-hexen-1-ol acetyl transferase (AHRD V1 **-* Q9SRQ2_ARATH)%3B contains Interpro domain(s) IPR003480 Transferase
Solyc10g085980.1	-2.04583	5e-05			GO:0016021	33.99	development.unspecified	Integral membrane protein TerC (AHRD V1 ***- A9B4B1_HERA2)%3B contains Interpro domain(s) IPR005496 Integral membrane protein TerC
Solyc06g066160.2	-2.04221	0.0064				16.8.5.1	secondary metabolism.flavonoids.isoflavones.isoflavone reductase	Pinoresinol-lariciresinol reductase (AHRD V1 **** Q4R0I0_9ROSI)%3B contains Interpro domain(s) IPR008030 NmrA-like
Solyc11g013780.1	-2.04119	0.001			GO:0045156 GO:0030077 GO:0009772	1.1.1.2	PS.lightreaction.photosystem II.PSII polypeptide subunits	Photosystem Q(B) protein (AHRD V1 ***- Q5YGA1_9MARC)%3B contains Interpro domain(s) IPR000484 Photosynthetic reaction centre%2C L/M
Solyc12g010800.1	-2.04063	0.0002			GO:0003700 GO:0006355 GO:0046983 GO:0043565	27.3.35	RNA.regulation of transcription.bZIP transcription factor family	BZIP transcription factor family protein (AHRD V1 ***- D7LW03_ARALY)%3B contains Interpro domain(s) IPR011700 Basic leucine zipper
Solyc10g005050.2	-2.03984	5e-05				1.1.2.2	PS.lightreaction.photosystem I.PSI polypeptide subunits	Thylakoid membrane phosphoprotein 14 kDa%2C chloroplastic (AHRD V1 **-- TMP14_ARATH)
Solyc02g077090.2	-2.0398	5e-05				35.2	not assigned.unknown	Chloroplast unusual positioning 1A (AHRD V1 *--- B3IYT7_ADICA)
Solyc07g039310.1	-2.03974	0.0001			GO:0055114 GO:0016491	26.7	misc.oxidases - copper, flavone etc.	Polyamine oxidase (AHRD V1 **** Q8LL67_AMAHP)%3B contains Interpro domain(s) IPR002937 Amine oxidase
Solyc02g088560.2	-2.03789	5e-05	-1.1151	0.0008		34.22	transport.cyclic nucleotide or calcium regulated channels	Cyclic nucleotide gated channel (AHRD V1 **** A9CRE4_MALDO)%3B contains Interpro domain(s) IPR000595 Cyclic nucleotide-binding
Solyc08g013740.2	-2.03761	0.00205			GO:0008168 GO:0008152	20.2.3	stress.abiotic.drought/salt	Dehydration-responsive family protein (AHRD V1 ***- D7KIG1_ARALY)%3B contains Interpro domain(s) IPR004159 Protein of unknown function DUF248%2C methyltransferase putative
Solyc03g116870.2	-2.03755	5e-05				35.2	not assigned.unknown	Glycosyl transferase family 9 (AHRD V1 ***- A0YHY3_LYNSP)
Solyc11g008990.1	-2.03715	5e-05				27.3.99	RNA.regulation of transcription.unclassified	Phage shock protein A PspA (AHRD V1 ***- B7K4B0_CYAP8)%3B contains Interpro domain(s) IPR007157 PspA/IM30
Solyc10g084280.1	-2.03559	5e-05			GO:0005515	30.3	signalling.calcium	Calmodulin-binding protein (AHRD V1 *--* C5HYF8_BRARP)%3B contains Interpro domain(s) IPR000048 IQ calmodulin-binding region
Solyc11g013810.1	-2.03535	5e-05			GO:0020037 GO:0009055 GO:0030151 GO:0055114 GO:0016491	12.1.1	N-metabolism.nitrate metabolism.NR	Nitrate reductase (AHRD V1 ***- Q8LT13_SOLTU)%3B contains Interpro domain(s) IPR012137 Nitrate reductase NADH dependant
Solyc06g019200.2	-2.03499	5e-05			GO:0006508 GO:0004222	29.5	protein.degradation	Peptidase M50 family protein (AHRD V1 ***- D7LZ04_ARALY)%3B contains Interpro domain(s) IPR008915 Peptidase M50
Solyc05g013860.2	-2.03476	0.0041				35.2	not assigned.unknown	Sieve element-occluding protein 3 (AHRD V1 **-- B5THF7_MEDTR)
Solyc07g052220.1	-2.03474	0.0001				35.2	not assigned.unknown	Unknown Protein (AHRD V1)
Solyc06g060640.1	-2.03394	5e-05				35.2	not assigned.unknown	Cortical cell-delineating protein (AHRD V1 **-- B6T7W8_MAIZE)%3B contains Interpro domain(s) IPR013770 Plant lipid transfer protein and hydrophobic protein%2C helical
Solyc11g011630.1	-2.03377	0.004				17.2.3	hormone metabolism.auxin.induced-regulated-responsive-activated	Auxin-induced SAUR-like protein (AHRD V1 ***- Q8S348_CAPAN)%3B contains Interpro domain(s) IPR003676 Auxin responsive SAUR protein
Solyc03g045140.2	-2.03311	0.00155			GO:0008168 GO:0008610 GO:0055114 GO:0016491	11.3.7	lipid metabolism.Phospholipid synthesis.cyclopropane-fatty-acyl-phospholipid synthase	Cyclopropane-fatty-acyl-phospholipid synthase (AHRD V1 *-*- C7LRK7_DESBD)%3B contains Interpro domain(s) IPR003333 Cyclopropane-fatty-acyl-phospholipid synthase
Solyc09g010220.2	-2.03281	5e-05			GO:0006508 GO:0008236	29.5	protein.degradation	Lysosomal Pro-X carboxypeptidase (AHRD V1 **-* B6TWH6_MAIZE)%3B contains Interpro domain(s) IPR008758 Peptidase S28
Solyc11g008690.1	-2.03072	0.0006				35.2	not assigned.unknown	TO23-3 (Fragment) (AHRD V1 *-*- Q3LVQ6_TAROF)
Solyc02g068140.2	-2.03057	5e-05				33.99	development.unspecified	Nodulin-like protein (AHRD V1 ***- B6U8U8_MAIZE)%3B contains Interpro domain(s) IPR010658 Nodulin-like
Solyc02g094190.2	-2.02972	5e-05				33.99	development.unspecified	Nodulin family protein (AHRD V1 ***- D7M603_ARALY)%3B contains Interpro domain(s) IPR010658 Nodulin-like
Solyc11g044610.1	-2.02905	5e-05	-1.30359	0.0064		35.2	not assigned.unknown	Cell wall-associated hydrolase (AHRD V1 *-*- D5GZ87_LACCS)%3B contains Interpro domain(s) IPR019636 Cell wall-associated hydrolase
Solyc01g096220.2	-2.02878	5e-05			GO:0007264 GO:0005525 GO:0005622	30.5	signalling.G-proteins	Ras-related protein Rab-25 (AHRD V1 ***- RAB25_BOVIN)%3B contains Interpro domain(s) IPR015595 Rab11-related
Solyc09g050110.1	-2.02786	5e-05	-1.35298	0.0036		35.2	not assigned.unknown	Unknown Protein (AHRD V1)
Solyc05g005870.2	-2.02777	5e-05			GO:0016020	33.99	development.unspecified	Nodulin MtN21 family protein (AHRD V1 ***- D7KXZ8_ARALY)%3B contains Interpro domain(s) IPR000620 Protein of unknown function DUF6%2C transmembrane
Solyc11g008810.1	-2.02753	5e-05			GO:0004563 GO:0005975	29.7.5	protein.glycosylation.alpha-1,3-mannosyl-glycoprotein-beta-1,2-N-acetylglucosaminyltransferase(GnTI)	Beta-hexosaminidase b (AHRD V1 **** Q17BL1_AEDAE)%3B contains Interpro domain(s) IPR001540 Glycoside hydrolase%2C family 20
Solyc04g082630.2	-2.02731	0.00015			GO:0016620 GO:0055114	1.3.4	PS.calvin cycle.GAP	Glyceraldehyde-3-phosphate dehydrogenase B (AHRD V1 **** B4F8L7_MAIZE)%3B contains Interpro domain(s) IPR000173 Glyceraldehyde 3-phosphate dehydrogenase
Solyc08g080660.1	-2.02682	0.0001				20.1	stress.biotic	Osmotin-like protein (Fragment) (AHRD V1 **-- Q8S4L1_SOLNI)%3B contains Interpro domain(s) IPR001938 Thaumatin%2C pathogenesis-related
Solyc06g062580.2	-2.0247	5e-05			GO:0004565 GO:0009341 GO:0005975 GO:0005529	26.3.2	misc.gluco-, galacto- and mannosidases.beta-galactosidase	Beta-galactosidase (AHRD V1 ***- B2LYJ3_PETHY)%3B contains Interpro domain(s) IPR001944 Glycoside hydrolase%2C family 35
Solyc10g083210.1	-2.02413	5e-05			GO:0006355 GO:0003677	27.3.1	RNA.regulation of transcription.ABI3/VP1-related B3-domain-containing transcription factor family	Auxin response factor 1 (AHRD V1 *-*- D9HNS8_MAIZE)%3B contains Interpro domain(s) IPR003340 Transcriptional factor B3
Solyc10g077040.1	-2.02381	5e-05			GO:0046872 GO:0055114 GO:0016491	19.12	tetrapyrrole synthesis.magnesium-protoporphyrin IX monomethyl ester (oxidative) cyclase	Magnesium-protoporphyrin IX monomethyl ester (AHRD V1 **** B9SCF8_RICCO)%3B contains Interpro domain(s) IPR008434 Magnesium-protoporphyrin IX monomethyl ester aerobic oxidative cyclase
Solyc08g067180.2	-2.02243	5e-05			GO:0008270 GO:0005622	35.2	not assigned.unknown	Zinc finger (Ran-binding) family protein (AHRD V1 *-*- D7L4W6_ARALY)%3B contains Interpro domain(s) IPR001876 Zinc finger%2C RanBP2-type
Solyc12g005430.1	-2.01993	0.0002			GO:0016747	16.2	secondary metabolism.phenylpropanoids	Acyltransferase-like protein (AHRD V1 **-- Q589X8_TOBAC)%3B contains Interpro domain(s) IPR003480 Transferase
Solyc10g008020.2	-2.0197	5e-05			GO:0008757 GO:0009877 GO:0009312	11.3	lipid metabolism.Phospholipid synthesis	Methyltransferase (AHRD V1 *-*- B8H501_CAUCN)%3B contains Interpro domain(s) IPR013216 Methyltransferase type 11
Solyc01g110570.2	-2.01962	5e-05				17.2.3	hormone metabolism.auxin.induced-regulated-responsive-activated	Auxin-induced SAUR-like protein (AHRD V1 **-- Q8S349_CAPAN)%3B contains Interpro domain(s) IPR003676 Auxin responsive SAUR protein
Solyc05g009990.2	-2.01957	5e-05			GO:0005515	30.2.11	signalling.receptor kinases.leucine rich repeat XI	LRR receptor-like serine/threonine-protein kinase%2C RLP
Solyc11g044240.1	-2.01884	5e-05				35.2	not assigned.unknown	Protease (AHRD V1 ***- C8TDY4_EIMTE)
Solyc02g080330.2	-2.01824	0.0016			GO:0016705 GO:0020037 GO:0055114 GO:0009055	26.10	misc.cytochrome P450	Cytochrome P450
Solyc09g014490.2	-2.0181	0.00645				35.2	not assigned.unknown	En/Spm-like transposon protein (AHRD V1 *--- O04210_ARATH)
Solyc01g079790.2	-2.01689	5e-05			GO:0009058 GO:0016779	2.1.2.1	major CHO metabolism.synthesis.starch.AGPase	Glucose-1-phosphate adenylyltransferase (AHRD V1 **** P93230_SOLLC)%3B contains Interpro domain(s) IPR011831 Glucose-1-phosphate adenylyltransferase
Solyc09g074450.1	-2.01678	5e-05				35.2	not assigned.unknown	Unknown Protein (AHRD V1)
Solyc07g005900.2	-2.01581	0.0024				30.3	signalling.calcium	Calcineurin subunit B (AHRD V1 ***- B6T814_MAIZE)%3B contains Interpro domain(s) IPR011992 EF-Hand type
Solyc08g067160.2	-2.01537	0.0001			GO:0006508 GO:0008236	11.9.3.2	lipid metabolism.lipid degradation.lysophospholipases.carboxylesterase	Acyl-protein thioesterase 2 (AHRD V1 **-- B6T1C9_MAIZE)%3B contains Interpro domain(s) IPR003140 Phospholipase/carboxylesterase
Solyc04g008040.2	-2.01481	5e-05				31.1	cell.organisation	microtubule associated protein Type 1 (AHRD V1 **-* Q9C9X0_ARATH)%3B contains Interpro domain(s) IPR009768 Myosin II heavy chain-like
Solyc08g066850.2	-2.01406	5e-05				13.2.3.2	amino acid metabolism.degradation.aspartate family.threonine	Lactoylglutathione lyase (AHRD V1 ***- B6SSK1_MAIZE)%3B contains Interpro domain(s) IPR004361 Glyoxalase I
Solyc01g105920.2	-2.01357	0.0001			GO:0010333 GO:0000287 GO:0008152	16.1.5	secondary metabolism.isoprenoids.terpenoids	(E)-beta-ocimene synthase (AHRD V1 **** Q5CD81_CITUN)%3B contains Interpro domain(s) IPR005630 Terpene synthase%2C metal-binding domain
Solyc09g007150.2	-2.01066	5e-05				26.9	misc.glutathione S transferases	Glutathione S-transferase (AHRD V1 **** Q76KW1_PEA)%3B contains Interpro domain(s) IPR004045 Glutathione S-transferase%2C N-terminal
Solyc02g081470.2	-2.00988	0.0105			GO:0006468 GO:0005524 GO:0004672	30.2.17	signalling.receptor kinases.DUF 26	Receptor-like protein kinase (AHRD V1 ***- Q9M576_ORYSA)%3B contains Interpro domain(s) IPR002290 Serine/threonine protein kinase
Solyc05g055990.2	-2.00837	5e-05			GO:0005215 GO:0016020 GO:0006810	34.19.1	transport.Major Intrinsic Proteins.PIP	Aquaporin 2 (AHRD V1 ***- O65357_SAMSA)%3B contains Interpro domain(s) IPR012269 Aquaporin
Solyc09g050120.1	-2.0081	0.0107				35.2	not assigned.unknown	Unknown Protein (AHRD V1)
Solyc08g076410.2	-2.00604	5e-05	-1.13145	0.0019	GO:0004765 GO:0005524	13.1.6.1.5	amino acid metabolism.synthesis.aromatic aa.chorismate.shikimate kinase	Shikimate kinase-like protein (AHRD V1 **-- B9GZJ5_POPTR)%3B contains Interpro domain(s) IPR017447 CS
Solyc02g038710.1	-2.00577	0.00025			GO:0009539 GO:0015979	35.2	not assigned.unknown	Photosystem II reaction center protein I (AHRD V1 *-*- D3WCU5_RHOSS)%3B contains Interpro domain(s) IPR003686 Photosystem II protein PsbI
Solyc07g055000.1	-2.0047	0.0043			GO:0003677	27.3.25	RNA.regulation of transcription.MYB domain transcription factor family	Myb-related transcription factor (AHRD V1 *--- B5RHV2_MUSBA)%3B contains Interpro domain(s) IPR015495 Myb transcription factor
Solyc11g007540.1	-2.0042	5e-05			GO:0016705 GO:0020037 GO:0055114 GO:0009055	26.10	misc.cytochrome P450	Cytochrome P450
Solyc11g010460.1	-2.00341	0.01145				31.3	cell.cycle	Cyclin D2 (AHRD V1 ***- Q8L6U0_DAUCA)%3B contains Interpro domain(s) IPR015451 Cyclin D
Solyc12g010590.1	-2.00273	5e-05			GO:0004144	9.9	mitochondrial electron transport / ATP synthesis.F1-ATPase	O-acyltransferase WSD1 (AHRD V1 **-- WSD1_ARATH)
Solyc02g086370.2	-2.00251	5e-05			GO:0003824 GO:0016020	26.13	misc.acid and other phosphatases	ER Phosphatidate Phosphatase (AHRD V1 **** B9SJX0_RICCO)%3B contains Interpro domain(s) IPR000326 Phosphatidic acid phosphatase type 2/haloperoxidase
Solyc01g103140.2	-2.00226	5e-05			GO:0005247 GO:0006821 GO:0016020 GO:0055085 GO:0005515	34.18	transport.unspecified anions	Voltage-gated chloride channel (AHRD V1 **** Q96325_ARATH)%3B contains Interpro domain(s) IPR002251 Chloride channel plant CLC
Solyc01g079180.2	-2.00114	0.0096			GO:0042545 GO:0005618 GO:0030599	10.8.1	cell wall.pectin*esterases.PME	Pectinesterase (AHRD V1 **** D8RVT4_SELML)%3B contains Interpro domain(s) IPR000070 Pectinesterase%2C catalytic
Solyc06g075580.2	-2.00092	5e-05			GO:0007018 GO:0003777 GO:0005524	31.1	cell.organisation	Kinesin-5 (AHRD V1 *-*- D2V727_NAEGR)%3B contains Interpro domain(s) IPR001752 Kinesin%2C motor region
Solyc02g065590.2	-2.00041	0.0002			GO:0016787 GO:0008152	35.2	not assigned.unknown	Alpha/beta hydrolase fold-3 (AHRD V1 *--- C8PY72_9GAMM)%3B contains Interpro domain(s) IPR002018 Carboxylesterase%2C type B
Solyc08g007540.2	-2.00008	0.0024			GO:0016597 GO:0008152	13.99	amino acid metabolism.misc	ACT domain containing protein expressed (AHRD V1 **-- Q10P43_ORYSJ)%3B contains Interpro domain(s) IPR002912 Amino acid-binding ACT
Solyc04g025990.2	-1.99773	5e-05			GO:0016020 GO:0015079	34.15	transport.potassium	Potassium transporter family protein (AHRD V1 **** D7KXB7_ARALY)%3B contains Interpro domain(s) IPR003855 K+ potassium transporter
Solyc06g074070.2	-1.99756	0.00285			GO:0006468 GO:0005524 GO:0005515 GO:0004672	29.4.1.57	protein.postranslational modification.kinase.receptor like cytoplasmatic kinase VII	Receptor like kinase%2C RLK
Solyc03g113060.2	-1.9963	5e-05			GO:0016887 GO:0005524	34.16	transport.ABC transporters and multidrug resistance systems	ATP-binding cassette transporter (AHRD V1 ***- D8RFW2_SELML)%3B contains Interpro domain(s) IPR003439 ABC transporter-like
Solyc04g016220.2	-1.99596	5e-05			GO:0016758 GO:0008152	26.2	misc.UDP glucosyl and glucoronyl transferases	UDP-glucose glucosyltransferase (AHRD V1 **** Q33DV3_ANTMA)%3B contains Interpro domain(s) IPR002213 UDP-glucuronosyl/UDP-glucosyltransferase
Solyc03g113760.2	-1.9958	0.0021			GO:0003700 GO:0006355 GO:0005667	27.3.18	RNA.regulation of transcription.E2F/DP transcription factor family	E2F transcription factor-like protein (AHRD V1 ***- Q9LFQ9_ARATH)%3B contains Interpro domain(s) IPR015633 E2F Family
Solyc07g043000.2	-1.99566	0.0111				35.2	not assigned.unknown	Unknown Protein (AHRD V1)
Solyc01g105310.2	-1.99472	0.0001	-1.21785	0.00185	GO:0006508 GO:0004197	29.5	protein.degradation	Metacaspase (AHRD V1 ***- A8NU42_COPC7)%3B contains Interpro domain(s) IPR011600 Peptidase C14%2C caspase catalytic
Solyc09g092340.2	-1.99406	5e-05			GO:0006139 GO:0008408 GO:0003676 GO:0005622	28.99	DNA.unspecified	3%26apos-5%26apos exonuclease domain protein (AHRD V1 *-** D7IW34_9BACE)%3B contains Interpro domain(s) IPR002562 3'-5' exonuclease
Solyc02g086740.1	-1.994	5e-05			GO:0003735 GO:0006412 GO:0005840	29.2.1.1.1.2.12	protein.synthesis.ribosomal protein.prokaryotic.chloroplast.50S subunit.L12	50S ribosomal protein L12-C (AHRD V1 ***- Q8LBJ7_ARATH)%3B contains Interpro domain(s) IPR015608 Ribosomal protein L12%2C chloroplast
Solyc08g013670.2	-1.99239	0.0003			GO:0042651 GO:0009522 GO:0005516 GO:0015979	1.1.2.2	PS.lightreaction.photosystem I.PSI polypeptide subunits	Photosystem I reaction center subunit (AHRD V1 ***- D2K7Z2_TOBAC)%3B contains Interpro domain(s) IPR008796 Photosystem I reaction centre subunit N
Solyc05g005010.2	-1.99211	5e-05				29.5	protein.degradation	Carboxyl-terminal proteinase (AHRD V1 ***- B4FXN3_MAIZE)%3B contains Interpro domain(s) IPR004314 Protein of unknown function DUF239%2C plant
Solyc09g075580.1	-1.99203	5e-05				35.2	not assigned.unknown	Unknown Protein (AHRD V1)
Solyc07g065330.2	-1.99163	0.00015			GO:0045735	20.2.99	stress.abiotic.unspecified	Germin-like protein 15 (AHRD V1 ***- C7S8C9_SOYBN)%3B contains Interpro domain(s) IPR014710 RmlC-like jelly roll fold
Solyc12g017880.1	-1.99112	0.00135				17.2.3	hormone metabolism.auxin.induced-regulated-responsive-activated	Dopamine beta-monooxygenase (AHRD V1 **-- B6SK92_MAIZE)%3B contains Interpro domain(s) IPR006593 Cytochrome b561/ferric reductase transmembrane
Solyc03g118780.2	-1.99005	5e-05				20.1	stress.biotic	Thaumatin-like protein (AHRD V1 ***- A8IXE7_BRACM)%3B contains Interpro domain(s) IPR001938 Thaumatin%2C pathogenesis-related
Solyc01g007630.2	-1.98979	5e-05			GO:0003735 GO:0016740 GO:0015934 GO:0006412 GO:0003723	29.2.1.1.1.2.2	protein.synthesis.ribosomal protein.prokaryotic.chloroplast.50S subunit.L2	50S ribosomal protein L2 chloroplastic (AHRD V1 ***- A6YA71_9MAGN)%3B contains Interpro domain(s) IPR005880 Ribosomal protein L2%2C bacterial-type
Solyc02g068930.2	-1.98948	5e-05			GO:0020037 GO:0009055	1.1.5	PS.lightreaction.other electron carrier (ox/red)	Cytochrome c6 (AHRD V1 ***- D7MKY9_ARALY)%3B contains Interpro domain(s) IPR003088 Cytochrome c%2C class I
Solyc02g090900.2	-1.98843	5e-05				27.3.99	RNA.regulation of transcription.unclassified	Remorin (AHRD V1 ***- Q00M66_SOYBN)%3B contains Interpro domain(s) IPR005516 Remorin%2C C-terminal region
Solyc02g089550.2	-1.98778	5e-05			GO:0006468 GO:0005524 GO:0005515 GO:0004672	30.2.17	signalling.receptor kinases.DUF 26	Receptor like kinase%2C RLK
Solyc01g065700.2	-1.98603	0.00025			GO:0003824	29.4	protein.postranslational modification	Integrin-linked kinase-associated serine/threonine phosphatase 2C (AHRD V1 **** ILKAP_BOVIN)%3B contains Interpro domain(s) IPR015655 Protein phosphatase 2C
Solyc07g066150.1	-1.9854	0.0001			GO:0009522 GO:0015979	1.1.2.2	PS.lightreaction.photosystem I.PSI polypeptide subunits	Photosystem I reaction center subunit V (AHRD V1 ***- B6U534_MAIZE)%3B contains Interpro domain(s) IPR017494 Photosystem I reaction center%2C PsaG%2C plant
Solyc01g057830.2	-1.98398	5e-05			GO:0003723	29.2.1.1.3.1.1	protein.synthesis.ribosomal protein.prokaryotic.unknown organellar.30S subunit.S1	30S ribosomal protein S1 (AHRD V1 **-- B4FUZ5_MAIZE)%3B contains Interpro domain(s) IPR003029 Ribosomal protein S1%2C RNA binding domain
Solyc01g007370.2	-1.98313	0.00015			GO:0016021	35.2	not assigned.unknown	Chloroplast envelope membrane protein A (AHRD V1 ***- D7KRA3_ARALY)%3B contains Interpro domain(s) IPR004282 CemA
Solyc02g090800.1	-1.98275	0.00125			GO:0003700 GO:0006355	27.3.3	RNA.regulation of transcription.AP2/EREBP, APETALA2/Ethylene-responsive element binding protein family	Ethylene responsive transcription factor 2a (AHRD V1 *-*- C0J9I7_9ROSA)%3B contains Interpro domain(s) IPR001471 Pathogenesis-related transcriptional factor and ERF%2C DNA-binding
Solyc01g007380.1	-1.98218	0.00695			GO:0031361 GO:0015979 GO:0020037 GO:0009055	1.1.3.4	PS.lightreaction.cytochrome b6/f.apocytochrome f (CYF)	Apocytochrome f (AHRD V1 ***- D3WBH0_9AQUA)%3B contains Interpro domain(s) IPR002325 Cytochrome f
Solyc01g094460.2	-1.98169	5e-05				27.3.67	RNA.regulation of transcription.putative transcription regulator	AT-hook motif nuclear localized protein 1 (AHRD V1 ***- O04696_PEA)%3B contains Interpro domain(s) IPR005175 Protein of unknown function DUF296
Solyc09g089730.2	-1.98158	5e-05			GO:0016706 GO:0055114	17.5.1	hormone metabolism.ethylene.synthesis-degradation	1-aminocyclopropane-1-carboxylate oxidase-like protein (AHRD V1 **-- Q9LTH7_ARATH)%3B contains Interpro domain(s) IPR005123 Oxoglutarate and iron-dependent oxygenase
Solyc09g008860.2	-1.9815	0.0004			GO:0006468 GO:0005524 GO:0005515 GO:0004672	30.2.3	signalling.receptor kinases.leucine rich repeat III	Receptor like kinase%2C RLK
Solyc09g011720.2	-1.98084	5e-05				35.2	not assigned.unknown	Unknown Protein (AHRD V1)
Solyc02g084440.2	-1.98068	0.00025			GO:0006096 GO:0004332	1.3.6	PS.calvin cycle.aldolase	Fructose-bisphosphate aldolase (AHRD V1 ***- Q9SXX4_NICPA)%3B contains Interpro domain(s) IPR000741 Fructose-bisphosphate aldolase%2C class-I
Solyc02g076690.2	-1.98016	0.0037			GO:0006508 GO:0008234	29.5.3	protein.degradation.cysteine protease	Cathepsin B-like cysteine proteinase (AHRD V1 **-* CYSP_SCHMA)%3B contains Interpro domain(s) IPR013128 Peptidase C1A%2C papain
Solyc02g082260.2	-1.97804	5e-05			GO:0004420 GO:0050662 GO:0015936 GO:0055114	16.1.2.3	secondary metabolism.isoprenoids.mevalonate pathway.HMG-CoA reductase	Hydroxy-methylglutaryl-coenzyme A reductase (AHRD V1 **** O48624_TOBAC)%3B contains Interpro domain(s) IPR004554 Hydroxymethylglutaryl-CoA reductase%2C class I%2C catalytic
Solyc09g008380.2	-1.97768	0.0009				10.6.3	cell wall.degradation.pectate lyases and polygalacturonases	Pectate lyase-like protein (AHRD V1 **** Q56XU8_ARATH)%3B contains Interpro domain(s) IPR002022 Pectate lyase/Amb allergen
Solyc12g094720.1	-1.97733	5e-05			GO:0019898 GO:0009654 GO:0005509 GO:0015979	1.1.1.2	PS.lightreaction.photosystem II.PSII polypeptide subunits	PsbP domain-containing protein 3%2C chloroplastic (AHRD V1 ***- PPD3_ARATH)%3B contains Interpro domain(s) IPR016123 Mog1/PsbP%2C alpha/beta/alpha sandwich
Solyc02g087150.2	-1.9748	5e-05				35.2	not assigned.unknown	Heavy-metal-associated domain-containing protein (AHRD V1 *-*- D7M6P1_ARALY)%3B contains Interpro domain(s) IPR006121 Heavy metal transport/detoxification protein
Solyc03g098780.1	-1.97274	0.00875			GO:0004866	35.2	not assigned.unknown	Kunitz-type protease inhibitor (AHRD V1 **** Q3S488_SOLTU)%3B contains Interpro domain(s) IPR002160 Proteinase inhibitor I3%2C Kunitz legume
Solyc08g045780.2	-1.97187	5e-05				33.99	development.unspecified	Pentatricopeptide repeat-containing protein (AHRD V1 ***- D7LUF3_ARALY)%3B contains Interpro domain(s) IPR002885 Pentatricopeptide repeat
Solyc03g121720.2	-1.97181	5e-05			GO:0006098 GO:0004616 GO:0055114	7.1.3	OPP.oxidative PP.6-phosphogluconate dehydrogenase	2-hydroxy-3-oxopropionate reductase (AHRD V1 **-* B6T4X5_MAIZE)%3B contains Interpro domain(s) IPR015815 3-hydroxyacid dehydrogenase/reductase
Solyc08g074450.2	-1.97129	5e-05				35.2	not assigned.unknown	(RAP Annotation release2) Galactose-binding like domain containing protein (AHRD V1 **-- Q10RT4_ORYSJ)%3B contains Interpro domain(s) IPR018971 Protein of unknown function DUF1997
Solyc09g065100.1	-1.97125	0.00495			GO:0006355 GO:0030528	27.3.6	RNA.regulation of transcription.bHLH,Basic Helix-Loop-Helix family	Transcription factor (AHRD V1 *--* Q9M4A8_MAIZE)%3B contains Interpro domain(s) IPR001092 Basic helix-loop-helix dimerisation region bHLH
Solyc10g080880.1	-1.97109	0.00025			GO:0016021 GO:0055085	17.2.2	hormone metabolism.auxin.signal transduction	Auxin efflux carrier (AHRD V1 ***- D6RT09_SOLLC)%3B contains Interpro domain(s) IPR014024 Auxin efflux carrier%2C subgroup
Solyc02g085760.2	-1.97083	5e-05			GO:0006508 GO:0016021 GO:0004252	29.5.5	protein.degradation.serine protease	Rhomboid family protein (AHRD V1 ***- D7MJX8_ARALY)%3B contains Interpro domain(s) IPR002610 Peptidase S54%2C rhomboid
Solyc05g051730.1	-1.97066	0.00715			GO:0045454 GO:0015035 GO:0009055	21.4	redox.glutaredoxins	Glutaredoxin (AHRD V1 **** B9I9V9_POPTR)%3B contains Interpro domain(s) IPR011905 Glutaredoxin-like%2C plant II
Solyc02g070940.1	-1.96978	0.00045			GO:0016020 GO:0009765	1.1.1.1	PS.lightreaction.photosystem II.LHC-II	Chlorophyll a/b binding protein (AHRD V1 **** Q41422_SOLTU)%3B contains Interpro domain(s) IPR001344 Chlorophyll A-B binding protein
Solyc06g076860.2	-1.96963	0.00115			GO:0005524	31.2	cell.division	Cell division control protein 6 homolog (AHRD V1 **-- CDC6_MOUSE)%3B contains Interpro domain(s) IPR016314 Cell division control%2C Cdc6
Solyc04g009200.2	-1.96907	5e-05			GO:0008483 GO:0030170	19.3	tetrapyrrole synthesis.GSA	Glutamate-1-semialdehyde-2 1-aminomutase (AHRD V1 **** D7MPQ2_ARALY)%3B contains Interpro domain(s) IPR004639 Tetrapyrrole biosynthesis%2C glutamate-1-semialdehyde aminotransferase
Solyc02g071720.2	-1.96835	0.0037			GO:0006629 GO:0016788	26.28	misc.GDSL-motif lipase	GDSL esterase/lipase At1g29670 (AHRD V1 ***- GDL15_ARATH)%3B contains Interpro domain(s) IPR001087 Lipase%2C GDSL
Solyc07g056230.2	-1.96672	0.0095			GO:0016021	21.2	redox.ascorbate and glutathione	Cytochrome B561-related protein (AHRD V1 **-- Q1H8M6_BETVU)%3B contains Interpro domain(s) IPR006593 Cytochrome b561/ferric reductase transmembrane
Solyc04g071940.2	-1.96538	5e-05			GO:0008152 GO:0016491	26.22	misc.short chain dehydrogenase/reductase (SDR)	Xanthoxin dehydrogenase (AHRD V1 **** ABA2_ARATH)%3B contains Interpro domain(s) IPR002347 Glucose/ribitol dehydrogenase
Solyc02g083790.2	-1.96509	0.00035				20.1	stress.biotic	Thaumatin-like protein (AHRD V1 ***- Q9ZQY9_ARATH)%3B contains Interpro domain(s) IPR001938 Thaumatin%2C pathogenesis-related
Solyc01g014330.2	-1.96455	0.01015			GO:0008168	35.2	not assigned.unknown	S-adenosyl-L-methionine carboxyl methyltransferase family protein (AHRD V1 -**- D7KVS6_ARALY)%3B contains Interpro domain(s) IPR005299 SAM dependent carboxyl methyltransferase
Solyc03g082890.2	-1.96382	5e-05				35.2	not assigned.unknown	Pentapeptide repeat protein (AHRD V1 *-*- B4WQI2_9SYNE)%3B contains Interpro domain(s) IPR001646 Pentapeptide repeat
Solyc05g032660.2	-1.96068	5e-05			GO:0008152 GO:0016491	26.22	misc.short chain dehydrogenase/reductase (SDR)	Dehydrogenase/ reductase 3 (AHRD V1 *--* Q3INM6_NATPD)%3B contains Interpro domain(s) IPR002347 Glucose/ribitol dehydrogenase
Solyc08g079090.2	-1.9604	5e-05			GO:0005507 GO:0055114 GO:0016491	26.7	misc.oxidases - copper, flavone etc.	Laccase-22 (AHRD V1 **-- LAC22_ORYSJ)%3B contains Interpro domain(s) IPR001117 Multicopper oxidase%2C type 1
Solyc08g062950.2	-1.95883	0.002			GO:0016705 GO:0020037 GO:0055114 GO:0009055	26.10	misc.cytochrome P450	Cytochrome P450
Solyc03g019660.2	-1.95809	5e-05				35.2	not assigned.unknown	Thylakoid lumenal 17.9 kDa protein%2C chloroplastic (AHRD V1 ***- TL1Y_ARATH)
Solyc03g005280.2	-1.95693	5e-05	-1.70915	5e-05	GO:0006508 GO:0004190 GO:0006629	29.5.4	protein.degradation.aspartate protease	Aspartic proteinase 2 (AHRD V1 **-* Q948P0_SOYBN)%3B contains Interpro domain(s) IPR001461 Peptidase A1
Solyc04g007300.2	-1.95634	0.0009			GO:0006355 GO:0030528	27.3.6	RNA.regulation of transcription.bHLH,Basic Helix-Loop-Helix family	Transcription factor (AHRD V1 *-*- D6MKM4_9ASPA)%3B contains Interpro domain(s) IPR011598 Helix-loop-helix DNA-binding
Solyc09g075390.2	-1.95577	5e-05			GO:0015969 GO:0046872 GO:0008081	30.3	signalling.calcium	GTP pyrophosphokinase (AHRD V1 **** Q3A9Z8_CARHZ)%3B contains Interpro domain(s) IPR007685 RelA/SpoT
Solyc12g044630.1	-1.95539	0.00025			GO:0003779 GO:0015629 GO:0030036	31.1	cell.organisation	Profilin (AHRD V1 ***- Q9SMC0_TOBAC)%3B contains Interpro domain(s) IPR005455 Profilin%2C plant
Solyc08g075080.2	-1.9549	0.00055				29.5.11.4.2	protein.degradation.ubiquitin.E3.RING	Ring finger protein 12 (AHRD V1 *-*- Q4V889_RAT)%3B contains Interpro domain(s) IPR018957 Zinc finger%2C C3HC4 RING-type
Solyc03g111130.1	-1.95469	5e-05			GO:0006097 GO:0004474	6.2	gluconeogenese/ glyoxylate cycle.malate synthase	Malate synthase (AHRD V1 **** B9RAK0_RICCO)%3B contains Interpro domain(s) IPR006252 Malate synthase A
Solyc03g083440.2	-1.9542	5e-05	-1.50935	0.0001	GO:0015930 GO:0006537 GO:0050660 GO:0055114	12.2.1	N-metabolism.ammonia metabolism.glutamate synthase	Glutamate synthase (AHRD V1 **** C1E4G5_9CHLO)%3B contains Interpro domain(s) IPR012220 Glutamate synthase%2C eukaryotic IPR006005 Glutamate synthase%2C NADH/NADPH%2C small subunit 1
Solyc09g091970.2	-1.95166	5e-05	-1.33921	0.0009	GO:0003854 GO:0050662 GO:0055114 GO:0006694 GO:0044237	31.2.5	cell.division.plastid	NAD-binding domain 4 protein (AHRD V1 **** D5D7M5_ECOKI)%3B contains Interpro domain(s) IPR010099 Sugar nucleotide epimerase YfcH%2C putative
Solyc11g069640.1	-1.95166	0.0019				8.3	TCA / org. transformation.carbonic anhydrases	Carbonic anhydrase family protein (AHRD V1 ***- D7KHY6_ARALY)%3B contains Interpro domain(s) IPR018340 Carbonic anhydrase%2C CAH1-like
Solyc05g009470.2	-1.95113	5e-05			GO:0005975 GO:0004553	26.3.1	misc.gluco-, galacto- and mannosidases.alpha-galactosidase	Alpha-glucosidase (AHRD V1 **** Q9LEC9_SOLTU)%3B contains Interpro domain(s) IPR000322 Glycoside hydrolase%2C family 31
Solyc04g009530.2	-1.95075	5e-05				26.9	misc.glutathione S transferases	Glutathione S-transferase (AHRD V1 **** B3TLW0_ELAGV)%3B contains Interpro domain(s) IPR004045 Glutathione S-transferase%2C N-terminal
Solyc10g080390.1	-1.94986	5e-05			GO:0006468 GO:0005524 GO:0004672	29.4	protein.postranslational modification	Serine/threonine protein kinase (AHRD V1 *-*- D8LPU9_ECTSI)%3B contains Interpro domain(s) IPR002290 Serine/threonine protein kinase
Solyc05g013850.2	-1.94923	5e-05				35.2	not assigned.unknown	Sieve element-occluding protein 3 (AHRD V1 **-- B5THF7_MEDTR)
Solyc09g089510.2	-1.94899	0.0006			GO:0009611 GO:0004867	35.2	not assigned.unknown	Proteinase inhibitor I (AHRD V1 ***- Q3S492_SOLTU)%3B contains Interpro domain(s) IPR000864 Proteinase inhibitor I13%2C potato inhibitor I
Solyc07g056650.2	-1.94765	5e-05				31.4	cell.vesicle transport	Interactor of constitutive active ROPs 1 (AHRD V1 ***- ICR1_ARATH)
Solyc06g050620.2	-1.94676	5e-05	-1.01612	0.005		33.99	development.unspecified	Genome sequencing data contig C226 (AHRD V1 *-*- A8Y9R7_MICAE)%3B contains Interpro domain(s) IPR007314 Protein of unknown function DUF399
Solyc12g088190.1	-1.94666	5e-05				34.3	transport.amino acids	Amino acid permease 6 (AHRD V1 **** Q7Y076_BRANA)%3B contains Interpro domain(s) IPR013057 Amino acid transporter%2C transmembrane
Solyc07g022900.2	-1.94631	5e-05			GO:0016020 GO:0009765	1.1.1.1	PS.lightreaction.photosystem II.LHC-II	Chlorophyll a-b binding protein 4%2C chloroplastic (AHRD V1 **** CA4_ARATH)%3B contains Interpro domain(s) IPR001344 Chlorophyll A-B binding protein
Solyc01g106430.2	-1.9462	5e-05			GO:0005737 GO:0006796 GO:0000287 GO:0004427	23.4.99	nucleotide metabolism.phosphotransfer and pyrophosphatases.misc	Inorganic pyrophosphatase family protein (AHRD V1 **** D7M262_ARALY)%3B contains Interpro domain(s) IPR008162 Inorganic pyrophosphatase
Solyc10g007750.1	-1.94477	5e-05				35.2	not assigned.unknown	Unknown Protein (AHRD V1)%3B contains Interpro domain(s) IPR007541 Plant Basic Secretory Protein
Solyc12g027720.1	-1.94446	0.0009				35.2	not assigned.unknown	ATP synthase subunit b%2C chloroplastic (AHRD V1 ***- ATPF_NICTO)
Solyc11g008480.1	-1.94282	5e-05			GO:0019898 GO:0009654 GO:0005509 GO:0015979	1.1.1.2	PS.lightreaction.photosystem II.PSII polypeptide subunits	Photosystem II oxygen evolving complex protein PsbP (AHRD V1 *-*- A0ZMM6_NODSP)%3B contains Interpro domain(s) IPR016123 Mog1/PsbP%2C alpha/beta/alpha sandwich
Solyc10g085340.1	-1.94266	5e-05			GO:0015297 GO:0016020 GO:0006855 GO:0015238	34.99	transport.misc	Mate efflux family protein (AHRD V1 **-- D7LLI9_ARALY)%3B contains Interpro domain(s) IPR002528 Multi antimicrobial extrusion protein MatE
Solyc11g011000.1	-1.94255	0.0039				30.2.99	signalling.receptor kinases.misc	Cysteine-rich repeat secretory protein 60 (AHRD V1 ***- CRR60_ARATH)%3B contains Interpro domain(s) IPR002902 Protein of unknown function DUF26
Solyc07g043480.1	-1.94217	5e-05			GO:0016758 GO:0008152	26.2	misc.UDP glucosyl and glucoronyl transferases	UDP-glucose glucosyltransferase (AHRD V1 *-** D2KTV5_LOTJA)%3B contains Interpro domain(s) IPR002213 UDP-glucuronosyl/UDP-glucosyltransferase
Solyc09g072990.2	-1.94151	5e-05	-1.16672	0.0023		35.2	not assigned.unknown	Unknown Protein (AHRD V1)
Solyc03g113450.2	-1.94149	0.0014			GO:0006468 GO:0005524 GO:0005515 GO:0004672	30.2.11	signalling.receptor kinases.leucine rich repeat XI	Receptor like kinase%2C RLK
Solyc02g069460.2	-1.93968	0.00335			GO:0015979 GO:0009538	1.1.2.2	PS.lightreaction.photosystem I.PSI polypeptide subunits	Photosystem I reaction center subunit III (AHRD V1 ***- Q9XQB4_PHAAU)%3B contains Interpro domain(s) IPR003666 Photosystem I reaction centre protein PsaF%2C subunit III
Solyc01g098640.2	-1.93945	5e-05				35.2	not assigned.unknown	UPF0603 protein At1g54780%2C chloroplastic (AHRD V1 **-- U603_ARATH)%3B contains Interpro domain(s) IPR007621 Protein of unknown function DUF477
Solyc01g007710.2	-1.93805	0.00075				35.2	not assigned.unknown	Unknown Protein (AHRD V1)
Solyc03g096290.2	-1.93768	0.00075			GO:0005215 GO:0016020 GO:0006810	34.19.1	transport.Major Intrinsic Proteins.PIP	Aquaporin-like protein (AHRD V1 ***- Q8W1A9_PETHY)%3B contains Interpro domain(s) IPR012269 Aquaporin
Solyc03g114730.2	-1.93763	5e-05				17.2.3	hormone metabolism.auxin.induced-regulated-responsive-activated	Os03g0169000 protein (Fragment) (AHRD V1 ***- Q0DUS7_ORYSJ)%3B contains Interpro domain(s) IPR004348 Protein of unknown function DUF246%2C plant
Solyc01g009990.2	-1.93727	5e-05			GO:0006457 GO:0003755	31.3.1	cell.cycle.peptidylprolyl isomerase	Peptidyl-prolyl cis-trans isomerase (AHRD V1 ***- B9RMA5_RICCO)%3B contains Interpro domain(s) IPR002130 Peptidyl-prolyl cis-trans isomerase%2C cyclophilin-type
Solyc10g074920.1	-1.93698	0.0004			GO:0005975 GO:0004553	10.6.2	cell wall.degradation.mannan-xylose-arabinose-fucose	Mannan endo-1 4-beta-mannosidase (AHRD V1 ***- B4ADW3_BACPU)%3B contains Interpro domain(s) IPR001547 Glycoside hydrolase%2C family 5
Solyc08g081450.2	-1.93681	0.0007				29.3.1	protein.targeting.nucleus	Nuclear transport factor 2 (NTF2)-like protein (AHRD V1 ***- Q67TV4_ORYSJ)
Solyc06g075460.2	-1.93661	0.00325				34.13	transport.peptides and oligopeptides	TGF-beta receptor type I/II extracellular region (AHRD V1 *--- Q2HSV0_MEDTR)%3B contains Interpro domain(s) IPR000109 TGF-beta receptor%2C type I/II extracellular region
Solyc01g080840.2	-1.93436	5e-05	-1.17783	0.00145	GO:0016020 GO:0008026 GO:0017038 GO:0003676 GO:0005524	29.3.3	protein.targeting.chloroplast	Protein translocase subunit secA (AHRD V1 ***- B9I9A8_POPTR)%3B contains Interpro domain(s) IPR000185 SecA protein
Solyc01g105680.2	-1.93065	5e-05			GO:0009416 GO:0004871	30.11	signalling.light	Phototropic-responsive NPH3 family protein (AHRD V1 **-- D7KEU3_ARALY)%3B contains Interpro domain(s) IPR004249 NPH3
Solyc10g006860.2	-1.92874	0.00075			GO:0008152 GO:0016491	26.22	misc.short chain dehydrogenase/reductase (SDR)	Dehydrogenase/reductase SDR family protein 7-like (AHRD V1 **-- DHRS7_DROME)%3B contains Interpro domain(s) IPR002347 Glucose/ribitol dehydrogenase
Solyc05g016390.2	-1.92559	0.0022				26.4	misc.beta 1,3 glucan hydrolases	Glucan endo-1 3-beta-glucosidase 1 (AHRD V1 *-*- B6TW10_MAIZE)%3B contains Interpro domain(s) IPR012946 X8
Solyc11g072080.1	-1.92482	5e-05			GO:0005515	29.5.11.4.3.2	protein.degradation.ubiquitin.E3.SCF.FBOX	Kelch-like 13 (AHRD V1 *-*- Q66IL9_XENTR)%3B contains Interpro domain(s) IPR015915 Kelch-type beta propeller
Solyc01g098190.2	-1.92478	5e-05	-1.27522	0.00025	GO:0006812 GO:0016021 GO:0015299 GO:0055085	34.14	transport.unspecified cations	Sodium/hydrogen exchanger (AHRD V1 **** Q1JRA2_SOLLC)%3B contains Interpro domain(s) IPR018407 Na+/H+ exchanger%2C isoforms 1-4%2C conserved region
Solyc09g098270.2	-1.92386	0.0064			GO:0005975 GO:0004650	10.6.3	cell wall.degradation.pectate lyases and polygalacturonases	Polygalacturonase (AHRD V1 ***- Q9SLP3_CUCSA)%3B contains Interpro domain(s) IPR000743 Glycoside hydrolase%2C family 28
Solyc04g079480.2	-1.92365	0.0002			GO:0004867	29.5.5	protein.degradation.serine protease	Serpin (Serine protease inhibitor) (AHRD V1 **-* Q53P13_ORYSJ)%3B contains Interpro domain(s) IPR015554 Protease inhibitor I4%2C serpin%2C plant
Solyc02g087230.2	-1.92337	5e-05			GO:0008937 GO:0055114	21.1	redox.thioredoxin	Ferredoxin-thioredoxin reductase catalytic chain (AHRD V1 ***- B6TNR7_MAIZE)%3B contains Interpro domain(s) IPR004209 Ferredoxin thioredoxin reductase%2C beta subunit
Solyc09g074880.2	-1.9228	5e-05				35.2	not assigned.unknown	Homology to unknown gene (AHRD V1 ***- Q00YR0_OSTTA)%3B contains Interpro domain(s) IPR013105 Tetratricopeptide TPR2
Solyc01g095520.2	-1.91896	0.0008				35.2	not assigned.unknown	Arabinogalactan peptide 16 (AHRD V1 **-- AGP16_ARATH)%3B contains Interpro domain(s) IPR009424 Protein of unknown function DUF1070
Solyc09g092510.2	-1.91852	0.00285	-1.2498	0.00745		35.2	not assigned.unknown	Unknown Protein (AHRD V1)
Solyc03g114690.2	-1.91752	0.0001			GO:0005515	20.2.2	stress.abiotic.cold	Wd-40 repeat-containing protein (AHRD V1 *--- B8C836_THAPS)%3B contains Interpro domain(s) IPR017986 WD40 repeat%2C region
Solyc09g075460.2	-1.9174	5e-05	-1.29481	0.0001	GO:0005975 GO:0004650	10.6.3	cell wall.degradation.pectate lyases and polygalacturonases	Polygalacturonase-like protein-like (AHRD V1 ***- Q2XTD7_SOLTU)%3B contains Interpro domain(s) IPR012334 Pectin lyase fold
Solyc05g007450.2	-1.91701	0.0005			GO:0006260 GO:0005664 GO:0003677	28.1	DNA.synthesis/chromatin structure	Origin recognition complex subunit 6 (AHRD V1 ***- B6TX59_MAIZE)%3B contains Interpro domain(s) IPR008721 Origin recognition complex subunit 6
Solyc07g052210.2	-1.91671	5e-05				35.2	not assigned.unknown	Unknown Protein (AHRD V1)
Solyc03g083320.2	-1.9158	0.00125				30.3	signalling.calcium	Calcineurin B-like calcium binding protein (AHRD V1 **** B2ZYT8_VICFA)%3B contains Interpro domain(s) IPR018248 EF hand
Solyc03g117850.2	-1.91559	5e-05			GO:0005524	1.3.13	PS.calvin cycle.rubisco interacting	Ribulose bisphosphate carboxylase/oxygenase activase (AHRD V1 **** B6T416_MAIZE)%3B contains Interpro domain(s) IPR003959 ATPase%2C AAA-type%2C core
Solyc07g049680.2	-1.9154	0.00175				35.2	not assigned.unknown	Condensin complex subunit 2 (AHRD V1 ***- Q564K3_ARATH)%3B contains Interpro domain(s) IPR008418 Barren
Solyc11g069790.1	-1.91472	5e-05	-1.50779	0.002	GO:0044267 GO:0005524	29.6	protein.folding	chaperonin (AHRD V1 ***- B2IXD2_NOSP7)%3B contains Interpro domain(s) IPR001844 Chaperonin Cpn60
Solyc08g066360.2	-1.91455	0.0001			GO:0051287 GO:0016616 GO:0055114	8.2.10	TCA / org. transformation.other organic acid transformaitons.malic	Malic enzyme (AHRD V1 ***- B9RKI6_RICCO)%3B contains Interpro domain(s) IPR012302 Malic enzyme%2C NAD-binding
Solyc12g098590.1	-1.91442	0.00105	-1.39371	0.0012	GO:0016758 GO:0008152	26.2	misc.UDP glucosyl and glucoronyl transferases	UDP-glucosyltransferase family 1 protein (AHRD V1 ***- C6KI42_CITSI)%3B contains Interpro domain(s) IPR002213 UDP-glucuronosyl/UDP-glucosyltransferase
Solyc08g005960.1	-1.91186	5e-05				26.21	misc.protease inhibitor/seed storage/lipid transfer protein (LTP) family protein	Cortical cell-delineating protein (AHRD V1 *--- B6U436_MAIZE)%3B contains Interpro domain(s) IPR013770 Plant lipid transfer protein and hydrophobic protein%2C helical
Solyc01g058320.2	-1.91164	5e-05				35.2	not assigned.unknown	T6A9.7 protein (AHRD V1 *-*- Q9FZ23_ARATH)
Solyc05g009150.2	-1.91143	5e-05			GO:0008270	27.3.11	RNA.regulation of transcription.C2H2 zinc finger family	CHY zinc finger containing protein (AHRD V1 *-*- C5P643_COCP7)%3B contains Interpro domain(s) IPR008913 Zinc finger%2C CHY-type
Solyc10g083670.1	-1.91061	5e-05				10.2	cell wall.cellulose synthesis	Cellulose synthase-like C2 glycosyltransferase family 2 (AHRD V1 **-* A9RNK0_PHYPA)%3B contains Interpro domain(s) IPR001173 Glycosyl transferase%2C family 2
Solyc01g094790.2	-1.9099	5e-05			GO:0003824 GO:0030170 GO:0008152	13.1.5.3.1	amino acid metabolism.synthesis.serine-glycine-cysteine group.cysteine.OASTL	Cysteine synthase (AHRD V1 ***- Q9FS29_SOLTU)%3B contains Interpro domain(s) IPR005859 Cysteine synthase A
Solyc01g111570.2	-1.9098	5e-05			GO:0006950 GO:0006468 GO:0005524 GO:0004672	29.4.1.57	protein.postranslational modification.kinase.receptor like cytoplasmatic kinase VII	Receptor-like kinase (AHRD V1 *-*- A7VM42_MARPO)%3B contains Interpro domain(s) IPR002290 Serine/threonine protein kinase
Solyc03g006870.2	-1.90966	5e-05			GO:0005975 GO:0016868	35.2	not assigned.unknown	Phosphoglucomutase (AHRD V1 **** C1MKX8_MICPS)%3B contains Interpro domain(s) IPR016055 Alpha-D-phosphohexomutase%2C alpha/beta/alpha I%2C II and III
Solyc09g009520.2	-1.90958	5e-05				35.2	not assigned.unknown	Hydrolase alpha/beta fold family protein (AHRD V1 **** D7LIQ3_ARALY)%3B contains Interpro domain(s) IPR000073 Alpha/beta hydrolase fold-1
Solyc07g064820.1	-1.90899	5e-05			GO:0006468 GO:0005524 GO:0004672	29.4	protein.postranslational modification	Protein serine/threonine kinase (AHRD V1 *-** D3BP85_POLPA)%3B contains Interpro domain(s) IPR002290 Serine/threonine protein kinase
Solyc09g082500.2	-1.90823	5e-05	-1.25771	0.0003		27.3.17	RNA.regulation of transcription.CPP(Zn),CPP1-related transcription factor family	Tesmin/TSO1-like CXC domain containing protein expressed (AHRD V1 *--- Q10G99_ORYSJ)%3B contains Interpro domain(s) IPR005172 Tesmin/TSO1-like%2C CXC
Solyc06g008500.2	-1.90816	0.00035			GO:0005515	31.1	cell.organisation	Ankyrin repeat-containing protein (AHRD V1 *-*- D2Y4N3_TOBAC)%3B contains Interpro domain(s) IPR002110 Ankyrin
Solyc02g070000.2	-1.90786	5e-05			GO:0006468 GO:0005524 GO:0005515 GO:0004672	30.2.11	signalling.receptor kinases.leucine rich repeat XI	Receptor like kinase%2C RLK
Solyc06g071500.2	-1.90529	5e-05			GO:0005452 GO:0016021 GO:0006820	34.18	transport.unspecified anions	Boron transporter (AHRD V1 **-* A5JUZ5_9ROSI)%3B contains Interpro domain(s) IPR003020 Bicarbonate transporter%2C eukaryotic
Solyc08g076820.2	-1.90508	5e-05			GO:0006355 GO:0030528	27.3.6	RNA.regulation of transcription.bHLH,Basic Helix-Loop-Helix family	BHLH transcription factor (AHRD V1 **** Q401N4_9LILI)%3B contains Interpro domain(s) IPR011598 Helix-loop-helix DNA-binding
Solyc12g044330.1	-1.90496	5e-05			GO:0005215 GO:0016020 GO:0006810	34.19.2	transport.Major Intrinsic Proteins.TIP	Aquaporin (AHRD V1 ***- O81186_VERFO)%3B contains Interpro domain(s) IPR012269 Aquaporin
Solyc05g007780.2	-1.90344	0.00015			GO:0019898 GO:0009654 GO:0005509 GO:0015979	1.1.1.2	PS.lightreaction.photosystem II.PSII polypeptide subunits	Oxygen evolving enhancer protein 3 (AHRD V1 ***- B6SZC8_MAIZE)%3B contains Interpro domain(s) IPR008797 Photosystem II oxygen evolving complex protein PsbQ
Solyc12g009550.1	-1.90327	0.00775			GO:0005515	30.2.11	signalling.receptor kinases.leucine rich repeat XI	LRR receptor-like serine/threonine-protein kinase%2C RLP
Solyc04g050620.2	-1.90051	0.00015			GO:0016705 GO:0020037 GO:0055114 GO:0009055	26.10	misc.cytochrome P450	Cytochrome P450
Solyc01g108610.2	-1.90016	0.0002			GO:0007050 GO:0004861 GO:0005634	35.2	not assigned.unknown	Cyclin-dependent kinase inhibitor 12 (AHRD V1 ***- Q6T2Z2_SOYBN)%3B contains Interpro domain(s) IPR016701 Cyclin-dependent kinase inhibitor%2C plant
Solyc12g044840.1	-1.90008	0.00295			GO:0006468 GO:0005524 GO:0004672	29.4.1.57	protein.postranslational modification.kinase.receptor like cytoplasmatic kinase VII	Receptor-like kinase (AHRD V1 *-*- A7VM65_9VIRI)%3B contains Interpro domain(s) IPR002290 Serine/threonine protein kinase
Solyc08g066840.2	-1.89923	5e-05			GO:0005215 GO:0016020 GO:0006810	34.19.2	transport.Major Intrinsic Proteins.TIP	Aquaporin-like protein (AHRD V1 ***- O65860_PICAB)%3B contains Interpro domain(s) IPR012269 Aquaporin
Solyc11g069270.1	-1.89835	5e-05	-1.11614	0.00185	GO:0004565 GO:0009341 GO:0005975 GO:0005529	26.3.2	misc.gluco-, galacto- and mannosidases.beta-galactosidase	Beta-galactosidase (AHRD V1 ***- Q9LLT0_SOLLC)%3B contains Interpro domain(s) IPR001944 Glycoside hydrolase%2C family 35
Solyc10g086520.1	-1.89793	0.0094				10.7	cell wall.modification	Expansin-1 (AHRD V1 ***- Q6RX69_PETHY)%3B contains Interpro domain(s) IPR002963 Expansin
Solyc04g077570.1	-1.8977	0.004				35.2	not assigned.unknown	Unknown Protein (AHRD V1)
Solyc10g007110.2	-1.89728	5e-05			GO:0016829 GO:0009058 GO:0006520 GO:0016769 GO:0030170	13.2.6.2	amino acid metabolism.degradation.aromatic aa.tyrosine	Tyrosine aminotransferase (AHRD V1 **** Q8GUE9_SOLSC)%3B contains Interpro domain(s) IPR005958 Tyrosine/nicotianamine aminotransferase
Solyc04g079520.2	-1.89669	0.001			GO:0006857 GO:0005215 GO:0016020	34.13	transport.peptides and oligopeptides	Peptide transporter (AHRD V1 **-* A6YJX4_9MAGN)%3B contains Interpro domain(s) IPR000109 TGF-beta receptor%2C type I/II extracellular region
Solyc12g099270.1	-1.89558	5e-05	-1.06147	0.0014		35.2	not assigned.unknown	4Fe-4S ferredoxin iron-sulfur binding (AHRD V1 ***- A2Q2W7_MEDTR)%3B contains Interpro domain(s) IPR001450 4Fe-4S ferredoxin%2C iron-sulphur binding%2C subgroup
Solyc04g078520.2	-1.89499	5e-05				35.2	not assigned.unknown	Uncharacterized basic helix-loop-helix protein At1g06150 (AHRD V1 *-*- Y1615_ARATH)
Solyc06g074820.2	-1.89406	5e-05			GO:0005215 GO:0016020 GO:0006810	34.19.2	transport.Major Intrinsic Proteins.TIP	Aquaporin-like protein (AHRD V1 ***- D1M6Z5_CAPAN)%3B contains Interpro domain(s) IPR012269 Aquaporin
Solyc01g008250.2	-1.89331	5e-05			GO:0016209 GO:0045454 GO:0015035 GO:0006662 GO:0055114 GO:0009055	21.1	redox.thioredoxin	Thioredoxin X (AHRD V1 ***- B6T9S0_MAIZE)%3B contains Interpro domain(s) IPR015467 Thioredoxin%2C core
Solyc10g078680.1	-1.89331	0.0007			GO:0005515	13.1.6.5	amino acid metabolism.synthesis.aromatic aa.tryptophan	Phosphoribosylanthranilate transferase (Fragment) (AHRD V1 *--- Q43085_PEA)%3B contains Interpro domain(s) IPR013583 Phosphoribosyltransferase C-terminal%2C plant
Solyc03g122360.2	-1.89264	0.0007			GO:0016705 GO:0020037 GO:0055114 GO:0009055	26.10	misc.cytochrome P450	Cytochrome P450
Solyc03g117560.2	-1.89198	5e-05			GO:0005507 GO:0009055	26.19	misc.plastocyanin-like	Blue copper-like protein (AHRD V1 **-- B8Y8A0_GOSHI)%3B contains Interpro domain(s) IPR003245 Plastocyanin-like
Solyc02g090970.1	-1.89052	0.00015			GO:0006468 GO:0005524 GO:0004672	29.4	protein.postranslational modification	Serine/threonine-protein kinase 24 (AHRD V1 **** STK24_MOUSE)%3B contains Interpro domain(s) IPR002290 Serine/threonine protein kinase
Solyc09g097890.2	-1.88936	5e-05			GO:0016021	17.2.3	hormone metabolism.auxin.induced-regulated-responsive-activated	Membrane protein (AHRD V1 **-- B6ST21_MAIZE)%3B contains Interpro domain(s) IPR006593 Cytochrome b561/ferric reductase transmembrane
Solyc10g076720.1	-1.88926	0.0035				35.2	not assigned.unknown	Unknown Protein (AHRD V1)
Solyc12g005410.1	-1.88883	5e-05			GO:0016020 GO:0008508 GO:0006814	34.14	transport.unspecified cations	Bile acid sodium symporter family protein (AHRD V1 ***- D7KVC3_ARALY)%3B contains Interpro domain(s) IPR002657 Bile acid:sodium symporter
Solyc05g053100.2	-1.88682	5e-05	-1.27815	0.0002	GO:0005737 GO:0050660 GO:0008033 GO:0045454 GO:0055114 GO:0016491	8.1.1.3	TCA / org. transformation.TCA.pyruvate DH.E3	Dihydrolipoyl dehydrogenase (AHRD V1 ***- B9RZN2_RICCO)%3B contains Interpro domain(s) IPR006258 Dihydrolipoamide dehydrogenase
Solyc01g079150.2	-1.88562	5e-05			GO:0005452 GO:0016021 GO:0006820	34.18	transport.unspecified anions	AE family transporter anion exchange (AHRD V1 *--* A4RY02_OSTLU)%3B contains Interpro domain(s) IPR003020 Bicarbonate transporter%2C eukaryotic
Solyc02g076750.1	-1.88444	0.00285			GO:0006508 GO:0008234	29.5.3	protein.degradation.cysteine protease	Cathepsin B-like cysteine proteinase (AHRD V1 **-* CYSP_SCHMA)%3B contains Interpro domain(s) IPR013128 Peptidase C1A%2C papain
Solyc06g009670.2	-1.88405	0.0086	-1.43436	0.01165	GO:0005515	20.2.1	stress.abiotic.heat	DNAJ heat shock N-terminal domain-containing protein (AHRD V1 ***- D7M452_ARALY)%3B contains Interpro domain(s) IPR011990 Tetratricopeptide-like helical
Solyc06g053760.2	-1.8836	0.00145			GO:0016020 GO:0005515	31.4	cell.vesicle transport	Syntaxin (AHRD V1 ***- Q6X9V9_HORVD)%3B contains Interpro domain(s) IPR010989 t-SNARE
Solyc03g115640.2	-1.88247	5e-05				35.2	not assigned.unknown	Os03g0210500 protein (Fragment) (AHRD V1 *-*- Q0DU33_ORYSJ)%3B contains Interpro domain(s) IPR007493 Protein of unknown function DUF538
Solyc08g078020.1	-1.88173	5e-05				35.2	not assigned.unknown	Methionine rich arabinogalactan (AHRD V1 *-*- Q52QJ6_SOLLC)
Solyc01g067530.2	-1.88081	5e-05			GO:0016021 GO:0000287 GO:0003924 GO:0005622 GO:0015684 GO:0015093 GO:0005525	30.5	signalling.G-proteins	GTPase obg (AHRD V1 ***- D5XBC9_THEPJ)%3B contains Interpro domain(s) IPR014100 GTP-binding protein Obg/CgtA
Solyc06g062460.2	-1.8802	0.0002			GO:0006355 GO:0030528	27.3.6	RNA.regulation of transcription.bHLH,Basic Helix-Loop-Helix family	BHLH transcription factor-like (AHRD V1 *--* Q8S0N2_ORYSJ)%3B contains Interpro domain(s) IPR001092 Basic helix-loop-helix dimerisation region bHLH
Solyc02g065530.2	-1.87975	0.00445			GO:0016757	26.2	misc.UDP glucosyl and glucoronyl transferases	Glycosyltransferase family GT8 protein (AHRD V1 ***- D0ECQ6_POPDE)%3B contains Interpro domain(s) IPR002495 Glycosyl transferase%2C family 8
Solyc02g014150.2	-1.87896	5e-05				29.8	protein.assembly and cofactor ligation	Photosystem II stability/assembly factor Ycf48-like protein (AHRD V1 **-- B0C6T3_ACAM1)%3B contains Interpro domain(s) IPR016705 Photosystem II stability/assembly factor%2C HCF136
Solyc05g005080.2	-1.87777	5e-05			GO:0005975 GO:0004553	10.6.1	cell wall.degradation.cellulases and beta -1,4-glucanases	Endo-1 4-beta-glucanase (AHRD V1 ***- O04890_SOLLC)%3B contains Interpro domain(s) IPR001701 Glycoside hydrolase%2C family 9
Solyc06g052020.2	-1.87767	0.0052				35.2	not assigned.unknown	Unknown Protein (AHRD V1)
Solyc02g065170.2	-1.87721	5e-05			GO:0005507 GO:0055114 GO:0016491	26.7	misc.oxidases - copper, flavone etc.	Laccase-22 (AHRD V1 **-- LAC22_ORYSJ)%3B contains Interpro domain(s) IPR001117 Multicopper oxidase%2C type 1
Solyc10g007690.2	-1.87665	0.00085			GO:0016020 GO:0009765	1.1.1.1	PS.lightreaction.photosystem II.LHC-II	Chlorophyll a-b binding protein 8%2C chloroplastic (AHRD V1 ***- CB13_SOLLC)%3B contains Interpro domain(s) IPR001344 Chlorophyll A-B binding protein
Solyc09g082870.1	-1.87635	0.00175			GO:0006812 GO:0016020 GO:0000166 GO:0015662 GO:0046872 GO:0006754	30.3	signalling.calcium	Calcium-transporting ATPase 1 (AHRD V1 **** Q7XBH9_CERRI)%3B contains Interpro domain(s) IPR006408 ATPase%2C P-type%2C calcium-transporting%2C PMCA-type
Solyc08g007680.1	-1.87596	5e-05			GO:0006508 GO:0043086 GO:0042802 GO:0004252	29.5.1	protein.degradation.subtilases	Subtilisin-like protease (AHRD V1 **-- Q9LWA3_SOLLC)%3B contains Interpro domain(s) IPR015500 Peptidase S8%2C subtilisin-related
Solyc01g109690.1	-1.87575	0.00015			GO:0003677	27.3.26	RNA.regulation of transcription.MYB-related transcription factor family	Myb family transcription factor (Fragment) (AHRD V1 **** D7KSM0_ARALY)%3B contains Interpro domain(s) IPR017884 SANT%2C eukarya
Solyc11g009080.1	-1.87549	5e-05			GO:0003849 GO:0009073	13.1.6.1.1	amino acid metabolism.synthesis.aromatic aa.chorismate.3-deoxy-D-arabino-heptulosonate 7-phosphate synthase	Phospho-2-dehydro-3-deoxyheptonate aldolase 1 (AHRD V1 ***- B6TUB8_MAIZE)%3B contains Interpro domain(s) IPR002480 DAHP synthetase%2C class II
Solyc08g080050.2	-1.87538	5e-05				1.1.40	PS.lightreaction.cyclic electron flow-chlororespiration	PGR5-like protein 1A%2C chloroplastic (AHRD V1 ***- PGL1A_ARATH)
Solyc02g093200.2	-1.87532	0.0092			GO:0005515	27.3.99	RNA.regulation of transcription.unclassified	Histone-lysine N-methyltransferase MEDEA (AHRD V1 **-- MEDEA_ARATH)%3B contains Interpro domain(s) IPR001214 SET
Solyc05g054480.2	-1.87511	0.00015				31.1	cell.organisation	Actin (AHRD V1 ***- B5M4V6_TOBAC)%3B contains Interpro domain(s) IPR004000 Actin/actin-like
Solyc08g013900.2	-1.87487	0.0001	-1.66935	0.00025	GO:0005515	27.3.60	RNA.regulation of transcription.NIN-like bZIP-related family	Nodule inception protein (Fragment) (AHRD V1 *-*- A9DME9_MEDTR)%3B contains Interpro domain(s) IPR003035 Plant regulator RWP-RK
Solyc01g104950.2	-1.87476	5e-05			GO:0005975 GO:0004553	10.6.2	cell wall.degradation.mannan-xylose-arabinose-fucose	Alpha-L-arabinofuranosidase/beta-D-xylosidase (AHRD V1 **** D9D7L0_MALDO)%3B contains Interpro domain(s) IPR001764 Glycoside hydrolase%2C family 3%2C N-terminal
Solyc07g062710.2	-1.87461	5e-05			GO:0003700 GO:0006355 GO:0046983 GO:0043565	27.3.35	RNA.regulation of transcription.bZIP transcription factor family	BZIP transcription factor family protein (AHRD V1 *-** D7LW03_ARALY)%3B contains Interpro domain(s) IPR011700 Basic leucine zipper
Solyc03g121180.2	-1.87413	5e-05			GO:0006629 GO:0016788	26.28	misc.GDSL-motif lipase	GDSL esterase/lipase At5g22810 (AHRD V1 ***- GDL78_ARATH)%3B contains Interpro domain(s) IPR001087 Lipase%2C GDSL
Solyc12g099580.1	-1.87382	0.0056			GO:0016020	33.99	development.unspecified	Nodulin MtN21 family protein (AHRD V1 ***- D7LP41_ARALY)%3B contains Interpro domain(s) IPR000620 Protein of unknown function DUF6%2C transmembrane
Solyc07g055740.1	-1.87355	5e-05			GO:0016844 GO:0009058	16.4.1	secondary metabolism.N misc.alkaloid-like	Strictosidine synthase-like protein (AHRD V1 ***- A7WPL3_TOBAC)%3B contains Interpro domain(s) IPR004141 Strictosidine synthase
Solyc06g053140.2	-1.87352	5e-05				26.23	misc.rhodanese	Senescence-associated protein DIN1 (AHRD V1 *--- B6U016_MAIZE)%3B contains Interpro domain(s) IPR001763 Rhodanese-like
Solyc03g122340.2	-1.87318	0.00015			GO:0046872 GO:0016702 GO:0005515 GO:0055114	17.7.1.2	hormone metabolism.jasmonate.synthesis-degradation.lipoxygenase	Lipoxygenase (AHRD V1 **** Q96574_SOLLC)%3B contains Interpro domain(s) IPR001246 Lipoxygenase%2C plant
Solyc01g066680.2	-1.87305	5e-05				35.2	not assigned.unknown	Phylloplanin (AHRD V1 *-*- Q1PCF2_TOBAC)
Solyc10g007600.2	-1.87214	5e-05			GO:0018580 GO:0055114	1.2.2	PS.photorespiration.glycolate oxydase	L-lactate dehydrogenase (AHRD V1 ***- LLDD_VIBPA)%3B contains Interpro domain(s) IPR012133 Alpha-hydroxy acid dehydrogenase%2C FMN-dependent
Solyc12g088170.1	-1.87186	0.00015	-1.19174	0.01125	GO:0016747	16.2	secondary metabolism.phenylpropanoids	Hydroxycinnamoyl CoA quinate transferase (AHRD V1 **-- D6BK25_CYNSC)%3B contains Interpro domain(s) IPR003480 Transferase
Solyc10g077120.1	-1.87128	5e-05			GO:0016021 GO:0015979 GO:0009523 GO:0030145	1.1.1.2	PS.lightreaction.photosystem II.PSII polypeptide subunits	Photosystem II core complex proteins psbY (AHRD V1 *-*- B6SR26_MAIZE)
Solyc12g006320.1	-1.87124	5e-05	-1.20332	0.0007	GO:0008026 GO:0003676 GO:0005524	27.1.2	RNA.processing.RNA helicase	ATP-dependent RNA helicase (AHRD V1 *-*- Q6L724_HORVU)%3B contains Interpro domain(s) IPR011545 DNA/RNA helicase%2C DEAD/DEAH box type%2C N-terminal
Solyc11g065830.1	-1.8706	5e-05			GO:0005215 GO:0016020 GO:0055085 GO:0006814	34.9	transport.metabolite transporters at the mitochondrial membrane	2-oxoglutarate/malate translocator-like protein (AHRD V1 **-- Q9LXV3_ARATH)%3B contains Interpro domain(s) IPR001898 Sodium/sulphate symporter
Solyc05g005760.2	-1.86823	5e-05			GO:0005515	35.2	not assigned.unknown	NHL repeat-containing protein (AHRD V1 ***- D7KY00_ARALY)%3B contains Interpro domain(s) IPR011042 Six-bladed beta-propeller%2C TolB-like
Solyc08g078840.2	-1.86816	5e-05	1.05325	0.00155		35.2	not assigned.unknown	Unknown Protein (AHRD V1)
Solyc03g034170.2	-1.8681	5e-05				1	PS	Uncharacterized conserved membrane protein (AHRD V1 *--- A5GSC9_SYNR3)
Solyc05g052600.2	-1.8676	5e-05			GO:0042578 GO:0005975	1.3.9	PS.calvin cycle.seduheptulose bisphosphatase	Fructose-1 6-bisphosphatase class 1 (AHRD V1 **** B9M1N3_GEOSF)%3B contains Interpro domain(s) IPR000146 Fructose-1%2C6-bisphosphatase IPR000719 Protein kinase%2C core
Solyc08g083320.2	-1.86698	5e-05			GO:0009058	2.1.2.2	major CHO metabolism.synthesis.starch.starch synthase	Granule-bound starch synthase (AHRD V1 **** B0ZTE3_SOLTU)%3B contains Interpro domain(s) IPR011835 Glycogen/starch synthases%2C ADP-glucose type
Solyc05g056070.2	-1.86696	0.0005			GO:0016020 GO:0009765	1.1.1.1	PS.lightreaction.photosystem II.LHC-II	Chlorophyll a-b binding protein 6A%2C chloroplastic (AHRD V1 ***- CB11_SOLLC)%3B contains Interpro domain(s) IPR001344 Chlorophyll A-B binding protein
Solyc01g096880.2	-1.86677	5e-05			GO:0006857 GO:0005215 GO:0016021 GO:0055085	34.13	transport.peptides and oligopeptides	Nitrate transporter (AHRD V1 **** Q9SZY4_ARATH)%3B contains Interpro domain(s) IPR000109 TGF-beta receptor%2C type I/II extracellular region
Solyc01g008920.2	-1.86623	5e-05			GO:0003854 GO:0006694 GO:0055114	35.2	not assigned.unknown	NAD dependent epimerase/dehydratase family protein expressed (AHRD V1 **-- Q10L97_ORYSJ)%3B contains Interpro domain(s) IPR013120 Male sterility%2C NAD-binding
Solyc06g069880.1	-1.86476	5e-05				30.11	signalling.light	Phytochrome kinase substrate 1 (AHRD V1 ***- D7LQB9_ARALY)
Solyc07g055060.2	-1.86435	5e-05			GO:0006099 GO:0015977 GO:0008964	35.2	not assigned.unknown	Phosphoenolpyruvate carboxylase 1 (AHRD V1 ***- O23946_GOSHI)%3B contains Interpro domain(s) IPR015813 Pyruvate/Phosphoenolpyruvate kinase%2C catalytic core IPR001449 Phosphoenolpyruvate carboxylase
Solyc04g054190.2	-1.86429	5e-05				20.2	stress.abiotic	ABC-1 domain protein (AHRD V1 **-- D7E596_NOSA0)%3B contains Interpro domain(s) IPR004147 ABC-1
Solyc12g098910.1	-1.86417	5e-05			GO:0006468 GO:0007165 GO:0005524 GO:0004672	29.4	protein.postranslational modification	CBL-interacting protein kinase 1 (AHRD V1 ***- A0MNI9_POPTR)%3B contains Interpro domain(s) IPR002290 Serine/threonine protein kinase
Solyc12g009200.1	-1.8641	5e-05			GO:0016020 GO:0009765	1.1.1.1	PS.lightreaction.photosystem II.LHC-II	Chlorophyll a-b binding protein%2C chloroplastic (AHRD V1 ***- CB12_PETHY)%3B contains Interpro domain(s) IPR001344 Chlorophyll A-B binding protein
Solyc02g065610.2	-1.86277	0.0002				10.8.1	cell wall.pectin*esterases.PME	Leaf senescence protein-like (AHRD V1 ***- Q8RV74_ORYSJ)%3B contains Interpro domain(s) IPR004253 Protein of unknown function DUF231%2C plant
Solyc04g077490.2	-1.86164	0.0005			GO:0003700 GO:0006355	27.3.3	RNA.regulation of transcription.AP2/EREBP, APETALA2/Ethylene-responsive element binding protein family	AP2-like ethylene-responsive transcription factor At1g16060 (AHRD V1 *-*- AP2L1_ARATH)%3B contains Interpro domain(s) IPR001471 Pathogenesis-related transcriptional factor and ERF%2C DNA-binding
Solyc12g042920.1	-1.86147	5e-05	-1.1839	0.0009	GO:0020037 GO:0009055	9.6	mitochondrial electron transport / ATP synthesis.cytochrome c	Cytochrome c1 (AHRD V1 ***- Q9FKS5_ARATH)%3B contains Interpro domain(s) IPR002326 Cytochrome c1
Solyc07g064970.2	-1.86036	5e-05				31.1	cell.organisation	Microtubule-associated protein MAP65-1a (AHRD V1 **** Q9FEV9_TOBAC)%3B contains Interpro domain(s) IPR007145 MAP65/ASE1
Solyc02g092530.2	-1.85979	5e-05			GO:0016811 GO:0008152	26.1	misc.misc2	Formamidase (AHRD V1 **** B9VXW6_LUPAL)%3B contains Interpro domain(s) IPR004304 Acetamidase/Formamidase
Solyc01g009220.2	-1.85897	0.00515				35.2	not assigned.unknown	Restricted tev movement 2 (AHRD V1 *--- D5K205_ARATH)%3B contains Interpro domain(s) IPR008978 HSP20-like chaperone
Solyc04g049380.2	-1.8589	5e-05	-2.58838	5e-05		34.16	transport.ABC transporters and multidrug resistance systems	Uncharacterized aarF domain-containing protein kinase 1 (AHRD V1 *--- ADCK1_XENLA)%3B contains Interpro domain(s) IPR004147 ABC-1
Solyc09g084470.2	-1.85869	0.00135			GO:0009611 GO:0004867	35.2	not assigned.unknown	Proteinase inhibitor I (AHRD V1 ***- Q43648_SOLTU)%3B contains Interpro domain(s) IPR000864 Proteinase inhibitor I13%2C potato inhibitor I
Solyc08g075790.2	-1.85786	5e-05				35.2	not assigned.unknown	Vacuolar sorting protein (AHRD V1 *--- C0S0X8_PARBP)%3B contains Interpro domain(s) IPR009291 Protein of unknown function DUF946%2C plant
Solyc08g006540.2	-1.85662	5e-05			GO:0006457	29.6	protein.folding	Peptidyl-prolyl cis-trans isomerase (AHRD V1 *-** B1XHQ5_SYNP2)%3B contains Interpro domain(s) IPR001179 Peptidyl-prolyl cis-trans isomerase%2C FKBP-type
Solyc02g023950.2	-1.85647	0.0002			GO:0006468 GO:0005524 GO:0005515 GO:0004672	30.2.11	signalling.receptor kinases.leucine rich repeat XI	Receptor like kinase%2C RLK
Solyc02g077030.2	-1.85642	0.00025			GO:0004806 GO:0006629	11.9.2.1	lipid metabolism.lipid degradation.lipases.triacylglycerol lipase	Lipase-like (AHRD V1 ***- Q8RZ40_ORYSJ)%3B contains Interpro domain(s) IPR002921 Lipase%2C class 3
Solyc11g008680.1	-1.8563	0.0062			GO:0006631 GO:0045300 GO:0055114	11.1.15	lipid metabolism.FA synthesis and FA elongation.ACP desaturase	Acyl- (AHRD V1 ***- Q4JIJ4_9ROSI)%3B contains Interpro domain(s) IPR005067 Fatty acid desaturase%2C type 2
Solyc12g014420.1	-1.85601	0.00035	-1.35396	0.00555	GO:0005975 GO:0004553	26.4.1	misc.beta 1,3 glucan hydrolases.glucan endo-1,3-beta-glucosidase	Glucan endo-1 3-beta-glucosidase A6 (AHRD V1 ***- B6TIF7_MAIZE)%3B contains Interpro domain(s) IPR000490 Glycoside hydrolase%2C family 17
Solyc08g081380.2	-1.8558	5e-05				27.3.67	RNA.regulation of transcription.putative transcription regulator	At5g63850-like protein (Fragment) (AHRD V1 *-*- Q3YI76_ARALY)%3B contains Interpro domain(s) IPR000210 BTB/POZ-like
Solyc03g123620.2	-1.85557	0.0001			GO:0042545 GO:0005618 GO:0004857 GO:0030599	10.8.1	cell wall.pectin*esterases.PME	Pectinesterase (AHRD V1 ***- B9GXZ7_POPTR)%3B contains Interpro domain(s) IPR000070 Pectinesterase%2C catalytic
Solyc08g006930.2	-1.85537	0.00015			GO:0009522 GO:0015979	1.1.2.2	PS.lightreaction.photosystem I.PSI polypeptide subunits	Photosystem I reaction center subunit X psaK (AHRD V1 ***- Q84QE6_TOBAC)%3B contains Interpro domain(s) IPR017493 Photosystem I reaction center%2C PsaK%2C plant
Solyc06g069410.2	-1.85457	5e-05				34.9	transport.metabolite transporters at the mitochondrial membrane	Mitochondrial ADP/ATP carrier proteins (AHRD V1 **** Q2UU95_ASPOR)%3B contains Interpro domain(s) IPR002113 Adenine nucleotide translocator 1
Solyc03g117690.2	-1.85455	5e-05			GO:0006508 GO:0004190	27.3.99	RNA.regulation of transcription.unclassified	Aspartic proteinase nepenthesin-1 (AHRD V1 **-- C0JA51_9ORYZ)%3B contains Interpro domain(s) IPR001461 Peptidase A1
Solyc07g017600.2	-1.85432	5e-05			GO:0042545 GO:0005618 GO:0004857 GO:0030599	10.8.1	cell wall.pectin*esterases.PME	Pectinesterase (AHRD V1 ***- A9P7W7_POPTR)%3B contains Interpro domain(s) IPR000070 Pectinesterase%2C catalytic
Solyc08g079880.1	-1.85421	5e-05	-1.71575	5e-05	GO:0006508 GO:0043086 GO:0042802 GO:0004252	29.5.1	protein.degradation.subtilases	Subtilisin-like protease (AHRD V1 **-- Q9LWA3_SOLLC)%3B contains Interpro domain(s) IPR015500 Peptidase S8%2C subtilisin-related IPR000209 Peptidase S8 and S53%2C subtilisin%2C kexin%2C sedolisin
Solyc07g066470.2	-1.85282	5e-05			GO:0033014 GO:0004418	19.5	tetrapyrrole synthesis.porphobilinogen deaminase	Porphobilinogen deaminase (AHRD V1 ***- B6TVP0_MAIZE)%3B contains Interpro domain(s) IPR000860 Tetrapyrrole biosynthesis%2C hydroxymethylbilane synthase
Solyc08g014280.2	-1.85193	0.00045			GO:0005515	30.3	signalling.calcium	Calmodulin-binding protein family-like (AHRD V1 *--* Q6YXT2_ORYSJ)%3B contains Interpro domain(s) IPR000048 IQ calmodulin-binding region
Solyc11g071620.1	-1.85151	5e-05			GO:0051536 GO:0046872 GO:0009055 GO:0055114 GO:0016491	17.1.1	hormone metabolism.abscisic acid.synthesis-degradation	Aldehyde oxidase (AHRD V1 ***- Q9FV25_SOLLC)%3B contains Interpro domain(s) IPR016208 Aldehyde oxidase/xanthine dehydrogenase
Solyc02g071610.2	-1.85047	0.0004			GO:0006629 GO:0016788	26.28	misc.GDSL-motif lipase	GDSL esterase/lipase At5g45670 (AHRD V1 ***- GDL82_ARATH)%3B contains Interpro domain(s) IPR001087 Lipase%2C GDSL
Solyc04g006960.2	-1.85038	0.0003			GO:0016020 GO:0016887 GO:0005524	34.16	transport.ABC transporters and multidrug resistance systems	ABC transporter G family member 14 (AHRD V1 ***- AB14G_ARATH)%3B contains Interpro domain(s) IPR013525 ABC-2 type transporter
Solyc01g100930.2	-1.85015	5e-05			GO:0006629 GO:0016788	26.28	misc.GDSL-motif lipase	GDSL esterase/lipase At1g09390 (AHRD V1 ***- GDL2_ARATH)%3B contains Interpro domain(s) IPR001087 Lipase%2C GDSL
Solyc08g077230.2	-1.84941	5e-05			GO:0006355 GO:0000156 GO:0003677 GO:0000160	27.3.5	RNA.regulation of transcription.ARR	Two-component response regulator ARR11 (AHRD V1 *-*- B6UC09_MAIZE)%3B contains Interpro domain(s) IPR006447 Myb-like DNA-binding region%2C SHAQKYF class
Solyc10g081730.1	-1.84746	5e-05				35.2	not assigned.unknown	Os02g0200800 protein (Fragment) (AHRD V1 *-*- Q0E303_ORYSJ)%3B contains Interpro domain(s) IPR009675 Targeting for Xklp2
Solyc02g072540.2	-1.84722	5e-05			GO:0006468 GO:0007165 GO:0005524 GO:0004672	29.4	protein.postranslational modification	CBL-interacting protein kinase 16 (AHRD V1 **** C4P7W5_VITVI)%3B contains Interpro domain(s) IPR002290 Serine/threonine protein kinase
Solyc09g082660.2	-1.84662	0.0003	-2.49067	5e-05	GO:0008171	16.2.1.6	secondary metabolism.phenylpropanoids.lignin biosynthesis.CCoAOMT	Caffeoyl-CoA O-methyltransferase (AHRD V1 **** A9X9L7_BAMOL)%3B contains Interpro domain(s) IPR002935 O-methyltransferase%2C family 3
Solyc10g083170.1	-1.84649	0.0012			GO:0008152 GO:0016491	26.22	misc.short chain dehydrogenase/reductase (SDR)	2%2C5-dichloro-2%2C5-cyclohexadiene-1%2C4-diol dehydrogenase (AHRD V1 **** LINC_PSEPA)%3B contains Interpro domain(s) IPR002347 Glucose/ribitol dehydrogenase
Solyc08g007820.1	-1.84646	0.0003			GO:0003700 GO:0006355	27.3.3	RNA.regulation of transcription.AP2/EREBP, APETALA2/Ethylene-responsive element binding protein family	Ethylene-responsive transcription factor 10 (AHRD V1 *-** ERF77_ARATH)%3B contains Interpro domain(s) IPR001471 Pathogenesis-related transcriptional factor and ERF%2C DNA-binding
Solyc08g061930.2	-1.84595	5e-05			GO:0050660 GO:0009690 GO:0019139 GO:0055114 GO:0008762	17.4.1	hormone metabolism.cytokinin.synthesis-degradation	Cytokinin oxidase/dehydrogenase (AHRD V1 **** C3VPM8_SOLTU)%3B contains Interpro domain(s) IPR015345 Cytokinin dehydrogenase 1%2C FAD and cytokinin binding
Solyc07g049690.2	-1.84484	5e-05			GO:0016705 GO:0020037 GO:0055114 GO:0009055	17.7.1.3	hormone metabolism.jasmonate.synthesis-degradation.allene oxidase synthase	Cytochrome P450
Solyc10g083190.1	-1.84474	0.0002				31.4	cell.vesicle transport	Os04g0625000 protein (Fragment) (AHRD V1 *-*- Q0J9Y7_ORYSJ)
Solyc08g081770.2	-1.84427	5e-05			GO:0016020	35.2	not assigned.unknown	Predicted membrane protein (Fragment) (AHRD V1 *--- B9GMI0_POPTR)%3B contains Interpro domain(s) IPR001727 Uncharacterised protein family UPF0016
Solyc08g066120.2	-1.84425	0.00035	-2.71942	0.0001	GO:0006402 GO:0004654 GO:0003723 GO:0006396	27.1	RNA.processing	Polyribonucleotide nucleotidyltransferase (AHRD V1 ***- D1R4D6_9CHLA)%3B contains Interpro domain(s) IPR012162 Polyribonucleotide nucleotidyltransferase
Solyc06g084140.2	-1.84124	5e-05			GO:0005215 GO:0016021 GO:0055085	34.6	transport.sulphate	High affinity sulfate transporter 1 (AHRD V1 **** SUT1_STYHA)%3B contains Interpro domain(s) IPR001902 Sulphate anion transporter
Solyc02g086160.2	-1.84066	5e-05			GO:0022857 GO:0016021 GO:0055085	34.2	transport.sugars	D-xylose transporter (AHRD V1 **** D0DTW3_LACFE)%3B contains Interpro domain(s) IPR003663 Sugar/inositol transporter
Solyc11g072100.1	-1.83818	5e-05			GO:0016706 GO:0055114	17.5.1	hormone metabolism.ethylene.synthesis-degradation	1-AMINOCYCLOPROPANE-1-CARBOXYLATE OXIDASE-like protein (AHRD V1 **-- Q94CL5_ARATH)%3B contains Interpro domain(s) IPR005123 Oxoglutarate and iron-dependent oxygenase
Solyc05g052240.2	-1.8374	5e-05			GO:0042398 GO:0016872	16.8.2	secondary metabolism.flavonoids.chalcones	Chalcone--flavonone isomerase (AHRD V1 ***- B4G1R6_MAIZE)%3B contains Interpro domain(s) IPR003466 Chalcone isomerase%2C subgroup
Solyc09g011140.2	-1.83699	5e-05			GO:0008152 GO:0016491	26.8	misc.nitrilases, *nitrile lyases, berberine bridge enzymes, reticuline oxidases, troponine reductases	Tropinone reductase I (AHRD V1 **-- B2L2W8_9SOLA)%3B contains Interpro domain(s) IPR002347 Glucose/ribitol dehydrogenase
Solyc12g088690.1	-1.83671	0.0053			GO:0016758 GO:0008152	26.2	misc.UDP glucosyl and glucoronyl transferases	Glucosyltransferase (AHRD V1 ***- D7URL8_9LAMI)%3B contains Interpro domain(s) IPR002213 UDP-glucuronosyl/UDP-glucosyltransferase
Solyc09g090960.2	-1.83633	5e-05			GO:0003676	27.4	RNA.RNA binding	RNA-binding protein (AHRD V1 **-* Q8SMH8_PERAE)%3B contains Interpro domain(s) IPR000504 RNA recognition motif%2C RNP-1
Solyc03g082860.2	-1.83494	0.0003	-1.43399	0.00135	GO:0005515	27.3.69	RNA.regulation of transcription.SET-domain transcriptional regulator family	Histone-lysine N-methyltransferase (AHRD V1 **-- D8L815_9POAL)%3B contains Interpro domain(s) IPR001214 SET
Solyc07g007600.2	-1.83393	5e-05			GO:0016020 GO:0015992 GO:0009678 GO:0004427	34.3	transport.amino acids	Pyrophosphate-energized proton pump (AHRD V1 ***- B0SRX3_LEPBP)%3B contains Interpro domain(s) IPR004131 Inorganic H+ pyrophosphatase
Solyc06g051200.2	-1.83277	5e-05			GO:0003735 GO:0006412 GO:0005840	29.2.1.1.1.2.3	protein.synthesis.ribosomal protein.prokaryotic.chloroplast.50S subunit.L3	50S ribosomal protein L3 (AHRD V1 ***- D7LJX0_ARALY)%3B contains Interpro domain(s) IPR019927 Ribosomal protein L3%2C bacterial/organelle-type
Solyc08g076390.2	-1.83268	5e-05	-1.24892	0.00335	GO:0005634 GO:0005515	27.3.57	RNA.regulation of transcription.JUMONJI family	Lysine-specific demethylase 5A (AHRD V1 *--- KDM5A_HUMAN)%3B contains Interpro domain(s) IPR013129 Transcription factor jumonji
Solyc02g090510.2	-1.83237	5e-05			GO:0006468 GO:0016020 GO:0009103 GO:0005524 GO:0004672	29.4	protein.postranslational modification	Calcium-dependent protein kinase-like (AHRD V1 **** Q9LET1_ARATH)%3B contains Interpro domain(s) IPR002290 Serine/threonine protein kinase
Solyc02g081340.2	-1.83204	5e-05	-1.03546	0.0069	GO:0005515	26.9	misc.glutathione S transferases	Glutathione S-transferase (AHRD V1 **** O24261_PETHY)%3B contains Interpro domain(s) IPR004046 Glutathione S-transferase%2C C-terminal
Solyc03g097170.2	-1.83131	0.00035			GO:0003854 GO:0050662 GO:0055114 GO:0006694 GO:0044237	16.8.3	secondary metabolism.flavonoids.dihydroflavonols	Cinnamoyl-CoA reductase-like protein (AHRD V1 ***- Q9M0B3_ARATH)%3B contains Interpro domain(s) IPR016040 NAD(P)-binding domain
Solyc09g057580.2	-1.83101	5e-05				35.2	not assigned.unknown	Homology to unknown gene (Fragment) (AHRD V1 ***- Q010E1_OSTTA)%3B contains Interpro domain(s) IPR008479 Protein of unknown function DUF760
Solyc12g007010.1	-1.83019	5e-05			GO:0055114	29.8	protein.assembly and cofactor ligation	Cytosolic Fe-S cluster assembly factor NUBP2 homolog (AHRD V1 *--- NUBP2_NEMVE)%3B contains Interpro domain(s) IPR019591 ATPase-like%2C ParA/MinD
Solyc08g007580.2	-1.83	0.00185				35.2	not assigned.unknown	Uncharacterized conserved membrane protein (AHRD V1 *--- A5GTT0_SYNR3)%3B contains Interpro domain(s) IPR019634 Protein of unknown function DUF2499
Solyc11g065990.1	-1.82896	0.01205				31.1	cell.organisation	Actin (AHRD V1 ***- B5M4V6_TOBAC)%3B contains Interpro domain(s) IPR004000 Actin/actin-like
Solyc07g014740.2	-1.82851	5e-05				35.2	not assigned.unknown	Bile acid sodium symporter (AHRD V1 *-*- D7LVD0_ARALY)
Solyc08g067000.2	-1.82815	0.00625				35.2	not assigned.unknown	Unknown Protein (AHRD V1)
Solyc12g094700.1	-1.82809	0.00035			GO:0006508 GO:0008234	29.5.3	protein.degradation.cysteine protease	Cathepsin B-like cysteine proteinase (AHRD V1 **-- CYSP_SCHMA)%3B contains Interpro domain(s) IPR013128 Peptidase C1A%2C papain
Solyc05g005230.2	-1.82802	0.00025				35.2	not assigned.unknown	Uncharacterized plant-specific domain TIGR01589 family protein (AHRD V1 *-*- Q60CZ4_SOLDE)%3B contains Interpro domain(s) IPR006476 Conserved hypothetical protein CHP01589%2C plant
Solyc05g012620.2	-1.82739	5e-05			GO:0004518 GO:0003677 GO:0005515 GO:0006289	28.1	DNA.synthesis/chromatin structure	Hemimethylated DNA binding protein (AHRD V1 *-*- B0T8J4_CAUSK)%3B contains Interpro domain(s) IPR011722 Hemimethylated DNA-binding region
Solyc01g006690.2	-1.82693	5e-05				35.2	not assigned.unknown	Unknown Protein (AHRD V1)
Solyc02g032960.2	-1.8252	5e-05	-1.80875	5e-05	GO:0005524	29.5.7	protein.degradation.metalloprotease	Cell division protease FtsH homolog (AHRD V1 *--- C5NVJ0_9BACL)%3B contains Interpro domain(s) IPR003959 ATPase%2C AAA-type%2C core
Solyc10g080940.1	-1.82235	5e-05			GO:0051258 GO:0007017 GO:0003924 GO:0006184 GO:0005874 GO:0005525	31.1	cell.organisation	Tubulin beta chain (AHRD V1 ***- B9HNJ2_POPTR)%3B contains Interpro domain(s) IPR002453 Beta tubulin
Solyc02g062230.1	-1.82202	0.00055				17.2.3	hormone metabolism.auxin.induced-regulated-responsive-activated	Auxin-induced SAUR-like protein (AHRD V1 ***- Q8S349_CAPAN)%3B contains Interpro domain(s) IPR003676 Auxin responsive SAUR protein
Solyc03g078150.2	-1.8216	0.0012				34.3	transport.amino acids	Amino acid transporter family protein (AHRD V1 **** D7LGK0_ARALY)%3B contains Interpro domain(s) IPR013057 Amino acid transporter%2C transmembrane
Solyc02g079190.2	-1.82111	5e-05				17.2.2	hormone metabolism.auxin.signal transduction	Auxin F-box protein 5 (AHRD V1 **-- D7MPH1_ARALY)%3B contains Interpro domain(s) IPR001810 Cyclin-like F-box
Solyc04g011810.1	-1.82059	0.00245			GO:0045454 GO:0015035 GO:0009055	21.4	redox.glutaredoxins	Glutaredoxin (AHRD V1 ***- B9I9V9_POPTR)%3B contains Interpro domain(s) IPR011905 Glutaredoxin-like%2C plant II
Solyc11g010780.1	-1.82057	5e-05			GO:0016758 GO:0008152	26.2	misc.UDP glucosyl and glucoronyl transferases	Glucosyltransferase (AHRD V1 ***- A5I865_BRANA)%3B contains Interpro domain(s) IPR002213 UDP-glucuronosyl/UDP-glucosyltransferase
Solyc04g053120.2	-1.81874	5e-05	-1.24515	0.0013	GO:0005975 GO:0004134	2.2.2.4	major CHO metabolism.degradation.starch.D enzyme	4-alpha-glucanotransferase (AHRD V1 ***- Q9LV91_ARATH)%3B contains Interpro domain(s) IPR003385 Glycoside hydrolase%2C family 77
Solyc01g103750.2	-1.8183	5e-05	-1.35654	5e-05	GO:0005737 GO:0000287 GO:0000105 GO:0003879	13.1.7.1	amino acid metabolism.synthesis.histidine.ATP phosphoribosyl transferase	ATP phosphoribosyltransferase (AHRD V1 **** O46887_THLGO)%3B contains Interpro domain(s) IPR001348 Histidine biosynthesis HisG: ATP phosphoribosyltransferase
Solyc08g080170.2	-1.81779	5e-05			GO:0004421 GO:0008299	16.1.2.2	secondary metabolism.isoprenoids.mevalonate pathway.HMG-CoA synthase	Hydroxymethylglutaryl-CoA synthase (AHRD V1 **** A9ZMZ7_HEVBR)%3B contains Interpro domain(s) IPR010122 Hydroxymethylglutaryl-CoA synthase%2C eukaryotic
Solyc06g007440.2	-1.81766	5e-05			GO:0006468 GO:0007165 GO:0005524 GO:0004672	29.4	protein.postranslational modification	CBL-interacting protein kinase 16 (AHRD V1 **** A0MNK3_POPTR)%3B contains Interpro domain(s) IPR002290 Serine/threonine protein kinase
Solyc10g008720.2	-1.81594	5e-05			GO:0006629 GO:0016788	26.28	misc.GDSL-motif lipase	GDSL esterase/lipase At1g28580 (AHRD V1 ***- GDL7_ARATH)%3B contains Interpro domain(s) IPR001087 Lipase%2C GDSL
Solyc03g083090.2	-1.81482	5e-05			GO:0009058	2.1.2.2	major CHO metabolism.synthesis.starch.starch synthase	Glycogen synthase (AHRD V1 ***- D5MWN9_BACSU)%3B contains Interpro domain(s) IPR011835 Glycogen/starch synthases%2C ADP-glucose type
Solyc04g015470.2	-1.81428	0.0001			GO:0046488 GO:0016307	30.4.1	signalling.phosphinositides.phosphatidylinositol-4-phosphate 5-kinase	Phosphatidylinositol-4-phosphate 5-kinase family protein (AHRD V1 **** D7L735_ARALY)%3B contains Interpro domain(s) IPR017163 Phosphatidylinositol-4-phosphate 5-kinase%2C plant
Solyc01g109700.2	-1.8139	5e-05			GO:0006355 GO:0030528	27.3.6	RNA.regulation of transcription.bHLH,Basic Helix-Loop-Helix family	Transcription factor (AHRD V1 *-** D6MKM4_9ASPA)%3B contains Interpro domain(s) IPR011598 Helix-loop-helix DNA-binding
Solyc09g084490.2	-1.81313	0.0015	-1.43327	0.00595	GO:0009611 GO:0004867	35.2	not assigned.unknown	Proteinase inhibitor I (AHRD V1 ***- Q53X28_SOLTU)%3B contains Interpro domain(s) IPR000864 Proteinase inhibitor I13%2C potato inhibitor I
Solyc01g080490.2	-1.81304	0.0088				35.2	not assigned.unknown	Genomic DNA chromosome 5 P1 clone MCL19 (AHRD V1 ***- Q9FNL3_ARATH)%3B contains Interpro domain(s) IPR007770 Protein of unknown function DUF679
Solyc01g097460.2	-1.8121	0.00015			GO:0009052 GO:0004751	7.2.4	OPP.non-reductive PP.ribose 5-phosphate isomerase	Ribose-5-phosphate isomerase (AHRD V1 ***- A8IRQ1_CHLRE)%3B contains Interpro domain(s) IPR004788 Ribose 5-phosphate isomerase
Solyc11g020720.1	-1.81202	0.00545				35.2	not assigned.unknown	MRNA clone RAFL21-57-I05 (AHRD V1 *--- Q682W0_ARATH)%3B contains Interpro domain(s) IPR007751 Protein of unknown function DUF676%2C hydrolase-like
Solyc09g084480.2	-1.81021	0.00035	-1.87392	0.00015	GO:0009611 GO:0004867	35.2	not assigned.unknown	Proteinase inhibitor I (AHRD V1 ***- Q43648_SOLTU)%3B contains Interpro domain(s) IPR000864 Proteinase inhibitor I13%2C potato inhibitor I
Solyc04g080220.2	-1.80884	0.009				35.2	not assigned.unknown	Os12g0581300 protein (Fragment) (AHRD V1 *-*- Q0IMB2_ORYSJ)%3B contains Interpro domain(s) IPR006873 Protein of unknown function DUF620
Solyc10g007050.2	-1.8088	0.00345			GO:0003824 GO:0008152	3.5	minor CHO metabolism.others	Enolase-phosphatase E-1 (AHRD V1 *-*- A8UQN2_9AQUI)%3B contains Interpro domain(s) IPR010041 2%2C3-diketo-5-methylthio-1-phosphopentane phosphatase
Solyc08g042100.2	-1.80817	0.0029				29.5.11.4.2	protein.degradation.ubiquitin.E3.RING	Armadillo/beta-catenin repeat family protein (AHRD V1 **-- D7MAU3_ARALY)%3B contains Interpro domain(s) IPR011989 Armadillo-like helical
Solyc03g095860.2	-1.80771	5e-05			GO:0005515 GO:0005198	31.1	cell.organisation	Ankyrin repeat domain-containing protein 50 (AHRD V1 ***- B6SWZ3_MAIZE)%3B contains Interpro domain(s) IPR002110 Ankyrin
Solyc05g047540.2	-1.8066	0.00345				35.2	not assigned.unknown	Pentatricopeptide repeat protein (AHRD V1 ***- Q287V2_9BRAS)%3B contains Interpro domain(s) IPR002885 Pentatricopeptide repeat
Solyc11g045190.1	-1.80656	0.0005			GO:0008026 GO:0003676 GO:0005524	27.1.2	RNA.processing.RNA helicase	ATP-dependent RNA helicase (AHRD V1 *-*- C2LJD4_PROMI)%3B contains Interpro domain(s) IPR011545 DNA/RNA helicase%2C DEAD/DEAH box type%2C N-terminal
Solyc02g081300.2	-1.80608	0.00025			GO:0009058 GO:0005985	2.2.1.5	major CHO metabolism.degradation.sucrose.Susy	Sucrose synthase (AHRD V1 **** Q9FHU4_ARATH)%3B contains Interpro domain(s) IPR012820 Sucrose synthase%2C plants and cyanobacteria
Solyc02g069410.2	-1.80563	5e-05				35.2	not assigned.unknown	HAD-superfamily hydrolase subfamily IA variant 3 containing protein expressed (AHRD V1 *-*- Q10I42_ORYSJ)
Solyc08g080780.2	-1.8049	0.0001				29.3.4.99	protein.targeting.secretory pathway.unspecified	SKIP interacting protein 24 (Fragment) (AHRD V1 *--- B8Q8B0_ORYSI)
Solyc04g012030.2	-1.80477	5e-05			GO:0008270	27.3.99	RNA.regulation of transcription.unclassified	Palmitoyltransferase PFA4 (AHRD V1 *-*- PFA4_USTMA)%3B contains Interpro domain(s) IPR001594 Zinc finger%2C DHHC-type
Solyc10g083940.1	-1.80474	5e-05				33.99	development.unspecified	Nodulin family protein (AHRD V1 ***- D7MWD3_ARALY)%3B contains Interpro domain(s) IPR010658 Nodulin-like
Solyc02g085930.2	-1.80442	0.0023			GO:0020037 GO:0006979 GO:0055114 GO:0004601	26.12	misc.peroxidases	Peroxidase (AHRD V1 **** Q0ZA68_9ROSI)%3B contains Interpro domain(s) IPR002016 Haem peroxidase%2C plant/fungal/bacterial
Solyc09g065240.2	-1.80432	0.005			GO:0006629	33.1	development.storage proteins	Patatin-like protein 3 (AHRD V1 ***- B6TPQ5_MAIZE)%3B contains Interpro domain(s) IPR002641 Patatin
Solyc12g005310.1	-1.80316	0.00175				17.2.3	hormone metabolism.auxin.induced-regulated-responsive-activated	Auxin-responsive GH3-like (AHRD V1 ***- Q0GUM1_ARATH)%3B contains Interpro domain(s) IPR004993 GH3 auxin-responsive promoter
Solyc12g098660.1	-1.8023	5e-05				28.2	DNA.repair	Hydrolase alpha/beta fold family protein (AHRD V1 ***- D7LZC3_ARALY)%3B contains Interpro domain(s) IPR000073 Alpha/beta hydrolase fold-1
Solyc06g084380.2	-1.80214	5e-05				26.7	misc.oxidases - copper, flavone etc.	Oxidoreductase 2OG-Fe oxygenase family protein (AHRD V1 ***- B6ST02_MAIZE)%3B contains Interpro domain(s) IPR005123 Oxoglutarate and iron-dependent oxygenase
Solyc04g005230.2	-1.80125	0.00815			GO:0016787 GO:0008152	24	Biodegradation of Xenobiotics	Gibberellin receptor GID1L2 (AHRD V1 **-- B6T2M3_MAIZE)%3B contains Interpro domain(s) IPR013094 Alpha/beta hydrolase fold-3
Solyc12g014130.1	-1.80113	0.0032			GO:0005515	30.3	signalling.calcium	Calmodulin binding protein (AHRD V1 **-- B6TIB2_MAIZE)%3B contains Interpro domain(s) IPR000048 IQ calmodulin-binding region
Solyc01g107650.2	-1.80087	5e-05			GO:0006468 GO:0005524 GO:0004672	30.2.3	signalling.receptor kinases.leucine rich repeat III	Receptor like kinase%2C RLK
Solyc10g045380.1	-1.80068	0.0002				35.2	not assigned.unknown	Vacuolar protein sorting protein 62 (AHRD V1 *--- C5GF44_AJEDR)%3B contains Interpro domain(s) IPR009291 Protein of unknown function DUF946%2C plant
Solyc02g086200.1	-1.80062	0.0026			GO:0003723	27.1.1	RNA.processing.splicing	Chloroplastic group IIA intron splicing facilitator CRS1%2C chloroplastic (AHRD V1 ***- CRS1_ARATH)%3B contains Interpro domain(s) IPR001890 RNA-binding%2C CRM domain
Solyc07g045010.2	-1.80009	0.00105				35.2	not assigned.unknown	Dentin sialophosphoprotein-like (AHRD V1 *-*- Q6H4U9_ORYSJ)
Solyc12g006050.1	-1.79936	0.00175			GO:0006857 GO:0005215 GO:0016020	34.13	transport.peptides and oligopeptides	Nitrate transporter (AHRD V1 ***- Q8LG02_ARATH)%3B contains Interpro domain(s) IPR000109 TGF-beta receptor%2C type I/II extracellular region
Solyc12g094580.1	-1.79892	0.0045				35.2	not assigned.unknown	Os03g0133300 protein (Fragment) (AHRD V1 *-*- Q0DVF0_ORYSJ)
Solyc01g007500.2	-1.79867	5e-05			GO:0016168 GO:0009767 GO:0009521	1.1.1.2	PS.lightreaction.photosystem II.PSII polypeptide subunits	Photosystem II CP47 chlorophyll apoprotein (AHRD V1 ***- D3WBA3_9BORA)%3B contains Interpro domain(s) IPR017486 Photosystem II%2C PsbB
Solyc02g088830.2	-1.79624	0.00205				35.2	not assigned.unknown	F1C9.9 protein (AHRD V1 *-*- Q9SGB0_ARATH)
Solyc01g111990.2	-1.79571	5e-05			GO:0005737 GO:0003676 GO:0004813 GO:0005524 GO:0006419	29.1.7	protein.aa activation.alanine-tRNA ligase	Alanyl-tRNA synthetase (AHRD V1 **** Q9FFC7_ARATH)%3B contains Interpro domain(s) IPR002318 Alanyl-tRNA synthetase%2C class IIc
Solyc08g065430.2	-1.79507	5e-05				34.23.1	transport.hormones.auxin	N-myc downstream regulated protein 3 (Fragment) (AHRD V1 *--- C8CBI7_9SMEG)%3B contains Interpro domain(s) IPR015511 Pollen specific protein SF21
Solyc11g010690.1	-1.79507	0.0059			GO:0005215 GO:0016020 GO:0055085	34.99	transport.misc	Nucleobase ascorbate transporter (AHRD V1 *--- B9MYJ5_POPTR)%3B contains Interpro domain(s) IPR006043 Xanthine/uracil/vitamin C permease
Solyc05g056470.1	-1.79501	0.0016			GO:0016020 GO:0016887 GO:0005524	34.16	transport.ABC transporters and multidrug resistance systems	ABC transporter G family member 5 (AHRD V1 **** AB5G_ARATH)%3B contains Interpro domain(s) IPR013525 ABC-2 type transporter
Solyc08g013840.2	-1.79476	5e-05			GO:0003824 GO:0008152	35.2	not assigned.unknown	HAD-superfamily hydrolase subfamily IA variant 3 (AHRD V1 **-- B2IYD2_NOSP7)%3B contains Interpro domain(s) IPR005834 Haloacid dehalogenase-like hydrolase
Solyc05g013510.2	-1.79357	5e-05			GO:0005315 GO:0016020 GO:0006817	34.7	transport.phosphate	Phosphate transporter 2-1 (AHRD V1 ***- Q7YME0_WHEAT)%3B contains Interpro domain(s) IPR001204 Phosphate transporter
Solyc05g050750.1	-1.79356	0.0007				30.3	signalling.calcium	Calmodulin-like protein (AHRD V1 ***- Q6RZU7_MUSAC)%3B contains Interpro domain(s) IPR011992 EF-Hand type
Solyc07g043240.2	-1.79305	5e-05			GO:0042545 GO:0005618 GO:0030599	10.8.1	cell wall.pectin*esterases.PME	Pectinesterase (AHRD V1 **** B9S4Z6_RICCO)%3B contains Interpro domain(s) IPR000070 Pectinesterase%2C catalytic
Solyc12g008490.1	-1.79224	0.0008				11.8.1.3	lipid metabolism.'exotics' (steroids, squalene etc).sphingolipids.ceramide glucosyltransferase	Ceramide glucosyltransferase (AHRD V1 ***- Q946Y1_GOSAR)
Solyc04g014830.1	-1.79218	0.00065	-1.24265	0.00985		27.3.21	RNA.regulation of transcription.GRAS transcription factor family	GRAS family transcription factor (AHRD V1 **-* B9IH45_POPTR)%3B contains Interpro domain(s) IPR005202 GRAS transcription factor
Solyc12g096510.1	-1.79173	0.0001				27.3.25	RNA.regulation of transcription.MYB domain transcription factor family	Pentatricopeptide repeat-containing protein (AHRD V1 ***- D7MMG1_ARALY)%3B contains Interpro domain(s) IPR002885 Pentatricopeptide repeat
Solyc02g068090.2	-1.7895	5e-05			GO:0003735 GO:0006412 GO:0005840	29.2.1.1.3.1.21	protein.synthesis.ribosomal protein.prokaryotic.unknown organellar.30S subunit.S21	30S ribosomal protein S21%2C chloroplastic (Fragment) (AHRD V1 *--- RR21_SPIOL)%3B contains Interpro domain(s) IPR001911 Ribosomal protein S21
Solyc11g045530.1	-1.78935	0.0027				27.3.37	RNA.regulation of transcription.AS2,Lateral Organ Boundaries Gene Family	LOB domain protein 4 (AHRD V1 ***- D7KL24_ARALY)%3B contains Interpro domain(s) IPR004883 Lateral organ boundaries%2C LOB
Solyc12g006370.1	-1.78827	5e-05			GO:0016491 GO:0055114 GO:0009055	26.7	misc.oxidases - copper, flavone etc.	Amine oxidase family protein (AHRD V1 **** Q1EPI3_MUSAC)%3B contains Interpro domain(s) IPR002937 Amine oxidase
Solyc09g075180.2	-1.78709	5e-05			GO:0003913 GO:0006281	30.11	signalling.light	Cryptochrome DASH family (AHRD V1 **-- B5W072_SPIMA)%3B contains Interpro domain(s) IPR006050 DNA photolyase%2C N-terminal
Solyc01g048590.1	-1.78694	0.00565			GO:0045156 GO:0030077 GO:0009772	1.1.1.2	PS.lightreaction.photosystem II.PSII polypeptide subunits	Photosystem Q(B) protein (AHRD V1 ***- Q6W3U7_9BRYO)%3B contains Interpro domain(s) IPR000484 Photosynthetic reaction centre%2C L/M
Solyc01g079570.2	-1.78578	0.00315	-1.44895	0.00785	GO:0005975 GO:0004553	10.6.2	cell wall.degradation.mannan-xylose-arabinose-fucose	Beta xylosidase (AHRD V1 ***- Q6RXY3_FRAAN)%3B contains Interpro domain(s) IPR001764 Glycoside hydrolase%2C family 3%2C N-terminal
Solyc03g062710.2	-1.78577	0.0001				35.2	not assigned.unknown	Aldose 1-epimerase family protein expressed (AHRD V1 **-- Q10CW2_ORYSJ)%3B contains Interpro domain(s) IPR011013 Glycoside hydrolase-type carbohydrate-binding
Solyc11g006490.1	-1.78391	0.0053				27.3.35	RNA.regulation of transcription.bZIP transcription factor family	BZIP transcription factor family protein (AHRD V1 *-*- D7LW03_ARALY)
Solyc06g005910.2	-1.78241	5e-05			GO:0051258 GO:0007017 GO:0003924 GO:0006184 GO:0005874 GO:0005525	31.1	cell.organisation	Tubulin beta chain (AHRD V1 ***- B9GWG9_POPTR)%3B contains Interpro domain(s) IPR002453 Beta tubulin
Solyc07g045440.1	-1.78203	5e-05				10.5.1.1	cell wall.cell wall proteins.AGPs.AGP	Fasciclin-like arabinogalactan protein 19 (AHRD V1 ***- A9XTM4_GOSHI)%3B contains Interpro domain(s) IPR000782 FAS1 domain
Solyc12g055840.1	-1.78161	5e-05			GO:0005975 GO:0004553	26.4.1	misc.beta 1,3 glucan hydrolases.glucan endo-1,3-beta-glucosidase	Glucan endo-1 3-beta-glucosidase 7 (AHRD V1 ***- B6T478_MAIZE)%3B contains Interpro domain(s) IPR000490 Glycoside hydrolase%2C family 17
Solyc11g066950.1	-1.78109	5e-05				35.2	not assigned.unknown	Stress responsive A/B barrel domain family protein (AHRD V1 ***- D7HD13_VIBCH)%3B contains Interpro domain(s) IPR013097 Stress responsive alpha-beta barrel
Solyc03g083960.2	-1.78103	5e-05			GO:0003824 GO:0005992	3.2.2	minor CHO metabolism.trehalose.TPP	Trehalose 6-phosphate phosphatase (AHRD V1 **** D4QAK5_TOBAC)%3B contains Interpro domain(s) IPR003337 Trehalose-phosphatase
Solyc08g006640.2	-1.78036	5e-05			GO:0009247 GO:0016758 GO:0005975 GO:0030259 GO:0030246	11.10.1	lipid metabolism.glycolipid synthesis.MGDG synthase	Processive diacylglycerol glucosyltransferase (AHRD V1 **-* C5NXP9_9BACL)%3B contains Interpro domain(s) IPR009695 Monogalactosyldiacylglycerol synthase
Solyc00g024150.2	-1.78002	5e-05			GO:0006729 GO:0008124	35.2	not assigned.unknown	Pterin-4-alpha-carbinolamine dehydratase (AHRD V1 *-** B6T9C1_MAIZE)%3B contains Interpro domain(s) IPR001533 Transcriptional coactivator/pterin dehydratase
Solyc04g078810.2	-1.77851	5e-05				27.3.99	RNA.regulation of transcription.unclassified	Remorin (AHRD V1 ***- Q00M66_SOYBN)%3B contains Interpro domain(s) IPR005516 Remorin%2C C-terminal region
Solyc05g006000.2	-1.77544	0.00015			GO:0006857 GO:0005215 GO:0016021 GO:0055085	34.13	transport.peptides and oligopeptides	Solute carrier family 15 member 4 (AHRD V1 **-- S15A4_BOVIN)%3B contains Interpro domain(s) IPR000109 TGF-beta receptor%2C type I/II extracellular region
Solyc05g009820.2	-1.77533	5e-05			GO:0016757	26.2	misc.UDP glucosyl and glucoronyl transferases	Glycosyltransferase family GT8 protein (AHRD V1 ***- D0ECQ6_POPDE)%3B contains Interpro domain(s) IPR002495 Glycosyl transferase%2C family 8
Solyc02g066950.2	-1.77496	5e-05			GO:0004556 GO:0005975 GO:0005509	2.2.2.1	major CHO metabolism.degradation.starch.starch cleavage	Alpha amylase 2 (IC) (AHRD V1 *-*- Q010P9_OSTTA)%3B contains Interpro domain(s) IPR006589 Glycosyl hydrolase%2C family 13%2C subfamily%2C catalytic region
Solyc02g062610.2	-1.77433	5e-05				28.2	DNA.repair	Hydrolase alpha/beta fold family protein (AHRD V1 ***- D7MBG9_ARALY)%3B contains Interpro domain(s) IPR000073 Alpha/beta hydrolase fold-1
Solyc06g083900.2	-1.77231	0.0012			GO:0003677	27.3.25	RNA.regulation of transcription.MYB domain transcription factor family	Myb-related transcription factor (AHRD V1 **-* B2CZJ1_CAPAN)%3B contains Interpro domain(s) IPR015495 Myb transcription factor
Solyc03g111950.2	-1.77213	0.00275			GO:0016705 GO:0020037 GO:0055114 GO:0009055	26.10	misc.cytochrome P450	Cytochrome P450
Solyc02g083980.2	-1.77154	0.0002			GO:0005975 GO:0004553	10.6.1	cell wall.degradation.cellulases and beta -1,4-glucanases	Endoglucanase 1 (AHRD V1 ***- B6U0J0_MAIZE)%3B contains Interpro domain(s) IPR001701 Glycoside hydrolase%2C family 9
Solyc04g011900.2	-1.77145	5e-05	-1.05898	0.00135		35.2	not assigned.unknown	Os04g0639300 protein (Fragment) (AHRD V1 *-*- Q0J9P0_ORYSJ)
Solyc10g008680.1	-1.77105	0.0035			GO:0016747	16.8.1.21	secondary metabolism.flavonoids.anthocyanins.anthocyanin 5-aromatic acyltransferase	Malonyl CoA anthocyanin 3-O-glucoside-6%26apos%26apos-O-malonyltransferase (AHRD V1 **-* Q8GSN8_9ASTR)%3B contains Interpro domain(s) IPR003480 Transferase
Solyc08g079180.2	-1.77	5e-05			GO:0003924 GO:0005525	29.2.4	protein.synthesis.elongation	Elongation factor G (AHRD V1 ***- Q9SI75_ARATH)%3B contains Interpro domain(s) IPR004540 Translation elongation factor EFG/EF2
Solyc03g034070.1	-1.76923	5e-05				35.2	not assigned.unknown	P-166-4_1 (Fragment) (AHRD V1 *-*- Q4VDD8_PINRE)
Solyc06g050350.2	-1.76896	0.00015				28.1	DNA.synthesis/chromatin structure	Myosin heavy chain-like (AHRD V1 ***- Q7XIW7_ORYSJ)%3B contains Interpro domain(s) IPR008545 Protein of unknown function DUF827%2C plant
Solyc06g052070.2	-1.76845	0.0001	-1.78297	0.00025	GO:0005515	33.99	development.unspecified	WD-40 repeat family protein (AHRD V1 ***- D7MSZ0_ARALY)%3B contains Interpro domain(s) IPR020472 G-protein beta WD-40 repeat%2C region
Solyc01g010710.2	-1.76842	0.01025			GO:0006508 GO:0004185	29.5.5	protein.degradation.serine protease	Serine carboxypeptidase 1 (AHRD V1 **** B6U0V5_MAIZE)%3B contains Interpro domain(s) IPR001563 Peptidase S10%2C serine carboxypeptidase
Solyc06g083070.2	-1.76709	5e-05			GO:0005515	31.1	cell.organisation	Fimbrin-like potential actin filament bundling protein (AHRD V1 *--* Q5AC06_CANAL)%3B contains Interpro domain(s) IPR016146 Calponin-homology
Solyc02g090580.2	-1.76681	5e-05	-1.06951	0.00185		27.3.27	RNA.regulation of transcription.NAC domain transcription factor family	Os03g0859900 protein (Fragment) (AHRD V1 *-*- Q0DLK3_ORYSJ)%3B contains Interpro domain(s) IPR006869 Protein of unknown function DUF547
Solyc01g091530.2	-1.76629	0.0002				10.5.1.1	cell wall.cell wall proteins.AGPs.AGP	Fasciclin-like arabinogalactan protein 13 (AHRD V1 ***- A9XTL8_GOSHI)%3B contains Interpro domain(s) IPR000782 FAS1 domain
Solyc10g084320.1	-1.76578	0.0001	-1.21282	0.0046	GO:0006508 GO:0043086 GO:0042802 GO:0004252	29.5.1	protein.degradation.subtilases	Subtilisin-like protease (AHRD V1 **-- O82777_SOLLC)%3B contains Interpro domain(s) IPR015500 Peptidase S8%2C subtilisin-related
Solyc05g014190.2	-1.76549	5e-05			GO:0016020	29.5	protein.degradation	CAAX amino terminal protease family protein (AHRD V1 **-- D7LQY7_ARALY)%3B contains Interpro domain(s) IPR003675 Abortive infection protein
Solyc03g019940.2	-1.76425	5e-05			GO:0005737 GO:0004812 GO:0003676 GO:0005524 GO:0006418	29.1.22	protein.aa activation.asparagine-tRNA ligase	Asparaginyl-tRNA synthetase (AHRD V1 **** D6YS69_WADCW)%3B contains Interpro domain(s) IPR004522 Asparaginyl-tRNA synthetase%2C class IIb
Solyc00g006820.2	-1.76417	5e-05			GO:0006857 GO:0005215 GO:0016020	34.13	transport.peptides and oligopeptides	Peptide transporter-like protein (AHRD V1 **-* Q9LYR6_ARATH)%3B contains Interpro domain(s) IPR000109 TGF-beta receptor%2C type I/II extracellular region
Solyc03g071690.2	-1.76281	5e-05			GO:0020037	21.3	redox.heme	Non-symbiotic hemoglobin 2 (AHRD V1 **-- D7L8Z8_ARALY)%3B contains Interpro domain(s) IPR001032 Leghaemoglobin
Solyc12g009000.1	-1.76152	5e-05				35.2	not assigned.unknown	Os07g0175100 protein (Fragment) (AHRD V1 ***- Q0D898_ORYSJ)
Solyc11g010850.1	-1.75969	5e-05			GO:0016624 GO:0008152	16.1.1.1	secondary metabolism.isoprenoids.non-mevalonate pathway.DXS	1-deoxy-D-xylulose 5-phosphate synthase 2 (AHRD V1 **** C7U111_SOLLC)%3B contains Interpro domain(s) IPR005477 Deoxyxylulose-5-phosphate synthase
Solyc10g074720.1	-1.75897	0.0002			GO:0006468 GO:0005524 GO:0004672	29.4	protein.postranslational modification	Cell division protein kinase 2 (AHRD V1 ***- C1C4M4_RANCA)%3B contains Interpro domain(s) IPR002290 Serine/threonine protein kinase
Solyc06g065970.1	-1.75827	0.00045				26.21	misc.protease inhibitor/seed storage/lipid transfer protein (LTP) family protein	Cortical cell-delineating protein (AHRD V1 **-- B6UGA2_MAIZE)%3B contains Interpro domain(s) IPR013770 Plant lipid transfer protein and hydrophobic protein%2C helical
Solyc09g010930.2	-1.75791	5e-05			GO:0003854 GO:0050662 GO:0055114 GO:0006694 GO:0044237	29.5	protein.degradation	NAD-dependent epimerase/dehydratase (AHRD V1 **-- B6T962_MAIZE)%3B contains Interpro domain(s) IPR016040 NAD(P)-binding domain
Solyc05g013380.2	-1.75674	5e-05			GO:0009058 GO:0030170 GO:0016769	13.1.1.3.1	amino acid metabolism.synthesis.central amino acid metabolism.alanine.alanine aminotransferase	Alanine aminotransferase 2 (AHRD V1 **** A8IKE5_SOYBN)%3B contains Interpro domain(s) IPR004839 Aminotransferase%2C class I and II
Solyc10g079350.1	-1.75633	0.0013			GO:0016758 GO:0008152	26.2	misc.UDP glucosyl and glucoronyl transferases	UDP-glucosyltransferase HvUGT5876 (AHRD V1 ***- D3WYW1_HORVD)%3B contains Interpro domain(s) IPR002213 UDP-glucuronosyl/UDP-glucosyltransferase
Solyc01g066860.2	-1.75597	5e-05				35.2	not assigned.unknown	Unknown Protein (AHRD V1)
Solyc08g016310.2	-1.75557	5e-05			GO:0005515	30.2.11	signalling.receptor kinases.leucine rich repeat XI	LRR receptor-like serine/threonine-protein kinase%2C RLP
Solyc03g115050.2	-1.75549	0.00035			GO:0005634 GO:0006260 GO:0003677	28.1	DNA.synthesis/chromatin structure	Single-stranded DNA-binding replication protein A large subunit (AHRD V1 **** D2V0Z2_NAEGR)%3B contains Interpro domain(s) IPR004591 Replication factor-a protein 1 Rpa1
Solyc12g049400.1	-1.75528	0.00085			GO:0005515	17.7.2	hormone metabolism.jasmonate.signal transduction	Protein TIFY 3B (AHRD V1 *--- TIF3B_ARATH)%3B contains Interpro domain(s) IPR010399 Tify
Solyc10g086680.1	-1.75454	0.00435				20.2.1	stress.abiotic.heat	class I heat shock protein (AHRD V1 *-*- Q69BI7_CARPA)%3B contains Interpro domain(s) IPR008978 HSP20-like chaperone
Solyc03g117270.1	-1.75441	5e-05			GO:0005515	29.5.11.4.3.2	protein.degradation.ubiquitin.E3.SCF.FBOX	F-box family protein (AHRD V1 ***- B9HV09_POPTR)%3B contains Interpro domain(s) IPR001810 Cyclin-like F-box
Solyc01g007530.2	-1.7536	0.009			GO:0022904 GO:0016020 GO:0009055 GO:0016491	1.1.3.3	PS.lightreaction.cytochrome b6/f.cytochrome b6 (CYB6)	Cytochrome b6 (AHRD V1 ***- B3TN79_BRADI)%3B contains Interpro domain(s) IPR005797 Cytochrome b/b6%2C N-terminal
Solyc08g069180.2	-1.75301	0.0007			GO:0006468 GO:0005524 GO:0004672	29.4.1.57	protein.postranslational modification.kinase.receptor like cytoplasmatic kinase VII	Receptor-like protein kinase (AHRD V1 ***- Q9FZP2_ARATH)%3B contains Interpro domain(s) IPR002290 Serine/threonine protein kinase
Solyc08g066260.2	-1.7528	0.0033	1.84065	0.00035	GO:0016831 GO:0019752 GO:0030170	13.2.7	amino acid metabolism.degradation.histidine	Histidine decarboxylase (AHRD V1 ***- Q9MA74_ARATH)%3B contains Interpro domain(s) IPR002129 Pyridoxal phosphate-dependent decarboxylase
Solyc09g072710.2	-1.75276	0.0004	-1.19102	0.0093	GO:0004607 GO:0006629	11.8.10	lipid metabolism.exotics' (steroids, squalene etc).phosphatidylcholinesterol O-acyltransferase'	Phosphatidylcholine-sterol O-acyltransferase (AHRD V1 **** D7KDA5_ARALY)%3B contains Interpro domain(s) IPR003386 Lecithin:cholesterol acyltransferase
Solyc01g066640.2	-1.75266	0.01125				35.2	not assigned.unknown	Os04g0405500 protein (Fragment) (AHRD V1 *-*- Q0JDG3_ORYSJ)
Solyc01g089980.2	-1.74965	5e-05			GO:0005856 GO:0006909	35.2	not assigned.unknown	Engulfment and cell motility protein (AHRD V1 ***- Q16Y60_AEDAE)%3B contains Interpro domain(s) IPR006816 Engulfment and cell motility%2C ELMO
Solyc01g096870.2	-1.74829	5e-05	-1.36547	0.0001	GO:0005737 GO:0004827 GO:0006433 GO:0005524	29.1.40	protein.aa activation.bifunctional aminoacyl-tRNA synthetase	Prolyl-tRNA synthetase (AHRD V1 **** Q7XZD2_RAPSA)%3B contains Interpro domain(s) IPR004499 Prolyl-tRNA synthetase%2C class IIa%2C prokaryotic-type
Solyc10g009370.2	-1.74746	0.01065			GO:0004803 GO:0006313 GO:0003677	27.3.99	RNA.regulation of transcription.unclassified	Mutator-like transposase (AHRD V1 ***- Q9FW81_ORYSJ)%3B contains Interpro domain(s) IPR018289 MULE transposase%2C conserved domain
Solyc02g069060.2	-1.74742	0.0032				35.2	not assigned.unknown	Phloem lectin (AHRD V1 --*- Q8LK67_9ROSI)
Solyc12g017420.1	-1.74689	5e-05			GO:0005215 GO:0016021 GO:0006810 GO:0009276 GO:0016887 GO:0005524	34.16	transport.ABC transporters and multidrug resistance systems	ATP-binding protein of ABC transporter (AHRD V1 ***- D8G8L5_9CYAN)%3B contains Interpro domain(s) IPR010509 ABC transporter%2C N-terminal
Solyc02g090430.2	-1.7454	5e-05	-1.22064	0.00085	GO:0006468 GO:0005524 GO:0004672	29.4	protein.postranslational modification	Protein serine/threonine kinase (AHRD V1 *-** D3BP85_POLPA)%3B contains Interpro domain(s) IPR002290 Serine/threonine protein kinase
Solyc05g012790.2	-1.74477	0.0001			GO:0008270	27.3.99	RNA.regulation of transcription.unclassified	Palmitoyltransferase erf2 (AHRD V1 *-*- C5FZI1_NANOT)%3B contains Interpro domain(s) IPR001594 Zinc finger%2C DHHC-type
Solyc03g025230.2	-1.74437	0.00015			GO:0015297 GO:0016020 GO:0006855 GO:0015238	34.99	transport.misc	Multidrug resistance protein mdtK (AHRD V1 *--- MDTK_YERE8)%3B contains Interpro domain(s) IPR002528 Multi antimicrobial extrusion protein MatE
Solyc06g054260.1	-1.74435	0.00055			GO:0015979 GO:0009538	1.1.2.2	PS.lightreaction.photosystem I.PSI polypeptide subunits	Photosystem I reaction center subunit II (AHRD V1 ***- B4FAW3_MAIZE)%3B contains Interpro domain(s) IPR003685 Photosystem I protein PsaD
Solyc09g011960.1	-1.74433	0.0035			GO:0005507 GO:0055114 GO:0016491	16.10	secondary metabolism.simple phenols	Laccase (AHRD V1 ***- O24042_LIRTU)%3B contains Interpro domain(s) IPR017761 Laccase
Solyc10g080950.1	-1.74337	0.0103			GO:0005634	31.3	cell.cycle	Cyclin B-like protein (AHRD V1 ***- Q5U8T5_9SOLA)%3B contains Interpro domain(s) IPR014400 Cyclin%2C A/B/D/E
Solyc05g008270.2	-1.74336	5e-05				27.3.25	RNA.regulation of transcription.MYB domain transcription factor family	Uncharacterized membrane protein (AHRD V1 ***- Q0I7R7_SYNS3)
Solyc04g064930.2	-1.74316	5e-05			GO:0016209 GO:0055114 GO:0016491	35.2	not assigned.unknown	Alkyl hydroperoxide reductase/ Thiol specific antioxidant/ Mal allergen (AHRD V1 ***- D5BYP3_NITHN)%3B contains Interpro domain(s) IPR000866 Alkyl hydroperoxide reductase/ Thiol specific antioxidant/ Mal allergen
Solyc01g111630.2	-1.74302	5e-05			GO:0051287 GO:0016616 GO:0055114	1.2.6	PS.photorespiration.hydroxypyruvate reductase	Glyoxylate/hydroxypyruvate reductase B (AHRD V1 **** GHRB_YERPS)%3B contains Interpro domain(s) IPR006140 D-isomer specific 2-hydroxyacid dehydrogenase%2C NAD-binding
Solyc03g113720.2	-1.74266	5e-05			GO:0006355 GO:0000156 GO:0000160	27.3.5	RNA.regulation of transcription.ARR	Two-component response regulator ARR3 (AHRD V1 **** B6TSM4_MAIZE)%3B contains Interpro domain(s) IPR001789 Signal transduction response regulator%2C receiver region
Solyc02g011990.1	-1.7424	0.003			GO:0045156 GO:0030077 GO:0009772	1.1.1.2	PS.lightreaction.photosystem II.PSII polypeptide subunits	Photosystem Q(B) protein (AHRD V1 ***- Q5YGA1_9MARC)%3B contains Interpro domain(s) IPR000484 Photosynthetic reaction centre%2C L/M
Solyc03g117250.2	-1.74217	0.00035	-2.20676	5e-05		35.2	not assigned.unknown	Flotillin 1 (AHRD V1 *-*- B3V5K3_9EURY)%3B contains Interpro domain(s) IPR001107 Band 7 protein
Solyc07g053270.2	-1.74206	5e-05			GO:0003824 GO:0008152	18.3	Co-factor and vitamine metabolism.riboflavin	HAD-superfamily hydrolase subfamily IA variant 3 containing protein expressed (AHRD V1 ***- Q109K4_ORYSJ)%3B contains Interpro domain(s) IPR005834 Haloacid dehalogenase-like hydrolase
Solyc07g017730.2	-1.74177	0.00175			GO:0005975 GO:0004553	26.4.1	misc.beta 1,3 glucan hydrolases.glucan endo-1,3-beta-glucosidase	Glucan endo-1 3-beta-glucosidase 5 (AHRD V1 ***- B6SWD3_MAIZE)%3B contains Interpro domain(s) IPR013781 Glycoside hydrolase%2C subgroup%2C catalytic core
Solyc04g047890.2	-1.73985	0.0024				35.2	not assigned.unknown	Unknown Protein (AHRD V1)
Solyc10g080360.1	-1.73951	5e-05				35.2	not assigned.unknown	Unknown Protein (AHRD V1)
Solyc04g049130.2	-1.7395	5e-05	-1.19782	0.00155		35.2	not assigned.unknown	At5g03900 (Fragment) (AHRD V1 *-*- B0LQ56_ARATH)%3B contains Interpro domain(s) IPR000361 FeS cluster biogenesis
Solyc08g080190.2	-1.73914	0.0001			GO:0050660 GO:0016614 GO:0055114	26.8	misc.nitrilases, *nitrile lyases, berberine bridge enzymes, reticuline oxidases, troponine reductases	Choline dehydrogenase (AHRD V1 ***- A8NUQ9_COPC7)%3B contains Interpro domain(s) IPR012132 Glucose-methanol-choline oxidoreductase
Solyc09g092110.2	-1.7389	0.00515				30.11	signalling.light	Light regulated protein-like protein (AHRD V1 ***- A8IXK8_BRACM)%3B contains Interpro domain(s) IPR009856 Light regulated Lir1
Solyc01g087560.2	-1.73836	5e-05			GO:0008168 GO:0006694	17.3.1.2.1	hormone metabolism.brassinosteroid.synthesis-degradation.sterols.SMT1	24-sterol C-methyltransferase (AHRD V1 **** Q2QDF7_GOSHI)%3B contains Interpro domain(s) IPR013705 Sterol methyltransferase C-terminal
Solyc01g107990.2	-1.73727	5e-05				30.6	signalling.MAP kinases	MAPprotein kinase-like protein (AHRD V1 **-- Q9LT86_ARATH)%3B contains Interpro domain(s) IPR017946 PLC-like phosphodiesterase%2C TIM beta/alpha-barrel domain
Solyc01g111660.2	-1.73678	5e-05			GO:0005215 GO:0016020 GO:0006810	34.19.1	transport.Major Intrinsic Proteins.PIP	Aquaporin-like protein (AHRD V1 ***- Q8W1A8_PETHY)%3B contains Interpro domain(s) IPR012269 Aquaporin
Solyc03g031730.2	-1.73597	0.0046			GO:0005975 GO:0004553	26.3	misc.gluco-, galacto- and mannosidases	Beta-glucosidase 47 (AHRD V1 **** D7MEP5_ARALY)%3B contains Interpro domain(s) IPR001360 Glycoside hydrolase%2C family 1
Solyc03g063030.2	-1.73566	0.0013				34.3	transport.amino acids	Amino acid transporter (AHRD V1 **** B9HLH9_POPTR)%3B contains Interpro domain(s) IPR013057 Amino acid transporter%2C transmembrane
Solyc03g121610.2	-1.73536	0.0008			GO:0006468 GO:0005524 GO:0004672	29.4.1.57	protein.postranslational modification.kinase.receptor like cytoplasmatic kinase VII	Receptor-like kinase (AHRD V1 **** A7VM33_MARPO)%3B contains Interpro domain(s) IPR002290 Serine/threonine protein kinase
Solyc10g054820.1	-1.73386	5e-05			GO:0005215 GO:0016020 GO:0006810	34.19.1	transport.Major Intrinsic Proteins.PIP	Aquaporin (AHRD V1 ***- Q40266_MESCR)%3B contains Interpro domain(s) IPR000425 Major intrinsic protein
Solyc01g087450.2	-1.73367	0.0002				31.3	cell.cycle	Cyclin-like protein (AHRD V1 ***- Q6ZIX9_ORYSJ)
Solyc12g100120.1	-1.7333	5e-05				35.2	not assigned.unknown	Acetyl-CoA carboxylase-like protein (AHRD V1 *-*- Q8ABH3_BACTN)%3B contains Interpro domain(s) IPR012878 Protein of unknown function DUF1680
Solyc03g120850.2	-1.73317	5e-05			GO:0044267 GO:0005524	29.6	protein.folding	chaperonin (AHRD V1 ***- B2IXD2_NOSP7)%3B contains Interpro domain(s) IPR001844 Chaperonin Cpn60
Solyc06g072700.2	-1.73178	5e-05			GO:0046872 GO:0030001	15.2	metal handling.binding, chelation and storage	Metal ion binding protein (AHRD V1 *--* B6U064_MAIZE)%3B contains Interpro domain(s) IPR006121 Heavy metal transport/detoxification protein
Solyc03g117600.2	-1.73132	5e-05			GO:0016747	16.2	secondary metabolism.phenylpropanoids	Hydroxycinnamoyl-CoA shikimate/quinate hydroxycinnamoyltransferase (AHRD V1 **-* A4ZKI0_COFAR)%3B contains Interpro domain(s) IPR003480 Transferase
Solyc04g008820.2	-1.73005	0.0001			GO:0005515 GO:0003677	27.3.62	RNA.regulation of transcription.Nucleosome/chromatin assembly factor group	HMG transcription factor (Fragment) (AHRD V1 *--* Q676W2_HYAOR)%3B contains Interpro domain(s) IPR000910 High mobility group%2C HMG1/HMG2
Solyc03g096770.1	-1.72988	5e-05				35.2	not assigned.unknown	Unknown Protein (AHRD V1)
Solyc09g089530.2	-1.7293	0.0015	-1.52512	0.0068	GO:0009611 GO:0004867	35.2	not assigned.unknown	Proteinase inhibitor I (AHRD V1 ***- Q3S484_SOLTU)%3B contains Interpro domain(s) IPR000864 Proteinase inhibitor I13%2C potato inhibitor I
Solyc04g009130.2	-1.72866	0.0027			GO:0006915 GO:0043531 GO:0005524	20.1	stress.biotic	Cc-nbs-lrr%2C resistance protein
Solyc05g018730.2	-1.72835	0.00875				35.2	not assigned.unknown	Unknown Protein (AHRD V1)
Solyc09g098200.2	-1.72779	0.00295			GO:0016021 GO:0004190	29.5	protein.degradation	Signal peptide peptidase (AHRD V1 ***- Q9MA44_ARATH)%3B contains Interpro domain(s) IPR007369 Peptidase A22B%2C signal peptide peptidase
Solyc03g078720.2	-1.72766	0.01225			GO:0016758 GO:0008152	26.2	misc.UDP glucosyl and glucoronyl transferases	Glucosyltransferase-2 (AHRD V1 ***- Q8S9A7_PHAAN)%3B contains Interpro domain(s) IPR002213 UDP-glucuronosyl/UDP-glucosyltransferase
Solyc09g059440.1	-1.72691	0.0022			GO:0006270	31.2	cell.division	CDC45 (Cell division cycle 45)-like protein (AHRD V1 ***- Q9LSG6_ARATH)%3B contains Interpro domain(s) IPR003874 CDC45-like protein
Solyc07g007190.2	-1.72679	0.0071				35.2	not assigned.unknown	Unknown Protein (AHRD V1)
Solyc03g119300.2	-1.72603	5e-05	-1.5996	0.00015	GO:0008270	27.3.11	RNA.regulation of transcription.C2H2 zinc finger family	CHY zinc finger containing protein (AHRD V1 *-*- C5P643_COCP7)%3B contains Interpro domain(s) IPR008913 Zinc finger%2C CHY-type
Solyc12g009070.1	-1.72602	0.00015				35.2	not assigned.unknown	Unknown Protein (AHRD V1)
Solyc03g121440.2	-1.72596	5e-05			GO:0006468 GO:0005524 GO:0004672	29.4.1.57	protein.postranslational modification.kinase.receptor like cytoplasmatic kinase VII	Receptor-like protein kinase At3g21340 (AHRD V1 *-*- RLK6_ARATH)%3B contains Interpro domain(s) IPR002290 Serine/threonine protein kinase
Solyc09g048980.2	-1.72577	0.0069			GO:0009416 GO:0004871	30.11	signalling.light	Phototropic-responsive NPH3 family protein (AHRD V1 **-- D7MMM6_ARALY)%3B contains Interpro domain(s) IPR004249 NPH3
Solyc10g009530.2	-1.72409	0.00445			GO:0003824 GO:0044237 GO:0050662	35.2	not assigned.unknown	Dihydroflavonol 4-reductase C (AHRD V1 ***- A9YEV9_CONAR)%3B contains Interpro domain(s) IPR016040 NAD(P)-binding domain
Solyc09g090680.2	-1.72376	0.0004				30.2.99	signalling.receptor kinases.misc	Cysteine-rich repeat secretory protein 3 (AHRD V1 ***- CRR3_ARATH)%3B contains Interpro domain(s) IPR002902 Protein of unknown function DUF26
Solyc01g109580.2	-1.72333	0.00165			GO:0003779 GO:0007010	28.99	DNA.unspecified	Adenylyl cyclase-associated protein (AHRD V1 ***- B9H0Q2_POPTR)%3B contains Interpro domain(s) IPR001837 Adenylate cyclase-associated CAP
Solyc05g013960.2	-1.72186	5e-05			GO:0005543 GO:0005515	31.4	cell.vesicle transport	Oxysterol-binding family protein (AHRD V1 **** D7KQC6_ARALY)%3B contains Interpro domain(s) IPR000648 Oxysterol-binding protein
Solyc06g066000.1	-1.72131	5e-05			GO:0045263 GO:0015986 GO:0015078	1.1.4	PS.lightreaction.ATP synthase	ATP synthase subunit b%26apos (AHRD V1 ***- D8G4T7_9CYAN)%3B contains Interpro domain(s) IPR002146 ATPase%2C F0 complex%2C subunit B/B'%2C bacterial and chloroplast
Solyc05g052830.2	-1.72103	0.003				34.3	transport.amino acids	Proline transporter 2 (AHRD V1 **** Q9XE49_SOLLC)%3B contains Interpro domain(s) IPR013057 Amino acid transporter%2C transmembrane
Solyc04g049360.2	-1.72035	5e-05	-1.03632	0.00225	GO:0009058 GO:0016833	13.1.6.5.1	amino acid metabolism.synthesis.aromatic aa.tryptophan.anthranilate synthase	4-amino-4-deoxychorismate synthase component I (AHRD V1 **** D9W9C0_STRHY)%3B contains Interpro domain(s) IPR005802 Para-aminobenzoate synthase%2C component I
Solyc03g093180.1	-1.72016	5e-05			GO:0005778 GO:0016559	35.2	not assigned.unknown	Peroxisomal membrane protein 11-4 (AHRD V1 ***- PX114_ORYSJ)%3B contains Interpro domain(s) IPR008733 Peroxisomal biogenesis factor 11
Solyc11g012850.1	-1.71986	5e-05	-1.47708	0.0001	GO:0051537 GO:0010277 GO:0055114	19.16	tetrapyrrole synthesis.chlorophyll b synthase	Chlorophyllide a oxygenase (AHRD V1 ***- B6TZB6_MAIZE)%3B contains Interpro domain(s) IPR013626 Pheophorbide a oxygenase
Solyc06g071100.2	-1.719	5e-05			GO:0006812 GO:0016020 GO:0000166 GO:0015662 GO:0046872 GO:0006754	34.1	transport.p- and v-ATPases	H-ATPase (AHRD V1 ***- Q8L6I3_ORYSJ)%3B contains Interpro domain(s) IPR006534 ATPase%2C P-type%2C plasma-membrane proton-efflux
Solyc11g067160.1	-1.71855	5e-05			GO:0055114 GO:0016491	3.5	minor CHO metabolism.others	Aldo/keto reductase family protein (AHRD V1 ***- D7LJ14_ARALY)%3B contains Interpro domain(s) IPR001395 Aldo/keto reductase
Solyc01g098990.2	-1.71838	5e-05				35.2	not assigned.unknown	Os06g0146300 protein (Fragment) (AHRD V1 ***- Q0DEL6_ORYSJ)%3B contains Interpro domain(s) IPR018962 Domain of unknown function DUF1995
Solyc08g066610.2	-1.71803	0.0013				35.2	not assigned.unknown	EPIDERMAL PATTERNING FACTOR-like protein 9 (AHRD V1 *-*- EPFL9_ARATH)
Solyc12g010230.1	-1.71776	5e-05				35.2	not assigned.unknown	Os06g0183700 protein (Fragment) (AHRD V1 *-*- Q0DE22_ORYSJ)
Solyc10g083490.1	-1.71754	5e-05	-1.61764	5e-05	GO:0043234 GO:0051258	31.2	cell.division	Cell division protein ftsZ (AHRD V1 ***- A0YTK0_LYNSP)%3B contains Interpro domain(s) IPR000158 Cell division protein FtsZ%2C N-terminal
Solyc04g009420.2	-1.71657	5e-05			GO:0019898 GO:0009654 GO:0005509 GO:0015979	1.1.1.2	PS.lightreaction.photosystem II.PSII polypeptide subunits	Photosystem II oxygen evolving complex protein PsbP (AHRD V1 ***- Q11A16_TRIEI)%3B contains Interpro domain(s) IPR016123 Mog1/PsbP%2C alpha/beta/alpha sandwich
Solyc08g061800.2	-1.71556	5e-05				35.2	not assigned.unknown	Unknown Protein (AHRD V1)
Solyc06g069380.2	-1.71534	5e-05				17.2.3	hormone metabolism.auxin.induced-regulated-responsive-activated	Os03g0169000 protein (Fragment) (AHRD V1 ***- Q0DUS7_ORYSJ)%3B contains Interpro domain(s) IPR004348 Protein of unknown function DUF246%2C plant
Solyc01g105890.2	-1.7153	0.004			GO:0010333 GO:0000287 GO:0008152	16.1.5	secondary metabolism.isoprenoids.terpenoids	(E)-beta-ocimene synthase (AHRD V1 **** Q5CD81_CITUN)%3B contains Interpro domain(s) IPR005630 Terpene synthase%2C metal-binding domain
Solyc08g081620.2	-1.71502	0.00025	-1.28266	0.00075	GO:0005975 GO:0004553	10.6.1	cell wall.degradation.cellulases and beta -1,4-glucanases	Endoglucanase 1 (AHRD V1 ***- B6U0P7_MAIZE)%3B contains Interpro domain(s) IPR008928 Six-hairpin glycosidase-like IPR012341 Six-hairpin glycosidase IPR018221 Glycoside hydrolase%2C family 9%2C active site IPR001701 Glycoside hydrolase%2C family 9
Solyc08g078010.2	-1.71425	0.0001			GO:0003735 GO:0006412 GO:0005840	29.2.1.1.1.2.19	protein.synthesis.ribosomal protein.prokaryotic.chloroplast.50S subunit.L19	50S ribosomal protein L19 (AHRD V1 *-*- B6T8M1_MAIZE)%3B contains Interpro domain(s) IPR001857 Ribosomal protein L19
Solyc07g056140.2	-1.71309	5e-05			GO:0009058 GO:0016779	2.1.2.1	major CHO metabolism.synthesis.starch.AGPase	Glucose-1-phosphate adenylyltransferase (AHRD V1 **** D5L5Q9_SOLLC)%3B contains Interpro domain(s) IPR011831 Glucose-1-phosphate adenylyltransferase
Solyc04g082250.2	-1.71276	0.0001			GO:0006508 GO:0004222 GO:0005524	29.5.7	protein.degradation.metalloprotease	ATP-dependent zinc metalloprotease FTSH%2C chloroplastic (Fragment) (AHRD V1 ***- FTSH_CAPAN)%3B contains Interpro domain(s) IPR005936 Peptidase M41%2C FtsH
Solyc05g012700.2	-1.71184	5e-05				9.7	mitochondrial electron transport / ATP synthesis.cytochrome c oxidase	Conserved hypothetical membrane protein (AHRD V1 ***- B1XKY4_SYNP2)%3B contains Interpro domain(s) IPR019275 Protein of unknown function DUF2301%2C transmembrane
Solyc03g098790.1	-1.7118	0.0075			GO:0004866	35.2	not assigned.unknown	Kunitz-type protease inhibitor (AHRD V1 **** Q3S488_SOLTU)%3B contains Interpro domain(s) IPR002160 Proteinase inhibitor I3%2C Kunitz legume
Solyc11g009060.1	-1.71121	5e-05				35.2	not assigned.unknown	Unknown Protein (AHRD V1)
Solyc01g086800.2	-1.71051	0.00195			GO:0006334 GO:0003677 GO:0000786	28.1.3	DNA.synthesis/chromatin structure.histone	Histone H3 (AHRD V1 **** Q53NE3_ORYSJ)%3B contains Interpro domain(s) IPR000164 Histone H3
Solyc12g043040.1	-1.71049	0.00395			GO:0005215 GO:0016021 GO:0055085	34.6	transport.sulphate	Sulfate transporter (AHRD V1 ***- A1YKF8_BRASY)%3B contains Interpro domain(s) IPR011547 Sulphate transporter
Solyc06g059800.2	-1.71	5e-05			GO:0016597 GO:0008152	13.99	amino acid metabolism.misc	Protein-P-II uridylyltransferase (AHRD V1 *--- Q1YFE2_MOBAS)%3B contains Interpro domain(s) IPR002912 Amino acid-binding ACT
Solyc03g026200.2	-1.70955	5e-05				35.2	not assigned.unknown	Os10g0522500 protein (Fragment) (AHRD V1 *-*- Q0IWA4_ORYSJ)
Solyc01g006280.2	-1.70919	5e-05			GO:0004329 GO:0009396 GO:0005524	25	C1-metabolism	Formate-tetrahydrofolate ligase (AHRD V1 ***- D0MR27_PHYIN)%3B contains Interpro domain(s) IPR000559 Formate-tetrahydrofolate ligase%2C FTHFS
Solyc12g010380.1	-1.7091	5e-05			GO:0006139 GO:0005524 GO:0019205	23.4.1	nucleotide metabolism.phosphotransfer and pyrophosphatases.adenylate kinase	Adenylate kinase-like protein (AHRD V1 ***- Q8VYL1_ARATH)%3B contains Interpro domain(s) IPR018962 Domain of unknown function DUF1995
Solyc05g009080.2	-1.70904	5e-05	-1.17398	0.0004		35.2	not assigned.unknown	Cyclase/dehydrase-like protein (AHRD V1 *-*- A0ZDS6_NODSP)%3B contains Interpro domain(s) IPR005031 Streptomyces cyclase/dehydrase
Solyc07g053920.2	-1.70876	5e-05			GO:0005975 GO:0004553	10.6.2	cell wall.degradation.mannan-xylose-arabinose-fucose	Mannan endo-1 4-beta-mannosidase (AHRD V1 ***- A8FDC6_BACP2)%3B contains Interpro domain(s) IPR001547 Glycoside hydrolase%2C family 5
Solyc12g017240.1	-1.70873	0.0002			GO:0005618 GO:0048046 GO:0016762 GO:0006073 GO:0004553	10.7	cell wall.modification	Xyloglucan endotransglucosylase/hydrolase 7 (AHRD V1 ***- C0IRG6_ACTDE)%3B contains Interpro domain(s) IPR016455 Xyloglucan endotransglucosylase/hydrolase
Solyc04g077690.2	-1.7087	0.0003				35.2	not assigned.unknown	Unknown Protein (AHRD V1)
Solyc02g082180.2	-1.70832	5e-05	-1.44468	0.0001	GO:0015995 GO:0016851 GO:0006260 GO:0003677 GO:0015979 GO:0005524	28.1	DNA.synthesis/chromatin structure	DNA replication licensing factor (AHRD V1 ***- Q2TWS7_ASPOR)%3B contains Interpro domain(s) IPR008049 MCM protein 6
Solyc01g081570.2	-1.70804	5e-05				29.5	protein.degradation	Carboxyl-terminal peptidase (AHRD V1 ***- B6TV70_MAIZE)%3B contains Interpro domain(s) IPR004314 Protein of unknown function DUF239%2C plant
Solyc07g007560.2	-1.70736	5e-05			GO:0016021 GO:0055085	34.7	transport.phosphate	Vesicular glutamate transporter 3 (AHRD V1 **-* B5AU16_DANRE)%3B contains Interpro domain(s) IPR016196 Major facilitator superfamily%2C general substrate transporter
Solyc06g051080.2	-1.70714	5e-05			GO:0016779 GO:0008152	35.2	not assigned.unknown	UDP-sugar pyrophosphorylase (AHRD V1 *--- USP_ORYSI)
Solyc12g019320.1	-1.70679	0.00055			GO:0015297 GO:0016020 GO:0006855 GO:0015238	34.99	transport.misc	Multidrug resistance protein mdtK (AHRD V1 **-- MDTK_ENTS8)%3B contains Interpro domain(s) IPR002528 Multi antimicrobial extrusion protein MatE
Solyc12g039030.1	-1.70558	0.0031			GO:0045156 GO:0030077 GO:0009772	1.1.1.2	PS.lightreaction.photosystem II.PSII polypeptide subunits	Photosystem Q(B) protein (AHRD V1 ***- B6VJV1_VITVI)%3B contains Interpro domain(s) IPR000484 Photosynthetic reaction centre%2C L/M
Solyc03g117540.2	-1.70553	0.0006	-1.59083	0.0003	GO:0016021 GO:0055085 GO:0005524 GO:0042626	34.16	transport.ABC transporters and multidrug resistance systems	Multidrug resistance protein ABC transporter family (AHRD V1 **-- B9I191_POPTR)%3B contains Interpro domain(s) IPR001140 ABC transporter%2C transmembrane region
Solyc07g054290.1	-1.70473	5e-05				1.1.1.2	PS.lightreaction.photosystem II.PSII polypeptide subunits	Photosystem II family protein (AHRD V1 *-*- D7KCG4_ARALY)
Solyc03g059170.2	-1.70447	5e-05				35.2	not assigned.unknown	Unknown Protein (AHRD V1)
Solyc09g065270.2	-1.70379	5e-05	-1.0071	0.00735	GO:0006412	29.2.5	protein.synthesis.release	Ribosome recycling factor (AHRD V1 **** B6TQ52_MAIZE)%3B contains Interpro domain(s) IPR015998 Ribosome recycling factor%2C bacterial-like
Solyc10g086030.1	-1.70094	0.0005				31.1	cell.organisation	Interactor of constitutive active ROPs 3 (AHRD V1 ***- ICR3_ARATH)
Solyc12g094570.1	-1.70021	0.0015				35.2	not assigned.unknown	Os03g0133300 protein (Fragment) (AHRD V1 ***- Q0DVF0_ORYSJ)
Solyc01g102610.2	-1.70012	5e-05			GO:0050660 GO:0016021 GO:0005506 GO:0009055 GO:0055114 GO:0016491	15.1	metal handling.acquisition	Ferric reductase oxidase (AHRD V1 **-* D6RVS5_HORVU)%3B contains Interpro domain(s) IPR013130 Ferric reductase-like transmembrane component%2C N-terminal
Solyc01g081490.2	-1.7	5e-05			GO:0003700 GO:0006355 GO:0006352 GO:0016987	27.2	RNA.transcription	RNA polymerase sigma factor (AHRD V1 *-*- Q59965_SYNP2)%3B contains Interpro domain(s) IPR016262 RNA polymerase sigma factor%2C SigB/SigC/SigD%2C plastid
Solyc12g035190.1	-1.69938	0.00105			GO:0016757 GO:0008152	13.1.6.5.2	amino acid metabolism.synthesis.aromatic aa.tryptophan.anthranilate phosphoribosyltransferase	Anthranilate phosphoribosyltransferase (AHRD V1 ***- A8IBN0_CHLRE)%3B contains Interpro domain(s) IPR005940 Anthranilate phosphoribosyl transferase
Solyc11g005420.1	-1.69896	5e-05				35.2	not assigned.unknown	Unknown Protein (AHRD V1)
Solyc09g064630.2	-1.69869	5e-05				35.2	not assigned.unknown	TPR domain protein (AHRD V1 *--- B6U810_MAIZE)%3B contains Interpro domain(s) IPR011990 Tetratricopeptide-like helical
Solyc09g064280.2	-1.69861	0.00445	-1.98168	0.00145		35.2	not assigned.unknown	Unknown Protein (AHRD V1)
Solyc01g097070.2	-1.69778	0.0086			GO:0008270	27.3.11	RNA.regulation of transcription.C2H2 zinc finger family	DNA topoisomerase (AHRD V1 *--- B4Q9Z3_DROSI)%3B contains Interpro domain(s) IPR010666 Zinc finger%2C GRF-type
Solyc02g091530.2	-1.69778	5e-05				30.1.1	signalling.in sugar and nutrient physiology	5%26apos%3B-AMP-activated protein kinase subunit beta-1 (Fragment) (AHRD V1 *-*- AAKB1_PIG)
Solyc12g088700.1	-1.69742	0.0006			GO:0016758 GO:0008152	26.2	misc.UDP glucosyl and glucoronyl transferases	UDP-glucosyltransferase family 1 protein (AHRD V1 ***- C6KI43_CITSI)%3B contains Interpro domain(s) IPR002213 UDP-glucuronosyl/UDP-glucosyltransferase
Solyc01g094340.2	-1.69641	5e-05			GO:0006633 GO:0009317 GO:0003989	11.1.1.2.1	lipid metabolism.FA synthesis and FA elongation.Acetyl CoA Carboxylation.heteromeric Complex.alpha Carboxyltransferase	Acetyl-coenzyme A carboxylase carboxyl transferase subunit alpha (AHRD V1 *-*- A0YRC5_LYNSP)%3B contains Interpro domain(s) IPR001095 Acetyl-CoA carboxylase%2C alpha subunit
Solyc08g005800.2	-1.69547	5e-05				10.8.2	cell wall.pectin*esterases.acetyl esterase	Pectinacetylesterase like protein (Fragment) (AHRD V1 **-- Q56WP8_ARATH)%3B contains Interpro domain(s) IPR004963 Pectinacetylesterase
Solyc04g077130.1	-1.69409	5e-05				29.2.1.1.1.2.86	protein.synthesis.ribosomal protein.prokaryotic.chloroplast.50S subunit.PSRP6	50S ribosomal protein 6%2C chloroplastic (AHRD V1 ***- PSRP6_ARATH)
Solyc03g081320.2	-1.69336	5e-05				30.9	signalling.lipids	Membrane related protein (AHRD V1 **-- Q6ZXK5_ORYSJ)%3B contains Interpro domain(s) IPR002913 Lipid-binding START
Solyc02g067180.2	-1.69219	5e-05			GO:0016829 GO:0009058 GO:0006520 GO:0016740 GO:0030170	13.1.3.4.1	amino acid metabolism.synthesis.aspartate family.methionine.cystathionine gamma-synthase	Cystathionine gamma synthase (AHRD V1 ***- Q6R8F6_SOLLC)%3B contains Interpro domain(s) IPR000277 Cys/Met metabolism%2C pyridoxal phosphate-dependent enzyme
Solyc06g008160.2	-1.69209	5e-05				19.40	tetrapyrrole synthesis.regulation	Chloroplast FLU-like protein (Fragment) (AHRD V1 *--- D2K2R8_PICAB)%3B contains Interpro domain(s) IPR011990 Tetratricopeptide-like helical
Solyc03g025370.2	-1.69126	0.00065			GO:0050662 GO:0044237 GO:0016491	26.22	misc.short chain dehydrogenase/reductase (SDR)	Short-chain dehydrogenase/reductase family protein (AHRD V1 ***- B2WS98_9BRAS)%3B contains Interpro domain(s) IPR002347 Glucose/ribitol dehydrogenase
Solyc02g087400.1	-1.69043	5e-05			GO:0005515	28.1	DNA.synthesis/chromatin structure	Ankyrin repeat domain containing protein (AHRD V1 *--- B2WQ30_PYRTR)%3B contains Interpro domain(s) IPR002110 Ankyrin
Solyc12g056830.1	-1.69004	0.0008			GO:0045261 GO:0046933 GO:0015986 GO:0005886	1.1.4.7	PS.lightreaction.ATP synthase.delta chain	ATP synthase delta subunit (AHRD V1 ***- Q7XYM8_BIGNA)%3B contains Interpro domain(s) IPR000711 ATPase%2C F1 complex%2C OSCP/delta subunit
Solyc03g005060.2	-1.68994	0.00075				28.1	DNA.synthesis/chromatin structure	Os12g0236050 protein (Fragment) (AHRD V1 *-*- C7J9Q6_ORYSJ)
Solyc08g067370.1	-1.68971	5e-05				35.2	not assigned.unknown	Unknown Protein (AHRD V1)
Solyc04g079560.2	-1.68901	0.00025				34.3	transport.amino acids	Lysine/histidine transporter (AHRD V1 **** B9MVJ1_POPTR)%3B contains Interpro domain(s) IPR013057 Amino acid transporter%2C transmembrane
Solyc03g005960.2	-1.68879	0.00395			GO:0006468 GO:0005524 GO:0005515 GO:0004672	30.2.17	signalling.receptor kinases.DUF 26	Receptor like kinase%2C RLK
Solyc08g005650.2	-1.68841	0.00075			GO:0016705 GO:0020037 GO:0055114 GO:0009055	26.10	misc.cytochrome P450	Cytochrome P450
Solyc07g054170.2	-1.68826	0.00705				10.7	cell wall.modification	Expansin B1 (AHRD V1 ***- C8CC40_RAPSA)%3B contains Interpro domain(s) IPR007117 Pollen allergen/expansin%2C C-terminal
Solyc11g066250.1	-1.68804	5e-05			GO:0006508 GO:0004185	29.5.5	protein.degradation.serine protease	Serine carboxypeptidase (AHRD V1 **** Q9XH61_9ASTR)%3B contains Interpro domain(s) IPR001563 Peptidase S10%2C serine carboxypeptidase
Solyc09g011770.2	-1.6874	5e-05				29.5.11.4.2	protein.degradation.ubiquitin.E3.RING	Zinc finger family protein (Fragment) (AHRD V1 *-*- D7M766_ARALY)%3B contains Interpro domain(s) IPR011016 Zinc finger%2C RING-CH-type
Solyc05g047550.2	-1.68589	0.0002	-1.62302	0.001	GO:0006950 GO:0006468 GO:0005524 GO:0004672	29.4.1.57	protein.postranslational modification.kinase.receptor like cytoplasmatic kinase VII	Receptor-like protein kinase (AHRD V1 ***- Q9FZP2_ARATH)%3B contains Interpro domain(s) IPR002290 Serine/threonine protein kinase
Solyc12g056600.2	-1.68562	5e-05			GO:0008152 GO:0016491	26.22	misc.short chain dehydrogenase/reductase (SDR)	Short chain alcohol dehydrogenase (AHRD V1 **** O50038_TOBAC)%3B contains Interpro domain(s) IPR002347 Glucose/ribitol dehydrogenase
Solyc07g042390.1	-1.68484	0.0011			GO:0004857 GO:0030599	26.18	misc.invertase/pectin methylesterase inhibitor family protein	Pectinesterase (AHRD V1 **** B7SIX2_9CONI)%3B contains Interpro domain(s) IPR006501 Pectinesterase inhibitor
Solyc02g065240.2	-1.68483	5e-05				26.8	misc.nitrilases, *nitrile lyases, berberine bridge enzymes, reticuline oxidases, troponine reductases	Hydrolase alpha/beta fold family protein (AHRD V1 **-- D7LG04_ARALY)%3B contains Interpro domain(s) IPR000073 Alpha/beta hydrolase fold-1
Solyc03g032040.2	-1.68462	5e-05			GO:0022857 GO:0016021 GO:0055085	34.2	transport.sugars	MFS family major facilitator transporter D-xylose cation symporter (AHRD V1 *-** D4E1S5_SEROD)%3B contains Interpro domain(s) IPR016196 Major facilitator superfamily%2C general substrate transporter
Solyc11g066350.1	-1.68455	0.00155			GO:0005634 GO:0045132 GO:0000775	35.2	not assigned.unknown	Shugoshin-1 (AHRD V1 ***- B6TQG1_MAIZE)
Solyc05g052890.2	-1.68449	0.0048				35.2	not assigned.unknown	Unknown Protein (AHRD V1)
Solyc05g006020.2	-1.684	0.0005			GO:0005215 GO:0016020 GO:0055085	34.99	transport.misc	Nucleobase ascorbate transporter (AHRD V1 **-* B9HJR9_POPTR)%3B contains Interpro domain(s) IPR006043 Xanthine/uracil/vitamin C permease
Solyc09g014970.2	-1.68185	0.00175				26.8	misc.nitrilases, *nitrile lyases, berberine bridge enzymes, reticuline oxidases, troponine reductases	Alpha-hydroxynitrile lyase (AHRD V1 **-- O49897_MANES)%3B contains Interpro domain(s) IPR000073 Alpha/beta hydrolase fold-1
Solyc07g005370.2	-1.68146	5e-05			GO:0006952 GO:0009607	35.2	not assigned.unknown	Norcoclaurine synthase (AHRD V1 ***- B6E2Z2_PAPSO)%3B contains Interpro domain(s) IPR000916 Bet v I allergen
Solyc04g080660.2	-1.68093	0.0091			GO:0008168	17.8.1	hormone metabolism.salicylic acid.synthesis-degradation	Carboxyl methyltransferase 4 (AHRD V1 **** B0ZB58_HUMLU)%3B contains Interpro domain(s) IPR005299 SAM dependent carboxyl methyltransferase
Solyc08g069020.1	-1.68	0.00345			GO:0005516	35.2	not assigned.unknown	Unknown Protein (AHRD V1)%3B contains Interpro domain(s) IPR012417 Calmodulin-binding%2C plant
Solyc11g072110.1	-1.67978	5e-05			GO:0016706 GO:0055114	17.5.1	hormone metabolism.ethylene.synthesis-degradation	1-AMINOCYCLOPROPANE-1-CARBOXYLATE OXIDASE-like protein (AHRD V1 **-- Q94CL5_ARATH)%3B contains Interpro domain(s) IPR005123 Oxoglutarate and iron-dependent oxygenase
Solyc01g007310.2	-1.67949	0.0009			GO:0008137 GO:0055114	1.1.40	PS.lightreaction.cyclic electron flow-chlororespiration	NAD(P)H-quinone oxidoreductase subunit 3 (AHRD V1 ***- D3WDC8_BULAR)%3B contains Interpro domain(s) IPR000440 NADH:ubiquinone/plastoquinone oxidoreductase%2C chain 3
Solyc03g058860.2	-1.67916	5e-05			GO:0055114 GO:0016491	35.2	not assigned.unknown	3-dehydroquinate synthase (AHRD V1 ***- B4FYZ3_MAIZE)%3B contains Interpro domain(s) IPR002812 3-dehydroquinate synthase%2C prokaryotic-type
Solyc10g084150.1	-1.67875	5e-05				13.2.3.5	amino acid metabolism.degradation.aspartate family.lysine	Cytokinin riboside 5%26apos%3B-monophosphate phosphoribohydrolase LOG (AHRD V1 **-- LOG_ORYSJ)%3B contains Interpro domain(s) IPR005269 Conserved hypothetical protein CHP00730
Solyc09g082190.1	-1.67791	0.00585				35.2	not assigned.unknown	Unknown Protein (AHRD V1)%3B contains Interpro domain(s) IPR012876 Protein of unknown function DUF1677%2C plant
Solyc06g083680.2	-1.67723	5e-05			GO:0015979 GO:0009538	1.1.2.2	PS.lightreaction.photosystem I.PSI polypeptide subunits	Photosystem I reaction center subunit IV A (AHRD V1 ***- B6TH55_MAIZE)%3B contains Interpro domain(s) IPR008990 Electron transport accessory protein
Solyc09g083440.2	-1.6763	0.0027			GO:0009611 GO:0004867	35.2	not assigned.unknown	Proteinase inhibitor I (AHRD V1 ***- Q53X28_SOLTU)%3B contains Interpro domain(s) IPR000864 Proteinase inhibitor I13%2C potato inhibitor I
Solyc11g066820.1	-1.67629	5e-05				10.2	cell wall.cellulose synthesis	Cellulose synthase-like C6 glycosyltransferase family 2 (AHRD V1 **-- A6N4C3_PHYPA)%3B contains Interpro domain(s) IPR001173 Glycosyl transferase%2C family 2
Solyc01g107800.2	-1.67623	0.0002				35.2	not assigned.unknown	Expressed protein (Fragment) (AHRD V1 *-*- B3VV16_POPTN)%3B contains Interpro domain(s) IPR006514 Protein of unknown function DUF579%2C plant
Solyc02g070040.1	-1.67621	0.0002				35.2	not assigned.unknown	Ethylene-responsive nuclear protein (AHRD V1 *-*- Q38MV1_SOLLC)
Solyc05g015330.1	-1.67533	0.00055			GO:0043565 GO:0005622	27.3.16	RNA.regulation of transcription.CCAAT box binding factor family, HAP5	Nuclear transcription factor Y subunit C-1 (AHRD V1 **-- B6SWV5_MAIZE)%3B contains Interpro domain(s) IPR003958 Transcription factor CBF/NF-Y/archaeal histone
Solyc07g056460.2	-1.67523	0.01			GO:0005515	26.9	misc.glutathione S transferases	Glutathione S-transferase-like protein (AHRD V1 **** Q8GVD1_SOLLC)%3B contains Interpro domain(s) IPR004046 Glutathione S-transferase%2C C-terminal
Solyc05g008300.1	-1.67469	0.00135				35.2	not assigned.unknown	Unknown Protein (AHRD V1)
Solyc09g010530.2	-1.6742	5e-05			GO:0006812 GO:0016021 GO:0015299 GO:0055085	34.12	transport.metal	Cation/H+ antiporter (AHRD V1 **** D1JSI8_9BACE)%3B contains Interpro domain(s) IPR006153 Cation/H+ exchanger
Solyc10g008320.1	-1.67402	0.0004				35.2	not assigned.unknown	Unknown Protein (AHRD V1)
Solyc08g079150.1	-1.67357	0.0082				17.2.3	hormone metabolism.auxin.induced-regulated-responsive-activated	Auxin responsive SAUR protein (AHRD V1 *-*- Q1SN26_MEDTR)%3B contains Interpro domain(s) IPR003676 Auxin responsive SAUR protein
Solyc07g016170.2	-1.67328	0.0001			GO:0016310 GO:0016301 GO:0005524	10.1.30.2	ell wall.precursor synthesis.sugar kinases.arabinose-1-kinase	Galactokinase like protein (AHRD V1 **** O23461_ARATH)%3B contains Interpro domain(s) IPR012369 Galactokinase%2C glycosyltransferase
Solyc10g078600.1	-1.67317	5e-05				26.16	misc.myrosinases-lectin-jacalin	Myrosinase-binding protein (Fragment) (AHRD V1 *--- Q96342_BRANA)%3B contains Interpro domain(s) IPR001229 Mannose-binding lectin
Solyc01g068360.2	-1.67294	0.00145			GO:0006468 GO:0005524 GO:0005515 GO:0004672	29.4.1.57	protein.postranslational modification.kinase.receptor like cytoplasmatic kinase VII	Receptor like kinase%2C RLK
Solyc09g007360.2	-1.67263	0.0003				31.1	cell.organisation	Interactor of constitutive active ROPs 3 (AHRD V1 ***- ICR3_ARATH)
Solyc10g081470.1	-1.67153	5e-05			GO:0006508 GO:0004222	29.5	protein.degradation	Peptidase M50 family protein (AHRD V1 ***- C1FJH6_9CHLO)%3B contains Interpro domain(s) IPR008915 Peptidase M50
Solyc02g088820.2	-1.67121	0.00045			GO:0006508 GO:0004185	29.5.5	protein.degradation.serine protease	Serine carboxypeptidase K10B2.2 (AHRD V1 **** B6TSK4_MAIZE)%3B contains Interpro domain(s) IPR001563 Peptidase S10%2C serine carboxypeptidase
Solyc12g013840.1	-1.6704	5e-05	-1.16961	0.00155	GO:0006468 GO:0005524 GO:0005515 GO:0004672	30.11	signalling.light	WD-40 repeat protein (AHRD V1 *--- B7KCU4_CYAP7)%3B contains Interpro domain(s) IPR020472 G-protein beta WD-40 repeat%2C region
Solyc03g093110.2	-1.6687	0.00055			GO:0005618 GO:0048046 GO:0016762 GO:0006073 GO:0004553	10.7	cell wall.modification	Xyloglucan endotransglucosylase/hydrolase 9 (AHRD V1 **** C0IRG8_9ERIC)%3B contains Interpro domain(s) IPR016455 Xyloglucan endotransglucosylase/hydrolase
Solyc03g119280.2	-1.66856	5e-05	-1.00298	0.0033	GO:0005737 GO:0006427 GO:0000049 GO:0004821 GO:0005524	29.1.21	protein.aa activation.histidine-tRNA ligase	Histidyl-tRNA synthetase 1 (AHRD V1 ***- D7LWN6_ARALY)%3B contains Interpro domain(s) IPR015807 Histidyl-tRNA synthetase%2C class IIa%2C subgroup
Solyc01g087750.2	-1.66827	5e-05				33.99	development.unspecified	Homology to unknown gene (Fragment) (AHRD V1 ***- Q015C3_OSTTA)
Solyc09g056390.1	-1.66817	5e-05				35.2	not assigned.unknown	Unknown Protein (AHRD V1)
Solyc09g007930.2	-1.66782	0.00415				35.2	not assigned.unknown	Unknown Protein (AHRD V1)
Solyc01g090710.2	-1.6678	0.0062			GO:0016616 GO:0006108 GO:0055114 GO:0016615	8.2.9	TCA / org. transformation.other organic acid transformaitons.cyt MDH	Malate dehydrogenase%2C cytoplasmic (AHRD V1 **** MDHC_ORYSJ)%3B contains Interpro domain(s) IPR011274 Malate dehydrogenase%2C NAD-dependent%2C cytosolic
Solyc07g006020.2	-1.66741	0.00035			GO:0016021	35.2	not assigned.unknown	Adiponectin receptor (AHRD V1 **** Q16FL3_AEDAE)%3B contains Interpro domain(s) IPR004254 Hly-III related
Solyc03g051810.2	-1.66715	5e-05			GO:0016021 GO:0004659	16.1.3	secondary metabolism.isoprenoids.tocopherol biosynthesis	Homogentisate phytyltransferase (AHRD V1 **-* D4ZR29_SPIPL)%3B contains Interpro domain(s) IPR000537 UbiA prenyltransferase
Solyc03g114800.1	-1.66714	0.00245			GO:0008146	11.8	lipid metabolism.'exotics' (steroids, squalene etc)	Sulfotransferase family protein (AHRD V1 **** D7LZW5_ARALY)%3B contains Interpro domain(s) IPR000863 Sulfotransferase
Solyc06g050840.2	-1.66697	5e-05				35.2	not assigned.unknown	DNA binding protein (AHRD V1 ***- B4FLH1_MAIZE)
Solyc10g050460.1	-1.66687	0.0092	1.17819	0.0072		35.2	not assigned.unknown	Unknown Protein (AHRD V1)
Solyc09g007760.2	-1.66679	0.00015			GO:0005215 GO:0016020 GO:0006810	34.19.1	transport.Major Intrinsic Proteins.PIP	Aquaporin 2 (AHRD V1 ***- O65357_SAMSA)%3B contains Interpro domain(s) IPR012269 Aquaporin
Solyc01g102950.2	-1.66675	5e-05	-1.07636	0.0019		35.2	not assigned.unknown	FAD dependent oxidoreductase (AHRD V1 **-- B5VX05_SPIMA)
Solyc11g010960.1	-1.66644	5e-05			GO:0008270 GO:0055114 GO:0016491	16.2.1.10	secondary metabolism.phenylpropanoids.lignin biosynthesis.CAD	Alcohol dehydrogenase (AHRD V1 ***- ADH2_BACST)%3B contains Interpro domain(s) IPR002085 Alcohol dehydrogenase superfamily%2C zinc-containing
Solyc11g044620.1	-1.66638	0.00075				35.2	not assigned.unknown	Imp biosynthesis protein (AHRD V1 ***- A6N1F2_ORYSI)
Solyc08g080290.2	-1.66601	0.008			GO:0003700 GO:0006355	27.3.3	RNA.regulation of transcription.AP2/EREBP, APETALA2/Ethylene-responsive element binding protein family	Ethylene-responsive transcription factor 1 (AHRD V1 *-** ERF1_ORYSJ)%3B contains Interpro domain(s) IPR001471 Pathogenesis-related transcriptional factor and ERF%2C DNA-binding
Solyc10g008740.2	-1.66599	0.00015			GO:0015995 GO:0015979 GO:0016851	19.10	tetrapyrrole synthesis.magnesium chelatase	Magnesium chelatase ATPase subunit I (AHRD V1 **** Q53RM0_ORYSJ)%3B contains Interpro domain(s) IPR011775 Magnesium chelatase%2C ATPase subunit I
Solyc03g121900.1	-1.66503	5e-05	1.91807	0.00315		35.2	not assigned.unknown	PVR3-like protein (AHRD V1 ***- B6TYX6_MAIZE)%3B contains Interpro domain(s) IPR003612 Plant lipid transfer protein/seed storage/trypsin-alpha amylase inhibitor
Solyc05g009370.2	-1.66389	5e-05			GO:0003735 GO:0015934 GO:0006412	29.2.1.1.1.2.15	protein.synthesis.ribosomal protein.prokaryotic.chloroplast.50S subunit.L15	50S ribosomal protein L15 (AHRD V1 *-*- B4B3P1_9CHRO)%3B contains Interpro domain(s) IPR005749 Ribosomal protein L15%2C bacterial-type
Solyc11g042640.1	-1.66388	5e-05	-1.01618	0.00415		26.30	misc. other Ferredoxins and Rieske domain	Rieske (2Fe-2S) domain protein (AHRD V1 *-*- C7QP67_CYAP0)%3B contains Interpro domain(s) IPR017941 Rieske [2Fe-2S] iron-sulphur domain
Solyc09g063130.2	-1.66281	0.00045			GO:0015979 GO:0009538	1.1.2.2	PS.lightreaction.photosystem I.PSI polypeptide subunits	Photosystem I reaction center subunit IV A (AHRD V1 *-*- B6TH55_MAIZE)%3B contains Interpro domain(s) IPR003375 Photosystem I reaction centre subunit IV/PsaE
Solyc10g084690.1	-1.662	0.00035	-1.01515	0.0093	GO:0032312 GO:0008060 GO:0008270	27.3.99	RNA.regulation of transcription.unclassified	ADP-ribosylation factor GTPase activating protein 1 (AHRD V1 *--- Q0V8A7_BOVIN)%3B contains Interpro domain(s) IPR001164 Arf GTPase activating protein
Solyc04g063240.2	-1.66159	5e-05	-1.22744	0.0014		35.2	not assigned.unknown	Senescence-inducible chloroplast stay-green protein 1 (AHRD V1 **-- B6SRJ2_MAIZE)
Solyc02g080220.2	-1.66121	0.00265			GO:0042545 GO:0005618 GO:0004857 GO:0030599	10.8.1	cell wall.pectin*esterases.PME	Pectinesterase (AHRD V1 ***- B9RXQ4_RICCO)%3B contains Interpro domain(s) IPR000070 Pectinesterase%2C catalytic
Solyc03g083060.2	-1.66073	5e-05				35.2	not assigned.unknown	Unknown Protein (AHRD V1)
Solyc05g005480.2	-1.66054	5e-05			GO:0008270 GO:0055114 GO:0016491	26.7	misc.oxidases - copper, flavone etc.	Oxidoreductase zinc-binding dehydrogenase (AHRD V1 **** C2RQQ3_BACCE)%3B contains Interpro domain(s) IPR002085 Alcohol dehydrogenase superfamily%2C zinc-containing
Solyc01g080810.2	-1.65989	5e-05			GO:0005737 GO:0005524 GO:0004822 GO:0006418	29.1.5	protein.aa activation.isoleucine-tRNA ligase	Isoleucyl-tRNA synthetase (AHRD V1 ***- Q9FI67_ARATH)%3B contains Interpro domain(s) IPR002301 Isoleucyl-tRNA synthetase%2C class Ia IPR018353 Isoleucyl-tRNA synthetase
Solyc12g056850.1	-1.65987	5e-05	-1.41875	0.00015	GO:0031072	27.3.99	RNA.regulation of transcription.unclassified	Co-chaperone protein DnaJ (AHRD V1 *-*- A7I1Z6_CAMHC)%3B contains Interpro domain(s) IPR001623 Heat shock protein DnaJ%2C N-terminal
Solyc11g069590.1	-1.65911	0.0021			GO:0006468 GO:0005524 GO:0004672	29.4.1.57	protein.postranslational modification.kinase.receptor like cytoplasmatic kinase VII	Receptor-like protein kinase At5g59670 (AHRD V1 *-*- RLK7_ARATH)%3B contains Interpro domain(s) IPR002290 Serine/threonine protein kinase
Solyc06g054540.2	-1.65888	5e-05			GO:0008270	29.5.11.4.2	protein.degradation.ubiquitin.E3.RING	CHY zinc finger family protein expressed (AHRD V1 ***- Q2QP88_ORYSJ)%3B contains Interpro domain(s) IPR008913 Zinc finger%2C CHY-type
Solyc06g072350.2	-1.65873	0.00225				35.2	not assigned.unknown	UPF0497 membrane protein 17 (AHRD V1 ***- U497H_RICCO)%3B contains Interpro domain(s) IPR006702 Uncharacterised protein family UPF0497%2C trans-membrane plant
Solyc03g034010.2	-1.65744	0.00205				29.5.11.4.2	protein.degradation.ubiquitin.E3.RING	U-box domain-containing protein 5 (AHRD V1 ***- D7MBG7_ARALY)
Solyc05g025600.1	-1.65733	0.00015			GO:0015979 GO:0009523	35.2	not assigned.unknown	Chloroplast photosystem II subunit X (Fragment) (AHRD V1 ***- B1PPX5_9MYRT)%3B contains Interpro domain(s) IPR009518 Photosystem II protein PsbX
Solyc11g071240.1	-1.65714	0.0004				35.2	not assigned.unknown	U-box domain-containing protein (AHRD V1 *-*- A8IXJ0_BRACM)%3B contains Interpro domain(s) IPR011989 Armadillo-like helical
Solyc03g095490.2	-1.65625	5e-05			GO:0006468 GO:0005524 GO:0005515 GO:0004672	30.2.3	signalling.receptor kinases.leucine rich repeat III	Receptor like kinase%2C RLK
Solyc04g017720.2	-1.65602	5e-05				17.6.3	hormone metabolism.gibberelin.induced-regulated-responsive-activated	Gibberellin regulated protein (AHRD V1 **-- Q2HRH3_MEDTR)%3B contains Interpro domain(s) IPR003854 Gibberellin regulated protein
Solyc01g056780.2	-1.65552	5e-05			GO:0003735 GO:0006412 GO:0005840	29.2.1.1.1.2.34	protein.synthesis.ribosomal protein.prokaryotic.chloroplast.50S subunit.L34	50S ribosomal protein L34 (AHRD V1 *-*- D7KDQ0_ARALY)%3B contains Interpro domain(s) IPR000271 Ribosomal protein L34
Solyc06g061070.2	-1.655	5e-05			GO:0005960 GO:0006546	1.2.4.4	PS.photorespiration.glycine cleavage.H protein	Glycine cleavage system H protein 1 (AHRD V1 **** B6UHJ7_MAIZE)%3B contains Interpro domain(s) IPR017453 Glycine cleavage H-protein%2C subgroup
Solyc06g073980.2	-1.65439	0.0045			GO:0006355 GO:0003677	35.2	not assigned.unknown	Unknown Protein (AHRD V1)%3B contains Interpro domain(s) IPR003340 Transcriptional factor B3
Solyc04g071700.2	-1.65385	5e-05			GO:0030272 GO:0009396 GO:0005524	25.4	C1-metabolism.5-formyltetrahydrofolate cyclo-ligase	5-formyltetrahydrofolate cyclo-ligase family protein (AHRD V1 ***- D7KTW5_ARALY)%3B contains Interpro domain(s) IPR002698 5-formyltetrahydrofolate cyclo-ligase
Solyc07g006310.1	-1.65261	0.0089				35.2	not assigned.unknown	Transcription factor (AHRD V1 ***- D7MBW4_ARALY)
Solyc09g065910.1	-1.65217	0.00025			GO:0015979 GO:0009523 GO:0009507	1.1.1.2	PS.lightreaction.photosystem II.PSII polypeptide subunits	Photosystem II reaction center W protein (AHRD V1 ***- B6TMB3_MAIZE)%3B contains Interpro domain(s) IPR009806 Photosystem II protein PsbW%2C class 2
Solyc02g063030.2	-1.65057	0.0001				35.2	not assigned.unknown	LuxR family transcriptional regulator (Fragment) (AHRD V1 *-*- D9ZBL3_9CARY)
Solyc08g006790.2	-1.6503	0.0019			GO:0005507 GO:0009055	26.19	misc.plastocyanin-like	Early nodulin-55-1 (Fragment) (AHRD V1 *--- NO551_SOYBN)%3B contains Interpro domain(s) IPR003245 Plastocyanin-like
Solyc08g061630.2	-1.64817	5e-05			GO:0016020	35.2	not assigned.unknown	Conserved hypothetical membrane protein (AHRD V1 *--- Q7V1G3_PROMP)%3B contains Interpro domain(s) IPR003425 Protein of unknown function YGGT
Solyc04g079790.2	-1.64802	5e-05			GO:0003735 GO:0006412 GO:0005840	29.2.1.1.1.1.9	protein.synthesis.ribosomal protein.prokaryotic.chloroplast.30S subunit.S9	30S ribosomal protein S9 (AHRD V1 *-*- B6SZ34_MAIZE)%3B contains Interpro domain(s) IPR000754 Ribosomal protein S9
Solyc10g053910.1	-1.64802	0.00805			GO:0006886 GO:0016021 GO:0005783	35.2	not assigned.unknown	B-cell receptor-associated protein 31-like containing protein (AHRD V1 ***- B6TG43_MAIZE)%3B contains Interpro domain(s) IPR008417 B-cell receptor-associated 31-like
Solyc03g096830.2	-1.64785	0.00075	-1.98502	0.00065		33.99	development.unspecified	Pentatricopeptide repeat-containing protein (AHRD V1 *-*- D7M7W8_ARALY)%3B contains Interpro domain(s) IPR002885 Pentatricopeptide repeat
Solyc10g055780.1	-1.6471	0.0005			GO:0004568 GO:0006032 GO:0016998	20.1	stress.biotic	Chitinase (AHRD V1 ***- B9VRK7_CAPAN)%3B contains Interpro domain(s) IPR000726 Glycoside hydrolase%2C family 19%2C catalytic
Solyc07g053640.1	-1.64549	5e-05				35.2	not assigned.unknown	Arabinogalactan-protein (AHRD V1 *-*- Q41256_NICAL)
Solyc01g112190.2	-1.64547	0.0007			GO:0005515	27.3.60	RNA.regulation of transcription.NIN-like bZIP-related family	Nodule inception protein (Fragment) (AHRD V1 ***- A9DMJ4_MEDTR)%3B contains Interpro domain(s) IPR003035 Plant regulator RWP-RK
Solyc06g006110.2	-1.64485	0.00015			GO:0016021 GO:0055085	34.21	transport.calcium	Calcium/proton exchanger (AHRD V1 **** O59940_NEUCR)%3B contains Interpro domain(s) IPR004713 Calcium/proton exchanger
Solyc10g086570.2	-1.6444	5e-05				35.2	not assigned.unknown	Palmitoyltransferase PFA4 (AHRD V1 **-- B6TA04_MAIZE)%3B contains Interpro domain(s) IPR001594 Zinc finger%2C DHHC-type
Solyc01g107180.2	-1.64335	5e-05			GO:0009416 GO:0005515 GO:0004871	30.11	signalling.light	Phototropic-responsive NPH3 family protein (AHRD V1 **-- D7M5U6_ARALY)%3B contains Interpro domain(s) IPR004249 NPH3
Solyc10g081510.1	-1.64267	0.00035	-1.06629	0.012	GO:0009086 GO:0003871 GO:0008270	13.1.3.4	amino acid metabolism.synthesis.aspartate family.methionine	5-methyltetrahydropteroyltriglutamate--homocysteine methyltransferase (AHRD V1 ***- B6UF55_MAIZE)%3B contains Interpro domain(s) IPR006276 5-methyltetrahydropteroyltriglutamate--homocysteine S-methyltransferase
Solyc08g074480.1	-1.64257	0.0002				26.21	misc.protease inhibitor/seed storage/lipid transfer protein (LTP) family protein	Cortical cell-delineating protein (AHRD V1 **-- B6UGA2_MAIZE)%3B contains Interpro domain(s) IPR013770 Plant lipid transfer protein and hydrophobic protein%2C helical
Solyc02g080310.2	-1.64222	0.00155			GO:0005975 GO:0004553	26.3	misc.gluco-, galacto- and mannosidases	Beta-glucosidase 47 (AHRD V1 **** D7MEP5_ARALY)%3B contains Interpro domain(s) IPR001360 Glycoside hydrolase%2C family 1
Solyc05g005180.2	-1.64151	5e-05			GO:0003824 GO:0008152	18.5.2.5	Co-factor and vitamine metabolism.folate & vitamine K.vitamine K.naphthoate synthase	Naphthoate synthase (AHRD V1 ***- A8I2W2_CHLRE)%3B contains Interpro domain(s) IPR010198 Naphthoate synthase
Solyc12g005340.1	-1.64063	5e-05	-1.31582	0.0063		27.3.21	RNA.regulation of transcription.GRAS transcription factor family	GRAS family transcription factor (AHRD V1 **-- B9I7E1_POPTR)%3B contains Interpro domain(s) IPR005202 GRAS transcription factor
Solyc09g091240.2	-1.64042	5e-05			GO:0016020	35.2	not assigned.unknown	Predicted membrane protein (Fragment) (AHRD V1 **-- B9GMI0_POPTR)%3B contains Interpro domain(s) IPR001727 Uncharacterised protein family UPF0016
Solyc10g083970.1	-1.63972	5e-05	-1.09078	0.00745	GO:0006556 GO:0004478 GO:0005524	13.1.3.4	amino acid metabolism.synthesis.aspartate family.methionine	S-adenosylmethionine synthase (AHRD V1 ***- B5LAW6_CAPAN)%3B contains Interpro domain(s) IPR002133 S-adenosylmethionine synthetase
Solyc06g060770.2	-1.63936	5e-05			GO:0016742 GO:0008864 GO:0006189	1.2	PS.photorespiration	Methionyl-tRNA formyltransferase (AHRD V1 *-*- FMT_STAEQ)%3B contains Interpro domain(s) IPR004810 Formyltetrahydrofolate deformylase
Solyc07g007200.2	-1.63896	0.00075				29.5.11.4.2	protein.degradation.ubiquitin.E3.RING	Ring finger protein 12 (AHRD V1 *-*- Q4V889_RAT)%3B contains Interpro domain(s) IPR018957 Zinc finger%2C C3HC4 RING-type
Solyc03g006240.2	-1.63885	0.0005			GO:0006629 GO:0016788	26.28	misc.GDSL-motif lipase	GDSL esterase/lipase At5g45910 (AHRD V1 ***- GDL83_ARATH)%3B contains Interpro domain(s) IPR001087 Lipase%2C GDSL
Solyc03g044060.2	-1.63813	0.00015				31.1	cell.organisation	Formin 3 (AHRD V1 *-*- D0QAN4_ARATH)%3B contains Interpro domain(s) IPR015425 Actin-binding FH2
Solyc01g080290.2	-1.63782	0.0002				34.99	transport.misc	Plasma membrane associated protein-like (AHRD V1 ***- Q8LG79_ARATH)%3B contains Interpro domain(s) IPR008390 AWPM-19-like
Solyc05g010180.2	-1.6371	5e-05			GO:0016491 GO:0055114 GO:0009055	16.1.4	secondary metabolism.isoprenoids.carotenoids	Carotenoid isomerase-like
Solyc05g007500.2	-1.63704	5e-05			GO:0016020	29.5	protein.degradation	CAAX amino terminal protease family protein (AHRD V1 ***- B6T405_MAIZE)%3B contains Interpro domain(s) IPR003675 Abortive infection protein
Solyc12g006510.1	-1.63685	0.00545			GO:0003824	16.1.5	secondary metabolism.isoprenoids.terpenoids	Cycloartenol Synthase (AHRD V1 ***- O82139_PANGI)%3B contains Interpro domain(s) IPR018333 Squalene cyclase
Solyc09g082580.2	-1.63682	5e-05				35.2	not assigned.unknown	Os12g0604200 protein (Fragment) (AHRD V1 *-*- Q0IM29_ORYSJ)%3B contains Interpro domain(s) IPR008546 Protein of unknown function DUF828%2C plant
Solyc11g071460.1	-1.63662	5e-05			GO:0008152 GO:0016491	26.22	misc.short chain dehydrogenase/reductase (SDR)	Dehydrogenase/reductase SDR family member 13 (AHRD V1 **-- DHR13_BOVIN)%3B contains Interpro domain(s) IPR002347 Glucose/ribitol dehydrogenase
Solyc11g012360.1	-1.63645	0.00015			GO:0005215 GO:0016021 GO:0055085 GO:0006814	34.14	transport.unspecified cations	Sodium-dependent dicarboxylate transporter (AHRD V1 ***- O35055_RAT)%3B contains Interpro domain(s) IPR001898 Sodium/sulphate symporter
Solyc04g005190.2	-1.63643	0.0022	-1.62803	0.0042	GO:0003824 GO:0030976	18.5.2.10	2-phytyl-1,4-naphthoquinone methyltransferase.PHYLLO	2-succinyl-5-enolpyruvyl-6-hydroxy-3-cyclohexene-1-carboxylate synthase (AHRD V1 *-*- D5A2Q7_SPIPL)%3B contains Interpro domain(s) IPR004433 Menaquinone biosynthesis protein
Solyc06g007350.2	-1.63643	5e-05			GO:0003824	26.13	misc.acid and other phosphatases	Phosphatase PTC7 homolog (AHRD V1 **** C1BT38_9MAXI)%3B contains Interpro domain(s) IPR001932 Protein phosphatase 2C-related
Solyc09g091550.2	-1.63494	0.0002	1.40572	5e-05	GO:0008168	17.8.1	hormone metabolism.salicylic acid.synthesis-degradation	Salicylic acid carboxyl methyltransferase (AHRD V1 **** C3VIX6_9ASTR)%3B contains Interpro domain(s) IPR005299 SAM dependent carboxyl methyltransferase
Solyc01g017490.1	-1.63479	0.0008				35.2	not assigned.unknown	Conserved protein (AHRD V1 ***- C7TG00_LACRL)
Solyc01g065510.2	-1.63416	0.00045				35.2	not assigned.unknown	Unknown Protein (AHRD V1)
Solyc02g087870.2	-1.63374	5e-05			GO:0016021 GO:0055085 GO:0005524 GO:0042626	34.16	transport.ABC transporters and multidrug resistance systems	Uncharacterized ABC transporter ATP-binding protein/permease C9B6.09c (AHRD V1 *--* YNT9_SCHPO)%3B contains Interpro domain(s) IPR001140 ABC transporter%2C transmembrane region
Solyc06g083660.2	-1.63329	5e-05				35.2	not assigned.unknown	Genomic DNA chromosome 5 BAC clone F6B6 (AHRD V1 ***- Q9LKC1_ARATH)
Solyc10g085330.1	-1.63318	0.00185	-1.88058	0.0014	GO:0015297 GO:0016020 GO:0006855 GO:0015238	34.99	transport.misc	Aluminum activated citrate transporter (AHRD V1 **-- A7M6X1_HORVU)%3B contains Interpro domain(s) IPR002528 Multi antimicrobial extrusion protein MatE
Solyc04g071140.2	-1.63263	0.0015			GO:0016831 GO:0019752 GO:0030170	13.2.7	amino acid metabolism.degradation.histidine	Decarboxylase family protein (AHRD V1 ***- B1ILJ6_CLOBK)%3B contains Interpro domain(s) IPR002129 Pyridoxal phosphate-dependent decarboxylase
Solyc06g069150.1	-1.63152	5e-05				35.2	not assigned.unknown	Genomic DNA chromosome 3 P1 clone MPE11 (AHRD V1 *-*- Q9LUA5_ARATH)
Solyc10g074540.1	-1.63142	0.0001				30.1.1	signalling.in sugar and nutrient physiology	Expressed protein (Fragment) (AHRD V1 ***- B3VJP3_POPTN)%3B contains Interpro domain(s) IPR006766 Phosphate-induced protein 1 conserved region
Solyc11g071550.1	-1.63057	0.0011	-1.23923	0.007	GO:0016884	26.8	misc.nitrilases, *nitrile lyases, berberine bridge enzymes, reticuline oxidases, troponine reductases	Glutamyl-tRNA(Gln) amidotransferase subunit A (AHRD V1 ***- Q81EC8_BACCR)%3B contains Interpro domain(s) IPR000120 Amidase signature enzyme
Solyc07g062140.2	-1.63056	5e-05			GO:0003824 GO:0005992	3.2.1	minor CHO metabolism.trehalose.TPS	Alpha alpha-trehalose-phosphate synthase (AHRD V1 **** D0NRZ0_PHYIN)%3B contains Interpro domain(s) IPR012766 Alpha%2Calpha-trehalose-phosphate synthase
Solyc05g010320.2	-1.62955	0.00015			GO:0042398 GO:0016872	16.8.2	secondary metabolism.flavonoids.chalcones	Chalcone--flavonone isomerase (AHRD V1 ***- D7LV11_ARALY)%3B contains Interpro domain(s) IPR003466 Chalcone isomerase%2C subgroup
Solyc05g050110.2	-1.62915	5e-05				35.2	not assigned.unknown	cDNA clone J013073A18 full insert sequence (AHRD V1 *-*- B7EPF9_ORYSJ)%3B contains Interpro domain(s) IPR018790 Protein of unknown function DUF2358
Solyc03g031940.2	-1.62885	5e-05			GO:0003824 GO:0008152	11.1.8	lipid metabolism.FA synthesis and FA elongation.acyl coa ligase	Acyl-CoA synthetase/AMP-acid ligase II (AHRD V1 **** D0C359_9GAMM)%3B contains Interpro domain(s) IPR000873 AMP-dependent synthetase and ligase
Solyc08g076970.2	-1.62881	0.0011			GO:0016787 GO:0008152	29.5	protein.degradation	Acetylornithine deacetylase or succinyl-diaminopimelate desuccinylase (AHRD V1 **-- D4MFM7_9ENTE)%3B contains Interpro domain(s) IPR011650 Peptidase M20%2C dimerisation
Solyc10g076740.1	-1.62877	5e-05			GO:0006629 GO:0016788	26.28	misc.GDSL-motif lipase	Isoamyl acetate-hydrolyzing esterase (AHRD V1 **-- B6T5T9_MAIZE)%3B contains Interpro domain(s) IPR013831 Esterase%2C SGNH hydrolase-type%2C subgroup
Solyc07g005870.2	-1.6284	0.0017			GO:0055114 GO:0016491	35.2	not assigned.unknown	FAD dependent oxidoreductase (AHRD V1 ***- B9M683_GEOSF)%3B contains Interpro domain(s) IPR002938 Monooxygenase%2C FAD-binding
Solyc10g083500.1	-1.62688	5e-05			GO:0006468 GO:0005524 GO:0004672	29.4	protein.postranslational modification	Protein kinase (AHRD V1 *-*- A7VL53_WHEAT)%3B contains Interpro domain(s) IPR002290 Serine/threonine protein kinase
Solyc06g008810.2	-1.6268	0.0015				17.2.2	hormone metabolism.auxin.signal transduction	Auxin F-box protein 5 (AHRD V1 **-- D7MPH1_ARALY)%3B contains Interpro domain(s) IPR006553 Leucine-rich repeat%2C cysteine-containing subtype
Solyc09g072690.1	-1.62595	5e-05			GO:0016021 GO:0055085	34.21	transport.calcium	Sodium/calcium exchanger protein (Fragment) (AHRD V1 *-** A3GGW1_PICST)%3B contains Interpro domain(s) IPR004837 Sodium/calcium exchanger membrane region
Solyc08g079890.1	-1.62592	5e-05	-1.50732	5e-05	GO:0006508 GO:0043086 GO:0042802 GO:0004252	29.5.1	protein.degradation.subtilases	Subtilisin-like protease (AHRD V1 **-- Q9LWA3_SOLLC)%3B contains Interpro domain(s) IPR015500 Peptidase S8%2C subtilisin-related
Solyc06g072660.2	-1.62571	0.0001				35.2	not assigned.unknown	Dek protein (AHRD V1 *-*- B6SWA1_MAIZE)%3B contains Interpro domain(s) IPR014876 DEK%2C C-terminal
Solyc03g032190.2	-1.62545	0.008			GO:0005634	31.3	cell.cycle	Cyclin B2 (AHRD V1 **** Q9XGI1_SOLLC)%3B contains Interpro domain(s) IPR014400 Cyclin%2C A/B/D/E
Solyc11g006250.1	-1.62522	0.0003			GO:0006629 GO:0016788	26.28	misc.GDSL-motif lipase	GDSL esterase/lipase At5g33370 (AHRD V1 ***- GDL79_ARATH)%3B contains Interpro domain(s) IPR001087 Lipase%2C GDSL
Solyc12g097030.1	-1.62452	5e-05	-1.89688	5e-05	GO:0006508 GO:0005515 GO:0008236	29.5.5	protein.degradation.serine protease	Carboxyl-terminal processing protease (AHRD V1 ***- Q5N158_SYNP6)%3B contains Interpro domain(s) IPR005151 Peptidase S41
Solyc06g071960.2	-1.62386	5e-05			GO:0006228 GO:0006241 GO:0004550 GO:0005524 GO:0006165 GO:0006183	23.4.10	nucleotide metabolism.phosphotransfer and pyrophosphatases.nucleoside diphosphate kinase	Nucleoside diphosphate kinase (AHRD V1 **** B9RAM1_RICCO)%3B contains Interpro domain(s) IPR001564 Nucleoside diphosphate kinase%2C core
Solyc12g098410.1	-1.62344	0.0017				26.4	misc.beta 1,3 glucan hydrolases	Glucan endo-1 3-beta-glucosidase 4 (AHRD V1 *-*- B6T2U4_MAIZE)%3B contains Interpro domain(s) IPR012946 X8
Solyc02g071700.2	-1.62327	0.0003			GO:0006629 GO:0016788	26.28	misc.GDSL-motif lipase	GDSL esterase/lipase At1g29670 (AHRD V1 ***- GDL15_ARATH)%3B contains Interpro domain(s) IPR001087 Lipase%2C GDSL
Solyc04g077170.2	-1.62293	0.00015				35.2	not assigned.unknown	EPIDERMAL PATTERNING FACTOR-like protein 2 (AHRD V1 ***- EPFL2_ARATH)
Solyc11g012700.1	-1.62085	0.0004	-1.51745	0.00115	GO:0055085	34.13	transport.peptides and oligopeptides	Oligopeptide transporter 9 (AHRD V1 ***- B6SVF4_MAIZE)%3B contains Interpro domain(s) IPR004648 Tetrapeptide transporter%2C OPT1/isp4
Solyc10g037900.1	-1.62051	5e-05				35.2	not assigned.unknown	Unknown Protein (AHRD V1)
Solyc07g062100.2	-1.62039	0.00235			GO:0005515	27.3.69	RNA.regulation of transcription.SET-domain transcriptional regulator family	Bromodomain and PHD finger containing 1 (AHRD V1 *--- B2RRD7_MOUSE)%3B contains Interpro domain(s) IPR019787 Zinc finger%2C PHD-finger
Solyc07g062580.2	-1.61979	5e-05			GO:0045454 GO:0005515	21.1	redox.thioredoxin	DnaJ homolog subfamily C member 7 (AHRD V1 *--- B5X1N5_SALSA)%3B contains Interpro domain(s) IPR015609 Molecular chaperone%2C heat shock protein%2C Hsp40%2C DnaJ
Solyc09g011240.2	-1.61873	5e-05			GO:0055114 GO:0016491	3.5	minor CHO metabolism.others	Reductase 2 (AHRD V1 **** Q6TY50_HYDMC)%3B contains Interpro domain(s) IPR020471 Aldo/keto reductase subgroup
Solyc10g086640.1	-1.61869	0.0065			GO:0003700 GO:0006355 GO:0005634 GO:0043565	27.3.22	RNA.regulation of transcription.HB,Homeobox transcription factor family	BEL1-like homeodomain protein 9 (AHRD V1 **-- BLH9_ARATH)%3B contains Interpro domain(s) IPR001356 Homeobox
Solyc05g050090.2	-1.61845	0.00015			GO:0006629 GO:0020037 GO:0055114 GO:0016491	11.8.1	lipid metabolism.'exotics' (steroids, squalene etc).sphingolipids	Delta-6 fatty acid desaturase (AHRD V1 **** A3QNP9_9BORA)%3B contains Interpro domain(s) IPR001199 Cytochrome b5
Solyc02g082680.2	-1.6183	5e-05				35.2	not assigned.unknown	Unknown Protein (AHRD V1)
Solyc09g007480.2	-1.61755	5e-05				35.2	not assigned.unknown	Unknown Protein (AHRD V1)
Solyc01g073700.2	-1.61696	0.00595			GO:0005524	29.5.9	protein.degradation.AAA type	26S protease regulatory subunit 8 homolog (AHRD V1 *--- PRS8_ENCCU)%3B contains Interpro domain(s) IPR003959 ATPase%2C AAA-type%2C core
Solyc03g097470.2	-1.61672	5e-05			GO:0006633 GO:0004315	11.1.3	lipid metabolism.FA synthesis and FA elongation.ketoacyl ACP synthase	3-oxoacyl- (AHRD V1 ***- D5A3B9_SPIPL)%3B contains Interpro domain(s) IPR004655 Beta-ketoacyl-acyl carrier protein synthase III (FabH)
Solyc07g055260.2	-1.61633	0.0008			GO:0031072	20.2.1	stress.abiotic.heat	Chaperone protein dnaJ 10 (AHRD V1 *-*- B6TAW2_MAIZE)%3B contains Interpro domain(s) IPR003095 Heat shock protein DnaJ
Solyc07g007260.2	-1.6158	0.0017			GO:0008191	35.2	not assigned.unknown	Metallocarboxypeptidase inhibitor (AHRD V1 ***- MCPI_SOLLC)%3B contains Interpro domain(s) IPR004231 Proteinase inhibitor I37%2C carboxypeptidase A
Solyc07g049370.2	-1.61506	0.00045			GO:0005975 GO:0004553	26.4.1	misc.beta 1,3 glucan hydrolases.glucan endo-1,3-beta-glucosidase	Glucan endo-1 3-beta-glucosidase A6 (AHRD V1 ***- B6TIF7_MAIZE)%3B contains Interpro domain(s) IPR000490 Glycoside hydrolase%2C family 17
Solyc08g061810.2	-1.61501	5e-05				35.2	not assigned.unknown	Unknown Protein (AHRD V1)
Solyc02g090670.2	-1.61455	5e-05			GO:0009987	29.5.7	protein.degradation.metalloprotease	Methionine aminopeptidase (AHRD V1 ***- B9H6F3_POPTR)%3B contains Interpro domain(s) IPR002467 Peptidase M24A%2C methionine aminopeptidase%2C subfamily 1
Solyc03g118240.2	-1.61413	0.0001			GO:0046406 GO:0015995 GO:0015979	19.11	tetrapyrrole synthesis.magnesium protoporphyrin IX methyltransferase	Magnesium-protoporphyrin ix methyltransferase (AHRD V1 **** D7MGJ7_ARALY)%3B contains Interpro domain(s) IPR010251 Magnesium protoporphyrin O-methyltransferase
Solyc02g077300.1	-1.61412	0.01125			GO:0020037 GO:0006979 GO:0055114 GO:0004601	26.12	misc.peroxidases	Peroxidase 73 (AHRD V1 **** B6U0T8_MAIZE)%3B contains Interpro domain(s) IPR002016 Haem peroxidase%2C plant/fungal/bacterial
Solyc08g080730.2	-1.61293	0.00145			GO:0016021	33.99	development.unspecified	Senescence-associated protein (AHRD V1 ***- B3TLS7_ELAGV)%3B contains Interpro domain(s) IPR000301 Tetraspanin%2C subgroup
Solyc11g013180.1	-1.61204	5e-05			GO:0046488 GO:0016307	30.4.1	signalling.phosphinositides.phosphatidylinositol-4-phosphate 5-kinase	Phosphatidylinositol-4-phosphate 5-kinase family protein (AHRD V1 ***- D7L735_ARALY)%3B contains Interpro domain(s) IPR017163 Phosphatidylinositol-4-phosphate 5-kinase%2C plant
Solyc05g052910.2	-1.61146	0.0014			GO:0008270	27.3.99	RNA.regulation of transcription.unclassified	Actin-binding LIM protein 1 (AHRD V1 *--- ABLM1_MOUSE)%3B contains Interpro domain(s) IPR001781 Zinc finger%2C LIM-type
Solyc06g005070.1	-1.6112	0.00025			GO:0006857 GO:0005215 GO:0016020	34.13	transport.peptides and oligopeptides	Peptide transporter (AHRD V1 **-- A6YJX4_9MAGN)%3B contains Interpro domain(s) IPR000109 TGF-beta receptor%2C type I/II extracellular region
Solyc03g112150.1	-1.61061	0.00015			GO:0003746 GO:0006414 GO:0003924 GO:0005622 GO:0005525	29.2.4	protein.synthesis.elongation	Elongation factor Tu (AHRD V1 **** D7MFK2_ARALY)%3B contains Interpro domain(s) IPR004541 Translation elongation factor EFTu/EF1A%2C bacterial and organelle
Solyc01g108710.2	-1.61017	0.00035				35.2	not assigned.unknown	Unknown Protein (AHRD V1)
Solyc04g016330.2	-1.60977	0.00655			GO:0004367 GO:0051287 GO:0009331 GO:0055114 GO:0046168	11.5.2	lipid metabolism.glyceral metabolism.Glycerol-3-phosphate dehydrogenase (NAD+)	Glycerol-3-phosphate dehydrogenase (AHRD V1 **** O22216_ARATH)%3B contains Interpro domain(s) IPR006168 NAD-dependent glycerol-3-phosphate dehydrogenase
Solyc06g073290.1	-1.60857	0.00015				19.40	tetrapyrrole synthesis.regulation	Gun4-like protein (AHRD V1 *-*- D8RVB0_SELML)%3B contains Interpro domain(s) IPR008629 GUN4-like
Solyc04g007480.1	-1.60817	0.0049				35.2	not assigned.unknown	Unknown Protein (AHRD V1)
Solyc11g071640.1	-1.60733	5e-05			GO:0005975 GO:0004553	10.6.1	cell wall.degradation.cellulases and beta -1,4-glucanases	Beta-D-glucosidase (AHRD V1 ***- O82074_TROMA)%3B contains Interpro domain(s) IPR001764 Glycoside hydrolase%2C family 3%2C N-terminal
Solyc12g095980.1	-1.60731	0.0006				35.2	not assigned.unknown	Harpin-induced 1 (AHRD V1 **-- A2Q440_MEDTR)%3B contains Interpro domain(s) IPR010847 Harpin-induced 1
Solyc06g076020.2	-1.6069	0.00045			GO:0000902 GO:0005524	20.2.1	stress.abiotic.heat	heat shock protein (AHRD V1 ***- B2D2G5_CAPSN)%3B contains Interpro domain(s) IPR013126 Heat shock protein 70
Solyc08g076930.1	-1.60687	5e-05			GO:0006355 GO:0030528	27.3.6	RNA.regulation of transcription.bHLH,Basic Helix-Loop-Helix family	Transcription factor (AHRD V1 *-** Q9M4A8_MAIZE)%3B contains Interpro domain(s) IPR011598 Helix-loop-helix DNA-binding
Solyc07g007310.2	-1.60673	5e-05			GO:0008168 GO:0008152	13.1.3.4.12	amino acid metabolism.synthesis.aspartate family.methionine.homocysteine S-methyltransferase	Menaquinone biosynthesis methyltransferase ubiE (AHRD V1 *-*- B2GCN0_LACF3)%3B contains Interpro domain(s) IPR013216 Methyltransferase type 11
Solyc04g014680.2	-1.60605	5e-05				29.5.11	protein.degradation.ubiquitin	Cysteine-type endopeptidase/ ubiquitin thiolesterase (AHRD V1 **-* B6TDL6_MAIZE)
Solyc03g093540.1	-1.60498	0.00035			GO:0003700 GO:0006355	17.5.2	hormone metabolism.ethylene.signal transduction	Ethylene responsive transcription factor 1a (AHRD V1 *-*- C0J9I9_9ROSA)%3B contains Interpro domain(s) IPR001471 Pathogenesis-related transcriptional factor and ERF%2C DNA-binding
Solyc03g083100.2	-1.60482	5e-05			GO:0005515	30.3	signalling.calcium	Calmodulin-binding protein family-like (AHRD V1 **-* Q6YXT2_ORYSJ)%3B contains Interpro domain(s) IPR000048 IQ calmodulin-binding region
Solyc08g005980.2	-1.60463	5e-05			GO:0016021 GO:0046872 GO:0030001 GO:0055085	34.12	transport.metal	AT4G35080-like protein (Fragment) (AHRD V1 *--- D6PRD4_9BRAS)%3B contains Interpro domain(s) IPR011541 Nickel/cobalt transporter%2C high-affinity
Solyc07g063830.2	-1.6041	5e-05				17.5.3	hormone metabolism.ethylene.induced-regulated-responsive-activated	BHLH transcription factor-like protein (AHRD V1 *-*- Q5ZAK6_ORYSJ)%3B contains Interpro domain(s) IPR011598 Helix-loop-helix DNA-binding
Solyc11g065870.1	-1.60228	5e-05	-1.22125	0.00035	GO:0016021 GO:0005622 GO:0015684 GO:0015093 GO:0007264 GO:0005525	30.5	signalling.G-proteins	GTP-binding protein engA (AHRD V1 ***- Q9LH58_ARATH)%3B contains Interpro domain(s) IPR016484 GTP-binding%2C EngA
Solyc06g071790.2	-1.60196	0.00025			GO:0003746 GO:0006414 GO:0003924 GO:0005622 GO:0005525	29.2.4	protein.synthesis.elongation	Elongation factor Tu (AHRD V1 **** D7MFK2_ARALY)%3B contains Interpro domain(s) IPR004541 Translation elongation factor EFTu/EF1A%2C bacterial and organelle
Solyc04g064940.2	-1.60083	0.00045			GO:0006468 GO:0005524 GO:0005515 GO:0004672	30.2.11	signalling.receptor kinases.leucine rich repeat XI	Receptor like kinase%2C RLK
Solyc09g072820.2	-1.60074	0.0028			GO:0016020 GO:0016760 GO:0030244	10.2.1	cell wall.cellulose synthesis.cellulose synthase	Cellulose synthase (AHRD V1 **** B8XPP6_9ROSI)%3B contains Interpro domain(s) IPR005150 Cellulose synthase
Solyc12g098690.1	-1.59946	5e-05	-1.02142	0.0044	GO:0005515	33.99	development.unspecified	WD-repeat protein-like (AHRD V1 **-- Q8LG28_ARATH)%3B contains Interpro domain(s) IPR017986 WD40 repeat%2C region
Solyc05g055740.2	-1.59905	5e-05				29.4	protein.postranslational modification	Tyrosine phosphatase family protein (AHRD V1 **** B8N9Z8_ASPFN)%3B contains Interpro domain(s) IPR020428 Protein-tyrosine phosphatase%2C dual specificity phosphatase%2C eukaryotic
Solyc11g011020.1	-1.59825	5e-05			GO:0006468 GO:0005524 GO:0005515 GO:0004672	30.2.3	signalling.receptor kinases.leucine rich repeat III	Receptor like kinase%2C RLK
Solyc08g005880.2	-1.5982	0.00075			GO:0015297 GO:0016020 GO:0006855 GO:0015238	34.99	transport.misc	Multidrug resistance protein mdtK (AHRD V1 **-- MDTK_PROMH)%3B contains Interpro domain(s) IPR002528 Multi antimicrobial extrusion protein MatE
Solyc04g081590.2	-1.59783	5e-05			GO:0006468 GO:0005524 GO:0005515 GO:0004672	30.2.11	signalling.receptor kinases.leucine rich repeat XI	Receptor like kinase%2C RLK
Solyc01g090730.2	-1.59758	0.00845			GO:0005634 GO:0003677	27.3.28	RNA.regulation of transcription.SBP,Squamosa promoter binding protein family	Squamosa promoter binding protein 1 (AHRD V1 *-*- Q1MU24_PHYPA)%3B contains Interpro domain(s) IPR004333 Transcription factor%2C SBP-box
Solyc03g025830.2	-1.59719	0.00235				29.3.4.99	protein.targeting.secretory pathway.unspecified	Os03g0107400 protein (Fragment) (AHRD V1 *--- Q0DVY2_ORYSJ)
Solyc03g060510.2	-1.59691	5e-05				35.2	not assigned.unknown	Membrane protein (AHRD V1 **-- D0BK36_9LACT)%3B contains Interpro domain(s) IPR008537 Protein of unknown function DUF819
Solyc03g006030.2	-1.59686	5e-05			GO:0006468 GO:0005524 GO:0005515 GO:0004672	30.2.11	signalling.receptor kinases.leucine rich repeat XI	Receptor like kinase%2C RLK
Solyc01g067630.2	-1.59591	0.0001	-1.63401	0.0003		35.2	not assigned.unknown	MRNA complete cds clone RAFL24-13-K22 (AHRD V1 ***- Q67YQ9_ARATH)
Solyc06g072240.1	-1.59545	0.0121			GO:0006334 GO:0003677 GO:0005634 GO:0000786	28.1.3	DNA.synthesis/chromatin structure.histone	Histone H4 (AHRD V1 ***- B6T0P4_MAIZE)%3B contains Interpro domain(s) IPR001951 Histone H4
Solyc06g061040.2	-1.59494	0.00585			GO:0009116	23.1.3	nucleotide metabolism.synthesis.PRS-PP	Ribose-phosphate pyrophosphokinase (AHRD V1 ***- D7KHJ9_ARALY)%3B contains Interpro domain(s) IPR005946 Phosphoribosyl pyrophosphokinase
Solyc10g007320.2	-1.5942	5e-05			GO:0004853 GO:0006779	19.7	tetrapyrrole synthesis.uroporphyrinogen decarboxylase	Uroporphyrinogen decarboxylase (AHRD V1 **** D7L387_ARALY)%3B contains Interpro domain(s) IPR006361 Uroporphyrinogen decarboxylase HemE
Solyc01g067480.2	-1.59402	0.00065			GO:0005515	11.1.13	lipid metabolism.FA synthesis and FA elongation.acyl-CoA binding protein	Kelch-domain-containing protein (AHRD V1 *--- C5FLF8_NANOT)%3B contains Interpro domain(s) IPR015915 Kelch-type beta propeller
Solyc08g075470.2	-1.59317	5e-05			GO:0016020	33.99	development.unspecified	Nodulin-like protein (AHRD V1 ***- Q9FHJ9_ARATH)%3B contains Interpro domain(s) IPR000620 Protein of unknown function DUF6%2C transmembrane
Solyc08g068800.2	-1.59224	0.00655			GO:0004602 GO:0006979 GO:0055114	21.2.2	redox.ascorbate and glutathione.glutathione	Glutathione peroxidase (AHRD V1 ***- B0FYJ0_9ROSI)%3B contains Interpro domain(s) IPR012335 Thioredoxin fold
Solyc09g090410.2	-1.59214	5e-05			GO:0003735 GO:0006412 GO:0005840	29.2.1.1.1.2.28	protein.synthesis.ribosomal protein.prokaryotic.chloroplast.50S subunit.L28	50S ribosomal protein L28 (AHRD V1 ***- B6TFW5_MAIZE)%3B contains Interpro domain(s) IPR001383 Ribosomal protein L28
Solyc12g006460.1	-1.59139	5e-05			GO:0016705 GO:0020037 GO:0055114 GO:0009055	26.10	misc.cytochrome P450	Cytochrome P450
Solyc04g076090.2	-1.59119	5e-05			GO:0004347 GO:0006096 GO:0006094	4.2.3	glycolysis.plastid branch.glucose-6-phosphate isomerase	Glucose-6-phosphate isomerase 2
Solyc02g062360.2	-1.59027	0.00875			GO:0005634 GO:0003677 GO:0005515 GO:0006352 GO:0016570	27.3.67	RNA.regulation of transcription.putative transcription regulator	Histone-lysine N-methyltransferase NSD3 (AHRD V1 *--- NSD3_HUMAN)%3B contains Interpro domain(s) IPR018144 Plus-3 domain%2C subgroup
Solyc07g006490.2	-1.5902	5e-05				35.2	not assigned.unknown	Unknown Protein (AHRD V1)
Solyc06g075220.1	-1.58927	0.00155				10.5.1.1	cell wall.cell wall proteins.AGPs.AGP	Fasciclin-like arabinogalactan protein 5 (AHRD V1 ***- A9XTL0_GOSHI)%3B contains Interpro domain(s) IPR000782 FAS1 domain
Solyc12g008580.1	-1.58913	0.00095			GO:0005975 GO:0004553	26.4.1	misc.beta 1,3 glucan hydrolases.glucan endo-1,3-beta-glucosidase	Glucan endo-1 3-beta-glucosidase 4 (AHRD V1 ***- B6TCY1_MAIZE)%3B contains Interpro domain(s) IPR000490 Glycoside hydrolase%2C family 17
Solyc01g009500.2	-1.58889	5e-05				35.2	not assigned.unknown	Hydrolase alpha/beta fold family protein (AHRD V1 **** D7LRW3_ARALY)%3B contains Interpro domain(s) IPR000073 Alpha/beta hydrolase fold-1
Solyc02g077990.2	-1.58883	0.0001			GO:0003735 GO:0005840 GO:0006412 GO:0003723	29.2.1.1.1.1.5	protein.synthesis.ribosomal protein.prokaryotic.chloroplast.30S subunit.S5	30S ribosomal protein S5 (AHRD V1 ***- B6TT32_MAIZE)%3B contains Interpro domain(s) IPR005712 Ribosomal protein S5%2C bacterial-type
Solyc02g066920.2	-1.58875	5e-05				35.2	not assigned.unknown	Genomic DNA chromosome 5 TAC clone K3 (AHRD V1 ***- Q9FL87_ARATH)
Solyc03g007050.2	-1.58874	0.0018			GO:0006468 GO:0005524 GO:0005515 GO:0004672	30.2.11	signalling.receptor kinases.leucine rich repeat XI	Receptor like kinase%2C RLK
Solyc12g006000.1	-1.58789	0.0013			GO:0005543	35.2	not assigned.unknown	Clathrin assembly protein-like (AHRD V1 *-*- Q8LJJ6_ORYSJ)%3B contains Interpro domain(s) IPR011417 ANTH
Solyc09g075350.2	-1.58738	0.0008			GO:0042545 GO:0005618 GO:0004857 GO:0030599	10.8.1	cell wall.pectin*esterases.PME	Pectinesterase (AHRD V1 ***- B9SAU4_RICCO)%3B contains Interpro domain(s) IPR000070 Pectinesterase%2C catalytic
Solyc02g067790.2	-1.58641	0.0005			GO:0016021 GO:0055085	34.4	transport.nitrate	Nitrate transporter (AHRD V1 **** Q5K409_9ROSI)%3B contains Interpro domain(s) IPR016196 Major facilitator superfamily%2C general substrate transporter
Solyc01g106480.2	-1.58559	0.00075			GO:0030060 GO:0006108 GO:0055114	6.3	gluconeogenesis.Malate DH	Malate dehydrogenase (AHRD V1 ***- A5BEJ8_VITVI)%3B contains Interpro domain(s) IPR010097 Malate dehydrogenase%2C NAD-dependent%2C eukaryotes and gamma proteobacteria
Solyc04g072740.2	-1.58474	5e-05			GO:0005215 GO:0016021 GO:0055085	34.6	transport.sulphate	High affinity sulfate transporter 1 (AHRD V1 **** SUT1_STYHA)%3B contains Interpro domain(s) IPR001902 Sulphate anion transporter
Solyc09g091510.2	-1.58443	0.00045			GO:0006633 GO:0016020 GO:0004315	16.8.2	secondary metabolism.flavonoids.chalcones	Chalcone synthase (AHRD V1 ***- Q56I79_9SOLN)%3B contains Interpro domain(s) IPR011141 Polyketide synthase%2C type III
Solyc04g039720.1	-1.58418	0.0058			GO:0008270	35.2	not assigned.unknown	Unknown Protein (AHRD V1)%3B contains Interpro domain(s) IPR010666 Zinc finger%2C GRF-type
Solyc06g009190.2	-1.58363	0.0035			GO:0042545 GO:0005618 GO:0004857 GO:0030599	10.8.1	cell wall.pectin*esterases.PME	Pectinesterase (AHRD V1 ***- B9SAU4_RICCO)%3B contains Interpro domain(s) IPR000070 Pectinesterase%2C catalytic
Solyc06g051940.2	-1.58311	5e-05			GO:0003824	29.4	protein.postranslational modification	Protein phosphatase 2C (AHRD V1 **** A1IGC7_TOBAC)%3B contains Interpro domain(s) IPR015655 Protein phosphatase 2C
Solyc07g062130.2	-1.58306	5e-05			GO:0050662 GO:0055114 GO:0006694 GO:0003854 GO:0045226 GO:0008831	10.1.10	cell wall.precursor synthesis.UDP-glucose 4,6-dehydratase	Dtdp-glucose 4 6-dehydratase (AHRD V1 *-** B8C5W5_THAPS)%3B contains Interpro domain(s) IPR016040 NAD(P)-binding domain
Solyc04g074310.2	-1.58238	0.00135			GO:0003676	27.4	RNA.RNA binding	RNA-binding protein 68390-68829 (AHRD V1 *--- Q9C805_ARATH)%3B contains Interpro domain(s) IPR000504 RNA recognition motif%2C RNP-1
Solyc03g116160.1	-1.58187	5e-05				30.11	signalling.light	Phytochrome kinase substrate 1 (AHRD V1 ***- D7LQB9_ARALY)
Solyc01g005550.2	-1.58178	5e-05				29.5	protein.degradation	Carboxyl-terminal peptidase (AHRD V1 ***- B6U8T6_MAIZE)%3B contains Interpro domain(s) IPR004314 Protein of unknown function DUF239%2C plant
Solyc06g034360.1	-1.58171	0.00435	-1.47789	0.0119	GO:0042545 GO:0005618 GO:0004857 GO:0030599	10.8.1	cell wall.pectin*esterases.PME	Pectinesterase (AHRD V1 ***- B9R9R4_RICCO)%3B contains Interpro domain(s) IPR000070 Pectinesterase%2C catalytic
Solyc01g007730.2	-1.58136	0.00025				35.2	not assigned.unknown	ORF91 (AHRD V1 *--- C1BRN8_9MAXI)
Solyc02g092570.1	-1.58066	0.0018				27.3.21	RNA.regulation of transcription.GRAS transcription factor family	GRAS family transcription factor (AHRD V1 **-* B9GYX5_POPTR)%3B contains Interpro domain(s) IPR005202 GRAS transcription factor
Solyc02g062580.2	-1.58046	5e-05			GO:0003824 GO:0016020	26.13	misc.acid and other phosphatases	Dolichyldiphosphatase 1 (AHRD V1 *--- C1C1U9_9MAXI)%3B contains Interpro domain(s) IPR000326 Phosphatidic acid phosphatase type 2/haloperoxidase
Solyc04g007000.1	-1.58024	0.0001			GO:0003700 GO:0006355	27.3.3	RNA.regulation of transcription.AP2/EREBP, APETALA2/Ethylene-responsive element binding protein family	Ethylene-responsive transcription factor 4 (AHRD V1 *-** ERF78_ARATH)%3B contains Interpro domain(s) IPR003340 Transcriptional factor B3
Solyc08g005250.2	-1.57968	0.0091				35.2	not assigned.unknown	Jumonji domain protein (AHRD V1 ***- B9MU66_POPTR)
Solyc02g086470.2	-1.57853	0.0055			GO:0005515	35.2	not assigned.unknown	WD repeat protein (AHRD V1 **-- B8MBM8_TALSN)%3B contains Interpro domain(s) IPR020472 G-protein beta WD-40 repeat%2C region
Solyc04g082970.2	-1.57838	0.003				21.4	redox.glutaredoxins	Os03g0859900 protein (Fragment) (AHRD V1 *--- Q0DLK3_ORYSJ)%3B contains Interpro domain(s) IPR006869 Protein of unknown function DUF547
Solyc04g081870.2	-1.57834	5e-05				10.7	cell wall.modification	Expansin (AHRD V1 ***- Q9FVH0_SOLLC)%3B contains Interpro domain(s) IPR002963 Expansin
Solyc03g118130.2	-1.57806	5e-05			GO:0005506 GO:0009055	21.1	redox.thioredoxin	Rubredoxin-like protein (AHRD V1 *--- A8JGB1_CHLRE)%3B contains Interpro domain(s) IPR004039 Rubredoxin-type Fe(Cys)4 protein
Solyc00g110870.2	-1.57792	0.00135	-1.25965	0.01145	GO:0006468 GO:0005524 GO:0005515 GO:0004672	30.2.3	signalling.receptor kinases.leucine rich repeat III	Receptor like kinase%2C RLK
Solyc06g048470.2	-1.5779	5e-05				20.1	stress.biotic	COP1-Interacting ProteinI 7 (CIP7) (Fragment) (AHRD V1 *--- Q7GDB1_ARATH)
Solyc02g083720.2	-1.57727	0.00785			GO:0008219 GO:0016021	20.1.3.1	stress.biotic.signalling.MLO-like	MLO-like protein 4 (AHRD V1 ***- B6TXU3_MAIZE)%3B contains Interpro domain(s) IPR004326 Mlo-related protein
Solyc11g072840.1	-1.57617	0.0002			GO:0006334 GO:0003677 GO:0005634 GO:0000786	28.1.3	DNA.synthesis/chromatin structure.histone	Histone H4 (AHRD V1 ***- B6T0P4_MAIZE)%3B contains Interpro domain(s) IPR001951 Histone H4
Solyc02g069910.1	-1.5759	5e-05				35.2	not assigned.unknown	Unknown Protein (AHRD V1)
Solyc09g064500.2	-1.57586	5e-05			GO:0009654 GO:0015979	1.1.1.2	PS.lightreaction.photosystem II.PSII polypeptide subunits	Photosystem II reaction center psb28 protein (AHRD V1 ***- C6SZM2_SOYBN)%3B contains Interpro domain(s) IPR005610 Photosystem II protein Psb28%2C class 1
Solyc01g098610.2	-1.57581	5e-05			GO:0006750 GO:0004363 GO:0005524	21.2.2	redox.ascorbate and glutathione.glutathione	Glutathione synthetase (AHRD V1 **** Q6F4I7_ZINEL)%3B contains Interpro domain(s) IPR005615 Glutathione synthase%2C eukaryotic
Solyc03g026120.2	-1.57427	0.0009			GO:0008168 GO:0008152	20.2.3	stress.abiotic.drought/salt	Dehydration-responsive family protein (AHRD V1 **-- D7M5L0_ARALY)%3B contains Interpro domain(s) IPR004159 Protein of unknown function DUF248%2C methyltransferase putative
Solyc12g013810.1	-1.57342	0.0002			GO:0006662 GO:0015035 GO:0045454 GO:0009055	21.1	redox.thioredoxin	Thioredoxin (AHRD V1 ***- A7LNX7_9CARY)%3B contains Interpro domain(s) IPR005746 Thioredoxin
Solyc06g051630.2	-1.57329	0.0015			GO:0004435 GO:0006629 GO:0005515 GO:0007165	30.4.4	signalling.phosphinositides.phosphoinositide phospholipase C	1-phosphatidylinositol-4 5-bisphosphate phosphodiesterase (AHRD V1 ***- O49902_NICRU)%3B contains Interpro domain(s) IPR017946 PLC-like phosphodiesterase%2C TIM beta/alpha-barrel domain
Solyc07g064240.2	-1.57267	5e-05			GO:0005507 GO:0009055	26.19	misc.plastocyanin-like	CT099 (Fragment) (AHRD V1 *--- Q4KR14_SOLPE)%3B contains Interpro domain(s) IPR003245 Plastocyanin-like
Solyc08g074560.2	-1.57192	5e-05	-1.40678	0.0002		34.16	transport.ABC transporters and multidrug resistance systems	Uncharacterized aarF domain-containing protein kinase 1 (AHRD V1 *--- ADCK1_CHICK)%3B contains Interpro domain(s) IPR004147 ABC-1
Solyc08g008670.2	-1.57114	5e-05			GO:0005737 GO:0019307 GO:0004615	10.1.21	cell wall.precursor synthesis.phosphomannomutase	Phosphomannomutase 1
Solyc07g052610.2	-1.57102	5e-05			GO:0019901 GO:0000079	31.3	cell.cycle	Cyclin (AHRD V1 *-*- D8UD80_VOLCA)%3B contains Interpro domain(s) IPR012389 Negative regulatory factor PREG
Solyc09g083190.2	-1.57083	5e-05				35.2	not assigned.unknown	Genomic DNA chromosome 5 P1 clone MQD19 (AHRD V1 ***- Q9FG89_ARATH)
Solyc07g015860.2	-1.57078	5e-05			GO:0005506 GO:0006412 GO:0042586	26.1	misc.misc2	Peptide deformylase (AHRD V1 **** B9GKW9_POPTR)%3B contains Interpro domain(s) IPR000181 Formylmethionine deformylase
Solyc05g051850.2	-1.57038	0.00145			GO:0004512 GO:0006021 GO:0008654	3.4.3	minor CHO metabolism.myo-inositol.InsP Synthases	Inositol-3-phosphate synthase (AHRD V1 ***- C4PW06_ARATH)%3B contains Interpro domain(s) IPR002587 Myo-inositol-1-phosphate synthase
Solyc03g117740.2	-1.57034	5e-05				35.2	not assigned.unknown	Chloroplast At1g16080 protein (Fragment) (AHRD V1 *-*- Q1HRY1_SOLLC)
Solyc02g078040.2	-1.57033	0.00135				20.2.99	stress.abiotic.unspecified	Pistil extensin like protein (Fragment) (AHRD V1 *-*- Q40552_TOBAC)%3B contains Interpro domain(s) IPR006041 Pollen Ole e 1 allergen and extensin
Solyc01g097160.2	-1.56941	5e-05				26.7	misc.oxidases - copper, flavone etc.	FAD dependent oxidoreductase (AHRD V1 ***- B7G7N7_PHATR)%3B contains Interpro domain(s) IPR006076 FAD dependent oxidoreductase
Solyc01g103510.2	-1.56915	5e-05	-1.30386	0.00015	GO:0003735 GO:0006412 GO:0005840	29.2.1.2.2.3	protein.synthesis.ribosomal protein.eukaryotic.60S subunit.L3	Ribosomal protein L3-like (AHRD V1 ***- Q2VCJ2_SOLTU)%3B contains Interpro domain(s) IPR000597 Ribosomal protein L3
Solyc01g111840.2	-1.56694	0.001			GO:0016021 GO:0055085	35.2	not assigned.unknown	MFS-type drug efflux transporter P55 (AHRD V1 *--* MFS55_MYCTU)%3B contains Interpro domain(s) IPR016196 Major facilitator superfamily%2C general substrate transporter
Solyc07g056270.2	-1.56691	5e-05			GO:0006468 GO:0005524 GO:0004672	29.4.1.57	protein.postranslational modification.kinase.receptor like cytoplasmatic kinase VII	Receptor-like protein kinase (AHRD V1 ***- Q9LYS5_ARATH)%3B contains Interpro domain(s) IPR002290 Serine/threonine protein kinase
Solyc11g071890.1	-1.56609	0.0015	-1.46815	0.00215	GO:0019867	29.3.3	protein.targeting.chloroplast	Outer envelope membrane protein (AHRD V1 **-- A2C741_PROM3)%3B contains Interpro domain(s) IPR000184 Bacterial surface antigen (D15)
Solyc10g083340.1	-1.56446	5e-05			GO:0003677	27.3.20	RNA.regulation of transcription.G2-like transcription factor family, GARP	Myb family transcription factor-like (AHRD V1 *--- Q6H510_ORYSJ)%3B contains Interpro domain(s) IPR006447 Myb-like DNA-binding region%2C SHAQKYF class
Solyc11g044530.1	-1.5643	5e-05			GO:0005198 GO:0009507	31.1	cell.organisation	PAP fibrillin (AHRD V1 ***- A2Q498_MEDTR)%3B contains Interpro domain(s) IPR006843 PAP fibrillin
Solyc07g008240.2	-1.5635	0.0001			GO:0020037	21.3	redox.heme	Non-symbiotic hemoglobin protein (AHRD V1 ***- Q4VIX3_GOSHI)%3B contains Interpro domain(s) IPR001032 Leghaemoglobin
Solyc07g005470.2	-1.56333	0.0004			GO:0005783	35.2	not assigned.unknown	Reticulon-like protein B21 (AHRD V1 *-*- RTNLS_ARATH)%3B contains Interpro domain(s) IPR003388 Reticulon
Solyc05g052820.2	-1.56263	0.0002				34.3	transport.amino acids	Amino acid permease-like protein proline transporter-like protein (AHRD V1 **** Q9FJ34_ARATH)%3B contains Interpro domain(s) IPR013057 Amino acid transporter%2C transmembrane
Solyc05g052500.2	-1.56228	0.0007			GO:0008168 GO:0008152	20.2.3	stress.abiotic.drought/salt	Dehydration-responsive family protein (AHRD V1 **-- D7LF23_ARALY)%3B contains Interpro domain(s) IPR004159 Protein of unknown function DUF248%2C methyltransferase putative
Solyc10g086440.1	-1.56228	0.0036			GO:0006355 GO:0008270 GO:0003677	27.3.8	RNA.regulation of transcription.C2C2(Zn) DOF zinc finger family	Dof zinc finger protein (AHRD V1 *-*- Q9M4G1_SOLTU)%3B contains Interpro domain(s) IPR003851 Zinc finger%2C Dof-type
Solyc09g098770.1	-1.5622	0.00045			GO:0016705 GO:0020037 GO:0055114 GO:0009055	26.10	misc.cytochrome P450	cytochrome P450
Solyc10g086310.1	-1.56215	0.0116			GO:0005737 GO:0005634 GO:0007264 GO:0003924 GO:0005525	30.5	signalling.G-proteins	Ras-related protein Rab-18 (AHRD V1 ***- B6TSE5_MAIZE)%3B contains Interpro domain(s) IPR015598 Rab18
Solyc05g045650.2	-1.56196	5e-05	-1.51119	0.00015	GO:0016020 GO:0006810 GO:0004970 GO:0005234 GO:0030288	30.1.1	signalling.in sugar and nutrient physiology	Glutamate-gated kainate-type ion channel receptor subunit GluR5 (AHRD V1 **** B9IAE8_POPTR)%3B contains Interpro domain(s) IPR017103 Ionotropic glutamate-like receptor%2C plant
Solyc01g107890.2	-1.56186	0.0016				31.1	cell.organisation	Filament-like plant protein (Fragment) (AHRD V1 *-*- FPP_SOLLC)%3B contains Interpro domain(s) IPR008587 Protein of unknown function DUF869%2C plant
Solyc10g086600.1	-1.56104	0.0029			GO:0006508 GO:0043086 GO:0042802 GO:0004252	29.5.1	protein.degradation.subtilases	Subtilisin-like serine protease (AHRD V1 **-- C3VDI0_CARPA)%3B contains Interpro domain(s) IPR015500 Peptidase S8%2C subtilisin-related
Solyc09g065780.2	-1.56095	5e-05			GO:0006633 GO:0016020 GO:0016747	11.1.10	lipid metabolism.FA synthesis and FA elongation.beta ketoacyl CoA synthase	Fatty acid elongase 3-ketoacyl-CoA synthase (AHRD V1 **** Q6DUV5_BRANA)%3B contains Interpro domain(s) IPR012392 Very-long-chain 3-ketoacyl-CoA synthase
Solyc03g110940.2	-1.56092	5e-05			GO:0003824 GO:0005524	34.16	transport.ABC transporters and multidrug resistance systems	Uncharacterized aarF domain-containing protein kinase 1 (AHRD V1 **-- ADCK1_HUMAN)%3B contains Interpro domain(s) IPR004147 ABC-1
Solyc02g090100.1	-1.56074	5e-05				35.2	not assigned.unknown	Unknown Protein (AHRD V1)
Solyc06g074260.2	-1.56021	5e-05	1.61652	5e-05		35.2	not assigned.unknown	Genomic DNA chromosome 5 P1 clone MWD9 (AHRD V1 *-*- Q9FMQ8_ARATH)%3B contains Interpro domain(s) IPR007608 Protein of unknown function DUF584
Solyc04g077140.2	-1.55978	0.0002				35.2	not assigned.unknown	Unknown Protein (AHRD V1)%3B contains Interpro domain(s) IPR010410 Protein of unknown function DUF1005
Solyc01g080580.2	-1.55803	0.0012				23.2	nucleotide metabolism.degradation	Inosine-uridine preferring nucleoside hydrolase family protein (AHRD V1 **** D7LYI5_ARALY)%3B contains Interpro domain(s) IPR001910 Inosine/uridine-preferring nucleoside hydrolase
Solyc01g005590.2	-1.5578	0.00115				35.2	not assigned.unknown	Unknown Protein (AHRD V1)
Solyc12g009820.1	-1.55764	0.00105	-1.20818	0.0021	GO:0009247 GO:0016758 GO:0005975 GO:0030259 GO:0030246	11.10.1	lipid metabolism.glycolipid synthesis.MGDG synthase	Processive diacylglycerol glucosyltransferase (AHRD V1 **-- C5NXP9_9BACL)%3B contains Interpro domain(s) IPR009695 Monogalactosyldiacylglycerol synthase
Solyc08g065150.1	-1.55723	5e-05				35.2	not assigned.unknown	Genomic DNA chromosome 5 P1 clone MHM17 (AHRD V1 *--- Q9FGR3_ARATH)
Solyc08g021820.2	-1.55691	0.00015			GO:0006355 GO:0005634	27.3.40	RNA.regulation of transcription.Aux/IAA family	Auxin responsive protein (AHRD V1 ***- D9IQE6_CATRO)%3B contains Interpro domain(s) IPR003311 AUX/IAA protein
Solyc02g071860.2	-1.55596	5e-05			GO:0006468 GO:0005524 GO:0004672	30.2.17	signalling.receptor kinases.DUF 26	Receptor like kinase%2C RLK
Solyc00g272810.1	-1.55578	0.00075			GO:0008080 GO:0008152	26.24	misc.GCN5-related N-acetyltransferase	N-acetyltransferase (AHRD V1 ***- B6SUK9_MAIZE)%3B contains Interpro domain(s) IPR000182 GCN5-related N-acetyltransferase
Solyc05g054170.2	-1.55556	0.00115	-3.12467	5e-05		27.3.21	RNA.regulation of transcription.GRAS transcription factor family	Scarecrow-like 1 transcription factor (Fragment) (AHRD V1 *--- B1PPU0_PINPS)%3B contains Interpro domain(s) IPR005202 GRAS transcription factor
Solyc03g118310.2	-1.55517	0.0006			GO:0006355 GO:0030528	27.3.6	RNA.regulation of transcription.bHLH,Basic Helix-Loop-Helix family	BHLH transcription factor (AHRD V1 *-** A9YWR2_MEDTR)%3B contains Interpro domain(s) IPR011598 Helix-loop-helix DNA-binding
Solyc01g017600.2	-1.55376	0.0001				35.2	not assigned.unknown	Plant viral-response family protein (AHRD V1 **-- B6SQA7_MAIZE)%3B contains Interpro domain(s) IPR006904 Protein of unknown function DUF716
Solyc06g054310.1	-1.55353	0.00605				35.2	not assigned.unknown	Unknown Protein (AHRD V1)
Solyc03g116790.2	-1.55334	5e-05	-1.00729	0.0033	GO:0031072 GO:0006457 GO:0051082	20.2.1	stress.abiotic.heat	Chaperone protein dnaJ (AHRD V1 ***- B6TAJ2_MAIZE)%3B contains Interpro domain(s) IPR012724 Chaperone DnaJ
Solyc06g060630.1	-1.5533	5e-05			GO:0006812 GO:0016021 GO:0015299 GO:0055085	34.12	transport.metal	Cation/H(+) antiporter 15 (AHRD V1 **** CHX15_ARATH)%3B contains Interpro domain(s) IPR006153 Cation/H+ exchanger
Solyc03g112930.2	-1.55283	0.00145	1.13413	0.00335	GO:0006355 GO:0008270 GO:0003677	27.3.8	RNA.regulation of transcription.C2C2(Zn) DOF zinc finger family	Dof zinc finger protein-like (AHRD V1 ***- Q0WPR9_ARATH)%3B contains Interpro domain(s) IPR003851 Zinc finger%2C Dof-type
Solyc03g078610.2	-1.55259	5e-05				35.2	not assigned.unknown	cDNA clone J033025P19 full insert sequence (AHRD V1 ***- B7ERC6_ORYSJ)
Solyc09g014240.2	-1.55258	0.00955			GO:0005507 GO:0055114 GO:0016491	16.10	secondary metabolism.simple phenols	Laccase 1a (AHRD V1 **** B9IG56_POPTR)%3B contains Interpro domain(s) IPR017761 Laccase
Solyc04g026110.2	-1.55215	0.0041			GO:0006915 GO:0043531 GO:0005524	20.1	stress.biotic	Cc-nbs%2C resistance protein fragment
Solyc02g078720.2	-1.55172	0.0003				35.2	not assigned.unknown	Unknown Protein (AHRD V1)
Solyc02g005180.2	-1.55167	5e-05			GO:0022857 GO:0016021 GO:0055085	34.2	transport.sugars	Sugar transporter family protein (AHRD V1 **** D7KIW2_ARALY)%3B contains Interpro domain(s) IPR016196 Major facilitator superfamily%2C general substrate transporter
Solyc09g015170.2	-1.55066	0.0033			GO:0006468 GO:0005524 GO:0005515 GO:0004672	30.2.3	signalling.receptor kinases.leucine rich repeat III	Receptor like kinase%2C RLK
Solyc06g083230.2	-1.55012	0.0001				25.7	C1-metabolism.GTP cyclohydrolase I	GTP cyclohydrolase I (AHRD V1 **** Q8VYU3_SOLLC)%3B contains Interpro domain(s) IPR001474 GTP cyclohydrolase I
Solyc07g006910.2	-1.54924	0.0017				34.2	transport.sugars	Solute carrier family 35 member E3 (AHRD V1 **-- S35E3_DANRE)%3B contains Interpro domain(s) IPR004853 Protein of unknown function DUF250
Solyc10g005960.1	-1.54905	5e-05				10.5.1.1	cell wall.cell wall proteins.AGPs.AGP	Fasciclin-like arabinogalactan protein 10 (AHRD V1 ***- A9XTL5_GOSHI)%3B contains Interpro domain(s) IPR000782 FAS1 domain
Solyc11g069540.1	-1.54784	0.0097			GO:0016020	34	transport	Solute carrier family 35 member E3 (AHRD V1 **-- S35E3_DANRE)%3B contains Interpro domain(s) IPR004853 Protein of unknown function DUF250
Solyc01g006130.2	-1.54672	0.00145				29.6	protein.folding	Homology to unknown gene (AHRD V1 *-*- Q010T6_OSTTA)%3B contains Interpro domain(s) IPR001305 Heat shock protein DnaJ%2C cysteine-rich region
Solyc01g101100.2	-1.54663	0.0001			GO:0006468 GO:0005524 GO:0004672	29.4.1.57	protein.postranslational modification.kinase.receptor like cytoplasmatic kinase VII	Receptor-like protein kinase (AHRD V1 ***- Q9LYS5_ARATH)%3B contains Interpro domain(s) IPR002290 Serine/threonine protein kinase
Solyc01g087040.2	-1.54659	5e-05			GO:0019898 GO:0009654 GO:0005509 GO:0015979	1.1.1.2	PS.lightreaction.photosystem II.PSII polypeptide subunits	Thylakoid lumenal 19 kDa protein%2C chloroplastic (AHRD V1 ***- TL19_ARATH)%3B contains Interpro domain(s) IPR016123 Mog1/PsbP%2C alpha/beta/alpha sandwich
Solyc03g111940.2	-1.54615	0.0004			GO:0016705 GO:0020037 GO:0055114 GO:0009055	26.10	misc.cytochrome P450	Cytochrome P450
Solyc01g097650.2	-1.54554	0.0002			GO:0016020	33.99	development.unspecified	Serine incorporator 1 (AHRD V1 **-- B5X3W1_SALSA)%3B contains Interpro domain(s) IPR005016 TMS membrane protein/tumour differentially expressed protein
Solyc02g070420.2	-1.5449	0.00615				35.2	not assigned.unknown	Binding protein (AHRD V1 *-*- D7LH17_ARALY)
Solyc04g080430.2	-1.54465	5e-05				35.2	not assigned.unknown	5%26apos-Nucleotidase (AHRD V1 **** C1FIJ4_9CHLO)%3B contains Interpro domain(s) IPR016695 Purine 5'-nucleotidase
Solyc04g080420.2	-1.54415	0.00195				26.16	misc.myrosinases-lectin-jacalin	Myrosinase binding protein (AHRD V1 **-- P93065_BRANA)%3B contains Interpro domain(s) IPR001229 Mannose-binding lectin
Solyc09g007260.2	-1.54384	0.00015			GO:0003700 GO:0006355	27.3.3	RNA.regulation of transcription.AP2/EREBP, APETALA2/Ethylene-responsive element binding protein family	AP2-like ethylene-responsive transcription factor At1g79700 (AHRD V1 *--- AP2L3_ARATH)%3B contains Interpro domain(s) IPR001471 Pathogenesis-related transcriptional factor and ERF%2C DNA-binding
Solyc04g054990.2	-1.54339	0.00015	1.25447	0.0015	GO:0005515	35.2	not assigned.unknown	Lipoxygenase homology domain-containing protein 1 (AHRD V1 *--- LOXH1_HUMAN)%3B contains Interpro domain(s) IPR001024 Lipoxygenase%2C LH2
Solyc12g088360.1	-1.54229	0.0005			GO:0005515	29.5.11.4.2	protein.degradation.ubiquitin.E3.RING	U-box domain-containing protein 4 (AHRD V1 **-- PUB4_ARATH)%3B contains Interpro domain(s) IPR011989 Armadillo-like helical
Solyc03g097320.2	-1.54216	0.00095			GO:0003700 GO:0006355 GO:0006352 GO:0016987	27.2	RNA.transcription	RNA polymerase sigma-70 factor (AHRD V1 ***- B0C890_ACAM1)%3B contains Interpro domain(s) IPR013325 RNA polymerase sigma factor%2C region 2
Solyc06g035610.2	-1.5414	0.00365			GO:0003676	27.4	RNA.RNA binding	RNA binding protein (AHRD V1 **-* B6TNV4_MAIZE)%3B contains Interpro domain(s) IPR012677 Nucleotide-binding%2C alpha-beta plait
Solyc09g097910.2	-1.5412	5e-05			GO:0003723	27.3.23	RNA.regulation of transcription.HSF,Heat-shock transcription factor family	Polyribonucleotide nucleotidyltransferase (AHRD V1 *--- PNP_ALHEH)%3B contains Interpro domain(s) IPR003029 Ribosomal protein S1%2C RNA binding domain
Solyc09g074470.2	-1.54105	0.0028				29.4	protein.postranslational modification	Kinase interacting family protein (AHRD V1 ***- D7KCF2_ARALY)%3B contains Interpro domain(s) IPR011684 KIP1-like
Solyc07g056530.2	-1.54047	0.0053			GO:0055085	34.8	transport.metabolite transporters at the envelope membrane	Organic anion transporter (AHRD V1 **-* B6U937_MAIZE)%3B contains Interpro domain(s) IPR004853 Protein of unknown function DUF250
Solyc12g100030.1	-1.5399	0.0005	1.37782	0.0003	GO:0005515	30.2.11	signalling.receptor kinases.leucine rich repeat XI	LRR receptor-like serine/threonine-protein kinase%2C RLP
Solyc03g093080.2	-1.53967	0.0031			GO:0005618 GO:0048046 GO:0016762 GO:0006073 GO:0004553	10.7	cell wall.modification	Xyloglucan endotransglucosylase/hydrolase 9 (AHRD V1 **** C0IRG8_9ERIC)%3B contains Interpro domain(s) IPR016455 Xyloglucan endotransglucosylase/hydrolase
Solyc06g066520.1	-1.53817	0.00915				35.2	not assigned.unknown	Avr9/Cf-9 rapidly elicited protein 146 (AHRD V1 ***- Q9FQZ6_TOBAC)
Solyc03g112620.2	-1.53797	5e-05				29.5	protein.degradation	Carboxyl-terminal proteinase (AHRD V1 ***- B4FXN3_MAIZE)%3B contains Interpro domain(s) IPR004314 Protein of unknown function DUF239%2C plant
Solyc11g073010.1	-1.5377	0.0004			GO:0006887 GO:0000145	31.4	cell.vesicle transport	Exocyst complex protein EXO70 (AHRD V1 *--- EXO70_KLULA)%3B contains Interpro domain(s) IPR004140 Exo70 exocyst complex subunit
Solyc11g068820.1	-1.53692	5e-05			GO:0003735 GO:0006412 GO:0005840	29.2.1.1.1.2.27	protein.synthesis.ribosomal protein.prokaryotic.chloroplast.50S subunit.L27	50S ribosomal protein L27 (AHRD V1 ***- Q8LEF5_ARATH)%3B contains Interpro domain(s) IPR001684 Ribosomal protein L27
Solyc04g078900.2	-1.53637	5e-05			GO:0016705 GO:0020037 GO:0055114 GO:0009055	26.10	misc.cytochrome P450	Cytochrome P450
Solyc00g277510.1	-1.53633	0.0026			GO:0045156 GO:0030077 GO:0009772	1.1.1.2	PS.lightreaction.photosystem II.PSII polypeptide subunits	Photosystem Q(B) protein (AHRD V1 ***- Q95B48_PRUPE)%3B contains Interpro domain(s) IPR000484 Photosynthetic reaction centre%2C L/M
Solyc10g006030.2	-1.53515	0.00015			GO:0003735 GO:0006412 GO:0005840	29.2.1.1.1.1.10	protein.synthesis.ribosomal protein.prokaryotic.chloroplast.30S subunit.S10	30S ribosomal protein S10-like (AHRD V1 ***- A1YMX4_BRACM)%3B contains Interpro domain(s) IPR005731 Ribosomal protein S10%2C bacterial
Solyc10g086280.1	-1.53482	0.0006			GO:0046872 GO:0030001	34.99	transport.misc	Heavy metal-associated domain containing protein expressed (AHRD V1 *-*- Q10RN8_ORYSJ)%3B contains Interpro domain(s) IPR006121 Heavy metal transport/detoxification protein
Solyc08g005000.2	-1.53459	0.00425			GO:0005975 GO:0004553	26.4.1	misc.beta 1,3 glucan hydrolases.glucan endo-1,3-beta-glucosidase	Glucan endo-1 3-beta-glucosidase 3 (AHRD V1 ***- B6TLN1_MAIZE)%3B contains Interpro domain(s) IPR013781 Glycoside hydrolase%2C subgroup%2C catalytic core
Solyc12g088750.1	-1.53447	5e-05			GO:0006468 GO:0005524 GO:0004672	29.4.1.57	protein.postranslational modification.kinase.receptor like cytoplasmatic kinase VII	Receptor-like protein kinase (AHRD V1 ***- Q0WPA7_ARATH)%3B contains Interpro domain(s) IPR002290 Serine/threonine protein kinase
Solyc01g006980.2	-1.53402	5e-05				11.1.2	lipid metabolism.FA synthesis and FA elongation.Acetyl CoA Transacylase	Malonyl CoA-acyl carrier protein transacylase containing protein expressed (AHRD V1 ***- Q10MS3_ORYSJ)%3B contains Interpro domain(s) IPR004410 Malonyl CoA-acyl carrier protein transacylase
Solyc09g031970.2	-1.53351	5e-05			GO:0005975 GO:0004645	2.2.2.2	major CHO metabolism.degradation.starch.starch phosphorylase	Phosphorylase (AHRD V1 **** B9HP81_POPTR)%3B contains Interpro domain(s) IPR011833 Glycogen/starch/alpha-glucan phosphorylase
Solyc08g076480.2	-1.53329	0.0001			GO:0005198 GO:0009507	31.1	cell.organisation	Plastid lipid-associated protein 3%2C chloroplastic (AHRD V1 **-- PAP3_BRACM)%3B contains Interpro domain(s) IPR006843 PAP fibrillin
Solyc01g110550.2	-1.53317	5e-05			GO:0006364	27.1	RNA.processing	Ribosome-binding factor A (AHRD V1 **** B6TDG2_MAIZE)%3B contains Interpro domain(s) IPR000238 Ribosome-binding factor A
Solyc10g037890.1	-1.53284	5e-05				35.2	not assigned.unknown	Unknown Protein (AHRD V1)
Solyc04g074110.2	-1.53192	0.01135				35.2	not assigned.unknown	Acetyl xylan esterase A (AHRD V1 **-- D7JXX9_9BACE)%3B contains Interpro domain(s) IPR005181 Protein of unknown function DUF303%2C acetylesterase putative
Solyc04g080520.1	-1.5315	0.01085				16.8.5.1	secondary metabolism.flavonoids.isoflavones.isoflavone reductase	Unknown Protein (AHRD V1)
Solyc12g008350.1	-1.53098	0.00025			GO:0003700 GO:0006355	27.3.3	RNA.regulation of transcription.AP2/EREBP, APETALA2/Ethylene-responsive element binding protein family	Ethylene-responsive transcription factor 4 (AHRD V1 *-*- ERF78_ARATH)%3B contains Interpro domain(s) IPR001471 Pathogenesis-related transcriptional factor and ERF%2C DNA-binding
Solyc08g061560.2	-1.5299	0.0001			GO:0006468 GO:0005524 GO:0005515 GO:0004672	30.2.11	signalling.receptor kinases.leucine rich repeat XI	Receptor like kinase%2C RLK
Solyc01g080600.2	-1.5296	0.00255			GO:0006334 GO:0003677 GO:0000786	28.1.3	DNA.synthesis/chromatin structure.histone	Histone H3 (AHRD V1 ***- D8L9K7_WHEAT)%3B contains Interpro domain(s) IPR000164 Histone H3
Solyc12g010050.1	-1.52938	0.00085			GO:0006284 GO:0008725	28.2	DNA.repair	DNA-3-methyladenine glycosylase I (AHRD V1 ***- B6U9I4_MAIZE)%3B contains Interpro domain(s) IPR005019 Methyladenine glycosylase
Solyc08g005560.2	-1.52864	0.00255				35.2	not assigned.unknown	Binding protein (AHRD V1 ***- D7MGU4_ARALY)
Solyc11g068720.1	-1.52857	0.00025				31.4	cell.vesicle transport	Os04g0625000 protein (Fragment) (AHRD V1 *-*- Q0J9Y7_ORYSJ)
Solyc09g064170.1	-1.52763	0.0012				35.2	not assigned.unknown	Unknown Protein (AHRD V1)
Solyc04g074750.2	-1.52728	5e-05			GO:0003676	27.4	RNA.RNA binding	Polyadenylate-binding protein 1-A (AHRD V1 **-* PAP1A_DICDI)%3B contains Interpro domain(s) IPR000504 RNA recognition motif%2C RNP-1
Solyc05g005560.2	-1.527	5e-05				10.6.3	cell wall.degradation.pectate lyases and polygalacturonases	BURP domain-containing protein (Fragment) (AHRD V1 *--- C1PI44_ARATH)%3B contains Interpro domain(s) IPR004873 BURP
Solyc06g066170.2	-1.52602	0.0076			GO:0003854 GO:0050662 GO:0055114 GO:0006694 GO:0044237	16.8.5.1	secondary metabolism.flavonoids.isoflavones.isoflavone reductase	Pinoresinol-lariciresinol reductase (AHRD V1 **** A3R052_LINPE)%3B contains Interpro domain(s) IPR008030 NmrA-like
Solyc07g008030.1	-1.52484	0.0003			GO:0016020 GO:0003830 GO:0006487	26.8	misc.nitrilases, *nitrile lyases, berberine bridge enzymes, reticuline oxidases, troponine reductases	Glycosyl transferase family 17 protein (AHRD V1 ***- D7L020_ARALY)%3B contains Interpro domain(s) IPR006813 Glycosyl transferase%2C family 17
Solyc06g082760.2	-1.52476	5e-05			GO:0003735 GO:0006412 GO:0005840	29.2.1.1.1.2.17	protein.synthesis.ribosomal protein.prokaryotic.chloroplast.50S subunit.L17	50S ribosomal protein L17 (AHRD V1 ***- B4FZB4_MAIZE)%3B contains Interpro domain(s) IPR000456 Ribosomal protein L17
Solyc08g082790.2	-1.52461	0.00035				35.2	not assigned.unknown	Unknown Protein (AHRD V1)
Solyc12g042580.1	-1.52411	0.005			GO:0005507 GO:0009055	26.19	misc.plastocyanin-like	Blue copper-like protein (AHRD V1 *-*- B8Y8A0_GOSHI)%3B contains Interpro domain(s) IPR003245 Plastocyanin-like
Solyc03g118410.2	-1.52366	0.0003			GO:0048037	11.1.12	lipid metabolism.FA synthesis and FA elongation.ACP protein	Acyl carrier protein (AHRD V1 ***- Q672Q9_SOLLC)%3B contains Interpro domain(s) IPR003231 Acyl carrier protein (ACP)
Solyc06g007680.1	-1.52342	0.0008			GO:0005515	29.5.11.4.3.2	protein.degradation.ubiquitin.E3.SCF.FBOX	F-box/LRR-repeat protein 14 (AHRD V1 ***- B5X325_SALSA)%3B contains Interpro domain(s) IPR006553 Leucine-rich repeat%2C cysteine-containing subtype
Solyc06g060880.2	-1.52336	0.0001	-1.1709	0.00105	GO:0004506 GO:0050660 GO:0016021 GO:0016117 GO:0055114 GO:0009055	26.7	misc.oxidases - copper, flavone etc.	Monooxygenase FAD-binding protein (AHRD V1 **-- Q1B616_MYCSS)%3B contains Interpro domain(s) IPR003042 Aromatic-ring hydroxylase-like
Solyc12g095850.1	-1.52336	0.00015			GO:0005737 GO:0004830 GO:0006436 GO:0005524	29.1	protein.aa activation	Tryptophanyl-tRNA synthetase (AHRD V1 ***- B4AZK3_9CHRO)%3B contains Interpro domain(s) IPR002306 Tryptophanyl-tRNA synthetase%2C class Ib
Solyc03g114340.2	-1.52317	5e-05			GO:0030604 GO:0008299 GO:0005515 GO:0070402 GO:0046872 GO:0055114	16.1.1.2	secondary metabolism.isoprenoids.non-mevalonate pathway.DXR	1-deoxy-D-xylulose-5-phosphate reductoisomerase (AHRD V1 **** Q947C3_SOLLC)%3B contains Interpro domain(s) IPR003821 1-deoxy-D-xylulose 5-phosphate reductoisomerase
Solyc09g064820.1	-1.52274	0.0002				35.2	not assigned.unknown	Circadian clock coupling factor ZGT (AHRD V1 ***- Q94FM9_TOBAC)
Solyc10g009320.2	-1.52269	0.0001				35.2	not assigned.unknown	Unknown Protein (AHRD V1)
Solyc09g018890.2	-1.52224	5e-05				35.2	not assigned.unknown	Genome sequencing data contig C320 (AHRD V1 ***- A8YJ83_MICAE)
Solyc01g080410.2	-1.52203	0.00045			GO:0008113 GO:0055114	27.3.67	RNA.regulation of transcription.putative transcription regulator	Peptide methionine sulfoxide reductase msrB (AHRD V1 ***- B6T2C6_MAIZE)%3B contains Interpro domain(s) IPR002579 Methionine sulphoxide reductase B
Solyc01g094290.2	-1.52192	5e-05	-1.32137	0.0001	GO:0006813 GO:0016021 GO:0015299 GO:0055085	34.15	transport.potassium	Glutathione-regulated potassium-efflux system protein (AHRD V1 *-*- B3CM92_WOLPP)%3B contains Interpro domain(s) IPR004771 K+/H+ exchanger
Solyc05g014310.2	-1.52155	5e-05				29.5	protein.degradation	Metalloendopeptidase family-saccharolysin %26amp thimet oligopeptidase (ISS) (AHRD V1 *-*- Q01G48_OSTTA)
Solyc08g081690.2	-1.52074	0.00025			GO:0050660 GO:0050664 GO:0016021 GO:0005506 GO:0004601 GO:0055114 GO:0009055	20.1.1	stress.biotic.respiratory burst	Respiratory burst oxidase (AHRD V1 **** D7KSW1_ARALY)%3B contains Interpro domain(s) IPR013121 Ferric reductase%2C NAD binding
Solyc03g083130.1	-1.52064	0.0033				35.2	not assigned.unknown	At5g24280-like protein (Fragment) (AHRD V1 *-*- Q3YI82_ARALY)
Solyc01g007330.2	-1.52026	0.0001	-1.05879	0.00285	GO:0015977 GO:0000287 GO:0016984 GO:0009536	1.3.1	PS.calvin cycle.rubisco large subunit	Ribulose bisphosphate carboxylase large chain (AHRD V1 ***- RBL_SOLLC)%3B contains Interpro domain(s) IPR000685 Ribulose bisphosphate carboxylase%2C large subunit%2C C-terminal
Solyc01g098580.2	-1.5201	5e-05				4.1.12	glycolysis.cytosolic branch.phosphoglycerate mutase	Phosphoglycerate mutase family protein (AHRD V1 ***- C1DZH2_9CHLO)%3B contains Interpro domain(s) IPR013078 Phosphoglycerate mutase
Solyc07g054490.2	-1.51965	5e-05			GO:0015031 GO:0016021	34.99	transport.misc	Secretory carrier membrane protein (AHRD V1 ***- B3TLU6_ELAGV)%3B contains Interpro domain(s) IPR007273 SCAMP
Solyc09g010430.1	-1.51959	0.0005				35.2	not assigned.unknown	Unknown Protein (AHRD V1)
Solyc03g083010.2	-1.51955	5e-05				35.2	not assigned.unknown	Hydrolase alpha/beta fold family protein (AHRD V1 ***- D7MSC9_ARALY)%3B contains Interpro domain(s) IPR000073 Alpha/beta hydrolase fold-1
Solyc04g049390.2	-1.5192	5e-05				35.2	not assigned.unknown	Possible protein kinase ABC1 family (AHRD V1 *--- A2BTU5_PROMS)
Solyc05g012510.2	-1.51908	0.0001			GO:0005975 GO:0004645	2.2.2.2	major CHO metabolism.degradation.starch.starch phosphorylase	Phosphorylase (AHRD V1 **** B9HXL0_POPTR)%3B contains Interpro domain(s) IPR011833 Glycogen/starch/alpha-glucan phosphorylase
Solyc08g081940.2	-1.51834	0.0001			GO:0006468 GO:0005524 GO:0005515 GO:0004672	30.2.3	signalling.receptor kinases.leucine rich repeat III	Receptor like kinase%2C RLK
Solyc11g022460.1	-1.51796	0.0004	-1.32494	0.0011	GO:0005515	13.1.6.5	amino acid metabolism.synthesis.aromatic aa.tryptophan	Phosphoribosylanthranilate transferase like protein (AHRD V1 **-- Q84TJ7_ARATH)%3B contains Interpro domain(s) IPR018029 C2 membrane targeting protein
Solyc01g104910.2	-1.51743	5e-05				20.1	stress.biotic	Os11g0223400 protein (Fragment) (AHRD V1 *--- Q0ITS2_ORYSJ)
Solyc02g094640.2	-1.51731	5e-05			GO:0003824 GO:0008152	11.1.8	lipid metabolism.FA synthesis and FA elongation.acyl coa ligase	Acetyl-coenzyme A synthetase (AHRD V1 ***- Q2RNC6_RHORT)%3B contains Interpro domain(s) IPR011904 Acetate--CoA ligase
Solyc06g068910.2	-1.5168	0.01			GO:0006468 GO:0005524 GO:0005515 GO:0004672	30.2.3	signalling.receptor kinases.leucine rich repeat III	Receptor like kinase%2C RLK
Solyc02g077590.1	-1.5167	0.00075			GO:0003700 GO:0006355 GO:0043565	27.3.22	RNA.regulation of transcription.HB,Homeobox transcription factor family	Homeobox-leucine zipper-like protein (AHRD V1 *-*- Q3HRT1_PICGL)%3B contains Interpro domain(s) IPR001356 Homeobox
Solyc05g055850.2	-1.5166	5e-05				35.2	not assigned.unknown	Homology to unknown gene (Fragment) (AHRD V1 *-*- Q011I1_OSTTA)
Solyc04g010060.2	-1.51604	0.0016				35.2	not assigned.unknown	Pentatricopeptide repeat-containing protein (AHRD V1 *-*- D7L2Y3_ARALY)%3B contains Interpro domain(s) IPR002885 Pentatricopeptide repeat
Solyc02g085220.2	-1.51593	0.00035			GO:0006886 GO:0005083 GO:0016192	35.2	not assigned.unknown	Transforming growth factor-beta receptor-associated protein 1 (AHRD V1 *--* TGFA1_MOUSE)%3B contains Interpro domain(s) IPR019453 Vacuolar sorting protein 39/Transforming growth factor beta receptor-associated domain 2
Solyc03g063040.2	-1.51592	0.0031				34.3	transport.amino acids	Amino acid transporter (AHRD V1 ***- B9HLH9_POPTR)%3B contains Interpro domain(s) IPR013057 Amino acid transporter%2C transmembrane
Solyc02g090260.1	-1.51552	0.00095	-1.98726	5e-05		35.2	not assigned.unknown	cDNA clone J20 full insert sequence (AHRD V1 ***- B7ESH6_ORYSJ)
Solyc11g042940.1	-1.51537	5e-05			GO:0016773 GO:0005975	3.7	minor CHO metabolism.sugar kinases	Carbohydrate kinase FGGY (AHRD V1 ***- B7KH14_CYAP7)%3B contains Interpro domain(s) IPR000577 Carbohydrate kinase%2C FGGY
Solyc07g055320.2	-1.51511	0.00015			GO:0006508 GO:0004222 GO:0016887 GO:0005524	29.5.7	protein.degradation.metalloprotease	ATP-dependent Zn protease cell division protein FtsH homolog (AHRD V1 **** B2XTF7_HETA2)%3B contains Interpro domain(s) IPR005936 Peptidase M41%2C FtsH
Solyc06g068460.2	-1.51503	0.00065			GO:0003700 GO:0006355 GO:0043565	27.3.32	RNA.regulation of transcription.WRKY domain transcription factor family	WRKY transcription factor 1 (AHRD V1 **** C0L2S0_SOLLC)%3B contains Interpro domain(s) IPR003657 DNA-binding WRKY
Solyc06g081980.1	-1.51467	0.00055			GO:0042823 GO:0009228	18	Co-factor and vitamine metabolism	Pyridoxal biosynthesis lyase pdxS (AHRD V1 ***- D0MQW5_PHYIN)%3B contains Interpro domain(s) IPR001852 Vitamin B6 biosynthesis protein
Solyc09g009040.2	-1.51466	5e-05			GO:0016020	17.3.1.2.4	hormone metabolism.brassinosteroid.synthesis-degradation.sterols.FACKEL	Delta14-sterol reductase (AHRD V1 **** E1AQY4_SOLLC)%3B contains Interpro domain(s) IPR001171 Ergosterol biosynthesis ERG4/ERG24
Solyc06g073320.2	-1.51417	0.00105				21.2.1.2	redox.ascorbate and glutathione.ascorbate.GDP-L-galactose-hexose-1-phosphate guanyltransferase	GDP-L-galactose phosphorylase 1
Solyc10g008980.2	-1.51412	0.0002			GO:0016020	34.8	transport.metabolite transporters at the envelope membrane	Triose phosphate/phosphate translocator (AHRD V1 **** Q9MSB6_MESCR)%3B contains Interpro domain(s) IPR004696 Tpt phosphate/phosphoenolpyruvate translocator
Solyc10g009240.2	-1.51391	5e-05			GO:0006633 GO:0016020 GO:0016747	11.1.10	lipid metabolism.FA synthesis and FA elongation.beta ketoacyl CoA synthase	Fatty acid elongase 3-ketoacyl-CoA synthase (AHRD V1 **** Q6DUV6_BRANA)%3B contains Interpro domain(s) IPR012392 Very-long-chain 3-ketoacyl-CoA synthase
Solyc08g082170.2	-1.51369	5e-05			GO:0005975 GO:0004650	10.6.3	cell wall.degradation.pectate lyases and polygalacturonases	Glycoside hydrolase family 28 protein/polygalacturonase family protein (AHRD V1 **-- Q1PF10_ARATH)%3B contains Interpro domain(s) IPR012334 Pectin lyase fold
Solyc01g102840.2	-1.51211	0.0009			GO:0005515 GO:0045087 GO:0006915 GO:0005622 GO:0004888 GO:0031224 GO:0043531 GO:0005524 GO:0007165	20.1.7	stress.biotic.PR-proteins	Tir-nbs%2C resistance protein fragment
Solyc01g006450.2	-1.51152	5e-05	-1.03045	0.00325		11.1.6	lipid metabolism.FA synthesis and FA elongation.enoyl ACP reductase	Enoyl reductase (AHRD V1 ***- P93062_BRANA)%3B contains Interpro domain(s) IPR014358 Enoyl-[acyl-carrier-protein] reductase (NADH)
Solyc03g098200.2	-1.51148	0.0099			GO:0003700 GO:0006355 GO:0043565	27.3.22	RNA.regulation of transcription.HB,Homeobox transcription factor family	Homeobox-leucine zipper protein PROTODERMAL FACTOR 2 (AHRD V1 **** PDF2_ARATH)%3B contains Interpro domain(s) IPR002913 Lipid-binding START
Solyc01g007020.2	-1.51101	0.00055			GO:0016567 GO:0004842 GO:0000151	27.3.64	RNA.regulation of transcription.PHOR1	U-box domain-containing protein (AHRD V1 ***- D7LU64_ARALY)%3B contains Interpro domain(s) IPR003613 U box domain
Solyc10g006440.2	-1.51071	0.0022			GO:0032313 GO:0005097 GO:0005622	30.5	signalling.G-proteins	TBC1 domain family member 17 (AHRD V1 *--- Q0V9K4_XENTR)%3B contains Interpro domain(s) IPR000195 RabGAP/TBC
Solyc06g061200.1	-1.51027	0.00105				35.2	not assigned.unknown	Glycine-rich protein TomR2 (AHRD V1 *-*- Q7XJI7_SOLLC)
Solyc12g100160.1	-1.50965	0.00015			GO:0003735 GO:0019843 GO:0006412 GO:0005840	29.2.1.1.1.2.6	protein.synthesis.ribosomal protein.prokaryotic.chloroplast.50S subunit.L6	50S ribosomal protein L6 (AHRD V1 ***- B6SL57_MAIZE)%3B contains Interpro domain(s) IPR019906 Ribosomal protein L6%2C subgroup
Solyc09g010870.2	-1.50961	5e-05			GO:0004540 GO:0003723	27.1.19	RNA.processing.ribonucleases	Exoribonuclease R/ribonuclease II (AHRD V1 **-* A5GLA4_SYNPW)%3B contains Interpro domain(s) IPR001900 Ribonuclease II and R
Solyc11g008630.1	-1.50805	5e-05			GO:0016747	16.2	secondary metabolism.phenylpropanoids	Hydroxycinnamoyl CoA shikimate/quinate hydroxycinnamoyltransferase-like protein (Fragment) (AHRD V1 **-- B9GF60_POPTR)%3B contains Interpro domain(s) IPR003480 Transferase
Solyc02g078230.1	-1.50798	5e-05			GO:0003843 GO:0006075 GO:0000148	3.6	minor CHO metabolism.callose	Glucan synthase like 1 (AHRD V1 ***- D8R536_SELML)%3B contains Interpro domain(s) IPR003440 Glycosyl transferase%2C family 48
Solyc05g005020.2	-1.50767	5e-05			GO:0016310 GO:0016301 GO:0005524	2.2.2.3	major CHO metabolism.degradation.starch.glucan water dikinase	R1 protein alpha-glucan water dikinase (AHRD V1 **** A8I6T5_CHLRE)%3B contains Interpro domain(s) IPR002192 Pyruvate phosphate dikinase%2C PEP/pyruvate-binding
Solyc10g044510.1	-1.50726	0.0029			GO:0008219 GO:0016021	20.1.3.1	stress.biotic.signalling.MLO-like	MLO-like protein 4 (AHRD V1 ***- B6TXU3_MAIZE)%3B contains Interpro domain(s) IPR004326 Mlo-related protein
Solyc01g079090.2	-1.50717	5e-05	-1.04848	0.00425	GO:0055114 GO:0016491	19.9	tetrapyrrole synthesis.protoporphyrin IX oxidase	Protoporphyrinogen oxidase (AHRD V1 ***- O64384_SOLTU)%3B contains Interpro domain(s) IPR004572 Protoporphyrinogen oxidase
Solyc10g008160.2	-1.50711	0.0018				27.3.20	RNA.regulation of transcription.G2-like transcription factor family, GARP	Transcription factor (Fragment) (AHRD V1 *--- D6MK15_9ASPA)
Solyc03g096460.2	-1.50638	5e-05	1.0605	0.0022	GO:0005515	35.2	not assigned.unknown	Lipoxygenase homology domain-containing protein 1 (AHRD V1 **-- LOXH1_MOUSE)%3B contains Interpro domain(s) IPR001024 Lipoxygenase%2C LH2
Solyc05g055200.2	-1.50602	0.0085			GO:0019538	20.2.1	stress.abiotic.heat	Heat shock-like protein (AHRD V1 **-- B5A254_ARATH)%3B contains Interpro domain(s) IPR004176 Clp%2C N-terminal
Solyc06g053830.2	-1.50521	5e-05			GO:0006355 GO:0005634	27.3.40	RNA.regulation of transcription.Aux/IAA family	Auxin responsive protein (AHRD V1 ***- D9IQE6_CATRO)%3B contains Interpro domain(s) IPR003311 AUX/IAA protein
Solyc03g115500.2	-1.5029	0.0002			GO:0016020 GO:0016798	35.2	not assigned.unknown	Heparanase (AHRD V1 **** C9E7B7_ORYSI)%3B contains Interpro domain(s) IPR005199 Glycoside hydrolase family 79%2C N-terminal
Solyc01g090440.2	-1.50272	0.00405				35.2	not assigned.unknown	Unknown Protein (AHRD V1)
Solyc09g065590.2	-1.50151	0.0012				35.2	not assigned.unknown	Os12g0604200 protein (Fragment) (AHRD V1 *-*- Q0IM29_ORYSJ)%3B contains Interpro domain(s) IPR008546 Protein of unknown function DUF828%2C plant
Solyc02g084720.2	-1.5015	5e-05			GO:0004565 GO:0009341 GO:0005975 GO:0005529	26.3.2	misc.gluco-, galacto- and mannosidases.beta-galactosidase	Beta-galactosidase (AHRD V1 ***- Q9LLS9_SOLLC)%3B contains Interpro domain(s) IPR019801 Glycoside hydrolase%2C family 35%2C conserved site IPR001944 Glycoside hydrolase%2C family 35 IPR000922 D-galactoside/L-rhamnose binding SUEL lectin
Solyc01g068270.2	-1.50129	5e-05	-1.03481	0.0022	GO:0006950 GO:0006468 GO:0005524 GO:0004672	29.4.1.57	protein.postranslational modification.kinase.receptor like cytoplasmatic kinase VII	Receptor-like kinase (AHRD V1 *-*- A7VM42_MARPO)%3B contains Interpro domain(s) IPR002290 Serine/threonine protein kinase
Solyc03g083050.2	-1.50125	0.0034	1.63532	0.00025		35.2	not assigned.unknown	Unknown Protein (AHRD V1)
Solyc06g082300.2	-1.50108	5e-05			GO:0016758 GO:0008152	26.2	misc.UDP glucosyl and glucoronyl transferases	UDP-glucosyltransferase (AHRD V1 **** A9X3L6_9ASTR)%3B contains Interpro domain(s) IPR002213 UDP-glucuronosyl/UDP-glucosyltransferase
Solyc02g087860.2	-1.50093	0.0002			GO:0006355 GO:0030528	35.2	not assigned.unknown	Transcription factor style2.1 (AHRD V1 **-* B6CG45_SOLPN)%3B contains Interpro domain(s) IPR011598 Helix-loop-helix DNA-binding
Solyc04g008600.2	-1.50042	0.0023			GO:0005634 GO:0006974 GO:0048478 GO:0008270 GO:0003676 GO:0007049	27.3.73	RNA.regulation of transcription.Zn-finger(CCHC)	Chromosome segregation in meiosis protein 3 (AHRD V1 *--- C0NYU8_AJECG)%3B contains Interpro domain(s) IPR012923 Replication fork protection component Swi3
Solyc03g096850.2	-1.49978	0.0002				29.8	protein.assembly and cofactor ligation	Genomic DNA chromosome 5 P1 clone MKP11 (AHRD V1 **-- Q9FFJ2_ARATH)%3B contains Interpro domain(s) IPR001478 PDZ/DHR/GLGF
Solyc02g062560.2	-1.49939	0.00015				35.2	not assigned.unknown	TIM-barrel enzyme family protein (AHRD V1 *--- C5JTT1_AJEDS)%3B contains Interpro domain(s) IPR008322 Uncharacterised conserved protein UCP033271 IPR009215 TIM-barrel signal transduction protein%2C predicted IPR018087 Glycoside hydrolase%2C family 5%2C conserved site
Solyc03g007860.1	-1.49935	5e-05				35.2	not assigned.unknown	ABC-type Co2+ transport system permease component (AHRD V1 *--- B6U434_MAIZE)
Solyc01g067750.2	-1.49887	5e-05			GO:0005737 GO:0003855 GO:0055114 GO:0004764	13.1.6.1.10	amino acid metabolism.synthesis.aromatic aa.chorismate.dehydroquinate/shikimate dehydrogenase	Shikimate dehydrogenase (AHRD V1 ***- B6TSW1_MAIZE)%3B contains Interpro domain(s) IPR001381 Dehydroquinase class I
Solyc03g031800.2	-1.49764	0.0004			GO:0005618 GO:0048046 GO:0016762 GO:0006073 GO:0004553	10.7	cell wall.modification	Xyloglucan endotransglucosylase/hydrolase 1 (AHRD V1 **** C0IRG0_9ERIC)%3B contains Interpro domain(s) IPR016455 Xyloglucan endotransglucosylase/hydrolase
Solyc07g052240.2	-1.49747	0.0085			GO:0005507 GO:0055114 GO:0016491	26.7	misc.oxidases - copper, flavone etc.	Laccase-22 (AHRD V1 **-- LAC22_ORYSJ)%3B contains Interpro domain(s) IPR001117 Multicopper oxidase%2C type 1
Solyc05g009500.2	-1.49741	5e-05			GO:0006857 GO:0005215 GO:0016021 GO:0055085	34.13	transport.peptides and oligopeptides	Peptide transporter (AHRD V1 **-* A6YJX4_9MAGN)%3B contains Interpro domain(s) IPR000109 TGF-beta receptor%2C type I/II extracellular region
Solyc10g076710.1	-1.49738	5e-05			GO:0004435 GO:0006629 GO:0005515 GO:0007165	30.4.4	signalling.phosphinositides.phosphoinositide phospholipase C	1-phosphatidylinositol-4 5-bisphosphate phosphodiesterase (AHRD V1 ***- O49902_NICRU)%3B contains Interpro domain(s) IPR001711 Phospholipase C%2C phosphatidylinositol-specific%2C Y domain IPR018029 C2 membrane targeting protein IPR000909 Phospholipase C%2C phosphatidylinositol-specific %2C X region
Solyc11g066660.1	-1.49724	5e-05			GO:0046873 GO:0016020 GO:0030001 GO:0055085	34.14	transport.unspecified cations	Magnesium transporter MRS2-1 (AHRD V1 ***- MRS21_ARATH)%3B contains Interpro domain(s) IPR002523 Mg2+ transporter protein%2C CorA-like
Solyc11g040040.1	-1.4971	0.0005			GO:0009416 GO:0004871	30.11	signalling.light	Phototropic-responsive NPH3 family protein (AHRD V1 **-- D7LA45_ARALY)%3B contains Interpro domain(s) IPR004249 NPH3
Solyc01g087190.2	-1.49703	5e-05				35.2	not assigned.unknown	Chaperonin-like protein (AHRD V1 *-*- Q2LJI6_9NOSO)%3B contains Interpro domain(s) IPR003435 Chaperonin-like RbcX
Solyc04g081260.2	-1.49578	5e-05				31.1	cell.organisation	Filament-like plant protein (Fragment) (AHRD V1 *-*- FPP_SOLLC)%3B contains Interpro domain(s) IPR008587 Protein of unknown function DUF869%2C plant
Solyc03g093360.2	-1.49524	0.00085			GO:0005515	35.2	not assigned.unknown	Wound/stress protein (AHRD V1 **-- Q672Q3_SOLLC)%3B contains Interpro domain(s) IPR001024 Lipoxygenase%2C LH2
Solyc03g098440.2	-1.49491	5e-05				1.1.5.2	PS.lightreaction.other electron carrier (ox/red).ferredoxin	Small glutamine-rich tetratricopeptide repeat-containing protein A (AHRD V1 *--- C1BM93_OSMMO)%3B contains Interpro domain(s) IPR011990 Tetratricopeptide-like helical
Solyc08g059760.2	-1.4949	5e-05			GO:0020037 GO:0006979 GO:0055114 GO:0004601	21.2.1	redox.ascorbate and glutathione.ascorbate	Peroxidase 40 (AHRD V1 **** PER40_ARATH)%3B contains Interpro domain(s) IPR002207 Plant ascorbate peroxidase
Solyc09g072610.2	-1.49482	0.00685			GO:0050660 GO:0016614 GO:0055114	35.2	not assigned.unknown	Glucose-methanol-choline oxidoreductase (AHRD V1 ***- D6TF66_9CHLR)%3B contains Interpro domain(s) IPR012400 Long-chain fatty alcohol dehydrogenase
Solyc08g065970.2	-1.4943	5e-05			GO:0003700 GO:0006355 GO:0006352 GO:0016987	27.2	RNA.transcription	RNA polymerase sigma-70 factor (AHRD V1 **** D7LJA3_ARALY)%3B contains Interpro domain(s) IPR013325 RNA polymerase sigma factor%2C region 2
Solyc12g019410.1	-1.49407	0.0026			GO:0006468 GO:0005524 GO:0005515 GO:0004672	29.4	protein.postranslational modification	Kinase family protein (AHRD V1 ***- D7KBF8_ARALY)%3B contains Interpro domain(s) IPR016253 Integrin-linked protein kinase
Solyc06g035720.2	-1.49342	0.0003			GO:0051087 GO:0006915	20.2	stress.abiotic	BCL-2 binding anthanogene-1 (AHRD V1 **** B4FV61_MAIZE)%3B contains Interpro domain(s) IPR003103 Apoptosis regulator Bcl-2 protein%2C BAG
Solyc08g078490.2	-1.4934	0.0036			GO:0016742 GO:0008864 GO:0006189	1.2	PS.photorespiration	Formyltetrahydrofolate deformylase (AHRD V1 ***- B9GYC5_POPTR)%3B contains Interpro domain(s) IPR002376 Formyl transferase%2C N-terminal
Solyc03g005730.2	-1.4932	5e-05	-1.46047	0.0001	GO:0008152	8.1.3	TCA / org. transformation.TCA.aconitase	3-isopropylmalate dehydratase large subunit 2 (AHRD V1 ***- B6U6T6_MAIZE)%3B contains Interpro domain(s) IPR011826 Homoaconitase/3-isopropylmalate dehydratase%2C large subunit%2C prokaryotic
Solyc01g005000.2	-1.49302	0.0001			GO:0006536 GO:0030170 GO:0004351	13.1.1.1.1	amino acid metabolism.synthesis.central amino acid metabolism.GABA.Glutamate decarboxylase	Glutamate decarboxylase (AHRD V1 ***- Q1I1D8_CITSI)%3B contains Interpro domain(s) IPR010107 Glutamate decarboxylase
Solyc02g083890.2	-1.49239	0.0026				35.2	not assigned.unknown	Unknown Protein (AHRD V1)
Solyc01g106330.2	-1.49158	0.002			GO:0016884	26.8	misc.nitrilases, *nitrile lyases, berberine bridge enzymes, reticuline oxidases, troponine reductases	Glutamyl-tRNA(Gln) amidotransferase subunit A (AHRD V1 ***- Q5L059_GEOKA)%3B contains Interpro domain(s) IPR000120 Amidase signature enzyme
Solyc11g018800.1	-1.49108	0.00325			GO:0020037 GO:0006979 GO:0055114 GO:0004601	26.12	misc.peroxidases	Peroxidase 2 (AHRD V1 ***- Q9SSZ8_SCUBA)%3B contains Interpro domain(s) IPR002016 Haem peroxidase%2C plant/fungal/bacterial
Solyc02g089540.2	-1.49064	0.00025	-1.2598	0.0042	GO:0008270 GO:0005515 GO:0005622	33.99	development.unspecified	Tomato CONSTANS-like 1
Solyc01g087690.1	-1.49057	5e-05			GO:0003700 GO:0006355 GO:0006352 GO:0016987	27.2	RNA.transcription	RNA polymerase sigma factor (AHRD V1 ***- Q59965_SYNP2)%3B contains Interpro domain(s) IPR013325 RNA polymerase sigma factor%2C region 2
Solyc01g068460.2	-1.4903	5e-05			GO:0005516	30.3	signalling.calcium	Pathogen-induced calmodulin-binding protein (Fragment) (AHRD V1 *-*- Q8H6W8_PHAVU)%3B contains Interpro domain(s) IPR012417 Calmodulin-binding%2C plant
Solyc08g075870.2	-1.49023	0.002	-1.11175	0.0092	GO:0008168 GO:0008152	20.2.3	stress.abiotic.drought/salt	Dehydration-responsive family protein-like (AHRD V1 **-- Q6EP94_ORYSJ)%3B contains Interpro domain(s) IPR004159 Protein of unknown function DUF248%2C methyltransferase putative
Solyc03g119540.2	-1.4894	5e-05			GO:0008270 GO:0005515 GO:0005622	27.3.7	RNA.regulation of transcription.C2C2(Zn) CO-like, Constans-like zinc finger family	CONSTANS-like zinc finger protein (AHRD V1 **-- D0EP06_SOYBN)%3B contains Interpro domain(s) IPR010402 CCT domain
Solyc04g045600.2	-1.48939	5e-05			GO:0006468 GO:0005524 GO:0004672	29.4.1.57	protein.postranslational modification.kinase.receptor like cytoplasmatic kinase VII	Serine/threonine kinase (AHRD V1 **** Q32SF8_HORVD)%3B contains Interpro domain(s) IPR002290 Serine/threonine protein kinase
Solyc08g079550.1	-1.48906	0.0003	-1.10908	0.00425		35.2	not assigned.unknown	HAT family dimerisation domain containing protein (AHRD V1 *-*- Q2QMZ1_ORYSJ)
Solyc03g113090.2	-1.48898	0.0006				35.2	not assigned.unknown	Genomic DNA chromosome 5 TAC clone K19B1 (AHRD V1 ***- Q9FJJ1_ARATH)
Solyc02g090930.2	-1.48823	0.0023			GO:0004806 GO:0006629	11.9.2.1	lipid metabolism.lipid degradation.lipases.triacylglycerol lipase	Lipase (AHRD V1 ***- Q5S8F1_RICCO)%3B contains Interpro domain(s) IPR002921 Lipase%2C class 3
Solyc04g082660.2	-1.48784	5e-05			GO:0006457	29.6	protein.folding	Peptidyl-prolyl cis-trans isomerase (AHRD V1 *-*- A8YBJ2_MICAE)%3B contains Interpro domain(s) IPR001179 Peptidyl-prolyl cis-trans isomerase%2C FKBP-type
Solyc01g010000.2	-1.48751	5e-05			GO:0016597 GO:0008152	13.99	amino acid metabolism.misc	ACT domain-containing protein (AHRD V1 **-- D7M3X3_ARALY)%3B contains Interpro domain(s) IPR002912 Amino acid-binding ACT
Solyc04g082920.2	-1.48728	5e-05			GO:0016020 GO:0009765	1.1.1.1	PS.lightreaction.photosystem II.LHC-II	Chlorophyll a-b binding protein%2C chloroplastic (AHRD V1 **** CB2_PHYPA)%3B contains Interpro domain(s) IPR001344 Chlorophyll A-B binding protein
Solyc01g098120.2	-1.48706	0.0003	-1.97374	5e-05		35.2	not assigned.unknown	Unknown Protein (AHRD V1)
Solyc05g041530.2	-1.48652	5e-05			GO:0006508 GO:0008236	35.2	not assigned.unknown	Dienelactone hydrolase domain protein (AHRD V1 *--- C3HWX7_BACTU)
Solyc09g074610.2	-1.48624	0.0018			GO:0031072	20.2.1	stress.abiotic.heat	Chaperone protein dnaJ (AHRD V1 *-*- B7GKC9_ANOFW)%3B contains Interpro domain(s) IPR015609 Molecular chaperone%2C heat shock protein%2C Hsp40%2C DnaJ
Solyc05g005160.2	-1.48558	5e-05				8.2.11	TCA / org. transformation.other organic acid transformaitons.atp-citrate lyase	ATP-citrate lyase A-2 (AHRD V1 **** D7KWP3_ARALY)%3B contains Interpro domain(s) IPR016102 Succinyl-CoA synthetase-like
Solyc07g020790.2	-1.48548	5e-05			GO:0022857 GO:0016021 GO:0055085	34.2	transport.sugars	D-xylose-proton symporter (D-xylose transporter) (AHRD V1 **** B5CJI7_SALET)%3B contains Interpro domain(s) IPR003663 Sugar/inositol transporter
Solyc12g056620.1	-1.48497	5e-05				1.1.2.1	PS.lightreaction.photosystem I.LHC-I	One-helix protein (AHRD V1 **-- A9Z0U6_IPONI)
Solyc06g084480.2	-1.48493	5e-05	-1.06496	0.00075	GO:0006508 GO:0004252	29.5.5	protein.degradation.serine protease	Serine protease (AHRD V1 **** D8UJN6_VOLCA)%3B contains Interpro domain(s) IPR015724 Serine endopeptidase DegP2
Solyc11g069380.1	-1.48413	0.0001			GO:0046429 GO:0016114 GO:0055114	16.1.1.6	secondary metabolism.isoprenoids.non-mevalonate pathway.HDS	4-hydroxy-3-methylbut-2-en-1-yl diphosphate synthase (AHRD V1 ***- A9ZN14_HEVBR)%3B contains Interpro domain(s) IPR017178 4-hydroxy-3-methylbut-2-en-1-yl diphosphate synthase%2C atypical
Solyc04g078740.2	-1.48404	5e-05			GO:0006508 GO:0043086 GO:0042802 GO:0004252	29.5.1	protein.degradation.subtilases	Subtilisin-like protease (AHRD V1 **-- Q38708_ALNGL)%3B contains Interpro domain(s) IPR015500 Peptidase S8%2C subtilisin-related
Solyc11g005190.1	-1.48337	5e-05			GO:0005515	30.11	signalling.light	WD-40 repeat protein (AHRD V1 **-- B7K999_CYAP7)%3B contains Interpro domain(s) IPR017986 WD40 repeat%2C region
Solyc05g054230.2	-1.48324	5e-05			GO:0016787	23.3.3	nucleotide metabolism.salvage.NUDIX hydrolases	Nudix hydrolase 2 (AHRD V1 **-- B6U183_MAIZE)%3B contains Interpro domain(s) IPR000086 NUDIX hydrolase domain
Solyc12g011140.1	-1.48306	0.0016			GO:0006508 GO:0043086 GO:0042802 GO:0004252	29.5.1	protein.degradation.subtilases	Subtilisin-like protease (AHRD V1 ***- Q6WNU4_SOYBN)%3B contains Interpro domain(s) IPR015500 Peptidase S8%2C subtilisin-related
Solyc04g079680.2	-1.48279	5e-05			GO:0016705 GO:0020037 GO:0055114 GO:0009055	26.10	misc.cytochrome P450	Cytochrome P450
Solyc05g014510.2	-1.48258	5e-05			GO:0005515	31.1	cell.organisation	Ankyrin repeat domain-containing protein 44 (AHRD V1 *--- A8N4H2_COPC7)%3B contains Interpro domain(s) IPR002110 Ankyrin
Solyc11g010300.1	-1.48191	0.00015	-1.43623	0.0002	GO:0003935 GO:0008686 GO:0009231	18.3.1	Co-factor and vitamine metabolism.riboflavin.GTP cyclohydrolase II	3 4-dihydroxy-2-butanone 4-phosphate synthase (AHRD V1 ***- D1VQB4_9ACTO)%3B contains Interpro domain(s) IPR000422 DHBP synthase RibB
Solyc08g081220.1	-1.48154	5e-05			GO:0016705 GO:0020037 GO:0055114 GO:0009055	26.10	misc.cytochrome P450	Cytochrome P450
Solyc10g008520.2	-1.48151	5e-05				17.2.3	hormone metabolism.auxin.induced-regulated-responsive-activated	Auxin-responsive GH3-like (AHRD V1 ***- Q0GUM1_ARATH)%3B contains Interpro domain(s) IPR004993 GH3 auxin-responsive promoter
Solyc03g096900.2	-1.48143	5e-05			GO:0015969 GO:0046872 GO:0008081	35.2	not assigned.unknown	GTP pyrophosphokinase (AHRD V1 *--- A4AJW6_9ACTN)%3B contains Interpro domain(s) IPR007685 RelA/SpoT
Solyc02g068050.2	-1.48079	5e-05	-1.58653	5e-05		27.3.69	RNA.regulation of transcription.SET-domain transcriptional regulator family	SET domain-containing protein (AHRD V1 ***- D7M620_ARALY)%3B contains Interpro domain(s) IPR001214 SET
Solyc12g098350.1	-1.48063	5e-05			GO:0006413 GO:0003723 GO:0003743	29.2.3	protein.synthesis.initiation	Translation initiation factor 1 (AHRD V1 *-*- D1M7Q2_PARAR)%3B contains Interpro domain(s) IPR006196 S1%2C IF1 type
Solyc01g112060.2	-1.47993	0.00015			GO:0003854 GO:0050662 GO:0055114 GO:0006694 GO:0044237	35.2	not assigned.unknown	NmrA family protein (AHRD V1 **-- B2J8Q2_NOSP7)%3B contains Interpro domain(s) IPR016040 NAD(P)-binding domain
Solyc04g008260.2	-1.47991	0.0001			GO:0016787	26.13	misc.acid and other phosphatases	Acid phosphatase (AHRD V1 **** B9XQU4_9BACT)%3B contains Interpro domain(s) IPR004843 Metallophosphoesterase
Solyc03g005760.1	-1.47984	0.0053			GO:0016020 GO:0009765	1.1.1.1	PS.lightreaction.photosystem II.LHC-II	Chlorophyll a-b binding protein 3C-like (AHRD V1 **** Q2XTE0_SOLTU)%3B contains Interpro domain(s) IPR001344 Chlorophyll A-B binding protein
Solyc11g012040.1	-1.47915	0.0094				29.5.11	protein.degradation.ubiquitin	Cysteine-type endopeptidase/ ubiquitin thiolesterase (AHRD V1 **-- B6TDL6_MAIZE)
Solyc06g075610.1	-1.47834	0.00015			GO:0006887 GO:0000145	31.4	cell.vesicle transport	Exocyst complex component 7 (AHRD V1 *--- EXOC7_DROME)%3B contains Interpro domain(s) IPR004140 Exo70 exocyst complex subunit
Solyc05g017980.2	-1.47818	5e-05	-1.2141	0.0007		31.1	cell.organisation	microtubule associated protein Type 1 (AHRD V1 **-* Q9C9X0_ARATH)%3B contains Interpro domain(s) IPR009768 Myosin II heavy chain-like
Solyc05g008890.2	-1.47797	0.00455			GO:0005783	20.1	stress.biotic	Reticulon family protein (AHRD V1 ***- B2WS91_9BRAS)%3B contains Interpro domain(s) IPR003388 Reticulon
Solyc06g082860.2	-1.4775	0.00415			GO:0016021	17.2.3	hormone metabolism.auxin.induced-regulated-responsive-activated	Dopamine beta-monooxygenase (AHRD V1 **-- B6T412_MAIZE)%3B contains Interpro domain(s) IPR006593 Cytochrome b561/ferric reductase transmembrane
Solyc07g006520.2	-1.47749	5e-05			GO:0015031 GO:0016020 GO:0015450	29.3.3	protein.targeting.chloroplast	Preprotein translocase secY subunit (AHRD V1 ***- A8IS14_CHLRE)%3B contains Interpro domain(s) IPR002208 SecY protein
Solyc02g076680.2	-1.47734	0.00305				35.2	not assigned.unknown	Unknown Protein (AHRD V1)%3B contains Interpro domain(s) IPR007789 Protein of unknown function DUF688
Solyc03g033660.2	-1.47622	0.009			GO:0003700 GO:0006355 GO:0008270 GO:0043565	27.3.9	RNA.regulation of transcription.C2C2(Zn) GATA transcription factor family	GATA transcription factor 9 (AHRD V1 *-*- B6STZ1_MAIZE)%3B contains Interpro domain(s) IPR016679 Transcription factor%2C GATA%2C plant
Solyc09g007140.2	-1.47621	0.0009				20.2.1	stress.abiotic.heat	17.8 kDa class I heat shock protein (AHRD V1 *--- HS178_ARATH)%3B contains Interpro domain(s) IPR008978 HSP20-like chaperone
Solyc12g009260.1	-1.47554	0.0056			GO:0003824 GO:0009058	11.1.3	lipid metabolism.FA synthesis and FA elongation.ketoacyl ACP synthase	3-oxoacyl-(Acyl-carrier-protein) synthase II (AHRD V1 **** Q9Z6Z0_CHLPN)%3B contains Interpro domain(s) IPR000794 Beta-ketoacyl synthase
Solyc06g071290.2	-1.47553	5e-05			GO:0055114 GO:0016491	5.10	fermentation.aldehyde dehydrogenase	Betaine aldehyde dehydrogenase (AHRD V1 **** D2DEK8_LYCBA)%3B contains Interpro domain(s) IPR015590 Aldehyde dehydrogenase
Solyc12g010970.1	-1.47552	0.0046			GO:0008270 GO:0055114 GO:0016491	26.7	misc.oxidases - copper, flavone etc.	Alcohol dehydrogenase-like protein (AHRD V1 **-- Q2KNL2_OCIBA)%3B contains Interpro domain(s) IPR002085 Alcohol dehydrogenase superfamily%2C zinc-containing
Solyc06g019170.2	-1.4754	5e-05			GO:0008652 GO:0055114 GO:0016491	13.1.2.2	amino acid metabolism.synthesis.glutamate family.proline	Gamma-glutamyl phosphate reductase (AHRD V1 ***- D3TQ43_GLOMM)%3B contains Interpro domain(s) IPR005766 Delta l-pyrroline-5-carboxylate synthetase
Solyc11g065240.1	-1.47538	5e-05			GO:0005737 GO:0051287 GO:0006520 GO:0016620 GO:0055114	35.2	not assigned.unknown	Saccharopine dehydrogenase family protein expressed (AHRD V1 ***- Q2QY08_ORYSJ)%3B contains Interpro domain(s) IPR005097 Saccharopine dehydrogenase
Solyc09g057630.2	-1.47471	0.00095			GO:0005975 GO:0004553	26.4.1	misc.beta 1,3 glucan hydrolases.glucan endo-1,3-beta-glucosidase	Glucan endo-1 3-beta-glucosidase A6 (AHRD V1 ***- B6TIF7_MAIZE)%3B contains Interpro domain(s) IPR000490 Glycoside hydrolase%2C family 17
Solyc11g006180.1	-1.47389	0.0005	-1.37646	0.00055	GO:0000155 GO:0000156 GO:0016020 GO:0006355 GO:0007165 GO:0005515 GO:0000160 GO:0005524	17.5.2	hormone metabolism.ethylene.signal transduction	Ethylene receptor (AHRD V1 ***- C0ILN8_COFCA)%3B contains Interpro domain(s) IPR001789 Signal transduction response regulator%2C receiver region IPR014525 Signal transduction histidine kinase%2C hybrid-type%2C ethylene sensor IPR005467 Signal transduction histidine kinase%2C core
Solyc04g072850.2	-1.47364	0.00065			GO:0005975 GO:0004553	10.6.2	cell wall.degradation.mannan-xylose-arabinose-fucose	Alpha-L-arabinofuranosidase/beta-D-xylosidase (AHRD V1 **** D9D7L0_MALDO)%3B contains Interpro domain(s) IPR001764 Glycoside hydrolase%2C family 3%2C N-terminal
Solyc06g053600.2	-1.47271	5e-05	-1.09736	0.0011	GO:0055114 GO:0016491	3.5	minor CHO metabolism.others	Oxidoreductase aldo/keto reductase family protein expressed (AHRD V1 ***- Q10GW4_ORYSJ)%3B contains Interpro domain(s) IPR020471 Aldo/keto reductase subgroup
Solyc02g094420.2	-1.47196	0.0001			GO:0004765 GO:0005524	13.1.6.1.5	amino acid metabolism.synthesis.aromatic aa.chorismate.shikimate kinase	Shikimate kinase (AHRD V1 ***- B9N0W2_POPTR)%3B contains Interpro domain(s) IPR000623 Shikimate kinase
Solyc06g076850.2	-1.47145	0.0002				35.2	not assigned.unknown	Binding protein (AHRD V1 ***- D7LLC0_ARALY)%3B contains Interpro domain(s) IPR011990 Tetratricopeptide-like helical
Solyc01g102330.2	-1.4711	5e-05				35.2	not assigned.unknown	Acetyl xylan esterase A (AHRD V1 **-- D0TLQ4_9BACE)%3B contains Interpro domain(s) IPR005181 Protein of unknown function DUF303%2C acetylesterase putative
Solyc08g014440.2	-1.47108	5e-05			GO:0006355 GO:0005634 GO:0004402 GO:0008270 GO:0003712	29.5.11.4.5.2	protein.degradation.ubiquitin.E3.BTB/POZ Cullin3.BTB/POZ	CREB-binding protein (Fragment) (AHRD V1 *--* Q8QZV8_MOUSE)%3B contains Interpro domain(s) IPR000197 Zinc finger%2C TAZ-type
Solyc04g014800.2	-1.471	5e-05			GO:0004437 GO:0046854	3.4.5	minor CHO metabolism.myo-inositol.inositol phosphatase	L-galactose-1-phosphate phosphatase 2
Solyc07g053230.2	-1.47093	0.0016			GO:0003677	27.3.25	RNA.regulation of transcription.MYB domain transcription factor family	Myb-related transcription factor (AHRD V1 *--- B5RHV2_MUSBA)%3B contains Interpro domain(s) IPR015495 Myb transcription factor
Solyc11g006680.1	-1.47063	5e-05	-1.01037	0.0023	GO:0003676	17.8.1	hormone metabolism.salicylic acid.synthesis-degradation	Pentatricopeptide repeat-containing protein (AHRD V1 ***- D7LY59_ARALY)%3B contains Interpro domain(s) IPR000504 RNA recognition motif%2C RNP-1
Solyc10g079700.1	-1.47004	0.0002			GO:0006355 GO:0000156 GO:0000160	27.3.5	RNA.regulation of transcription.ARR	Response regulator 6 (AHRD V1 ***- Q9FRY9_MAIZE)%3B contains Interpro domain(s) IPR001789 Signal transduction response regulator%2C receiver region
Solyc07g048090.1	-1.47003	5e-05				10.5.1.1	cell wall.cell wall proteins.AGPs.AGP	Fasciclin-like arabinogalactan protein 2 (AHRD V1 ***- A9XTK7_GOSHI)%3B contains Interpro domain(s) IPR000782 FAS1 domain
Solyc04g050470.2	-1.46945	5e-05				35.2	not assigned.unknown	Genomic DNA chromosome 5 P1 clone MNJ8 (AHRD V1 *-*- Q9FHS9_ARATH)
Solyc02g087850.1	-1.4688	5e-05			GO:0045454 GO:0015035 GO:0009055	21.4	redox.glutaredoxins	Glutaredoxin family protein (AHRD V1 **-- D7LM49_ARALY)%3B contains Interpro domain(s) IPR012335 Thioredoxin fold
Solyc02g080900.2	-1.46768	0.00215				35.2	not assigned.unknown	Genomic DNA chromosome 5 TAC clone K6A12 (AHRD V1 **-- Q9FGR6_ARATH)
Solyc05g055350.2	-1.46721	5e-05				27.1.19	RNA.processing.ribonucleases	Ribonuclease Z family protein (AHRD V1 ***- D0LN77_HALO1)
Solyc01g103760.2	-1.46717	5e-05			GO:0016020	34.10	transport.nucleotides	DUF803 domain membrane protein (AHRD V1 **-- C1GHB7_PARBD)%3B contains Interpro domain(s) IPR008521 Protein of unknown function DUF803
Solyc12g098890.1	-1.46641	0.00035			GO:0003735 GO:0006412 GO:0005840	29.2.1.1.1.2.18	protein.synthesis.ribosomal protein.prokaryotic.chloroplast.50S subunit.L18	50S ribosomal protein L18 (AHRD V1 ***- B6TYR5_MAIZE)%3B contains Interpro domain(s) IPR004389 Ribosomal protein L18%2C bacterial
Solyc03g121760.2	-1.46567	0.0063			GO:0005515	30.3	signalling.calcium	Calmodulin binding protein (AHRD V1 **-* B6T951_MAIZE)%3B contains Interpro domain(s) IPR000048 IQ calmodulin-binding region
Solyc06g066530.1	-1.4651	0.0111				35.2	not assigned.unknown	Unknown Protein (AHRD V1)%3B contains Interpro domain(s) IPR012876 Protein of unknown function DUF1677%2C plant
Solyc10g085220.1	-1.46475	5e-05			GO:0016020 GO:0016798	34.9	transport.metabolite transporters at the mitochondrial membrane	Mitochondrial carrier protein expressed (AHRD V1 *-*- Q10MX0_ORYSJ)%3B contains Interpro domain(s) IPR005199 Glycoside hydrolase family 79%2C N-terminal
Solyc01g080770.2	-1.46459	0.00055			GO:0006468 GO:0005524 GO:0005515 GO:0004672	30.2.11	signalling.receptor kinases.leucine rich repeat XI	Receptor like kinase%2C RLK
Solyc07g017430.2	-1.46445	5e-05			GO:0042578	30.4	signalling.phosphinositides	Polyphosphoinositide phosphatase (AHRD V1 ***- B2WG36_PYRTR)%3B contains Interpro domain(s) IPR002013 Synaptojanin%2C N-terminal
Solyc11g006230.1	-1.46413	0.00295				27.3.99	RNA.regulation of transcription.unclassified	Calcium-responsive transactivator (AHRD V1 *--- CREST_XENLA)%3B contains Interpro domain(s) IPR007726 SSXT
Solyc07g005390.2	-1.46325	0.0002			GO:0055114 GO:0016491	1.3.4	PS.calvin cycle.GAP	Aldehyde dehydrogenase (AHRD V1 **** A7GLM2_BACCN)%3B contains Interpro domain(s) IPR015590 Aldehyde dehydrogenase
Solyc01g110130.2	-1.46304	0.0001	-1.75719	5e-05	GO:0015995 GO:0016851 GO:0006260 GO:0016887 GO:0003677 GO:0015979 GO:0005524	28.1	DNA.synthesis/chromatin structure	DNA replication licensing factor (AHRD V1 ***- Q2TZM7_ASPOR)%3B contains Interpro domain(s) IPR008047 MCM protein 4
Solyc09g014350.2	-1.46295	0.0028			GO:0008415 GO:0008152	11.3	lipid metabolism.Phospholipid synthesis	Glycerol-3-phosphate acyltransferase 6 (AHRD V1 **** D7LKT2_ARALY)%3B contains Interpro domain(s) IPR002123 Phospholipid/glycerol acyltransferase
Solyc05g056300.2	-1.46189	0.00085			GO:0006662 GO:0015035 GO:0045454 GO:0009055	21.1	redox.thioredoxin	Thioredoxin-like protein (AHRD V1 *-*- D8UJJ9_VOLCA)%3B contains Interpro domain(s) IPR015467 Thioredoxin%2C core
Solyc01g103590.2	-1.46166	0.0019				24.2	Biodegradation of Xenobiotics.lactoylglutathione lyase	Glyoxalase/bleomycin resistance protein/dioxygenase (AHRD V1 **-- Q2HVV5_MEDTR)%3B contains Interpro domain(s) IPR004360 Glyoxalase/bleomycin resistance protein/dioxygenase
Solyc06g068220.2	-1.46092	0.0001				35.2	not assigned.unknown	Hydrolase alpha/beta fold family protein (AHRD V1 ***- D7KJH6_ARALY)%3B contains Interpro domain(s) IPR000639 Epoxide hydrolase-like
Solyc02g066830.2	-1.45964	0.0042			GO:0006810 GO:0003676 GO:0005622	29.3.1	protein.targeting.nucleus	Ras GTPase-activating protein-binding protein 2 (AHRD V1 *--- B5X4A8_SALSA)%3B contains Interpro domain(s) IPR018222 Nuclear transport factor 2%2C Eukaryote
Solyc02g078670.2	-1.45935	5e-05				20.1.7	stress.biotic.PR-proteins	COP1-Interacting ProteinI 7 (CIP7) (Fragment) (AHRD V1 *-*- Q7GDB1_ARATH)
Solyc01g005330.2	-1.45877	5e-05				31.1	cell.organisation	microtubule associated protein Type 1 (AHRD V1 **-* Q9C9X0_ARATH)%3B contains Interpro domain(s) IPR009768 Myosin II heavy chain-like
Solyc02g080190.2	-1.45856	0.0004			GO:0006810 GO:0005622	29.3.1	protein.targeting.nucleus	Nuclear transport factor 2 (AHRD V1 ***- B3TLR5_ELAGV)%3B contains Interpro domain(s) IPR018222 Nuclear transport factor 2%2C Eukaryote
Solyc12g006270.1	-1.45776	0.0057				35.2	not assigned.unknown	Dentin sialophosphoprotein-like protein (AHRD V1 *-*- Q8S7I6_ORYSJ)
Solyc08g006310.2	-1.45759	0.00015				10.2	cell wall.cellulose synthesis	Cellulose synthase-like C1-2 glycosyltransferase family 2 protein (AHRD V1 **-* D8T077_SELML)%3B contains Interpro domain(s) IPR001173 Glycosyl transferase%2C family 2
Solyc08g066180.2	-1.45709	5e-05			GO:0003824 GO:0046872 GO:0008152	29.5.7	protein.degradation.metalloprotease	HMP-PP phosphatase (AHRD V1 *--- COF_CITK8)%3B contains Interpro domain(s) IPR013200 HAD superfamily hydrolase-like%2C type 3
Solyc01g097340.2	-1.45661	0.0001			GO:0003854 GO:0050662 GO:0055114 GO:0006694 GO:0044237	10.1.5	cell wall.precursor synthesis.UXS	NAD-dependent epimerase/dehydratase family protein-like protein (AHRD V1 ***- Q2XPW6_SOLTU)%3B contains Interpro domain(s) IPR016040 NAD(P)-binding domain
Solyc08g076470.2	-1.45619	0.0001	-1.01535	0.00985	GO:0008415 GO:0008152	11.3	lipid metabolism.Phospholipid synthesis	Glycerol-3-phosphate acyltransferase (AHRD V1 **** Q7XYH5_CAPAN)%3B contains Interpro domain(s) IPR016222 Glycerol-3-phosphate O-acyltransferase
Solyc12g010960.1	-1.45572	0.00635			GO:0008270 GO:0055114 GO:0016491	26.7	misc.oxidases - copper, flavone etc.	Alcohol dehydrogenase zinc-binding domain protein (AHRD V1 **-- A8H5V5_SHEPA)%3B contains Interpro domain(s) IPR002085 Alcohol dehydrogenase superfamily%2C zinc-containing
Solyc03g031620.2	-1.45526	0.0001			GO:0003824 GO:0045454 GO:0008152	14.2	S-assimilation.APR	Phosphoadenosine phosphosulfate reductase (AHRD V1 *-** B7I7M3_ACIB5)%3B contains Interpro domain(s) IPR004508 Thioredoxin-independent 5'-adenylylsulphate reductase
Solyc02g064800.2	-1.45513	5e-05			GO:0005515	35.2	not assigned.unknown	Histone-binding protein RBBP7 (AHRD V1 *--* RBBP7_BOVIN)%3B contains Interpro domain(s) IPR017986 WD40 repeat%2C region
Solyc11g010600.1	-1.45511	5e-05				17.2.3	hormone metabolism.auxin.induced-regulated-responsive-activated	Os01g0841200 protein (Fragment) (AHRD V1 **-- Q0JHU9_ORYSJ)%3B contains Interpro domain(s) IPR004348 Protein of unknown function DUF246%2C plant
Solyc05g052040.1	-1.45454	0.00025			GO:0003700 GO:0006355	17.5.2	hormone metabolism.ethylene.signal transduction	Ethylene responsive transcription factor 1a (AHRD V1 *-** D1MWZ3_CITLA)%3B contains Interpro domain(s) IPR001471 Pathogenesis-related transcriptional factor and ERF%2C DNA-binding
Solyc10g007290.2	-1.45415	5e-05			GO:0006099 GO:0015977 GO:0008964	35.2	not assigned.unknown	Phosphoenolpyruvate carboxylase (AHRD V1 ***- A6YM32_RICCO)%3B contains Interpro domain(s) IPR015813 Pyruvate/Phosphoenolpyruvate kinase%2C catalytic core IPR001449 Phosphoenolpyruvate carboxylase
Solyc04g071930.2	-1.45379	0.0001				1.1.2.1	PS.lightreaction.photosystem I.LHC-I	One helix protein 2 (AHRD V1 **-- B9H7V8_POPTR)
Solyc10g005340.2	-1.45321	0.0002			GO:0005515	34.13	transport.peptides and oligopeptides	Rop-interactive crib motif-containing protein 1 (AHRD V1 *--- D7LGA6_ARALY)%3B contains Interpro domain(s) IPR000095 PAK-box/P21-Rho-binding
Solyc03g007330.2	-1.4531	5e-05	-1.04032	0.0014	GO:0006508 GO:0004222 GO:0016887 GO:0005524	29.5.7	protein.degradation.metalloprotease	Cell division protease ftsH homolog (AHRD V1 *-*- FTSH_RICTY)%3B contains Interpro domain(s) IPR005936 Peptidase M41%2C FtsH
Solyc10g018260.1	-1.45301	0.0007			GO:0050662 GO:0055114 GO:0006694 GO:0003854 GO:0045226 GO:0008831	10.1.6	cell wall.precursor synthesis.GAE	UDP-D-glucuronate 4-epimerase 2 (AHRD V1 **** D7M5S7_ARALY)%3B contains Interpro domain(s) IPR016040 NAD(P)-binding domain
Solyc08g013940.2	-1.45283	0.0021			GO:0006468 GO:0005524 GO:0004672	29.4	protein.postranslational modification	Serine/threonine protein kinase (AHRD V1 *-** D0NGF5_PHYIN)%3B contains Interpro domain(s) IPR002290 Serine/threonine protein kinase
Solyc10g074470.1	-1.45255	0.00025				27.3.35	RNA.regulation of transcription.bZIP transcription factor family	Bzip transcription factor-like (AHRD V1 *-*- Q8RU34_ORYSJ)%3B contains Interpro domain(s) IPR006867 Protein of unknown function DUF632
Solyc11g066580.1	-1.45254	0.0023	-1.24569	0.00135	GO:0016705 GO:0020037 GO:0055114 GO:0009055	26.10	misc.cytochrome P450	Cytochrome P450
Solyc03g062790.2	-1.45223	5e-05			GO:0005198 GO:0009507	35.2	not assigned.unknown	cDNA clone 002-130-C06 full insert sequence (AHRD V1 **-- B7F0E5_ORYSJ)
Solyc05g007210.2	-1.45222	0.00695	1.77279	0.0001	GO:0006355 GO:0030528	27.3.6	RNA.regulation of transcription.bHLH,Basic Helix-Loop-Helix family	DNA-binding protein-like (AHRD V1 ***- Q9FLE9_ARATH)%3B contains Interpro domain(s) IPR001092 Basic helix-loop-helix dimerisation region bHLH
Solyc10g007120.2	-1.45054	5e-05				35.2	not assigned.unknown	Genomic DNA chromosome 3 BAC clone F4B12 (AHRD V1 *-*- Q9LIM4_ARATH)
[truncated: 4,723 more rows]
