# Supplementary material for: Differential gene expression and physiological changes during acute or persistent plant virus interactions may contribute to viral symptom differences
Source: PLoS One. 2019 May 3;14(5):e0216618. doi: 10.1371/journal.pone.0216618 (PMC6499435; doi:10.1371/journal.pone.0216618)
Supplement: S3 Table — Log2-fold change values, along with their corresponding p values, are indicated if higher than 2 and less than 0.05 in CymRSV-, crTMV-, and TCV-infected N. benthamiana. Description and GO annotation of the probe and its function according to Bin categories are also indicated. The corresponding gene from S. lycopersicum is also shown together with its log2-fold and p value if it was identified as a DEG in the PVX- or TMV-infected tomato. (XLSX) [file pone.0216618.s013.xlsx]

## Sheet: STable3
S3 Table
Summary of the DEPs that play a role in photosynthetic processes in virus-infected N. benthamiana plants shown in S4 Fig. A. Log2-fold change values, along with their corresponding p values, are indicated if higher than 2 and less than 0.05 in CymRSV-, crTMV-, and TCV-infected N. benthamiana. Description and GO annotation of the probe and its function according to Bin categories are also indicate…
		CymRSV infected N.benthamiana		crTMV infected N.benthamiana		TCV infected N.benthamiana		Homolog S.lycopersicum	PVX infected S.lycopersicum		TMV infected S.lycopersicum
ProbeName	ProbeSeq	Log2 Fold change	p-value	Log2 Fold change	p-value	Log2 Fold change	p-value	Gene ID	Log2 Fold change	p-value	Log2 Fold change	p-value	GO tags	BIN code	Bin Name	Description
A_95_P008206	TGTACCACTGATTCATTCAGAATGCAAATATTGGGCAGATGAAAACTATTCTACCATGCG	-4.66132	0.03151569	-8.54565	4.7103116E-5									1.1.1.1	PS.lightreaction.photosystem II.LHC-II	KL4B.100E15F.050922T7 KL4B Nicotiana tabacum cDNA clone KL4B.100E15, mRNA sequence [DV998840]
A_95_P108943	TTTCCAAGAATGGTAGTAAAATACGGTGAGGCAATTTGGTTCAAGGCTGGATCTCAAATT	-6.09238	0.023016766	-8.20646	2.2607653E-4								GO:0016168 GO:0010287 GO:0009637 GO:0010218 GO:0010114 GO:0030076 GO:0015979	1.1.1.1	PS.lightreaction.photosystem II.LHC-II
A_95_P112052	TGGCTCTTAAATTTTACATTTAGACTTCCTTCCAAAGAGGCTTGTACCACTGATTCATTC	-4.68777	0.029903943	-7.84373	3.124093E-5								GO:0030076 GO:0015979 GO:0005198	1.1.1.1	PS.lightreaction.photosystem II.LHC-II
A_95_P226269	ATGACATACTGATATGTGTTCATATAAAGGCTACTTAGTGAAGCAAGTCAACCTTCTGTA	-4.682	0.015724279	-7.70386	1.9175211E-4									1.1.2.1	PS.lightreaction.photosystem I.LHC-I	KL4B.102I12F.051125T7 KL4B Nicotiana tabacum cDNA clone KL4B.102I12, mRNA sequence [EB679888]
A_95_P026346	TTTCAGACCCATGGCACAATACCATTATCCAAACATTCGCCAACTAAAGAACAATATTGA	-5.43312	0.024330888	-7.70062	5.8023223E-5			Solyc06g069730.2	-2.66349	5e-05			GO:0010287 GO:0016168 GO:0030076 GO:0015979	1.1.2.1	PS.lightreaction.photosystem I.LHC-I	KT7C.106O12F.051219T7 KT7 Nicotiana tabacum cDNA clone KT7C.106O12, mRNA sequence [EB450498]
A_95_P005072	GCAACTAGAAAACCTCATGGAAACTGGATTGAATATATTGTTACCCTTGTAACCATGTTA	-4.95689	0.037712377	-7.66058	1.3624986E-4								GO:0010287 GO:0016168 GO:0030076 GO:0015979	1.1.2.1	PS.lightreaction.photosystem I.LHC-I	KL4B.105C13F.051104T7 KL4B Nicotiana tabacum cDNA clone KL4B.105C13, mRNA sequence [DW000203]
A_95_P002646	GGAGTGAAGCTAGACTAGTTAGTATCTCTGTGACTTTTGTGTAGCTTTTTCTAATAAACT	-5.25917	0.01961891	-7.61989	4.6937287E-4								GO:0009517 GO:0016168 GO:0010196 GO:0051738	1.1.1.2	PS.lightreaction.photosystem II.PSII polypeptide subunits	N.tabacum mRNA for precursor of photosysten II 22 kDa protein [X84225]
A_95_P016421	GATCAAGGTTAAGATGTCAAACTTGTGAAGAAAACGGGAGTCAAACAGTCTTCTTTTCCC	-4.92171	0.014441941	-7.56576	6.931595E-4	-1.02693	0.0093931975							1.3.9	PS.calvin cycle.seduheptulose bisphosphatase	Rep: Chromosome undetermined scaffold_2569, whole genome shotgun sequence - Vitis vinifera (Grape), partial (94%) [TC50207]
A_95_P113557	GGACCACGTGGCAAGATCTAATAGCTTTTTCTATCCAAGATTCAACCTTCAATATGTAAT	-5.02804	0.02073099	-7.51101	4.1686482E-4									1.1.2.2	PS.lightreaction.photosystem I.PSI polypeptide subunits	Rep: PSI-H precursor - Nicotiana sylvestris (Wood tobacco), partial (50%) [TC55546]
A_95_P179537	AGAGGCTTGTACCACTGATTCATTCAGAATGCAAATATTTGGCACTATTTTGCCATGTGA	-4.35382	0.033779107	-7.50209	3.3338703E-5									1.1.1.1	PS.lightreaction.photosystem II.LHC-II	Rep: Chlorophyll a-b binding protein 13, chloroplast precursor - Solanum lycopersicum (Tomato) (Lycopersicon esculentum), partial (98%) [TC40337]
A_95_P009366	CTCCAAGCTTTTCCCCTTGAGAAAGTTTAAATTCTTCCCTTGAGACAGTTTATCATCTTA	-4.82234	0.024350837	-7.45786	3.3278622E-5									1.1.1.1	PS.lightreaction.photosystem II.LHC-II	Rep: Chloroplast pigment-binding protein CP24 - Nicotiana tabacum (Common tobacco), complete [TC40821]
A_95_P002626	AGCCTTCTTGTAGATTTCTCTTTCCTTGTAAGTAATGCAGTAGCTTATGCTTGTATAGTG	-5.17117	0.0204895	-7.4552	3.809887E-5									1.1.2.2	PS.lightreaction.photosystem I.PSI polypeptide subunits
A_95_P247927	TCTTGATGTAATATGAACTTGCTAATACTAATGCAAACTGGTCTAGTCATATACCTCTCG	-5.52556	0.040181078	-7.44416	1.297874E-4								GO:0016168 GO:0010287 GO:0009637 GO:0010218 GO:0010114 GO:0030076 GO:0015979	1.1.1.1	PS.lightreaction.photosystem II.LHC-II	KL4B.100A13F.050922T7 KL4B Nicotiana tabacum cDNA clone KL4B.100A13, mRNA sequence [DV998737]
A_95_P002951	CAAAATGGTAGTAAAGTGCTTCACTAAAAGATGTATGTGCAGTTGTTGTTGCTACAGCTG	-5.22887	0.007238097	-7.35284	5.2060833E-4									1.1.5.1	PS.lightreaction.other electron carrier (ox/red).plastocyanin
A_95_P108077	TAGTCACTAACACTTGAAGGTGTATAGTTTATACAACTTGAGACTAACTTTGCCTGGTTT	-4.4472	0.018363744	-7.24813	0.0027092667								GO:0005960 GO:0006546 GO:0004375 GO:0005739 GO:0009507	1.2.4.4	PS.photorespiration.glycine cleavage.H protein
A_95_P111232	AAAGAAGAGTACATTGCATCTTCATCCAACCCTGGTCGTGATCGAGTTCATCTTGGTACC	-5.19894	0.027439829	-7.23498	2.9174337E-4								GO:0010287 GO:0016168 GO:0030076 GO:0015979	1.1.2.1	PS.lightreaction.photosystem I.LHC-I
A_95_P106762	ATGTCACTGATGAGGAAGAGGAGTGAAGACAGAGCAGTTAGTTTCTGTGTGGCTATAGTG	-5.11529	0.019626027	-7.16508	9.103154E-5								GO:0009517 GO:0016168 GO:0010196 GO:0051738	1.1.1.2	PS.lightreaction.photosystem II.PSII polypeptide subunits
A_95_P179542	TTGACTTCCTCCACAAGAGGCTTGTACCACTGATTCATTCAGAATGCAAATATTGGGCAG	-4.20588	0.034951326	-7.14956	1.6183476E-5								GO:0030076 GO:0015979 GO:0005198	1.1.1.1	PS.lightreaction.photosystem II.LHC-II	KL4B.100E15F.050922T7 KL4B Nicotiana tabacum cDNA clone KL4B.100E15, mRNA sequence [DV998840]
A_95_P114722	CAGAGTCTTTAATATCTTGCATATTGGGCTATGGGGTCAGTAGAGGGATTGGGATGTGAT	-4.72668	0.038525302	-7.12989	2.5100558E-4								GO:0009769 GO:0010287 GO:0042651 GO:0016168 GO:0030076	1.1.1.1	PS.lightreaction.photosystem II.LHC-II
A_95_P003126	GATTCTTGTTGATTTCTCTTTCCTTGTTTGTAATGCAGTAGCTTATGCTTGTATAGTGGT	-4.94889	0.019442685	-7.04884	4.0910523E-5									1.1.2.2	PS.lightreaction.photosystem I.PSI polypeptide subunits
A_95_P138867	CTCTCGTTAAGATAGTCATTTAAAGATTTCCATGGTAGAAGAAGCACTTTTTAGGTACCT	-5.37234	0.03718566	-6.95746	1.6916647E-4									1.1.1.1	PS.lightreaction.photosystem II.LHC-II	Rep: Chlorophyll a-b binding protein 36, chloroplast precursor - Nicotiana tabacum (Common tobacco), complete [TC52944]
A_95_P000436	ATTGGTCCAACTATAACATATGATATTGTGTTATTAAACTGCATCGGTTTTCCGCGTGTA	-4.87643	0.011039589	-6.9437	1.9501799E-4								GO:0009768 GO:0003674 GO:0009522	1.1.2.2	PS.lightreaction.photosystem I.PSI polypeptide subunits	Nicotiana tabacum mRNA for putative 16kDa membrane protein [AJ272037]
A_95_P135527	ATGTTTGGCATCTTTGTCCAGGCTTCTGTTACCCATGTTGGTCCTATCGATAATCTGGTC	-4.63421	0.016159583	-6.9373	3.559851E-5								GO:0009768 GO:0009782 GO:0030076 GO:0031409	1.1.2.1	PS.lightreaction.photosystem I.LHC-I	KL4B.102I12F.051125T7 KL4B Nicotiana tabacum cDNA clone KL4B.102I12, mRNA sequence [EB679888]
A_95_P024481	CAGAAGAGTTGCATATTTATTGATGTTGCTGGGGATTTGAATTGTATCATGGTTGAGGTA	-5.45449	0.011958246	-6.90168	6.376006E-6	-1.01075	0.0037207545							1.1.5.1	PS.lightreaction.other electron carrier (ox/red).plastocyanin	KP1B.103F13F.050725T7 KP1B Nicotiana tabacum cDNA clone KP1B.103F13, mRNA sequence [DV160476]
A_95_P022336	CCGGAAAATGAAGTTCTTAAAAAAGTGTGTTCTATTGCCTTGTTGTTTGATGGCTTTGTA	-5.51594	0.03305596	-6.89617	1.7106152E-4									1.1.1.1	PS.lightreaction.photosystem II.LHC-II	Rep: Light harvesting chlorophyll a/b-binding protein precursor - Nicotiana sylvestris (Wood tobacco), complete [TC44166]
A_95_P003011	TAGTAAAGGCTTCACTAAAAGATGTATGTGCAGTTGTTGTTGCTACAGCTGCAAGTGCAA	-5.07305	0.007244431	-6.8722	1.9769238E-4									1.1.5.1	PS.lightreaction.other electron carrier (ox/red).plastocyanin
A_95_P107797	ACGTAGTATTTGATGAAGATGAAATACCAACTGGTGTTGATGCATCTAAGATACTCAAAG	-4.95036	0.010576847	-6.86957	5.626195E-4								GO:0005507 GO:0046688 GO:0009543	1.1.5.1	PS.lightreaction.other electron carrier (ox/red).plastocyanin
A_95_P105042	TACAGCTGCAAGTGCAATACTAGCTAGCAATGCCTTAACAATTGAAGTATAGCTTGGTAG	-5.04778	0.008358758	-6.82625	2.9783548E-4								GO:0005507 GO:0046688 GO:0009543	1.1.5.1	PS.lightreaction.other electron carrier (ox/red).plastocyanin	KP1B.104M16F.050725T7 KP1B Nicotiana tabacum cDNA clone KP1B.104M16, mRNA sequence [DV160993]
A_95_P105282	TCGAGGGACGGACTGAGGACTATTACTCAAAAGTAGAATATTACCTTCTGAAAAATTGTG	-4.50745	0.015882503	-6.81112	4.526062E-4								GO:0009768 GO:0003674 GO:0009522	1.1.2.2	PS.lightreaction.photosystem I.PSI polypeptide subunits
A_95_P113472	ATCCCAGCTGGTGTTGATGCATCTAAGATTTCCAATGTCTAGAAAAAGAACTACTCAAAG	-5.02264	0.009100188	-6.81042	2.1115608E-4								GO:0005507 GO:0046688 GO:0009543	1.1.5.1	PS.lightreaction.other electron carrier (ox/red).plastocyanin
A_95_P114732	AGCTAGCAATGCCTTAACTATTGCAAGTATTGCTTGGTGGCGATGATGGCAGTCTTGCTT	-4.96655	0.008590231	-6.79342	4.438815E-4									1.1.5.1	PS.lightreaction.other electron carrier (ox/red).plastocyanin
A_95_P177727	GATTGGGCTGTTTAACTTGCTGATGTTTATGCAGAAAATAGTGAATATTTCAGTGGTCTT	-4.44822	0.04530917	-6.79126	2.2005317E-4									1.1.1.1	PS.lightreaction.photosystem II.LHC-II	Rep: Chlorophyll a/b binding protein - Nicotiana tabacum (Common tobacco), complete [TC75106]
A_95_P188122	GACCTCTACTGTACAGAGCAACTAGAATTTGCATTTCTTATTCATGTTATCATGTACTAC	-6.27762	0.022012351	-6.7725	0.0011603963									1.1.2.1	PS.lightreaction.photosystem I.LHC-I	Rep: Chlorophyll a/b-binding protein - Solanum lycopersicum (Tomato) (Lycopersicon esculentum), complete [TC40683]
A_95_P176762	CCTTTTCCCTGACTTGTATGGAATTTTTCATTCAAGTACATAGTCGCAGTTTGTGATATA	-6.30854	0.011045245	-6.7443	4.213996E-4	-1.252	0.0162526						GO:0055070 GO:0009543 GO:0009411 GO:0046688 GO:0017148	1.1.5.1	PS.lightreaction.other electron carrier (ox/red).plastocyanin	KP1B.103F13F.050725T7 KP1B Nicotiana tabacum cDNA clone KP1B.103F13, mRNA sequence [DV160476]
A_95_P006301	GGGTTCAGTAAAGGGATTGGTATGTGATGTAAATTGGTTTGGATTAATGAAGAATATGTG	-4.42277	0.043039255	-6.71191	2.0495456E-4									1.1.1.1	PS.lightreaction.photosystem II.LHC-II	Tabacco Cab40 mRNA for major chlorophyll a [X52744]
A_95_P003176	TCTTCTTGGATTGCCATCCATGAGCAAGGTTGGAAAGGTGAGATGTTCAATGGAGGTGAA	-4.47314	0.005755843	-6.68331	3.8858554E-5	-1.11791	0.002577466							1.1.1.2	PS.lightreaction.photosystem II.PSII polypeptide subunits	KL4B.108M10F.051105T7 KL4B Nicotiana tabacum cDNA clone KL4B.108M10, mRNA sequence [DW000743]
A_95_P107847	TTAACCAAGACACCATATTCAAGAGCTACAGCTTGCCTCCTAATGAAGTTGGATACACCG	-4.9694	0.03258464	-6.67764	2.9326516E-4								GO:0010287 GO:0016168 GO:0030076 GO:0015979	1.1.2.1	PS.lightreaction.photosystem I.LHC-I
A_95_P110717	GCAAGTCTTGAAACTCCAGTGCACTCAAGCCCATTGATTGCTTGGTACCTATCCAACTTA	-4.10129	0.0075162877	-6.67396	2.11388E-4			Solyc06g082940.2	-2.12374	5e-05			GO:0010287 GO:0003674 GO:0009538 GO:0019684	1.1.2.2	PS.lightreaction.photosystem I.PSI polypeptide subunits
A_95_P179347	CCATGTGACAGATTTGTAATCAAATGGAACTTTTTTGTGCATCCTTGATTTATCTAGTGG	-3.91252	0.019388912	-6.6698	2.5329426E-5								GO:0016168 GO:0010287 GO:0009637 GO:0010218 GO:0009768 GO:0010114 GO:0030076	1.1.2.1	PS.lightreaction.photosystem I.LHC-I	KL4B.100E03F.050922T7 KL4B Nicotiana tabacum cDNA clone KL4B.100E03, mRNA sequence [DV998829]
A_95_P176752	GTTGATGCATCTAAGATTTCAATGTCTGAAGAGGAGCTTCTCAATGGACCACGGGAGACT	-4.7928	0.011237184	-6.66905	5.091295E-4									1.1.5.1	PS.lightreaction.other electron carrier (ox/red).plastocyanin	KP1B.104M16F.050725T7 KP1B Nicotiana tabacum cDNA clone KP1B.104M16, mRNA sequence [DV160993]
A_95_P112802	TTCCCGGGACGGACTGAGGACTATATCTCAAAGTAAAATATTTACTTCTGAAAATTAGTG	-4.0811	0.0133622745	-6.6515	2.2057534E-4								GO:0009768 GO:0003674 GO:0009522	1.1.2.2	PS.lightreaction.photosystem I.PSI polypeptide subunits
A_95_P109852	TTTCATTGGAAGCCTTGGAAACTCCAGTGACCTCAAGCCCATTGATTGCTTGGTACCTAT	-4.16435	0.008270426	-6.64519	2.413398E-4			Solyc06g082940.2	-2.12374	5e-05			GO:0010287 GO:0003674 GO:0009538 GO:0019684	1.1.2.2	PS.lightreaction.photosystem I.PSI polypeptide subunits
A_95_P009796	CCTGGAGCTTAAGATGATTATGTCTTAGTATGTCTCAATTCTAGTGTTTTGTGTAACTGT	-4.14665	0.02931976	-6.632	2.2609084E-4								GO:0030076 GO:0015979 GO:0005198	1.1.1.1	PS.lightreaction.photosystem II.LHC-II	KP1B.001G05F.050628T7 KP1B Nicotiana tabacum cDNA clone KP1B.001G05, mRNA sequence [DV162523]
A_95_P002901	CTGTCCCCGGAAAATGAAAATCTTAAACATTCTCAAATTTGATTGTTTGATGGCCTTGTA			-6.62452	5.087453E-4									1.1.1.2	PS.lightreaction.photosystem II.PSII polypeptide subunits	Rep: Light harvesting chlorophyll a/b-binding protein precursor - Nicotiana sylvestris (Wood tobacco), complete [TC71396]
A_95_P176527	TGTGTGGTTCAAGGCTGGATACCAAATCTTTAGCAGAGGCGTTGGACTTTGACTAACTTG	-5.38479	0.029003745	-6.61091	0.0018790469									1.1.1.1	PS.lightreaction.photosystem II.LHC-II
A_95_P111917	ATCTTGGAGACAGTAGTGTTTAGTGGATCTACCAGCAAACTGGTGCTGCTGTTTCACAAG	-4.4746	0.012598951	-6.60187	1.3326036E-4									1.2.4.4	PS.photorespiration.glycine cleavage.H protein
A_95_P000121	GGGCTATGGGTTCAGTAAAGGGATTGGTATGTGATGTAAATTGGTTTGGATTAATGAAGA	-4.36214	0.04376995	-6.56177	1.7015499E-4								GO:0016168 GO:0015979 GO:0030076	1.1.1.1	PS.lightreaction.photosystem II.LHC-II	Tabacco Cab40 mRNA for major chlorophyll a [X52744]
A_95_P002581	TGGCAGACTAGCCATGTTCTCTATGTACGGATACTTTGTCCAAGCCATTGTTACCGGAAA	-4.8154	0.03921296	-6.55474	1.814673E-4			Solyc02g070950.1	-2.45642	5e-05				1.1.1.2	PS.lightreaction.photosystem II.PSII polypeptide subunits	Rep: Light harvesting chlorophyll a/b-binding protein precursor - Nicotiana sylvestris (Wood tobacco), partial (94%) [TC49566]
A_95_P113802	ATTAATTGCTTGGTACTTGTCCAACTTACCAGCCTAACGGACCGCTGTGAAACCCACTTT	-4.01664	0.008603708	-6.54835	1.606783E-4								GO:0010287 GO:0003674 GO:0009538 GO:0019684	1.1.2.2	PS.lightreaction.photosystem I.PSI polypeptide subunits
A_95_P113207	ATCTGGTTCTCCTGAAAAGATCAAGGAGTTGAGGACAAAGGAGATCAAGAACGGAAGGCT	-3.89665	0.0070820274	-6.53642	3.9071558E-5			Solyc10g006230.2						1.1.2.1	PS.lightreaction.photosystem I.LHC-I	KL4B.100E12F.050922T7 KL4B Nicotiana tabacum cDNA clone KL4B.100E12, mRNA sequence [DV998837]
A_95_P106552	GCTATGCTTGGTGCTCTTGGTGAAGTAGTCGATACAATCTACCCTGGTGGCAAATTTGAA	-5.54122	0.02040424	-6.50383	0.002083873								GO:0016168 GO:0015979 GO:0030076	1.1.1.1	PS.lightreaction.photosystem II.LHC-II
A_95_P105297	AGAACGGAAGACTATGCCATGTTCTCCATGTTTGGATTCTTCGATTCAGGCTATCGTCAC	-4.42911	0.04565713	-6.49753	2.3929551E-5									1.1.1.1	PS.lightreaction.photosystem II.LHC-II	Rep: Light harvesting chlorophyll a/b-binding protein precursor - Nicotiana sylvestris (Wood tobacco), complete [TC40329]
A_95_P107922	ATCTTTCCTTCCACAAGAAAGTCTTGCTTTACTATCAAAGCTGTCCAAACAGACAAACCC	-4.39399	0.006568141	-6.48423	3.86246E-5									1.1.2.2	PS.lightreaction.photosystem I.PSI polypeptide subunits	IICB_NGFSSH_SSHcDNA_136 Transgenic tobacco leaf SSH cDNA library Nicotiana tabacum cDNA clone NGF136 similar to photosystem I subunit XI mRNA, mRNA sequence [GR222185]
A_95_P177207	CTTCCTTCACTCATGTCAAGTAGATCTTTTAAATCTTGCAATTGATGTAACTCATTCTGC	-4.001	0.019861627	-6.47544	1.254769E-4									1.1.2.2	PS.lightreaction.photosystem I.PSI polypeptide subunits
A_95_P113692	TTCCTAATTGTTGGCCCATTTGTAAAGGCTGGTCCATTAACAAACACTGAATATGCCCGG	-3.83636	0.012533752	-6.44179	1.0843945E-4								GO:0010287 GO:0003674 GO:0009538 GO:0019684	1.1.2.2	PS.lightreaction.photosystem I.PSI polypeptide subunits
A_95_P109532	GGGGGAGCTGATTCTTTGGCAACAGCAGGACTTGTAATAAATCTTAACATAATGTAAGAC	-4.037	0.015643919	-6.44173	1.15158844E-4	-1.49041	0.0035123073						GO:0010287 GO:0003674 GO:0009538 GO:0019684	1.1.2.2	PS.lightreaction.photosystem I.PSI polypeptide subunits
A_95_P003181	TCTCAGATTGATATAGAAATGGCCACCATCAGTGCTTGCACTACAACCTCTTCAGTGGCA	-5.04456	0.0037336189	-6.40395	1.2046806E-5								GO:0003674 GO:0008150	1.1.1.2	PS.lightreaction.photosystem II.PSII polypeptide subunits	KL4B.108M10F.051105T7 KL4B Nicotiana tabacum cDNA clone KL4B.108M10, mRNA sequence [DW000743]
A_95_P108792	GATGTCATTATCCCTAAAGGCATTTTGCCTTGAAATAAATCTACCATCCCAAAACATACA	-4.36857	0.022825606	-6.40235	1.5800254E-4								GO:0016168 GO:0010287 GO:0009637 GO:0010218 GO:0009768 GO:0010114 GO:0030076	1.1.2.1	PS.lightreaction.photosystem I.LHC-I
A_95_P104037	TGGTTCAAAGCTGGATCTCAAATTTAAGCGAGGGTGGACTTGACTACTTGGGCAATCCAA	-5.19118	0.02797945	-6.38766	6.864386E-4			Solyc03g005770.1,Solyc03g005760.1,Solyc02g071000.1,Solyc02g070970.1 ,Solyc03g005780.1					GO:0016168 GO:0015979 GO:0030076	1.1.1.1	PS.lightreaction.photosystem II.LHC-II
A_95_P113437	AAATTGTCCTAATGGGCTTGATTGAAGGATACAGGTAGGTGGAGGCCACTTGTGAAAGTC	-4.87778	0.024910543	-6.38703	3.8175166E-4								GO:0016168 GO:0010287 GO:0009637 GO:0010218 GO:0010114 GO:0030076 GO:0015979	1.1.1.1	PS.lightreaction.photosystem II.LHC-II
A_95_P111072	GGTTCTAATGTGTTCTGGCAAATGGTGCAAGCATATGAAGACTTTTTAAATCTTACCAAA	-4.78502	0.013056671	-6.35474	3.5584212E-4								GO:0009543 GO:0009773 GO:0030093 GO:0005516	1.1.2.2	PS.lightreaction.photosystem I.PSI polypeptide subunits
A_95_P102947	GGAGTGAGCCATTTTGAAGCTGGTGATTCTAGAACCAAAGAATATGTTAGTTTGCTAAAA	-4.58208	0.012577471	-6.34958	5.960854E-4									1.1.2.2	PS.lightreaction.photosystem I.PSI polypeptide subunits	Rep: Chloroplast photosystem I reaction center V - Camellia sinensis (Tea), partial (74%) [TC53981]
A_95_P008646	TTTCAGTCTTGCTTAAGAATGTAAAGAGTATTTTGAGCTTGGCCAAAAGCATATGGTGCT	-3.71628	0.019698376	-6.34489	1.13961694E-4									1.1.1.2	PS.lightreaction.photosystem II.PSII polypeptide subunits	N.tabacum mRNA (T23-2AF) for PSII 23-kDa polypeptide [X62427]
A_95_P111667	ATTCTTTGTCCAGGCTATTGTTAACTGGAACAGGCCCAATCGAGAACCTCTTTTGACCAT	-4.6365	0.030747911	-6.32681	2.0947504E-4								GO:0016168 GO:0009637 GO:0010218 GO:0010114 GO:0030076 GO:0015979	1.1.1.1	PS.lightreaction.photosystem II.LHC-II
A_95_P110517	GACCGGACTGGAGGACTATTTCTCAAAGTAGAATATTCCCTTCTGAAAATTTGTGTATAC	-4.02974	0.015596181	-6.32187	4.7890304E-4								GO:0009768 GO:0003674 GO:0009522	1.1.2.2	PS.lightreaction.photosystem I.PSI polypeptide subunits
A_95_P234189	GATGTGTTGGAGTGAGACTCTGAAGATCTGAAGAACGAAATTTTAGAAATTGTTTTCCAA	-3.79152	0.016165614	-6.31412	9.1685425E-4								GO:0009768 GO:0009782 GO:0016168 GO:0030076	1.1.2.1	PS.lightreaction.photosystem I.LHC-I	KL4B.100E12F.050922T7 KL4B Nicotiana tabacum cDNA clone KL4B.100E12, mRNA sequence [DV998837]
A_95_P111737	ACAATATATTGGGCCAGCCCGTTCCAATAGGGGCACTCTTCCTACAATATTAGCCATTGA	-3.95114	0.016878938	-6.30664	5.1408013E-5								GO:0016168 GO:0010287 GO:0009637 GO:0010218 GO:0009768 GO:0010114 GO:0030076	1.1.2.1	PS.lightreaction.photosystem I.LHC-I
A_95_P112312	TTCCTATGCTTGGAATTCCAGACAGAGCACGGATAAGTCTACCGTGAAAACAACAAGTCA	-4.51667	0.012937999	-6.29132	4.1311934E-5	-1.15826	0.02692209						GO:0009579 GO:0022626 GO:0005618 GO:0009573 GO:0016020 GO:0016984 GO:0009637 GO:0010218 GO:0048046 GO:0015977 GO:0010114	1.3.2	PS.calvin cycle.rubisco small subunit
A_95_P181452	TGGGCCACGCGGAAAGATCTAATTCCTTTTTCAATCCAAATTTCTCAACCTTCATTTTGT	-3.93454	0.022302272	-6.28034	2.3311064E-4									1.1.2.2	PS.lightreaction.photosystem I.PSI polypeptide subunits	TT-31_F23 Samsun trichome library Nicotiana tabacum cDNA, mRNA sequence [FG637553]
A_95_P184187	TGACATACTGAAATGTATTCATATAAAGGCTACTTGGTGAAGCAAGTCAACCTTCTGTCG	-4.69853	0.01449964	-6.27781	8.4609445E-4	-1.13256	0.0049341796							1.1.2.1	PS.lightreaction.photosystem I.LHC-I
A_95_P260071	CCTATGCCACAAACTTTGTTCCCGGAAAGTGAATTTAACAAAACTTGATCTCTAATTTTC			-6.21889	1.5359834E-6								GO:0016168 GO:0015979 GO:0030076	1.1.1.2	PS.lightreaction.photosystem II.PSII polypeptide subunits	Tabacco Cab40 mRNA for major chlorophyll a [X52744]
A_95_P144672	GCACAACAACATTGGAGATGTCATTATCCCCAGAGGCATTTTGCCATGAAATCAATCTAC	-3.69178	0.021443775	-6.21132	1.2595914E-4									1.1.2.1	PS.lightreaction.photosystem I.LHC-I	Rep: Photosystem I light-harvesting chlorophyll a/b-binding protein - Nicotiana tabacum (Common tobacco), complete [TC44245]
A_95_P109057	CAATCCCCTGAATCTTATGTTGTATGTCTTTTTGAGGATATAATCATAAGTTCGTGGAGG	-4.52415	0.0143327415	-6.19272	6.576518E-4									1.1.5.1	PS.lightreaction.other electron carrier (ox/red).plastocyanin	Rep: Plastocyanin, chloroplast precursor - Solanum lycopersicum (Tomato) (Lycopersicon esculentum), partial (88%) [TC50907]
A_95_P019776	GGCTTTGATTGTGAATGAATGTCAATTATAGTTTGTGGCAATTCGCAATCCCATCCCTTT	-4.89347	0.011075777	-6.17123	2.2010665E-4									1.1.2.2	PS.lightreaction.photosystem I.PSI polypeptide subunits	Rep: Photosystem I reaction center subunit IV A, chloroplast precursor (PSI-E A) [Contains: Photosystem I reaction center subunit IV A isoform 2] - Nicotiana sylvestris (Wood tobacco), complete [TC52984]
A_95_P111617	CATGTGTTTGACTATTTATGGAATATCATCATTCAAAGAAGGAGAGGCTTCAACAGCACC	-3.75641	0.015242415	-6.16673	1.636935E-4			Solyc06g082940.2, Solyc06g082950.2					GO:0010287 GO:0003674 GO:0009538 GO:0019684	1.1.2.2	PS.lightreaction.photosystem I.PSI polypeptide subunits
A_95_P002466	CGGAAAGTGAAATGTTGTGTGTGTGATCTGTAAAAATATGGGCTAATGAAGTTTTCTGTT	-4.43762	0.04736851	-6.15969	3.4141343E-4								GO:0016168 GO:0010287 GO:0009637 GO:0010218 GO:0010114 GO:0030076 GO:0015979	1.1.1.1	PS.lightreaction.photosystem II.LHC-II	Nicotiana tabacum chlorophyll a [AY219853]
A_95_P177967	GCTGCACCCATGTAATGATGATTCAAGATTTTGAATGCATTTCTACTCATAGATAAAGAG	-3.85196	0.011172591	-6.12281	1.4915077E-4									1.1.2.1	PS.lightreaction.photosystem I.LHC-I	Rep: Chlorophyll a-b binding protein, chloroplast precursor - Petunia hybrida (Petunia), complete [TC48630]
A_95_P112987	TTACCTGGAACTTTGAACTCGGATGAGGCAAGGGACTATGGTCTAACAATGAAGACAGCA	-3.44242	0.015221951	-6.1138	5.6929715E-5								GO:0030095 GO:0009654 GO:0009543	1.1.1.2	PS.lightreaction.photosystem II.PSII polypeptide subunits
A_95_P029516	CAAGTCTAGGATGGTACCAATGGCTAATATTATTATAGGTTCTTGAAAAGCTTTGCAATG	-4.42166	0.010492376	-6.11291	3.5148897E-4									1.3.7	PS.calvin cycle.FBPase	Rep: Fructose-1,6-bisphosphatase - Solanum tuberosum (Potato), complete [TC52595]
A_95_P110772	TGGCTAATGGTTGGTGTGCTGGCACTTGGGCTTGTTCATCTGACTAACTTAAGGACAAAT	-3.64858	0.016967973	-6.10833	4.7443248E-4								GO:0009768 GO:0003674 GO:0009522	1.1.2.2	PS.lightreaction.photosystem I.PSI polypeptide subunits
A_95_P003621	AAGGGACGGACTGAGGACTATTTCTCAAAGTAGGATATTTCCTTCTGAAAATTTGTGTAT	-3.76749	0.016711844	-6.10738	6.0653535E-4									1.1.2.2	PS.lightreaction.photosystem I.PSI polypeptide subunits	Nicotiana tabacum mRNA for putative 16kDa membrane protein [AJ272037]
A_95_P111127	TGGTTGGTGTGCTGGCACTTGGGCTTGTTCATCTGCCTAAACTTTTGGAACAATTGGAAT	-3.65174	0.01859577	-6.05905	4.5362886E-4								GO:0009768 GO:0003674 GO:0009522	1.1.2.2	PS.lightreaction.photosystem I.PSI polypeptide subunits
A_95_P005626	GTCCCCAGCTTGTAAGTATTCTTGAAGCCTACCTGAAACTTTTGTTACAGAAGTTAAATC	-3.78917	0.023493282	-6.0567	2.0570982E-4								GO:0010287 GO:0003674 GO:0009538 GO:0015979	1.1.2.2	PS.lightreaction.photosystem I.PSI polypeptide subunits	TT-31_F23 Samsun trichome library Nicotiana tabacum cDNA, mRNA sequence [FG637553]
A_95_P183757	GTGGCAATTCGCAGTCCCATCCCTTTTTCGATTTTTATTGTTATCACTGCTCAAATCCAA	-5.15533	0.012400067	-6.05579	3.2405698E-4									1.1.2.2	PS.lightreaction.photosystem I.PSI polypeptide subunits	Rep: Photosystem I reaction center subunit IV A, chloroplast precursor (PSI-E A) [Contains: Photosystem I reaction center subunit IV A isoform 2] - Nicotiana sylvestris (Wood tobacco), complete [TC55178]
A_95_P005136	CTACGCCACAAACTTTGTCCCCGGAAAATGAATATCATAAAACAATCTTAAAATTTGACC			-6.05576	4.839838E-7									1.1.1.1	PS.lightreaction.photosystem II.LHC-II
A_95_P016236	TGTTTTCTTTGCCTTGCGCAGAGTTGTGATGTAGTTTTTGGTTATTAAGATCATCTTGCT	-4.69616	0.016193504	-6.05338	9.814583E-4									1.2.4.4	PS.photorespiration.glycine cleavage.H protein	Rep: Mitochondrial glycine decarboxylase complex H-protein - Populus tremuloides (Quaking aspen), complete [TC50267]
A_95_P003241	GGACGGACTGAGGACTATTTCTCAAAGTAGAATATTCCCTTCTGAAAATTTGTGTATAAA	-3.77771	0.016280163	-6.03372	5.655262E-4									1.1.2.2	PS.lightreaction.photosystem I.PSI polypeptide subunits	Nicotiana tabacum mRNA for putative 16kDa membrane protein [AJ272037]
A_95_P105492	GAGGCAAAGGACTTTGGTCTACCACTGAAGAAGAGGTTTTACCAACAACCATTGACTCCA	-3.57798	0.009516199	-6.02533	8.0446465E-5									1.1.1.2	PS.lightreaction.photosystem II.PSII polypeptide subunits	Rep: Chloroplast oxygen-evolving protein 16 kDa subunit - Nicotiana tabacum (Common tobacco), complete [TC44041]
A_95_P106982	ACTCATTCACTGTAAATGGGCTATGCTTGCTGTGCCTGGAATCCTAGTACCAGAAGCATT	-3.92278	0.015029031	-6.02124	1.9406837E-4									1.1.2.1	PS.lightreaction.photosystem I.LHC-I	KT7B.103M17F.060124T7 KT7 Nicotiana tabacum cDNA clone KT7B.103M17, mRNA sequence [EB448024]
A_95_P107552	TTGAAGGAGAGGTAATACCTTCAACCATTGGCTCCAACTGAAGCAACCCAGAGAAGTTCA	-3.51553	0.012085231	-6.02001	7.1951516E-5								GO:0030095 GO:0009654 GO:0009543	1.1.1.2	PS.lightreaction.photosystem II.PSII polypeptide subunits
A_95_P012296	GAAAGTTGTATATTGGACATCTGAGCTCTTCAATGAATACATCTGAAGCATTTTTCTCCA	-3.90786	0.024081513	-5.99874	7.014435E-5									1.1.2.2	PS.lightreaction.photosystem I.PSI polypeptide subunits	Rep: Photosystem I subunit XI - Nicotiana attenuata, partial (97%) [TC43925]
A_95_P107162	TCAGTTTGGCACATGCAAGTTCCCTGAAAATTTCACTGGACTGCCAAAGACCTTGACCAA	-4.69705	0.010064401	-5.99509	2.5203277E-4								GO:0009543 GO:0009773 GO:0030093 GO:0005516	1.1.2.2	PS.lightreaction.photosystem I.PSI polypeptide subunits
A_95_P103857	TTCGGATTCTTTGTTCAAGACCATTGTTACCGGAAAGGGCCCATTAGAGAACCTTGCTGA	-4.13459	0.046692874	-5.98909	4.18057E-5			Solyc02g070940.1,Solyc02g071010.1,Solyc02g071000.1,Solyc02g070950.1,Solyc02g070970.1,Solyc02g071030.1,Solyc02g071020.2					GO:0016168 GO:0015979 GO:0030076	1.1.1.1	PS.lightreaction.photosystem II.LHC-II
A_95_P119697	TGAGAGTGTGTAGTATATTTGTAGAATGCAAGGCCCTTTGGTTTTCATGTTTATTCTCTA	-4.33281	0.016022306	-5.98209	3.969878E-4								GO:0010287 GO:0009538	1.1.2.2	PS.lightreaction.photosystem I.PSI polypeptide subunits	AGN_PNL223af1_c3.trimmed.seq AGN_PNL Nicotiana tabacum cDNA 5', mRNA sequence [FG195302]
A_95_P108857	TATGATTGCAGATGCAACAAGTGACAACAGCGACAACTTTTGCTGATAGTCGTGACTCCT	-4.71175	0.0094314935	-5.96721	6.305524E-4	-1.04035	0.013106374						GO:0030095 GO:0015979 GO:0009533	1.1.1.2	PS.lightreaction.photosystem II.PSII polypeptide subunits
A_95_P181457	CTTTCTCAACACTTCCATTTTGTAATTGATGTATCTGTCCCCAGCTTGTAAGTATTCTTG	-3.73832	0.02352693	-5.95755	1.7846841E-4									1.1.2.2	PS.lightreaction.photosystem I.PSI polypeptide subunits
A_95_P106872	TTTCAGCAGATCCAGAAACCTTTGCCAAGAACCGTGAACTCAAGGTGATCCACTGCAAAT	-5.74919	0.021631682	-5.95623	0.0018689343			Solyc02g071000.1, Solyc02g070940.1,Solyc02g070970.1,Solyc02g071010.1,Solyc02g071030.1 ,Solyc02g071020.2					GO:0016168 GO:0015979 GO:0030076	1.1.1.1	PS.lightreaction.photosystem II.LHC-II
A_95_P110142	ACAACTATTGGGCTGACTCTTACACTTTGTTTGTGTTGGAAATGGCACTAATGGGATTTG	-4.31896	0.005329474	-5.92838	3.2356003E-4								GO:0010287 GO:0016168 GO:0030076 GO:0015979	1.1.2.1	PS.lightreaction.photosystem I.LHC-I	KL4B.100M07F.050922T7 KL4B Nicotiana tabacum cDNA clone KL4B.100M07, mRNA sequence [DV999009]
A_95_P104072	TCTTCATCAACCCTGTATGTGATCGAGTCCATCTTGTTCCGGTACGTCGAGATCAAAAAC	-5.38806	0.030396832	-5.92457	7.235369E-4								GO:0010287 GO:0016168 GO:0030076 GO:0015979	1.1.2.1	PS.lightreaction.photosystem I.LHC-I
A_95_P002696	GGGTCAGAGTTTATTTTTAGCATTCTGGGTTATGGGTTCATTAAAGAGATTTTAATGTGG	-4.16894	0.041962575	-5.91635	1.3474804E-5									1.1.1.1	PS.lightreaction.photosystem II.LHC-II
A_95_P011871	GCTCCAGTACTGGCCACATTCGTTCTTCAATATTCTAATCATATAACTTCGTTTCTCATA	-4.23237	0.013916086	-5.91081	1.758581E-5									1.1.1.1	PS.lightreaction.photosystem II.LHC-II	Rep: Chloroplast pigment-binding protein CP26 - Nicotiana tabacum (Common tobacco), complete [TC43415]
A_95_P177392	ACTTAATTTCATAGAGCTCCAGTACTGGCCAAATTCGTTCTTCAGTGTTCTAATCATTAC	-4.12387	0.013880864	-5.91065	1.2759767E-5									1.1.1.1	PS.lightreaction.photosystem II.LHC-II	Rep: Chloroplast pigment-binding protein CP26 - Nicotiana tabacum (Common tobacco), complete [TC46136]
A_95_P106837	ATGCTTGGGTTTATGCTACAAAGTTTGTTCCTGGAGCTTAAGATGATTATGTCTTATGTT	-3.74316	0.032950904	-5.90605	7.844756E-5									1.1.1.1	PS.lightreaction.photosystem II.LHC-II	Rep: Chlorophyll a-b binding protein 13, chloroplast precursor - Solanum lycopersicum (Tomato) (Lycopersicon esculentum), complete [TC42548]
A_95_P003156	CCAAAGAAGGGTCAGAGTTTATTTTTAGCATTCTGGGTTATGGGTTCATTAAAGAGATAT	-4.20501	0.0410778	-5.90365	1.2725085E-5									1.1.1.1	PS.lightreaction.photosystem II.LHC-II
A_95_P228739	ATAGTGTCATGGATTCTATATATCCTCTTGCAATGAATACATCATTCAATGTCTGGGCAA	-4.80268	0.013933773	-5.90356	9.7273936E-4	-1.00932	0.017762551						GO:0030095 GO:0009654 GO:0009543	1.1.1.2	PS.lightreaction.photosystem II.PSII polypeptide subunits	TT-01_E01 K326 early senescent leaf library Nicotiana tabacum cDNA, mRNA sequence [FG641655]
A_95_P177962	ATACTATCACTAGGCTGCACCCATGTAATGATGATTCAAGATTTTGAATGCATTTCTACT	-3.68762	0.011828875	-5.9031	1.5112503E-4									1.1.2.1	PS.lightreaction.photosystem I.LHC-I	Rep: Chlorophyll a-b binding protein 7, chloroplast precursor - Solanum lycopersicum (Tomato) (Lycopersicon esculentum), partial (63%) [TC45883]
A_95_P105167	TGGACTTTCAACAGATCCAGAAACCTTTGCCAAGAACCGTGAACTCGAGGTGATCCAATA	-5.72047	0.021417543	-5.90051	0.0023376502			Solyc02g071000.1,Solyc02g071010.1, Solyc02g070970.1,Solyc02g070940.1,Solyc02g071030.1,Solyc02g071020.2					GO:0016168 GO:0015979 GO:0030076	1.1.1.1	PS.lightreaction.photosystem II.LHC-II
A_95_P103872	GTGGCAAGATACTAATAGCTTTTCCATCCAAATTTCTTGACCTTCATTTCGTCATTGATG	-3.62844	0.015472684	-5.88201	3.4414226E-4									1.1.2.2	PS.lightreaction.photosystem I.PSI polypeptide subunits
A_95_P008521	CAAGCCACCCTAAAATAGTTTGTAGAGATGTTTGAAGTATTGTTGGAGAAAGCTAATGTT	-3.94189	0.033367626	-5.84337	2.2613346E-4									1.1.1.2	PS.lightreaction.photosystem II.PSII polypeptide subunits	Rep: Oxygen-evolving enhancer protein 2-1, chloroplast precursor - Nicotiana tabacum (Common tobacco), complete [TC45956]
A_95_P002941	ACCATCTTCCTCTGAAATCACCGGAAATGGGAAAGTTACCATGAGGAAGACTGCTAGCAA	-5.97017	0.018037118	-5.84006	0.0021531126			Solyc03g005780.1	-2.29114	0.0006			GO:0016168 GO:0015979 GO:0030076	1.1.1.1	PS.lightreaction.photosystem II.LHC-II	FSI_35 flooding-treated Nicotiana tabacum cDNA library Nicotiana tabacum cDNA, mRNA sequence [EV849907]
A_95_P108797	CCTTTGTAGTCTTACCAAAATGTATCTACTTTGGCAGTCAGAAGTAATTACCATCCATTT	-4.68594	0.011691078	-5.8085	2.4151057E-4									1.1.2.2	PS.lightreaction.photosystem I.PSI polypeptide subunits
A_95_P177162	TCGACCATTGTAATGACAACCAAAACAATTTACCACCTTGTGAAATCTCAGCTTCAATAA	-3.81593	0.015384365	-5.80522	3.2781158E-4									1.3.4	PS.calvin cycle.GAP
A_95_P005261	TTAGCATTCTGGGTTATGGGTTCATTAAAGAGATTGTAATGTGGTGTAAATTGGTTTGGA	-4.03885	0.04568222	-5.79627	5.487488E-6									1.1.1.1	PS.lightreaction.photosystem II.LHC-II
A_95_P003231	GTTGACTGATTGATAGCCCGTAAAGCTAGCTATTGTAAATTACAGGAGATTATATATGGA	-4.50958	0.008506952	-5.79361	0.015998092									1.1.1.1	PS.lightreaction.photosystem II.LHC-II	Rep: Light harvesting chlorophyll a/b-binding protein precursor - Nicotiana sylvestris (Wood tobacco), complete [TC67874]
A_95_P002406	GCTCACTGACCCCAACTTCTAATTTCATTCATTTTCTCTTTGGAGTATTGTACTCTCGCT	-4.36892	0.0049440563	-5.78997	0.0011437922									1.1.2.2	PS.lightreaction.photosystem I.PSI polypeptide subunits	Rep: Photosystem I reaction center subunit III - Phaseolus aureus (Mung bean) (Vigna radiata), partial (86%) [TC46781]
A_95_P105257	TGGGGCTCAATTGGTCATATTGTTGCTTACTATATTCTTGCCACTTCAAGTAATGGATAT	-4.40469	0.014521161	-5.78675	2.7341075E-4								GO:0042550 GO:0050821 GO:0009780 GO:0003674 GO:0009773 GO:0030093	1.1.2.2	PS.lightreaction.photosystem I.PSI polypeptide subunits	KL4B.101K21F.051103T7 KL4B Nicotiana tabacum cDNA clone KL4B.101K21, mRNA sequence [DV999315]
A_95_P177397	CAGTACTGGCCACATTCGTTCTTCAATATTCTAATCATATAACTTCGTTTCTCAAAACAC	-4.07457	0.016886223	-5.7863	2.3336972E-5									1.1.1.1	PS.lightreaction.photosystem II.LHC-II	Rep: Chromosome chr15 scaffold_40, whole genome shotgun sequence - Vitis vinifera (Grape), partial (23%) [TC75102]
A_95_P114492	CCGTGACAACAATAAGTCACCAGAGTACTACGATGGTACATACTGGACCATGTGGAAGTA	-2.78259	0.012651148	-5.78626	5.9408803E-6			Solyc02g085950.2	-2.96731	0.0112			GO:0009579 GO:0022626 GO:0005618 GO:0009573 GO:0016020 GO:0016984 GO:0009637 GO:0010218 GO:0048046 GO:0015977 GO:0010114	1.3.2	PS.calvin cycle.rubisco small subunit
A_95_P176577	AGGAGAAGGCAATATCAAACGCTATTGTTAATCTAAGTTTTTCATGTTCTTCAGTGTCGT	-4.37097	0.013970282	-5.78246	1.907261E-4									1.1.1.1	PS.lightreaction.photosystem II.LHC-II	Rep: Chloroplast pigment-binding protein CP29 - Nicotiana tabacum (Common tobacco), complete [TC48376]
A_95_P107572	TGTTGCTTACTATATTCTTGCCACTTCAAGTAATGGATATGATCCTAAGTACTTAGGTTG	-4.62581	0.010935904	-5.78217	3.2338218E-4									1.1.2.2	PS.lightreaction.photosystem I.PSI polypeptide subunits	KL4B.101K21F.051103T7 KL4B Nicotiana tabacum cDNA clone KL4B.101K21, mRNA sequence [DV999315]
A_95_P105922	TTTTGCAAAATGGCATGGGTTCCTTGTATGGCAATTCGAGACTGAGCGCGGATTTGTCTA	-2.90928	0.012227478	-5.78078	8.306124E-6								GO:0009573 GO:0016984 GO:0009637 GO:0010218 GO:0015977 GO:0010114	1.3.2	PS.calvin cycle.rubisco small subunit
A_95_P252009	GGTGCTGAATATGAGTTGTACAATTGAACTCTTTTTATGCACTCTGCAAAATTTTCAGAG	-3.54817	0.017997093	-5.77684	4.2673928E-4								GO:0019898 GO:0019684 GO:0009543 GO:0008266 GO:0030095 GO:0009654	1.1.1.2	PS.lightreaction.photosystem II.PSII polypeptide subunits	N.tabacum mRNA for 23 kDa polypeptide of water-oxidizing complex of photosystem II [X64348]
A_95_P177447	ATCCACTTTCCTGGTGTTTTCTTTGCCTTATGCAGAGTTGTGATGTAGTTTTTGGTTGAA	-4.50905	0.016301014	-5.77683	4.6240032E-4									1.2.4.4	PS.photorespiration.glycine cleavage.H protein
A_95_P007951	CTGGCTATTGTTGTTGGAATTTGACTGTTTATATTTATCCTCTCGAGCCGAGGGTCTTTC	-5.32494	0.012141363	-5.75583	1.3683437E-4									1.1.2.1	PS.lightreaction.photosystem I.LHC-I	Rep: Chlorophyll a-b binding protein 8, chloroplast precursor - Solanum lycopersicum (Tomato) (Lycopersicon esculentum), complete [TC40319]
A_95_P233904	GAATTGGAAATGAAAGTTGTATATTGGACATCTGAGCTCTTCAATGAATACATCTGAAGC	-4.19126	0.024511563	-5.75268	5.9649476E-4									1.1.2.2	PS.lightreaction.photosystem I.PSI polypeptide subunits	Rep: Photosystem I subunit XI - Nicotiana attenuata, partial (97%) [TC43925]
A_95_P114452	AGAAACAGCACTTCCTTGGTTCCAAACTGGTGTAATCCCACCAGCTGGAACATACAACTA	-4.313	0.0054573133	-5.74416	4.7338678E-4			Solyc10g007690.2						1.1.2.1	PS.lightreaction.photosystem I.LHC-I	KL4B.100M07F.050922T7 KL4B Nicotiana tabacum cDNA clone KL4B.100M07, mRNA sequence [DV999009]
A_95_P114402	AGCAATCAAGAAAGGAACTCAACTTCCAACCAAGCTTTGGGCCAGGCGGAAAGATCTAAT	-3.59245	0.015115668	-5.72198	3.3027196E-4								GO:0010287 GO:0003674 GO:0009538 GO:0015979	1.1.2.2	PS.lightreaction.photosystem I.PSI polypeptide subunits
A_95_P107127	AACTTGCTGAGATCAAGCATGCTCGTCTTGCTATAGGTTGACCTTCTTGGGCTTTGATGT	-4.20768	0.014102763	-5.70459	3.612449E-4								GO:0009535 GO:0016168 GO:0010287 GO:0009637 GO:0010218 GO:0010114 GO:0030076 GO:0015979	1.1.1.1	PS.lightreaction.photosystem II.LHC-II	Rep: Chlorophyll a/b binding protein CP29 - Phaseolus aureus (Mung bean) (Vigna radiata), partial (39%) [TC72560]
A_95_P006721	AGCCTCACCCTAAGTTTTGCTTGTGAATTTTGACTGGGAGTTTCACTTTAATTGAGGTCT	-3.94803	0.011066674	-5.70172	2.6474954E-4									1.1.1.2	PS.lightreaction.photosystem II.PSII polypeptide subunits	Rep: PsbQ - Nicotiana tabacum (Common tobacco), partial (46%) [TC75236]
A_95_P107247	GAAACAACACCTTGACATTACCTCCATTTGCTAGCAATGGTGGAAGAGTTCACTGCATGC	-2.80093	0.00582864	-5.69748	9.0544054E-5									1.3.2	PS.calvin cycle.rubisco small subunit
A_95_P249962	GGAAGCTAATGTACTAATTTGATGTTTCCTTGTCGATCACACTTGGTGAACTTTTACAAA	-3.4421	0.018319853	-5.68911	7.1683084E-4								GO:0019898 GO:0019684 GO:0009543 GO:0008266 GO:0030095 GO:0009654	1.1.1.2	PS.lightreaction.photosystem II.PSII polypeptide subunits	N.tabacum mRNA (T23-2AF) for PSII 23-kDa polypeptide [X62427]
A_95_P103567	TTAGCGTCAAGAATTTTCATCGACACGAAGGCCTGGCCATATGTAGAGAATGAGCTTCGT	-3.38165	0.016346283	-5.67839	1.8872846E-4								GO:0030095 GO:0009654 GO:0009543	1.1.1.2	PS.lightreaction.photosystem II.PSII polypeptide subunits
A_95_P111297	GTTCTCGTTTATTCACACTTGGACTAACTTTGCCTGGTTAAGGCTGATAACTGTGATGAA	-4.05192	0.020670166	-5.66723	4.2966026E-4								GO:0005960 GO:0006546 GO:0004375 GO:0005739 GO:0009507	1.2.4.4	PS.photorespiration.glycine cleavage.H protein
A_95_P106157	TATGTTTGACTATTTATGGAATATCATCATTCAAAGAAGGAGAGGCATCAACAGCACCAG	-3.43959	0.015946724	-5.65857	2.443526E-4			Solyc06g082950.2,Solyc06g082940.2						1.1.2.2	PS.lightreaction.photosystem I.PSI polypeptide subunits	IICB_NGFSSH_SSHcDNA_136 Transgenic tobacco leaf SSH cDNA library Nicotiana tabacum cDNA clone NGF136 similar to photosystem I subunit XI mRNA, mRNA sequence [GR222185]
A_95_P111757	ACCCTGAGGCACATCCATCAGTCTTTTAAAACTGTTCGGTAATATATATAGGATAGGTCT	-4.90164	0.008774493	-5.64695	0.0017430322								GO:0009570 GO:0009543 GO:0015979 GO:0005509	1.1.1.2	PS.lightreaction.photosystem II.PSII polypeptide subunits	Rep: Chromosome chr13 scaffold_45, whole genome shotgun sequence - Vitis vinifera (Grape), partial (57%) [TC63342]
A_95_P006996	ATCCCAAAATACATGACTCCCGTTATAAAACTCCCCATGTAACACATTTCTATTGAAATG	-4.42446	0.023370106	-5.63474	4.1754293E-4									1.1.2.1	PS.lightreaction.photosystem I.LHC-I	GB
A_95_P176337	GATGTTAATATTGTTGGAGGAAGCTAATGTACTAATTTGATGTTTCCTTGTCGATCACAC	-3.47824	0.022812042	-5.63394	5.1492726E-4									1.1.1.2	PS.lightreaction.photosystem II.PSII polypeptide subunits	N.tabacum mRNA (T23-2AF) for PSII 23-kDa polypeptide [X62427]
A_95_P110047	ACAGTTCGACAGCATCAGGGGGATATCCTAACAATCAAGACAGGTCCACAAAATTCCAAC	-3.25649	0.012368865	-5.60402	4.10722E-5								GO:0010287 GO:0003674 GO:0009538 GO:0015979	1.1.2.2	PS.lightreaction.photosystem I.PSI polypeptide subunits
A_95_P181702	TTCCAAAATAGACCCCCGTTGTAAAACTCCCCATGTAACAAATTTGTAATGAAATGAACG	-4.2298	0.025198866	-5.58144	3.9525627E-4									1.1.2.1	PS.lightreaction.photosystem I.LHC-I	Rep: Photosystem I light-harvesting chlorophyll a/b-binding protein - Nicotiana tabacum (Common tobacco), complete [TC44245]
A_95_P011261	CACCCCAAAAAAGGTTGTAGAGATGTTTGAAGTATTGTTGGAGGAAGCTAATGTTAATAA	-3.88583	0.031044021	-5.55983	3.9358315E-4									1.1.1.2	PS.lightreaction.photosystem II.PSII polypeptide subunits	N.tabacum mRNA (T23-5B) for PSII 23-kDa polypeptide [X62426]
A_95_P006116	ACTTCAGTTCGGAACAAGCATCAGGGGGTATCCTAACAATCAAGAAAGGTCCAAAAGTTC	-3.25579	0.012570871	-5.55928	8.233017E-5								GO:0003674 GO:0009538 GO:0015979	1.1.2.2	PS.lightreaction.photosystem I.PSI polypeptide subunits	Rep: Photosystem I psaH protein precursor - Nicotiana sylvestris (Wood tobacco), partial (65%) [TC68997]
A_95_P156577	GAATTACCAATGGTTTGGATTTGGAGGACAAGCTACACCCAGGTGGTCCATTTTGATCCA	-4.07935	0.012576097	-5.55895	2.316401E-5			Solyc06g063370.2					GO:0016168 GO:0009533 GO:0010287 GO:0009637 GO:0010218 GO:0009783 GO:0010196 GO:0009517 GO:0010114 GO:0015979	1.1.1.1	PS.lightreaction.photosystem II.LHC-II
A_95_P003166	GTCCTACGCCACAAACTTTGTTCCCGGAAAATGAATACTATCACAAAACAATCTTAAAAT			-5.55388	9.961173E-7									1.1.1.2	PS.lightreaction.photosystem II.PSII polypeptide subunits	Rep: Light harvesting chlorophyll a/b-binding protein precursor - Nicotiana sylvestris (Wood tobacco), partial (32%) [TC73474]
A_95_P177822	GCATGTCATTGTAAGGTAAAAAGGACATTCGACTTAAAAGCCCGGTTATTTTTCAAAGTT	-4.09038	0.0075596306	-5.55111	0.0016147519									1.1.2.1	PS.lightreaction.photosystem I.LHC-I
A_95_P246177	GGTTTATGAGTAATTAGTTCAAAAGGTGTAAACTTGAAAAATGTTCTCGGCGACATGCTG	-3.15445	0.003702775	-5.53371	1.1928349E-4									1.1.1.2	PS.lightreaction.photosystem II.PSII polypeptide subunits	TT-31_M02 K326 late senescent leaf library Nicotiana tabacum cDNA, mRNA sequence [FG644758]
A_95_P114352	TGCATGGCCAGTTACAAAGTGAAGCTTACTACACCAGCGGGAACAGTTGAGTTTGATTGT	-4.98365	0.0055881166	-5.52959	8.5694664E-5			Solyc10g044520.1						1.1.5.2	PS.lightreaction.other electron carrier (ox/red).ferredoxin	Nicotiana tabacum phospholipase C2 mRNA, complete cds [AF223573]
A_95_P000031	GCTGATACTGTATCTACCTTAAATGATGTTTTGGCCAACCTTGGTTAAAAAAGCTTTTCT	-3.35769	0.019062601	-5.52842	1.6732846E-4			Solyc02g079950.2					GO:0030095 GO:0009654 GO:0009543	1.1.1.2	PS.lightreaction.photosystem II.PSII polypeptide subunits	KL4B.100B07F.050922T7 KL4B Nicotiana tabacum cDNA clone KL4B.100B07, mRNA sequence [DV998757]
A_95_P128282	GTGGAGAATGCAGCCACTTCTTTCAGTGTTGCTTAAGAATGGAAATAAAGTAAAACCATT	-3.62063	0.029956246	-5.48706	9.699216E-4			Solyc07g044860.2					GO:0019898 GO:0019684 GO:0009543 GO:0008266 GO:0030095 GO:0009654	1.1.1.2	PS.lightreaction.photosystem II.PSII polypeptide subunits	N.tabacum mRNA (T23-5B) for PSII 23-kDa polypeptide [X62426]
A_95_P112377	TCAAGAATTTCATCGACAAGAAGGCCTGGCCATATGGTCCAAATGAACTTCGGTCTCAGA	-3.34962	0.014827399	-5.48549	2.0629875E-4								GO:0030095 GO:0009654 GO:0009543	1.1.1.2	PS.lightreaction.photosystem II.PSII polypeptide subunits
A_95_P134197	TTTATTCAACTTGGACTAACTTTGCCTGGTTAAGGCTGATACTGTGATGAAACTTCCTGT	-3.97031	0.02114578	-5.48527	4.806579E-4									1.2.4.4	PS.photorespiration.glycine cleavage.H protein	Rep: Mitochondrial glycine decarboxylase complex H-protein - Populus tremuloides (Quaking aspen), complete [TC50267]
A_95_P131262	CTTTGCGAGCATCATTTCCATCTGAGAGTTTCTTCACTTGTACATTCAAATGTAATATTG	-3.83007	0.015309136	-5.47439	0.002873307								GO:0008887 GO:0009853 GO:0009941	1.2.7	PS.photorespiration.glycerate kinase	Rep: Chromosome chr9 scaffold_7, whole genome shotgun sequence - Vitis vinifera (Grape), partial (94%) [TC71430]
A_95_P016606	GCTGATTGAGACTACTTAGTGTTGCTTAATGAAATATAAACCTGGAATTGTTTTGTGCGC	-4.78209	0.010310755	-5.46068	7.4405683E-4									1.3.6	PS.calvin cycle.aldolase
A_95_P105092	GGGCCAAACTTGGTTGAAAAAGCTTTTCTGTACTAGTATGTTATTACTTCCTGTAACTTA	-3.52009	0.016444162	-5.45906	1.5752306E-4								GO:0030095 GO:0009654 GO:0009543	1.1.1.2	PS.lightreaction.photosystem II.PSII polypeptide subunits	KN6B.107P14F.060106T7 KN6B Nicotiana tabacum cDNA clone KN6B.107P14, mRNA sequence [EB441017]
A_95_P234784	GATACTATTTTGTATGTCATCTGTAATGCTAAAAAGGGGACATTTGGTCTAAAAAGCCTG	-4.10194	0.0048413817	-5.45877	3.3737675E-4									1.1.2.1	PS.lightreaction.photosystem I.LHC-I	KL4B.100M07F.050922T7 KL4B Nicotiana tabacum cDNA clone KL4B.100M07, mRNA sequence [DV999009]
A_95_P004026	ACACTTCTGGCCTTGATGAGGATGAAGAATCTGGATTATCTCTTTAAGCGCTTTATTATT	-3.53406	0.014288921	-5.4511	5.0851505E-4									1.1.1.2	PS.lightreaction.photosystem II.PSII polypeptide subunits	Rep: Photosystem II reaction center - Retama raetam, partial (86%) [TC50177]
A_95_P005701	TGCCTCACTTTTGGGCAAATTGGATTCAAAGGAAGGACTGAGAAATACTTTTAAATGGAA	-3.56884	0.016955098	-5.44985	3.6876628E-4									1.1.2.2	PS.lightreaction.photosystem I.PSI polypeptide subunits	Rep: Chromosome undetermined scaffold_87, whole genome shotgun sequence - Vitis vinifera (Grape), partial (20%) [TC55129]
A_95_P012501	GGAACCTTTACCTAGAAAAGTTACTATCTCTCCTTCCATGTTACTACCTTAACAAGTTGT	-3.24669	0.012429934	-5.44438	0.0010009928								GO:0016168 GO:0010287 GO:0009637 GO:0010218 GO:0009768 GO:0010114 GO:0030076	1.1.2.1	PS.lightreaction.photosystem I.LHC-I
A_95_P102827	CTTGGGAAAAAGCAACTCCCATTACTCCATTTACCAACATTGATCTTGGATTGAGGTCCT	-4.56495	0.008838435	-5.40083	7.174361E-5								GO:0009535 GO:0016168 GO:0010287 GO:0009637 GO:0010218 GO:0010114 GO:0030076 GO:0015979	1.1.1.1	PS.lightreaction.photosystem II.LHC-II
A_95_P106697	TGTGGACAACAATTAACAAGACGAAGTACCGAGACTCTCTCATAACTTCCTGATTTGAGC	-4.48881	0.0093952045	-5.39575	2.112476E-5	-1.08697	0.024617137						GO:0009573 GO:0016984 GO:0009637 GO:0010218 GO:0015977 GO:0010114	1.3.2	PS.calvin cycle.rubisco small subunit
A_95_P011821	CGATCACACTTGGTGAACTTTTACAACCATCTCCTACTTCCCCAAAATTTTATAGAATTT	-3.76442	0.016576134	-5.37325	3.8684456E-4									1.1.1.2	PS.lightreaction.photosystem II.PSII polypeptide subunits	N. tabacum mRNA for a photosystem II 23kDa polypeptide [X55354]
A_95_P003406	GAGTCTTCTTGTTGATTTGTACTCTTCCATTGACATGTCTTTGTTTGTAATGCAGTAACT	-4.25027	0.012670039	-5.36459	2.7712382E-4									1.1.2.2	PS.lightreaction.photosystem I.PSI polypeptide subunits	Rep: Chloroplast photosystem I reaction center V - Camellia sinensis (Tea), partial (74%) [TC53981]
A_95_P113127	TAGTGACTAGCCTGAACGCCATACCAAATGTTAGGGCAAGCTCTCTTTGGTCTTACATCT	-4.95899	0.0049738158	-5.32296	6.9972055E-5									1.1.5.2	PS.lightreaction.other electron carrier (ox/red).ferredoxin	Nicotiana tabacum phospholipase C2 mRNA, complete cds [AF223573]
A_95_P002821	TTCCTCTGAAATCACCGGAAATGGGAAAGTTACCATGAGGAAGACTGCTAGCAAAGCCAA	-5.97494	0.019014975	-5.3128	0.0037063463			Solyc03g005780.1						1.1.1.1	PS.lightreaction.photosystem II.LHC-II	Tabacco Cab40 mRNA for major chlorophyll a [X52744]
A_95_P178382	GTATGTGTTCCCAGTTTGTGTAAGTATAATTGAAGACTTCCCACAAGTTATATCTTATGG	-3.43152	0.0074604927	-5.30837	9.168573E-5			Solyc03g120640.2						1.1.2.2	PS.lightreaction.photosystem I.PSI polypeptide subunits	Rep: Photosystem I psaH protein precursor - Nicotiana sylvestris (Wood tobacco), complete [TC69477]
A_95_P149817	TTCGTTCTGACCCAAGAAAACATCCAAATACCAAAATCTGGAAAGATCTATTCGTTCAAC	-3.84409	0.008530885	-5.29952	4.4099285E-4	-1.09078	0.0013775968	Solyc09g011810.2						1.3.7	PS.calvin cycle.FBPase	Rep: Fructose-1,6-bisphosphatase - Solanum tuberosum (Potato), complete [TC52595]
A_95_P103342	TACTTGCATGGCCAGTTACAAAGTGAAGCTTATTACACCAGAGGGAACAGTTGAGTTTTG	-4.86191	0.005922147	-5.29721	6.571951E-5			Solyc10g044520.1					GO:0004629 GO:0007165	1.1.5.2	PS.lightreaction.other electron carrier (ox/red).ferredoxin	Nicotiana tabacum phospholipase C2 mRNA, complete cds [AF223573]
A_95_P113857	TTGTTAGCGTCAAGAATTTCATCGACAAGGAAGGCCTGGCCATATGTCCAGAATGCACTT	-3.18481	0.016559869	-5.29189	2.8600404E-4								GO:0030095 GO:0009654 GO:0009543	1.1.1.2	PS.lightreaction.photosystem II.PSII polypeptide subunits
A_95_P107577	TGCTCGGATGCTGCTGGATTTGTTATCCCTGAAGCCTTCAAAAATTTGGTGCTGAATGTG	-3.98527	0.009919997	-5.28207	1.7037206E-5								GO:0016168 GO:0009533 GO:0010287 GO:0009637 GO:0010218 GO:0009783 GO:0010196 GO:0009517 GO:0010114 GO:0015979	1.1.1.1	PS.lightreaction.photosystem II.LHC-II
A_95_P021806	AGTGACAAGATAGCTGCATCCATTTACAGTTAGATGTTACTTCTAGTTCCTTTTATAGCT	-3.65868	5.666606E-4	-5.26326	1.6693924E-4									1.1.1.2	PS.lightreaction.photosystem II.PSII polypeptide subunits	Rep: Photosystem II reaction center psb28 protein - Vitis vinifera (Grape), partial (66%) [TC49888]
A_95_P000381	TTGGTGCTCTCTAAAATTGATTTGTACTACTAGACATCTGATCTATCTCTGTTTATACCC	-4.2478	0.027205957	-5.26121	2.6282607E-4								GO:0003674 GO:0009522 GO:0015979	1.1.2.2	PS.lightreaction.photosystem I.PSI polypeptide subunits	Rep: Photosystem I reaction center subunit X psaK - Nicotiana tabacum (Common tobacco), complete [TC56278]
A_95_P201857	GTGGAAGAATGACAATCTGCTCTTAATTGCTTTTTGCGTTCAATGAACTTCATTCTGTAT	-5.09581	0.00923046	-5.26049	4.942619E-4									1.1.5.2	PS.lightreaction.other electron carrier (ox/red).ferredoxin	Rep: Chromosome chr9 scaffold_7, whole genome shotgun sequence - Vitis vinifera (Grape), partial (22%) [TC70327]
A_95_P178392	CCCACGTGGCAAGATCTAATTGCTTTTCTATCCAAAATTCAACCTTCAATTTGTAATTGA	-3.54593	0.008019535	-5.25786	1.16095325E-4									1.1.2.2	PS.lightreaction.photosystem I.PSI polypeptide subunits	KL4B.101A01F.051103T7 KL4B Nicotiana tabacum cDNA clone KL4B.101A01, mRNA sequence [DV999089]
A_95_P111887	CTGGTTAAGGCTGATACTGTGATGAAACTTCCTGTCACTTGTTAAAATTCTACAAAAATC	-3.94185	0.022281932	-5.24356	5.412729E-4									1.2.4.4	PS.photorespiration.glycine cleavage.H protein	Rep: Mitochondrial glycine decarboxylase complex H-protein - Populus tremuloides (Quaking aspen), complete [TC50267]
A_95_P008301	CAGATATTATTTTGCATGTCATTGTAAGGTAAAAAGGACATTCGACTTAAAAGCCCGGTT	-4.00284	0.007701802	-5.23082	0.0010925743									1.1.2.1	PS.lightreaction.photosystem I.LHC-I	Rep: Chlorophyll a-b binding protein 8, chloroplast precursor - Solanum lycopersicum (Tomato) (Lycopersicon esculentum), complete [TC40446]
A_95_P112032	TTAGTTGTGTCTATCCCCGAACTCTTGAGCACATAACGGTGTCAAGTATGGAGAAGCTGT	-5.17474	0.024019377	-5.22911	0.009756492								GO:0016168 GO:0015979 GO:0030076	1.1.1.1	PS.lightreaction.photosystem II.LHC-II
A_95_P104762	TGAGAACAATAAGTCACCAGTGCTACTACGCATGGTAGATACTGGACCATGTGGAAGTTG	-2.45078	0.02101338	-5.22668	1.762398E-5								GO:0009573 GO:0016984 GO:0009637 GO:0010218 GO:0015977 GO:0009409 GO:0010114	1.3.2	PS.calvin cycle.rubisco small subunit
A_95_P120552	GAGGAAGAGTTTTGGAATATGTAATAAGTGGACAATACCAATAAAGAGATTTCCATGTCC	-5.00632	0.009016066	-5.20915	0.002193354	-1.08365	0.003135819							1.1.1.2	PS.lightreaction.photosystem II.PSII polypeptide subunits	Rep: Chromosome chr13 scaffold_45, whole genome shotgun sequence - Vitis vinifera (Grape), partial (32%) [TC74510]
A_95_P110452	GAGAAACAATAAGTCACCAAGGTACTACGATGGTAGATACTGGAACCATGTGGAAGTTGC	-2.36206	0.020174561	-5.20428	8.133857E-6								GO:0009579 GO:0022626 GO:0005618 GO:0009573 GO:0016020 GO:0016984 GO:0009637 GO:0010218 GO:0048046 GO:0015977 GO:0010114	1.3.2	PS.calvin cycle.rubisco small subunit
A_95_P004106	GTACTATCTATCACAGCTTGTAAGTATAAATTGAAGCCTTTCTCAGACCTCTTTTCAACA	-3.61208	0.014610738	-5.19405	5.6611316E-5								GO:0003674 GO:0009538 GO:0015979	1.1.2.2	PS.lightreaction.photosystem I.PSI polypeptide subunits	N.tabacum psaH gene for photosystem I psaH protein [X61665]
A_95_P007596	CTCAGAATAGAGTACAAAGTACTGATCATCACAGAGAAGTGCTAATTAATGACAGTCAAA	-3.73892	0.013612288	-5.17513	2.7566266E-4									1.1.1.2	PS.lightreaction.photosystem II.PSII polypeptide subunits	Nicotiana tabacum oxygen evolving complex 33 kDa photosystem II protein (PsbO) mRNA, complete cds; nuclear gene for chloroplast product [AY220076]
A_95_P181252	GTTTGCTGCTTTGCCCTTCATATTGTGGCTATCCTTTACAATTACAAATGCTATCATTAA	-2.67244	0.004113299	-5.16043	0.0011217562			Solyc08g080050.2	-1.87538	5e-05				1.1.40	PS.lightreaction.cyclic electron flow-chlororespiration	KL5B.103C20F.060207T7 KL5B Nicotiana tabacum cDNA clone KL5B.103C20, mRNA sequence [EB429556]
A_95_P108117	TACAAGCCTGAAGGCTACTAACTTACATATTACGACCACTTACCCTATTGTCTTGTCTTT	-4.01708	0.04001583	-5.14835	0.0036013352								GO:0009573 GO:0016984 GO:0009637 GO:0010218 GO:0015977 GO:0009409 GO:0010114	1.3.2	PS.calvin cycle.rubisco small subunit	FSI_51 flooding-treated Nicotiana tabacum cDNA library Nicotiana tabacum cDNA, mRNA sequence [EV849919]
A_95_P110482	TGATGGAAACTAACTTGATGATGACCAAGATGGCTGATGGCTTTGTGCTAACCTGATGTT	-4.71333	0.0071589174	-5.14508	1.7700375E-4								GO:0009570 GO:0009416 GO:0009767	1.1.5.2	PS.lightreaction.other electron carrier (ox/red).ferredoxin
A_95_P110677	ATCTTCCTCTGAAATCACTGGAAATGGGAAAGTCACCATGCAGGAAGCACTGCTAGCAAA	-5.793	0.014946848	-5.14182	0.0045613293									1.1.1.1	PS.lightreaction.photosystem II.LHC-II
A_95_P116782	CCCAACTTGAATGATGGAGAGATTCTAGAATTTGTGTATCATTTCTTGGTCTGAATTTGT	-2.81134	0.03352465	-5.1315	0.0018865154			Solyc02g065400.2	-2.42327	5e-05				1.1.1.2	PS.lightreaction.photosystem II.PSII polypeptide subunits	Nicotiana tabacum oxygen evolving complex 33 kDa photosystem II protein (PsbO) mRNA, complete cds; nuclear gene for chloroplast product [AY220076]
A_95_P015126	CTTCTGCATCTTGTAAAAATTGTAACATTTGACACTCTAAGGAGAAGGCAATATCAAACG	-4.02545	0.016004302	-5.11448	1.9661424E-4								GO:0009535 GO:0016168 GO:0010287 GO:0009637 GO:0010218 GO:0010114 GO:0030076 GO:0015979	1.1.1.1	PS.lightreaction.photosystem II.LHC-II	Nicotiana tabacum chloroplast pigment-binding protein CP29 (Lhcb4) mRNA, complete cds; nuclear gene for chloroplast product [DQ676843]
A_95_P130602	CCGGGAGCAAACCATTCTGTTTTACCTTTCCCTATTCTGATATGTAACATTATGTGCAGA	-3.77984	0.010292166	-5.11379	0.0012775699									1.1.2.1	PS.lightreaction.photosystem I.LHC-I	Rep: Type III chlorophyll a/b-binding protein - Nicotiana tabacum (Common tobacco), partial (95%) [TC73998]
A_95_P177937	CAAATACGTATTCTGAGAGGGAAAGACCATAAATATATGACAGTCAAATTACACAGTTCG	-4.89221	0.014318815	-5.1135	0.00606596	-1.78866	0.003019904							1.3.4	PS.calvin cycle.GAP
A_95_P121262	CAACTTGTATCTAAGGCAGCTAATCATATAGTCATGGATTCTATATATCCTCTTGCAATG	-5.14743	0.008340634	-5.09959	0.002270547	-1.24465	0.0069140457							1.1.1.2	PS.lightreaction.photosystem II.PSII polypeptide subunits	Rep: Chromosome chr13 scaffold_17, whole genome shotgun sequence - Vitis vinifera (Grape), partial (71%) [TC42524]
A_95_P178442	CTTTTTGCTTGCGCTATTGTAATGGCAACTTGTGCAAAGACTATATATGGGAATATTAGA	-5.20375	0.007776124	-5.07141	0.0019008553								GO:0010287 GO:0003674 GO:0009538 GO:0015979	1.1.2.2	PS.lightreaction.photosystem I.PSI polypeptide subunits	KN6B.104C11F.060103T7 KN6B Nicotiana tabacum cDNA clone KN6B.104C11, mRNA sequence [EB439666]
A_95_P002416	GGCTTTCCCCCCGGAGAAACTGTTTTAGTTTTCCTTCTTCATTCTATTCAATGTATGTTT	-2.33419	0.02878664	-5.0588	9.442869E-6									1.3.2	PS.calvin cycle.rubisco small subunit
A_95_P019876	GGCGTTGCTTTCTTACTTGGTGGCTTCTTTATTCTACTCAAATATTTGGGATATTTACTT	-3.3972	0.00796968	-5.05778	5.4547523E-5									1.1.2.2	PS.lightreaction.photosystem I.PSI polypeptide subunits	Rep: PSI-H precursor - Nicotiana sylvestris (Wood tobacco), partial (50%) [TC55546]
A_95_P251949	GTCGATCACACTTGCTGAACTTTTACTACCATCTCCTACTTTCCCAAAATTTTATAGAAT	-3.54822	0.017069697	-5.05298	3.8807688E-4								GO:0019898 GO:0019684 GO:0009543 GO:0008266 GO:0030095 GO:0009654	1.1.1.2	PS.lightreaction.photosystem II.PSII polypeptide subunits	N. tabacum mRNA for a photosystem II 23kDa polypeptide [X55354]
A_95_P023621	ACTCTATCCTTGATTTGGTTCAGTTTGGAGGAAATTCTTTAGACGTAAGAACTTTGCCAT	-3.6388	0.009470783	-5.04833	7.057569E-5									1.3.3	PS.calvin cycle.phosphoglycerate kinase	Rep: Phosphoglycerate kinase, chloroplast precursor - Nicotiana tabacum (Common tobacco), partial (46%) [TC43453]
A_95_P107567	GGTCAACATAATGGTTCATTTTGGGAAGCATTGAGTTGATGTTGTAGATTTGTCATGTTA	-4.05597	0.009488015	-5.04339	5.214939E-4									1.3.3	PS.calvin cycle.phosphoglycerate kinase	Rep: Phosphoglycerate kinase, chloroplast precursor - Nicotiana tabacum (Common tobacco), partial (46%) [TC43453]
A_95_P006166	AATGGGAAAGTTACCAATAGAGGAAGACTGCTAGCAAAGCCAAGCCTGTCTCTTCTGGTA	-5.31672	0.020599578	-5.01984	0.009215784								GO:0016168 GO:0015979 GO:0030076	1.1.1.1	PS.lightreaction.photosystem II.LHC-II	Rep: Light harvesting chlorophyll a/b-binding protein precursor - Nicotiana sylvestris (Wood tobacco), partial (45%) [TC68403]
A_95_P000146	GATGGCCTTGTAAAGCTGTCGTGCGTTACCTGATAATATAATGAGATTTTGTTTGTGTTC	-4.60595	0.03829138	-4.98211	2.591494E-4								GO:0016168 GO:0015979 GO:0030076	1.1.1.2	PS.lightreaction.photosystem II.PSII polypeptide subunits	Tabacco Cab21 mRNA for major chlorophyll a [X52743]
A_95_P177167	GAACCAAAACAATTTTCCACCTTGTGAAATCTCAGCTTCAATAAAAGTTTCCTTCTTGTC	-3.28267	0.020634813	-4.97297	0.002915408								GO:0008943 GO:0006096	1.3.4	PS.calvin cycle.GAP	Tobacco (N.tabacum) GapA mRNA encoding A-subunit of chloroplast glyceradehyde-3-phosphate dehydrogenase [M14417]
A_95_P014891	GTGATTATTTAGTGCATCGTTTCCTGTAATTTTATTTGCCACTACAAATACCGCATGGAA	-2.79635	0.008669383	-4.96604	6.0336647E-4									1.1.2.2	PS.lightreaction.photosystem I.PSI polypeptide subunits	Rep: Photosystem I reaction center subunit II, chloroplast precursor - Nicotiana sylvestris (Wood tobacco), complete [TC45169]
A_95_P182897	GAGTCTTTGCCTTCAACTTGGATCCGATGTATGGAGAATTCGTTCTGACCCAAGAAAACA	-3.56673	0.013680709	-4.93945	0.0023533935			Solyc09g011810.2	-2.71362	5e-05				1.3.7	PS.calvin cycle.FBPase	Rep: Fructose-1,6-bisphosphatase - Solanum tuberosum (Potato), partial (66%) [TC40873]
A_95_P106322	CAAATATGCCTCTTTGGTTTGCCTCCAAGCAAAGTCTTTCATACTTGGATGGCAGCCTTC	-4.2798	0.0058052074	-4.91193	6.2113546E-4			Solyc12g011280.1	-2.85609	5e-05				1.1.2.1	PS.lightreaction.photosystem I.LHC-I	Rep: Chlorophyll a-b binding protein 8, chloroplast precursor - Solanum lycopersicum (Tomato) (Lycopersicon esculentum), complete [TC40446]
A_95_P176937	CGGTTGTGTTCCATTCATAAGGGAGTACAAACTCCAAATAATCTTTTGTTTCAGTTTTTG	-3.94827	0.015218765	-4.90971	0.0029153174								GO:0010287 GO:0009416 GO:0043531 GO:0009409 GO:0046863 GO:0010319 GO:0005524	1.3.13	PS.calvin cycle.rubisco interacting	N.tabacum Rca gene for ribulose bisphosphate carboxylase activase (pJQ4) [Z14980]
A_95_P176667	TTTTGCAAAATGGATGGGTTCCTTGACTTGGAATACGAGACTGAGCACGGATTTGTCTAT	-2.41523	0.026854329	-4.85534	5.6819987E-5			Solyc03g034220.2,Solyc02g085950.2,Solyc02g085940.2,Solyc02g063150.2	-3.08298	5e-05				1.3.2	PS.calvin cycle.rubisco small subunit	Rep: Ribulose bisphosphate carboxylase small chain, chloroplast precursor - Nicotiana sylvestris (Wood tobacco), complete [TC43573]
A_95_P107802	ATTGGACCAGAATTTGGCTAAGAATTTTGGCCGGTTAACGTAATTGGGGAACCCAGGAAC	-4.72562	0.0060095773	-4.84517	0.0011519842								GO:0010114 GO:0016168 GO:0009637 GO:0010218	1.1.1.1	PS.lightreaction.photosystem II.LHC-II
A_95_P000271	AGTTCGTGGAGTTACATAGTTCTTTATATAGCTTGGGATTTAAGAGGTTTGTGTGTTTCA	-4.93934	0.017198961	-4.84052	0.0015693923	-1.42333	0.0012734438							1.1.5.1	PS.lightreaction.other electron carrier (ox/red).plastocyanin	KP1B.104M16F.050725T7 KP1B Nicotiana tabacum cDNA clone KP1B.104M16, mRNA sequence [DV160993]
A_95_P234314	AAACGGCGTCTTTGCCTTCAATTTGGATCCGATGTATGGAGATCGTCTGACCCAAGAAAA	-3.40358	0.012109682	-4.83936	0.0030505918								GO:0042132 GO:0009570 GO:0010319 GO:0048046 GO:0009409 GO:0006000	1.3.7	PS.calvin cycle.FBPase	AGN_ELP017xb08f1.ab1 AGN_ELP Nicotiana tabacum cDNA 5', mRNA sequence [FG133538]
A_95_P005681	GTTAAGTTTGGCGAGGACGTATGGTCCAAAGCTGGATCTCAAATTTTCAGTGAACGTGGA	-4.50101	0.008622548	-4.8257	0.0060355775									1.1.1.1	PS.lightreaction.photosystem II.LHC-II	Rep: Light harvesting chlorophyll a/b-binding protein precursor - Nicotiana sylvestris (Wood tobacco), partial (57%) [TC60669]
A_95_P002871	CTGAATGTTAAATTGGAAATGAAAGTTGTATATTGAACATGTGAGCTCTTCGAGGAGTGT	-4.1245	0.013412592	-4.80779	0.0035260413									1.1.2.2	PS.lightreaction.photosystem I.PSI polypeptide subunits
A_95_P000221	TTGGTGCTTTGTTTGTAAAATTTGTTGTTTCACATTCGTGTGGCGTATATGAGTTTCATC	-3.9699	0.012005901	-4.80244	7.954881E-5									1.3.2	PS.calvin cycle.rubisco small subunit	KN6B.009J12F.050901T7 KN6B Nicotiana tabacum cDNA clone KN6B.009J12, mRNA sequence [EB438050]
A_95_P102632	ATGGGCTGAATGAATTTGTTCTAACCTGTGTTGCTTTAACCCCAGGTCTGAATTGTTACT	-4.58277	0.0083976695	-4.79573	7.342723E-5								GO:0009570 GO:0009416 GO:0009767	1.1.5.2	PS.lightreaction.other electron carrier (ox/red).ferredoxin
A_95_P105927	GATCAGAGCTGTACTATGTGAAAAATTAAACCAGCTTGTAGTTCAAGACAAACTGTACTT	-3.51563	0.01905282	-4.78945	5.8506423E-5									1.1.1.1	PS.lightreaction.photosystem II.LHC-II	Rep: Chloroplast pigment-binding protein CP26 - Nicotiana tabacum (Common tobacco), complete [TC43415]
A_95_P129887	GAAGAGATTCAGAGTTGAAGATACTTGCACCAACAATTACAAATGACTACATTGTACCAA	-3.83426	0.015587172	-4.77185	8.5695175E-4								GO:0016168 GO:0009637 GO:0010218 GO:0010114 GO:0030076 GO:0015979	1.1.2.1	PS.lightreaction.photosystem I.LHC-I
A_95_P235124	GAATCTAAATGCAATGAACAAATTGGAAGTGCTGAAGCCCTGGACACTGTCATTTTCCTT	-4.38262	0.0028111606	-4.73941	2.2103844E-4			Solyc07g065900.2	-2.67692	5e-05			GO:0006096 GO:0004332	1.3.6	PS.calvin cycle.aldolase	KL4B.100H13F.050922T7 KL4B Nicotiana tabacum cDNA clone KL4B.100H13, mRNA sequence [DV998904]
A_95_P028046	TGGGACCCTTACAAGCATCATTTCCATCTGAGAGTTTCTTCACTTGTACATTCAAATGTA	-3.74767	0.015826171	-4.72915	2.980231E-4									1.2.7	PS.photorespiration.glycerate kinase	Rep: Chromosome chr9 scaffold_7, whole genome shotgun sequence - Vitis vinifera (Grape), partial (94%) [TC40827]
A_95_P247242	GTTTACCTTTTACCTAGAACTAGAAAGTTACTATCTCTTCCTTCCATGCTACTACCAAAC	-3.16032	0.011436893	-4.71797	2.740609E-4								GO:0016168 GO:0010287 GO:0009637 GO:0010218 GO:0009768 GO:0010114 GO:0030076	1.1.2.1	PS.lightreaction.photosystem I.LHC-I	KT7B.103M17F.060124T7 KT7 Nicotiana tabacum cDNA clone KT7B.103M17, mRNA sequence [EB448024]
A_95_P003121	GGAGGAGCTCACTGGCTAAAGCCCTCAATCTCATTATTTTAAAAAAGTTTGATGAGCATT	-4.4939	0.010060323	-4.71739	1.7284516E-4									1.1.5.2	PS.lightreaction.other electron carrier (ox/red).ferredoxin	KN6B.114I07F.060127T7 KN6B Nicotiana tabacum cDNA clone KN6B.114I07, mRNA sequence [EB442583]
A_95_P214662	AGTGTTTCCATACATACAGTGCCATGGTATGAGTGGCTGGAAAATGATTTTTGTAATGCA	-3.10326	0.009950656	-4.71426	1.3172675E-4								GO:0009570 GO:0009543	1.1.1.2	PS.lightreaction.photosystem II.PSII polypeptide subunits	KL4B.100K21F.050922T7 KL4B Nicotiana tabacum cDNA clone KL4B.100K21, mRNA sequence [DV998978]
A_95_P108502	TTGGATTTTGCAGCTAGGGATAAGGATGTGCCACGTGTATGGGAGTACTATGATAACATT	-5.09346	0.004286293	-4.69842	7.7739904E-5								GO:0015979 GO:0009654 GO:0005509 GO:0019898	1.1.1.2	PS.lightreaction.photosystem II.PSII polypeptide subunits	Rep: Uncharacterized protein At2g01918.1 - Arabidopsis thaliana (Mouse-ear cress), partial (36%) [TC67079]
A_95_P113182	CAGGTGGAAATGTTGATCAGTCTGCATGGAACACTTTCTTGATGATGACCAAATGGCTGA	-4.26751	0.009948034	-4.69666	7.60487E-5									1.1.5.2	PS.lightreaction.other electron carrier (ox/red).ferredoxin	Nicotiana tabacum phospholipase C2 mRNA, complete cds [AF223573]
A_95_P133687	GTGGGAGTAGCTATTTGATATGACCAGAATTGTGTATTTATGAAGTCACTTCTGTTTTGT	-3.98019	0.01772474	-4.69539	0.0012979091								GO:0010287 GO:0009416 GO:0043531 GO:0009409 GO:0046863 GO:0010319 GO:0005524	1.3.13	PS.calvin cycle.rubisco interacting	Nicotiana tabacum rubisco activase precursor (Rca) mRNA, complete cds [U35111]
A_95_P010701	CTTTGTGTCCTTTTAATTCAGACATCTTTGGAAGGCACTCTGTAAATTTCATGTTCAAAG	-4.45838	0.0033971418	-4.69435	3.112713E-4									1.3.6	PS.calvin cycle.aldolase	Rep: Fructose-bisphosphate aldolase - Vitis vinifera (Grape), complete [TC54270]
A_95_P000716	TTCTCAGACCTCTTTTCAACAAGTAAATCTTCTAGCAAATTTGATGCATTGCTTTCTGAC	-3.30278	0.01416243	-4.68069	1.03108156E-4									1.1.2.2	PS.lightreaction.photosystem I.PSI polypeptide subunits	N.tabacum psaH gene for photosystem I psaH protein [X61665]
A_95_P017301	AGTAAATTTGTAGTCATTTCTTCCCACCTTTTCCTCCTCTTATGTGTAACACTATGTGCA	-4.09875	0.009252533	-4.67949	9.1318134E-4									1.1.2.1	PS.lightreaction.photosystem I.LHC-I	Rep: Type III chlorophyll a/b-binding protein - Lycoris aurea (Golden hurricane lily) (Golden spiderlily), partial (90%) [TC57404]
A_95_P219437	ATCGATGAACGAACCTGTCTCTTCAAATTTTTAGAGGAACTTTTGTAATGGTAGTAGCTA	-3.75564	0.03817502	-4.67769	0.002897502	-1.12459	0.024266079							1.3.13	PS.calvin cycle.rubisco interacting	Rep: Ribulose bisphosphate carboxylase/oxygenase activase 1, chloroplast precursor - Nicotiana tabacum (Common tobacco), partial (10%) [TC68375]
A_95_P103337	GTGTTAAATTAGTAACTTCTTTGTGTCCTTTTAATTCAGACATCTTTGGAAGGCACTCTG	-4.4948	0.0033558342	-4.6737	7.3318044E-4									1.3.6	PS.calvin cycle.aldolase	Rep: Fructose-bisphosphate aldolase - Vitis vinifera (Grape), complete [TC54270]
A_95_P010606	CTTGCGCTATTGTAATGGCAACTTGTGCAAAGACTATATATGGGAATATTAGATTTTGCT	-5.00205	0.0035441665	-4.67337	0.0023906988									1.1.2.2	PS.lightreaction.photosystem I.PSI polypeptide subunits	KN6B.104C11F.060103T7 KN6B Nicotiana tabacum cDNA clone KN6B.104C11, mRNA sequence [EB439666]
A_95_P109883	AAACGTCTAACCTTTGACGAAATTCAAAAGCAAGACATACATGGAAGTAAAGGGAACTGG	-3.26362	0.009579748	-4.65245	1.7285482E-4			Solyc02g090030.2	-2.05225	0.0003			GO:0010205 GO:0010207 GO:0010287 GO:0010242 GO:0042549 GO:0009543 GO:0008266 GO:0030095 GO:0009654 GO:0035304	1.1.1.2	PS.lightreaction.photosystem II.PSII polypeptide subunits	Nicotiana tabacum oxygen evolving complex 33 kDa photosystem II protein (PsbO) mRNA, complete cds; nuclear gene for chloroplast product [AY220076]
A_95_P272936	TTTGGTCATGATTTTTAACCGGTGGAATGGGATCCTAGTCCCCGAGTATGGATTCATGCA	-4.17793	0.006190568	-4.64374	4.8269704E-4			Solyc07g055050.2					GO:0045263 GO:0015986 GO:0015078 GO:0009507	1.1.4	PS.lightreaction.ATP synthase	KL4B.106M20F.051125T7 KL4B Nicotiana tabacum cDNA clone KL4B.106M20, mRNA sequence [EB680311]
A_95_P033444	GCGTTGTGCAATTAGCAATTTATAACACTCATCAAGCTTGGTCAATTTTATGTTATGGGT	-3.97019	0.014935623	-4.62078	2.270982E-4									1.3.6	PS.calvin cycle.aldolase	Rep: Fructose-bisphosphate aldolase - Nicotiana paniculata, complete [TC48220]
A_95_P258952	TGGCTATCCCTTACAATTACAAACGCTATCATTAAAGATTTTCTGATCTTGAAGGGCCCC	-2.9899	0.008092511	-4.61568	9.1301445E-5			Solyc08g007770.2					GO:0009579 GO:0003674 GO:0009773	1.1.40	PS.lightreaction.cyclic electron flow-chlororespiration	KL5B.103C20F.060207T7 KL5B Nicotiana tabacum cDNA clone KL5B.103C20, mRNA sequence [EB429556]
A_95_P113197	TTCTCGTAGGAGTTGCTGTTGGTTTTGTCCTCCTCCGGATTGGAATCTAATGTAGAGGAA	-4.84262	0.010945486	-4.60676	5.438888E-4									1.1.3	PS.lightreaction.cytochrome b6/f	Rep: Chromosome chr3 scaffold_8, whole genome shotgun sequence - Vitis vinifera (Grape), partial (46%) [TC55227]
A_95_P181262	CACTCTGTAAGCACAGGTGATCTTATGAGTGTTTTGATTCAGATTATCATCTTGAATAGA	-2.36115	0.00441998	-4.586	0.0012643316									1.1.40	PS.lightreaction.cyclic electron flow-chlororespiration	Rep: Chromosome chr2 scaffold_112, whole genome shotgun sequence - Vitis vinifera (Grape), partial (85%) [TC42252]
A_95_P219217	TTCTTGGATTAGCAAATGTAATGAGACTGCTTCACTAAGAGGTGAAGAAATCTTGAAATC	-4.91014	0.014158547	-4.56655	0.001745429									1.1.1.2	PS.lightreaction.photosystem II.PSII polypeptide subunits	Rep: Chromosome chr1 scaffold_84, whole genome shotgun sequence - Vitis vinifera (Grape), partial (17%) [TC74411]
A_95_P000351	GTGACCCAATTGGACAAGTAATGAGACAACCATCTTGCTGTATATTATAAAGCATAAGTA	-3.28785	0.02608226	-4.55339	7.769888E-4			Solyc02g090030.2	-2.05225	0.0003				1.1.1.2	PS.lightreaction.photosystem II.PSII polypeptide subunits
A_95_P103177	CTGGAAAAGTTTAAGCTGGAAATGTTGATCAGTCTGATGGAAACTTTCTTGATGATGACC	-4.27686	0.008995124	-4.52653	1.1153537E-4			Solyc10g044520.1	-2.56392	5e-05				1.1.5.2	PS.lightreaction.other electron carrier (ox/red).ferredoxin	KN6B.114I07F.060127T7 KN6B Nicotiana tabacum cDNA clone KN6B.114I07, mRNA sequence [EB442583]
A_95_P003721	CAGGATGAGACAGTGAGGATCATGTTTTGTAAAAGGATGCAGTTGTATTTGGACAATATT	-3.11244	0.010205189	-4.52462	8.5165614E-4	-1.0929	0.014023575							1.1.1.2	PS.lightreaction.photosystem II.PSII polypeptide subunits
A_95_P002651	TTTGTCTAGCGTGAAAACAAACAAGTCACCAGGATACTATGACGGCAGATACTGGACCAT	-2.71311	0.023974927	-4.51273	1.955019E-4									1.3.2	PS.calvin cycle.rubisco small subunit	FSI_51 flooding-treated Nicotiana tabacum cDNA library Nicotiana tabacum cDNA, mRNA sequence [EV849919]
A_95_P107637	GCTGGAAATGTTGATCAGTCTGATGGAAACTTTCTTGATGATGACCAAATGGCTGATGGA	-4.16871	0.009640197	-4.50368	1.2712191E-4			Solyc10g044520.1	-2.56392	5e-05				1.1.5.2	PS.lightreaction.other electron carrier (ox/red).ferredoxin	KN6B.114I07F.060127T7 KN6B Nicotiana tabacum cDNA clone KN6B.114I07, mRNA sequence [EB442583]
A_95_P258736	ATCAGTGTATTGGCATTGGCCCTCTAAAAGTTGAATTGATGGCATGGATCAATAACATAT	-3.96742	0.011027558	-4.47601	7.413266E-4								GO:0009535 GO:0003959 GO:0009570 GO:0008266 GO:0045157 GO:0045156 GO:0055114	1.1.5.3	PS.lightreaction.other electron carrier (ox/red).ferredoxin reductase	KL4B.103K01F.051103T7 KL4B Nicotiana tabacum cDNA clone KL4B.103K01, mRNA sequence [DV999651]
A_95_P178547	CACTCTCTGTATTATCTGTTTAATTCTCTGTTTAGATGTAGAATTAGATTCGTGAGGGAC	-4.93096	0.011727738	-4.47106	1.3221607E-4									1.1.3	PS.lightreaction.cytochrome b6/f
A_95_P107827	TAGGGTTCTGGATTCATTAAAGAGATTGTTAGATGGTGTAAATTCGTTGGGGATAAATGA	-5.13146	0.013875883	-4.47051	0.0053438265								GO:0016168 GO:0009637 GO:0010218 GO:0010114 GO:0030076 GO:0015979	1.1.1.1	PS.lightreaction.photosystem II.LHC-II
A_95_P134047	CATTAAACCTCCCAAGATTCTTGTTATTGAAGGATTACACCCCATGTAAGTACTATACAT	-3.57296	0.00884276	-4.4594	4.1586944E-4			Solyc08g076220.2	-2.52747	5e-05			GO:0010319 GO:0008974 GO:0009058 GO:0005515 GO:0009409 GO:0005524	1.3.12	PS.calvin cycle.PRK
A_95_P111392	TCAATGTCTGAAGAGGAACTTCTCATGGACCAGGGAAATTATCTGTCACTTTGAGTGAGA	-4.9997	0.011500636	-4.43978	1.08579814E-4								GO:0005507 GO:0046688 GO:0009543	1.1.5.1	PS.lightreaction.other electron carrier (ox/red).plastocyanin
A_95_P240094	TATGACTTCACTTGCTGCTAGAGATGGTATTGTATGGGCGGACTACAAGAAGCAATTGAA	-3.63043	0.0056025865	-4.43692	0.0014162416			Solyc02g083810.2	-2.12281	5e-05			GO:0009535 GO:0003959 GO:0009570 GO:0008266 GO:0045157 GO:0045156 GO:0055114	1.1.5.3	PS.lightreaction.other electron carrier (ox/red).ferredoxin reductase	KL4B.103K01F.051103T7 KL4B Nicotiana tabacum cDNA clone KL4B.103K01, mRNA sequence [DV999651]
A_95_P176522	TTTGATGGCCTTGTAAAGCTGTTGTGAGTCACCTGACAATATAATGCGATTTTGTTTGTG	-4.38023	0.04071606	-4.40507	3.7197792E-4									1.1.1.2	PS.lightreaction.photosystem II.PSII polypeptide subunits
A_95_P102877	TGTTGTGACTCCTGCTTTGCTTTGGGTTGCTTACAATATTCTACAGCCAGCTTTGAATCA	-3.23731	0.007561384	-4.40074	6.826906E-4			Solyc10g077120.1	-1.87128	5e-05			GO:0030095 GO:0015979 GO:0009533	1.1.1.2	PS.lightreaction.photosystem II.PSII polypeptide subunits	KP1B.102E22F.050722T7 KP1B Nicotiana tabacum cDNA clone KP1B.102E22, mRNA sequence [DV160110]
A_95_P106267	ATCTTCCTTACTCATGCAGAGCTGGTTCTTGCTCTTCTTGTGCTGGAAAAGTTACAGCTG	-4.13264	0.009000058	-4.39087	1.3680417E-4			Solyc10g044520.1	-2.56392	5e-05				1.1.5.2	PS.lightreaction.other electron carrier (ox/red).ferredoxin	KN6B.114I07F.060127T7 KN6B Nicotiana tabacum cDNA clone KN6B.114I07, mRNA sequence [EB442583]
A_95_P016321	CAGCCAGCTTTGAATCAGATCAACAAGATGAGACAGTGAGGATCATGTTTTGTAAAAGTG	-3.1654	0.009379332	-4.36437	7.2281755E-4									1.1.1.2	PS.lightreaction.photosystem II.PSII polypeptide subunits	KP1B.102E22F.050722T7 KP1B Nicotiana tabacum cDNA clone KP1B.102E22, mRNA sequence [DV160110]
A_95_P013691	CTTTTTATTCATAACTTATGCTGCAGAAAATGAGGCCGGGGACAGCAAAACATTGCTTGG	-3.56409	0.010917921	-4.33821	6.7218224E-4									1.3.9	PS.calvin cycle.seduheptulose bisphosphatase	Rep: Chloroplast sedoheptulose-1,7-bisphosphatase - Morus alba var. multicaulis, partial (71%) [TC62256]
A_95_P008426	TATAGACAGCTATCCTTTTGATGTCTTTCAACAAACTCTATCCTTGATTTGGTTCAGTTG	-3.46677	0.011622066	-4.32243	4.833319E-5								GO:0009579 GO:0009570 GO:0016020 GO:0005739 GO:0046686 GO:0004618 GO:0006096	1.3.3	PS.calvin cycle.phosphoglycerate kinase	N.tabacum mRNA for phosphoglycerate kinase (chloroplast isoenzyme) [Z48977]
A_95_P188712	GTCTAATGTACTAGAATTTGAATTGTTATCTTGCTTCCTGGTGATAAGTTCCCCAGTTTT	-3.57405	0.0034502698	-4.31241	1.9582995E-4								GO:0030095 GO:0009654 GO:0009543	1.1.1.2	PS.lightreaction.photosystem II.PSII polypeptide subunits	KP1B.101K23F.050722T7 KP1B Nicotiana tabacum cDNA clone KP1B.101K23, mRNA sequence [DV159894]
A_95_P105292	TGGCCTTAAGATCAGCTGCCTCATTCCCTGTTTCAAGGAAGCAAAACCTTGACATCACTT	-3.89545	0.012602215	-4.31192	2.910088E-4								GO:0009579 GO:0022626 GO:0005618 GO:0009573 GO:0016020 GO:0016984 GO:0009637 GO:0010218 GO:0048046 GO:0015977 GO:0010114	1.3.2	PS.calvin cycle.rubisco small subunit	KN6B.009J12F.050901T7 KN6B Nicotiana tabacum cDNA clone KN6B.009J12, mRNA sequence [EB438050]
A_95_P107332	CAAAACATTGTTCCTGGTATCAAAGTTGACAAGGGTTAGGTACACCTTGCAGGTTCAAAT	-1.81777	0.008225746	-4.30601	0.001069586			Solyc01g110360.2	-3.54646	5e-05			GO:0009570 GO:0010287 GO:0006098 GO:0009737	1.3.6	PS.calvin cycle.aldolase
A_95_P000441	GATGAGACAGTGAGGATCATGTTTTGTAAAAGTGTGCAGTTGTATTTGGACAATATTACT	-3.04473	0.008337308	-4.2977	5.671059E-4									1.1.1.2	PS.lightreaction.photosystem II.PSII polypeptide subunits	KP1B.102E22F.050722T7 KP1B Nicotiana tabacum cDNA clone KP1B.102E22, mRNA sequence [DV160110]
A_95_P246752	TTGGAAGCGGTACATATTGCAGCGAATAAGAACACTGTTCCTGGAGATGTATCTGCCATG	-2.49917	0.0089554	-4.28681	1.4055347E-4			Solyc02g091560.2	-2.53453	5e-05			GO:0004372 GO:0006563 GO:0010319 GO:0009626 GO:0008266 GO:0009853 GO:0005759 GO:0006800 GO:0009409 GO:0019464	1.2.5	PS.photorespiration.serine hydroxymethyltransferase	KL4B.100P18F.050922T7 KL4B Nicotiana tabacum cDNA clone KL4B.100P18, mRNA sequence [DV999084]
A_95_P026326	CAACTTGAGGATATTGCTGCTCAACTTGAAATTGGGGATATTCAATTAGCTGTATAATTG	-3.64184	0.01016526	-4.25389	0.0020047326			Solyc12g056830.1	-1.69004	0.0008				1.1.4.7	PS.lightreaction.ATP synthase.delta chain	KL4B.100M14F.050922T7 KL4B Nicotiana tabacum cDNA clone KL4B.100M14, mRNA sequence [DV999016]
A_95_P246857	GCGAGTATATCAGTTATAGATAGCTATCCTTTTGATGTCTTTCAACAAACTCTATCCTTG	-3.41471	0.011609615	-4.25352	5.789031E-5									1.3.3	PS.calvin cycle.phosphoglycerate kinase	N.tabacum mRNA for phosphoglycerate kinase (chloroplast isoenzyme) [Z48977]
A_95_P194827	GTTGCATTTATAAGGGAAGACGAACTTTAAGTATCTTTCTACTGGGCTTGTTTTTTCTTC	-3.79593	0.036044963	-4.22641	8.452407E-4									1.3.13	PS.calvin cycle.rubisco interacting	Rep: Ribulose bisphosphate carboxylase/oxygenase activase 2, chloroplast precursor - Nicotiana tabacum (Common tobacco), partial (49%) [TC57121]
A_95_P110607	CCCCATGTTATTTTTGTCTAAATAAAGGGCGAGTATATCAGTTATAGACAGCTATCCTTT	-3.37229	0.011013693	-4.1943	9.1692295E-5									1.3.3	PS.calvin cycle.phosphoglycerate kinase	N.tabacum mRNA for phosphoglycerate kinase (chloroplast isoenzyme) [Z48977]
A_95_P157562	ACAAAAATTTCAGTACGCTACCCTGTGCATACGTGAAAAATCCAGGAATGTCTCTTTTTT			-4.14623	4.5732435E-5								GO:0008967	1.2.1	PS.photorespiration.phosphoglycolate phosphatase	Rep: Chromosome undetermined scaffold_838, whole genome shotgun sequence - Vitis vinifera (Grape), partial (80%) [TC56633]
A_95_P008581	AATTGGACTATTTAGTTGGGGCAGTTTCAAGTCCAAAGAGGCCATTTGCTGCTATTGTGG	-3.33919	0.0069854385	-4.09007	1.4850234E-4			Solyc07g066610.2	-2.10534	5e-05				1.3.3	PS.calvin cycle.phosphoglycerate kinase	N.tabacum mRNA for phosphoglycerate kinase (chloroplast isoenzyme) [Z48977]
A_95_P025736	CAGTCTTGTAAACTACAAATGTGAGAAACTCTGACTATGGAATAGCAAGAAATACTTCCC	-2.98097	7.391287E-4	-4.08337	0.005394319									1.1.1.2	PS.lightreaction.photosystem II.PSII polypeptide subunits	CHO_SL019xb04f1.ab1 CHO_SL Nicotiana tabacum cDNA, mRNA sequence [EH624050]
A_95_P248692	CCCCCACTTTGTAATTTTTCAATTCGGCAATATGCTATACATTTTGATGCACTTGATCAG	-3.26402	0.024731144	-4.08173	1.1295469E-4								GO:0016168 GO:0009533 GO:0010287 GO:0009637 GO:0010218 GO:0009783 GO:0010196 GO:0009517 GO:0010114 GO:0015979	1.1.1.1	PS.lightreaction.photosystem II.LHC-II	KT7C.108J24F.051219T7 KT7 Nicotiana tabacum cDNA clone KT7C.108J24, mRNA sequence [EB450749]
A_95_P130912	GTAGACTTGGAATGAGGTTCCTTCATATCAGAAAATGCCATATATAAGATACTCTCCTAT	-3.1283	0.0013685356	-4.07453	0.002641417								GO:0009535 GO:0003674 GO:0009642	1.1.2.1	PS.lightreaction.photosystem I.LHC-I	Rep: Chloroplast one-helix protein 2 - Brassica campestris (Field mustard), partial (65%) [TC66635]
A_95_P227359	GTAGCTCTTGTTGAGCATCTGAGGGAAAATCCCATGTTCCGTGTTGGTCTTGATGTCTTT	-3.32201	0.008028778	-4.06598	4.3611947E-4			Solyc01g111630.2	-1.74302	5e-05			GO:0008266 GO:0009853 GO:0005777 GO:0008465	1.2.6	PS.photorespiration.hydroxypyruvate reductase	KL4B.100G10F.050922T7 KL4B Nicotiana tabacum cDNA clone KL4B.100G10, mRNA sequence [DV998880]
A_95_P007766	CCTCAAGTGTCAAATTGTTTCATCAAAGCAAAGTATTGCTTCACTGTTTCAGAAGCTTAT	-3.35172	0.009779159	-4.05925	8.7377115E-4									1.2.2	PS.photorespiration.glycolate oxydase	Rep: Glycolate oxidase - Mesembryanthemum crystallinum (Common ice plant), complete [TC40263]
A_95_P086255	TGCTACTAGACCCGTTAGAATATATGCAGCTTATATTGATCCTGAAACTTTTGCTTTTGA	-3.22405	0.0047318693	-4.05344	0.0049567497			Solyc04g057980.2	-1.17168	0.00135			GO:0009535 GO:0010598 GO:0010258	1.1.6	PS.lightreaction.NADH DH	AGN_PNL221df1_b11.trimmed.seq AGN_PNL Nicotiana tabacum cDNA 5', mRNA sequence [FG194366]
A_95_P005236	GCTATGTTGCAACTTCTAGTCAATGACTTTGATTTGCTTAGTATATCAACTTTCATCTCC	-4.11412	0.010015001	-3.95961	2.922125E-4								GO:0009570 GO:0009416 GO:0009767	1.1.5.2	PS.lightreaction.other electron carrier (ox/red).ferredoxin	KN6B.114I07F.060127T7 KN6B Nicotiana tabacum cDNA clone KN6B.114I07, mRNA sequence [EB442583]
A_95_P102582	AATGGGAAAGTTACCATGAGTGAAGACTGCGTAGCAATGCCAAGACTGTTTCTTCTGGCA	-4.74841	0.015709514	-3.92924	0.02643726									1.1.1.1	PS.lightreaction.photosystem II.LHC-II
A_95_P131142	CTTTCTTCATACACAGACTCCAATTCTATTGACTATGTATTCAGTAATGTACGAGTGTGA	-3.99159	0.0072759124	-3.92733	6.089889E-4								GO:0009535 GO:0009644 GO:0003674	1.1.1.2	PS.lightreaction.photosystem II.PSII polypeptide subunits
A_95_P130207	AAGGGAATTCTTCAAATGATTGGCGTAGATATTGGAAAAGGCCTTGATATTCCACTCCGG	-3.71026	0.009556557	-3.92474	6.108683E-4			Solyc09g011010.2					GO:0009535 GO:0009644 GO:0003674	1.1.1.2	PS.lightreaction.photosystem II.PSII polypeptide subunits	Rep: One helix protein - Ipomoea nil (Japanese morning glory) (Pharbitis nil), partial (72%) [TC62203]
A_95_P231359	ATGAATGTGCTCCAATGAGCTATATCATAGAACAAGCCGGTGGCAAAGCAACAGATGGCA	-3.15165	0.0056152497	-3.91925	1.4143223E-5			Solyc10g086730.1	-1.32854	0.0001			GO:0042132 GO:0009570 GO:0010319 GO:0048046 GO:0009409 GO:0006000	1.3.7	PS.calvin cycle.FBPase	KF8C.105B06F.051215T7 KF8 Nicotiana tabacum cDNA clone KF8C.105B06, mRNA sequence [EB426060]
A_95_P105412	CTACTGTCTTAGCCATATGGGCAGATCACCATTAATTGGCTATCTAACTGGAGGTGCTCT	-2.97212	0.01776483	-3.88742	0.0022034736								GO:0003674 GO:0010270 GO:0009523	1.1.1.2	PS.lightreaction.photosystem II.PSII polypeptide subunits
A_95_P106037	CTTCTTGTGCTGGAAAAGTAAAGCTGGAAATGTAGATCAAGTAAGATGGAAACTATACAT	-4.4401	0.001792642	-3.85755	0.0066824686	-1.1285	0.0044109966						GO:0009570 GO:0009416 GO:0009767	1.1.5.2	PS.lightreaction.other electron carrier (ox/red).ferredoxin
A_95_P109717	GCTCACTGCCTAAACCCCTCAATCTCATTATATTAAACAAGTTTGATGAGCGTCTATTAA	-4.1295	0.009696948	-3.81677	1.86431E-4								GO:0009570 GO:0009416 GO:0009767	1.1.5.2	PS.lightreaction.other electron carrier (ox/red).ferredoxin
A_95_P020626	TGTATATTAACGATTGTAATTCTACTGAGGTCCTTGAAAGCAATAAACTCCTGTTGTCTC	-2.67777	0.0140738785	-3.80967	4.5441257E-4									1.2.5	PS.photorespiration.serine hydroxymethyltransferase	Rep: Serine hydroxymethyltransferase, mitochondrial precursor - Solanum tuberosum (Potato), partial (28%) [TC56537]
A_95_P027316	GAGGGGCATGGATCAATAACATATAGCTGAATCAATCTCAATCGCAGTCTCTTTATCTCT	-3.65194	0.009900744	-3.80174	0.0020347105									1.1.5.3	PS.lightreaction.other electron carrier (ox/red).ferredoxin reductase	Rep: Ferredoxin--NADP reductase, leaf-type isozyme, chloroplast precursor - Nicotiana tabacum (Common tobacco), complete [TC69947]
A_95_P113072	TCAACAAGCCTAATGCTCTTTGCTGGTAAATTGGGTTGGGTTCCTTCAGCAAAAAGGAAA	-4.43068	0.007362259	-3.75629	3.8023366E-4								GO:0003674 GO:0009522 GO:0015979	1.1.2.2	PS.lightreaction.photosystem I.PSI polypeptide subunits
A_95_P178542	GGGTTCCCTCTAGAAACTTTGACCCTCTTAATGTACAATCATCTCCTTTTTAAGTGTTAT	-4.4939	0.016973093	-3.74446	1.8303304E-4									1.1.3	PS.lightreaction.cytochrome b6/f	Rep: Chromosome chr3 scaffold_8, whole genome shotgun sequence - Vitis vinifera (Grape), partial (46%) [TC55227]
A_95_P176697	ATATGAGAGCAAACTGTTGCATGGACTACAGACCCACATCTACAACACAGATGATTGGTC	-2.68415	0.016294269	-3.70219	0.0029494436									1.1.1.2	PS.lightreaction.photosystem II.PSII polypeptide subunits
A_95_P102657	AGGTGTAGAGAGCTTTGCCTTCAAGGCACAGGCAAATACAAATGCCAAGAAGTACTGCTT	-2.90686	0.038909256	-3.67932	0.0073071346								GO:0010205 GO:0010207 GO:0010287 GO:0010242 GO:0042549 GO:0009543 GO:0008266 GO:0030095 GO:0009654 GO:0035304	1.1.1.2	PS.lightreaction.photosystem II.PSII polypeptide subunits
A_95_P121122	GATATTTTAGTGTATCAAACACACAAAATGTACCTAGAGGCTTCTCTGTTACTCAAATCC	-3.10422	0.0065152813	-3.66999	3.500117E-4								GO:0042132 GO:0009570 GO:0010319 GO:0048046 GO:0009409 GO:0006000	1.3.7	PS.calvin cycle.FBPase	Rep: Chromosome chr8 scaffold_23, whole genome shotgun sequence - Vitis vinifera (Grape), partial (84%) [TC64508]
A_95_P195672	GAACAGTTACCTATGCAGTGTTGAAGTACCTGCAGAATGAGAAATTTAATAGTGAAAACT	-2.93786	6.972919E-4	-3.66115	7.9898187E-4			Solyc03g083570.2						1.1.1.2	PS.lightreaction.photosystem II.PSII polypeptide subunits	CHO_SL019xb04f1.ab1 CHO_SL Nicotiana tabacum cDNA, mRNA sequence [EH624050]
A_95_P022276	TTGTAATTCTACTGAGGTCCTTGAAAGCAATAAACTCCTGTTGTCTCAGTACTTCAATCT	-2.62996	0.014372647	-3.63359	2.2369264E-4									1.2.5	PS.photorespiration.serine hydroxymethyltransferase	Rep: Serine hydroxymethyltransferase, mitochondrial precursor - Solanum tuberosum (Potato), partial (75%) [TC56702]
A_95_P180752	AAGTTTGCCACTTTGTAATTCTACTGAGGTCCTTGAAAGCAATAAACTCCTGTTGTCTCA	-2.58724	0.018963272	-3.61436	2.9803102E-4									1.2.5	PS.photorespiration.serine hydroxymethyltransferase	Rep: Serine hydroxymethyltransferase, mitochondrial precursor - Solanum tuberosum (Potato), partial (75%) [TC56702]
A_95_P025961	CATGCACAAACTCCAATTCTGTTGCCTATGTATTCAGTAATGTACAACAGCGAAAAATTC	-3.65295	0.00829011	-3.61194	0.0010685356								GO:0009535 GO:0009644 GO:0003674	1.1.1.2	PS.lightreaction.photosystem II.PSII polypeptide subunits	Rep: One helix protein - Ipomoea nil (Japanese morning glory) (Pharbitis nil), partial (72%) [TC62203]
A_95_P181257	CCACAGGTAAAATTTAACACTGTGTAAGCACAGGTGATCATATGAATGTTTTGATTCAGA	-2.61293	0.024609739	-3.5978	2.1441483E-4								GO:0009579 GO:0003674 GO:0009773	1.1.40	PS.lightreaction.cyclic electron flow-chlororespiration	Rep: Chromosome chr2 scaffold_112, whole genome shotgun sequence - Vitis vinifera (Grape), partial (85%) [TC42252]
A_95_P126552	TTTATTGCTACAAACCGTGATGCTGTTACCCATCTTACAGATGCTCAGGAATGGGCAGGT	-2.81769	0.0071189622	-3.59173	3.2889304E-5	-1.17283	0.023390502	Solyc11g008620.1	-2.63409	5e-05				1.2.1	PS.photorespiration.phosphoglycolate phosphatase	KL4B.103N16F.051103T7 KL4B Nicotiana tabacum cDNA clone KL4B.103N16, mRNA sequence [DV999727]
A_95_P151922	GCTTATCTACACCAATGACAAAGGGGAAGAAGTTAAAGGAGTTTGCTCAAACTTCTTATG	-3.39438	0.0128616	-3.56968	0.0034251173			Solyc02g083810.2	-2.12281	5e-05				1.1.5.3	PS.lightreaction.other electron carrier (ox/red).ferredoxin reductase	KL4B.103K01F.051103T7 KL4B Nicotiana tabacum cDNA clone KL4B.103K01, mRNA sequence [DV999651]
A_95_P185152	TGGAAGCCATGATCTCTCGTTGTCTGTTGAAACACTGACAGAGCTAAGCAAAGTGACAAA	-3.40845	0.021091605	-3.51199	8.549722E-4									1.2.7	PS.photorespiration.glycerate kinase	KL4B.106C07F.051125T7 KL4B Nicotiana tabacum cDNA clone KL4B.106C07, mRNA sequence [EB680105]
A_95_P180762	TTAACGATTGTAAATCAACTGAGGTCCTTGAAAGCAATAAACTCCTCTTATCTCAGTACT	-2.53894	0.01786997	-3.44774	4.962148E-4									1.2.5	PS.photorespiration.serine hydroxymethyltransferase
A_95_P032286	TTATGTGACTTGAAGCCTGGAGCAGAAGTCAAGATTACTGGACCTGTTGGGAAAGAACTG	-3.27105	0.01532061	-3.44739	0.008713415			Solyc02g083810.2	-2.12281	5e-05				1.1.5.3	PS.lightreaction.other electron carrier (ox/red).ferredoxin reductase	Rep: Chloroplast ferredoxin-NADP+ oxidoreductase precursor - Capsicum annuum (Bell pepper), partial (63%) [TC47271]
A_95_P113772	GAGAAATGATGGAACACTTGACAAACTGTGGGTATTAATGCTTGTGTGTTACTCACCTTG	-2.43578	0.0053324965	-3.44235	9.263366E-4								GO:0009535 GO:0009775 GO:0010196 GO:0009512 GO:0046028	1.1.3.1	PS.lightreaction.cytochrome b6/f.iron sulfur subunit
A_95_P177617	GATATGCCTCCATTTGTACATCCTCTATTTCTATATATCATCATATTGTGGAACTTCTCG	-3.57327	0.007162493	-3.43489	0.002092823									1.2.2	PS.photorespiration.glycolate oxydase	Rep: Glycolate oxidase - Solanum lycopersicum (Tomato) (Lycopersicon esculentum), partial (71%) [TC45900]
A_95_P258096	AACTCGATTATGTCCCTTCAACAATCATGGCTCTTGAAGAGGTTGTGAAAGCTGCACAAG	-3.21131	0.0069161635	-3.39269	0.001128301			Solyc07g056540.2,Solyc10g007600.2	-2.33242	5e-05			GO:0008891	1.2.2	PS.photorespiration.glycolate oxydase	KL5B.115B21F.060217T7 KL5B Nicotiana tabacum cDNA clone KL5B.115B21, mRNA sequence [EB431820]
A_95_P028586	CCAGTAAATTCAGGTAACAATGTTGACCATATTGAAACAATGAGTAGCAGAACCAAGTTT	-2.77137	0.005794314	-3.38343	0.0012927318			Solyc04g057980.2	-1.17168	0.00135			GO:0009535 GO:0010598 GO:0010258	1.1.6	PS.lightreaction.NADH DH	Rep: Chromosome chr18 scaffold_1, whole genome shotgun sequence - Vitis vinifera (Grape), partial (66%) [TC63146]
A_95_P102992	ATTCGTTGACAAATCATGGAGCAACATGTTGATGGCAGTACAGCCCCCATCTACAACACA	-2.52209	0.013275397	-3.36499	0.0015186567								GO:0003674 GO:0010270 GO:0009523	1.1.1.2	PS.lightreaction.photosystem II.PSII polypeptide subunits	Rep: Photosystem II 10 kDa polypeptide, chloroplast precursor - Nicotiana tabacum (Common tobacco), partial (72%) [TC72780]
A_95_P010781	TTTCTTATCAAGAATGTATTCTTATCATTGGCCTCTGGTGTACAAAGAGCAGTTCTCAGT	-3.73388	3.691337E-4	-3.36127	9.0458867E-4									1.1.5.2	PS.lightreaction.other electron carrier (ox/red).ferredoxin	Rep: Chromosome chr4 scaffold_6, whole genome shotgun sequence - Vitis vinifera (Grape), partial (75%) [TC42053]
A_95_P185007	GGGCCTCTTCTTTTTGTGTTGGTAATGACTTCATTTAATGTTCTTTCTCCCAATGTTCAA	-3.88299	3.7899698E-4	-3.35629	7.4131024E-4								GO:0003674 GO:0008150 GO:0012505	1.1.5.2	PS.lightreaction.other electron carrier (ox/red).ferredoxin	KG9B.102F20F.051126T7 KG9B Nicotiana tabacum cDNA clone KG9B.102F20, mRNA sequence [EB677651]
A_95_P129652	GAAAGGAGTTGATAGCAAGGCTATCATGTATCACTCATTTGTCTATATGGATTACTTGAT	-3.14698	0.008055723	-3.32734	4.3834632E-4								GO:0008266 GO:0009853 GO:0005777 GO:0008465	1.2.6	PS.photorespiration.hydroxypyruvate reductase	Rep: Hydroxypyruvate reductase - Bruguiera gymnorhiza, partial (46%) [TC51003]
A_95_P109467	ACTTTGAATGAAAAAGGAAACTAACAACTTTTTACTGTGCACCTCACCAGGAAGCTGGAA	-4.57275	0.0071501434	-3.32634	0.015055375								GO:0005507 GO:0046688 GO:0009543	1.1.5.1	PS.lightreaction.other electron carrier (ox/red).plastocyanin
A_95_P178097	TTGATGGCATGGATCAATAACATATAGCTGAATCAACCTCAATTGCTCTCTGTTTATCTA	-3.36138	0.0052872733	-3.30779	0.003441064			Solyc02g083810.2	-2.12281	5e-05				1.1.5.3	PS.lightreaction.other electron carrier (ox/red).ferredoxin reductase
A_95_P226904	TTACAATCACAAATATCGTCGTTAAAGATTTTCTGATCTTAAAGGGCCCTTGTCCGAATT	-2.31298	0.0030543793	-3.29859	0.014652171			Solyc08g080050.2	-1.87538	5e-05			GO:0003674 GO:0009773	1.1.40	PS.lightreaction.cyclic electron flow-chlororespiration	KF8C.102N19F.051214T7 KF8 Nicotiana tabacum cDNA clone KF8C.102N19, mRNA sequence [EB425265]
A_95_P108707	GGGTTGTGTTGTGACATTTAATGCTGCTGAGAACAAGTTTATATTGACCCTGACATGGAT	-2.35985	0.008676306	-3.29567	4.8218752E-4								GO:0009535 GO:0009775 GO:0010196 GO:0009512 GO:0046028	1.1.3.1	PS.lightreaction.cytochrome b6/f.iron sulfur subunit
A_95_P226884	CAAGTCGGAATCAGTCTCACTGATCAAATTATGTAATTGCAGCTCAATAAGCAACCTATT	-2.48105	0.006304369	-3.2654	4.5882288E-4								GO:0009535 GO:0003674 GO:0008150	1.1.2.2	PS.lightreaction.photosystem I.PSI polypeptide subunits	Rep: Chromosome chr9 scaffold_7, whole genome shotgun sequence - Vitis vinifera (Grape), partial (66%) [TC47989]
A_95_P105887	TGCTAATGTATCTAACAACGAACTACGCAATAGGATGAAGTCGAAGAAGTGAAATGAAAG	-2.97966	0.002480155	-3.26233	0.004400414								GO:0010287 GO:0009538	1.1.2.2	PS.lightreaction.photosystem I.PSI polypeptide subunits
A_95_P121027	TATTTAACAGCAGAGGAACAGGCCAAACTAAGAGAGAACAACCCGGGGAACTTGCTTTTG	-3.15156	0.013405674	-3.24909	0.0021534075			Solyc03g120430.2	-2.22291	5e-05			GO:0009570 GO:0008887 GO:0009853	1.2.7	PS.photorespiration.glycerate kinase	KL4B.106C07F.051125T7 KL4B Nicotiana tabacum cDNA clone KL4B.106C07, mRNA sequence [EB680105]
A_95_P270266	GCAGGTTTATCTCAATCATAGGAATAATAAGTCCACCATATTGGAACTTGACTATGCTTT	-2.81975	0.014030632	-3.24095	0.020469952								GO:0009535 GO:0009941 GO:0010258 GO:0003674 GO:0010598	1.1.6	PS.lightreaction.NADH DH	KL5B.110B20F.060117T7 KL5B Nicotiana tabacum cDNA clone KL5B.110B20, mRNA sequence [EB430656]
A_95_P102682	AGTCAATATCAGTCATTCTTGCTAGCTCATTAGCCTTTGCACCCCCTTCACTTGCTGAAG	-3.22316	0.0065572225	-3.2298	0.0013411633									1.1.4	PS.lightreaction.ATP synthase	Rep: Chromosome chr4 scaffold_6, whole genome shotgun sequence - Vitis vinifera (Grape), partial (77%) [TC43097]
A_95_P027451	CAAGGGAAACTCTTTTTAGTAAGTGTTAGTGTTCCAATAACCAATAAAAGGGCTAGTTCA			-3.18972	0.0037139263									1.1.4.5	PS.lightreaction.ATP synthase.subunit C
A_95_P234574	CCTCTAGTTATATACTGGCTTTGAATGTGAATCTGTATCATAATTTCTCGCAACTTTCTC	-2.71772	0.004774961	-3.15279	0.003953563			Solyc09g063130.2	-1.66281	0.00045				1.1.2.2	PS.lightreaction.photosystem I.PSI polypeptide subunits	TT-21_C04 K326 late senescent leaf library Nicotiana tabacum cDNA, mRNA sequence [FG644316]
A_95_P177502	GTTATATACTGGCTTTGAATGTGAATCTGTATCATAATTTCTCGCAACTTTCTCCTTCCT	-2.81699	0.0036705092	-3.1281	0.0043917825			Solyc09g063130.2	-1.66281	0.00045				1.1.2.2	PS.lightreaction.photosystem I.PSI polypeptide subunits	TT-21_C04 K326 late senescent leaf library Nicotiana tabacum cDNA, mRNA sequence [FG644316]
A_95_P104392	CAAACCACCGCCGACCTCGAAAAAATCGAAAAAATCTTCGAAGACGAAGCAGTGTACAAC	-3.01607	0.010715602	-3.12607	0.0014741853								GO:0009409 GO:0010287 GO:0009773 GO:0010319 GO:0009772	1.1.4.7	PS.lightreaction.ATP synthase.delta chain	KL4B.100M14F.050922T7 KL4B Nicotiana tabacum cDNA clone KL4B.100M14, mRNA sequence [DV999016]
A_95_P270441	GTTCTCTGTCCGATTTTTCAAGTTTCTTTGTTTGAGCCAATTGATTGGAGTACACTGTAT	-2.54352	0.004496389	-3.08765	0.003631438								GO:0009535 GO:0003674 GO:0009642	1.1.2.1	PS.lightreaction.photosystem I.LHC-I	KL5B.116H16F.060217T7 KL5B Nicotiana tabacum cDNA clone KL5B.116H16, mRNA sequence [EB432134]
A_95_P025021	GTACTGCTTGCTACTTGATACTTGAAATTATATACCCATATATATTTGACGTTACTCGGC	-2.49881	0.0029759668	-3.07758	2.2194022E-4									1.3.5	PS.calvin cycle.TPI	Rep: Triosephosphate isomerase, chloroplast precursor - Spinacia oleracea (Spinach), partial (89%) [TC43462]
A_95_P195907	TTTGTTGTTGCCGGAACTATGTGGTATGGTTCGGCAACAACCCCGATTGAATTATTTGGG			-3.07431	0.01620228			Solyc01g007500.2	-1.79867	5e-05			GO:0010207 GO:0009539 GO:0010287 GO:0016168	1.1.1.2	PS.lightreaction.photosystem II.PSII polypeptide subunits	KL4B.111H11F.060128T7 KL4B Nicotiana tabacum cDNA clone KL4B.111H11, mRNA sequence [EB680817]
A_95_P246942	CTTCCCGTTCATAGACCAAGGGAAACTCTTTTTAGTAAGTGTTAGTGTTCCAATAACCAA			-3.07418	0.005779511									1.1.4.5	PS.lightreaction.ATP synthase.subunit C	KP1B.108G15F.050726T7 KP1B Nicotiana tabacum cDNA clone KP1B.108G15, mRNA sequence [DV161533]
A_95_P111077	TGGATTCAGATAACGTGCGTCAAGTGCAGTGCATCAGATTTCATTGCCTACAAGCCTGAA			-3.06158	0.0011542011									1.3.2	PS.calvin cycle.rubisco small subunit
A_95_P109327	TTGATGGATACAGCCCCATCTACAAAACAGATGACTGGTCTAAAAGTGGTGATGTATATG	-2.3149	0.018091554	-2.99933	0.003934998								GO:0003674 GO:0010270 GO:0009523	1.1.1.2	PS.lightreaction.photosystem II.PSII polypeptide subunits
A_95_P133287	GATGAGGATAGAAATAGGATTATGGATGCTCCTGACCATGTACACTTAAAACATATCTTT	-2.13063	0.002089341	-2.99872	2.9175295E-4									1.3.8	PS.calvin cycle.transketolase
A_95_P002486	AATATGGAGCAAATGTTGATGGATACAGCCCCATCTACAACACAGATGATTGGTCTCCAA	-2.31697	0.01773158	-2.97709	0.002695223			Solyc07g066310.2	-2.36883	0.0006			GO:0003674 GO:0010270 GO:0009523	1.1.1.2	PS.lightreaction.photosystem II.PSII polypeptide subunits	KN6B.102A21F.051230T7 KN6B Nicotiana tabacum cDNA clone KN6B.102A21, mRNA sequence [EB438907]
A_95_P019581	GAGGATAGAAATAGGATTATGGATGCTCCTGACCATGTACACTTAAAACATATCTGTGAG	-2.07773	0.0039394805	-2.92798	2.2711931E-4									1.3.8	PS.calvin cycle.transketolase
A_95_P013291	AATAATGAGCTTAGTTTTAGACTGCTTGTATTGCGCAGGGCTGGTACTGCTTGCTACTTG	-1.91245	0.0012925541	-2.89879	2.6931573E-4									1.3.5	PS.calvin cycle.TPI	Rep: Triosephosphate isomerase, chloroplast precursor - Fragaria ananassa (Strawberry), partial (91%) [TC45320]
A_95_P111352	ATACAGACCCATACTAAACACAGATGATTGGTCTCCAAGCGGTGATGTCCTATGTAGGTG	-2.21241	0.0223261	-2.87277	0.0034407997								GO:0003674 GO:0010270 GO:0009523	1.1.1.2	PS.lightreaction.photosystem II.PSII polypeptide subunits
A_95_P012286	CACAAGATGAGAACCACATTATATTTTGTACACAAGGCCGGATCAAACGTATATTTGTAT	-2.00152	0.0025269266	-2.82118	3.575583E-5								GO:0009544 GO:0030234 GO:0015986 GO:0009772	1.1.4.4	PS.lightreaction.ATP synthase.gamma chain	N.tabacum atpC mRNA for gamma subunit of ATP synthase [X63606]
A_95_P077155	CTCTTTAACCATTGTTGTAGCTCACCATATGTATTCCATGCCCCTTATCCGTATCTAGCT			-2.79582	0.011217129			Solyc01g017320.1					GO:0010287 GO:0015979 GO:0016168 GO:0009538	1.1.2.2	PS.lightreaction.photosystem I.PSI polypeptide subunits
A_95_P005096	CAACTTACCCTATTGTCTGACTTTAGGGGCAGTTTGTTTGAAATGTTACTTAGCTTCTTT			-2.74385	0.0014253734									1.3.2	PS.calvin cycle.rubisco small subunit	KN6B.009J12F.050901T7 KN6B Nicotiana tabacum cDNA clone KN6B.009J12, mRNA sequence [EB438050]
A_95_P151112	AAATTTCAGCTTCTGAATTTCGATTAATCGAATCTGCCGCCCCGGGTATTATTTCGCGCC			-2.6607	0.01689286			Solyc06g072540.1,Solyc10g044540.1	-3.31122	0.0001	-1.96268	0.0003	GO:0009544 GO:0010319 GO:0046961 GO:0009409 GO:0006176 GO:0010287	1.1.4.1	PS.lightreaction.ATP synthase.alpha subunit
A_95_P104462	TCCAGCTTTATGTCTACAAGGACAGGAATGTTGTATGCTCAGCTATGTGAGAAGAGCTGA	-3.15381	0.011074728	-2.64383	0.005881589								GO:0008891	1.2.2	PS.photorespiration.glycolate oxydase	KL5B.115B21F.060217T7 KL5B Nicotiana tabacum cDNA clone KL5B.115B21, mRNA sequence [EB431820]
A_95_P268181	AAGGAATTGATCGTGACTTTGAACCTGTTCTTTCCATGACCCCTCTTAATTGAGATGAGA			-2.63777	0.0104387915								GO:0010287 GO:0009539 GO:0016168 GO:0009533 GO:0019684	1.1.1.2	PS.lightreaction.photosystem II.PSII polypeptide subunits	KL4B.104A04F.051104T7 KL4B Nicotiana tabacum cDNA clone KL4B.104A04, mRNA sequence [DV999785]
A_95_P223037	TTATCTATTTTTGAAACAGGAATTAAAGTAGTAGATCTTTTAGCCCCTTATCGCCGTGGA			-2.60143	0.011693044			Solyc01g007320.2,Solyc04g039850.1						1.1.4.2	PS.lightreaction.ATP synthase.beta subunit
A_95_P000206	GGTGTATGTTTTTCGATTCCTACCAACGTTATGACGACCTAATAATTATGATTAGGTGCT			-2.57446	0.0010540213									1.3.2	PS.calvin cycle.rubisco small subunit
A_95_P077830	CGTGTAGGGGATTTTGGTTTATTATTAGGAATTTTAGGTTTTTATTGGGATAACAGGGAG	-2.28009	0.009819561	-2.57382	0.010272125			Solyc01g017090.2,Solyc02g011720.1					GO:0009507 GO:0015979 GO:0003954	1.1.40	PS.lightreaction.cyclic electron flow-chlororespiration
A_95_P161422	GGCCCTGTGCTTTCCATGTTTAATCTCTAGTTATATACTGGCTTTGAATGTGAATCTGTA			-2.56162	0.009089375			Solyc09g063130.2,Solyc06g083680.2	-1.66281	0.00045			GO:0010287 GO:0009538	1.1.2.2	PS.lightreaction.photosystem I.PSI polypeptide subunits	TT-21_C04 K326 late senescent leaf library Nicotiana tabacum cDNA, mRNA sequence [FG644316]
A_95_P026751	GAGTCAAGTTTGTAAAAATGGAAAGCACTTCCAGTGTTGAAATTGTGAATGTTTTGCTAC	-1.64234	0.00536953	-2.49158	0.025216699								GO:0009579 GO:0003674 GO:0009773	1.1.40	PS.lightreaction.cyclic electron flow-chlororespiration
A_95_P270221	TGACTGAGGATGGTAAATACTGTCTAGTGCTGGTCTTTGAGGCAAAAGCTCTGCAGTTGT	-2.56966	0.007275169	-2.42041	0.0028774296			Solyc03g034170.2	-1.8681	5e-05			GO:0003674 GO:0008150	1	PS	KN6B.101H16F.051230T7 KN6B Nicotiana tabacum cDNA clone KN6B.101H16, mRNA sequence [EB438699]
A_95_P061765	AGATCTATCGCCTCACTTACTATGGCAAAGGGAGAATGCCAGGATTTGGTCAGAATTGTA	-1.10796	0.007935064	-2.36645	0.00901624			Solyc02g068930.2	-1.98948	5e-05			GO:0020037 GO:0009055	1.1.5	PS.lightreaction.other electron carrier (ox/red)	TT-48_D03 K326 late senescent leaf library Nicotiana tabacum cDNA, mRNA sequence [FG645308]
A_95_P194947	CTGGTAATGGTTTCATTTCTTTGCTCTTCCCAATTGTAAAGAATGACTTGTAAAAGTGTG	-1.89297	0.0012597451	-2.3294	0.0011716975									1.1.2	PS.lightreaction.photosystem I	KR2B.111C20F.060128T7 KR2B Nicotiana tabacum cDNA clone KR2B.111C20, mRNA sequence [EB446333]
A_95_P262191	CCCTTTTGAAAGAAGCTATTCAGGAACAAATGGACCGTTTTATACTTCAGGAACAGCATA			-2.32512	0.013029184								GO:0009544 GO:0010319 GO:0046961 GO:0009409 GO:0006176 GO:0010287	1.1.4	PS.lightreaction.ATP synthase	BP134817 MAT001 Nicotiana tabacum cDNA clone BY7260, mRNA sequence [BP134817]
A_95_P010066	GTAACTATTGAAGCATAACCCTTGCAGTCCTATAATGACATTTTTTGTTTGGGATACAAC	-2.52025	0.011367582	-2.25178	0.0032267037								GO:0009535 GO:0009775 GO:0010196 GO:0009512 GO:0046028	1.1.3.1	PS.lightreaction.cytochrome b6/f.iron sulfur subunit	KN6B.009L20F.050901T7 KN6B Nicotiana tabacum cDNA clone KN6B.009L20, mRNA sequence [EB438084]
A_95_P146602	AAGAATGCTGTATTTGGTGATAGCAGTGCTTTGGCACCTGGAGGTGTTCGTATTGGTACT	-1.55519	9.8704666E-5	-2.23942	0.005624486			Solyc12g098490.1					GO:0006544 GO:0004372 GO:0006563 GO:0005829	1.2.5	PS.photorespiration.serine hydroxymethyltransferase	Rep: Serine hydroxymethyltransferase - Populus tremuloides (Quaking aspen), partial (95%) [TC42485]
A_95_P000226	GTTTCCTTCTTTCTATTCGGTGTATGTTTTTCGATTCCTACCAAGTTATGAGACCTAATA			-2.23058	0.001794475									1.3.2	PS.calvin cycle.rubisco small subunit	KN6B.009J12F.050901T7 KN6B Nicotiana tabacum cDNA clone KN6B.009J12, mRNA sequence [EB438050]
A_95_P201747	GAGGAGCATCTCCTCGAGATTGAGTTTTGTAACAATTTTTTGCTAGCAATGATTATAGTA	-1.27267	0.0048013013	-2.21142	0.0066452944									1.1.1.2	PS.lightreaction.photosystem II.PSII polypeptide subunits	Rep: Chromosome chr18 scaffold_1, whole genome shotgun sequence - Vitis vinifera (Grape), partial (80%) [TC49609]
A_95_P076215	ACCACTACACATATGTTATTCTCGGTGATGGTTGCCAGATGGAGGGTATTTCACAAGAAG	-2.25542	0.0025334838	-2.07573	0.009580167			Solyc05g050970.2					GO:0004802 GO:0009570 GO:0046686	1.3.8	PS.calvin cycle.transketolase	Nicotiana tabacum plastid transketolase mRNA, complete cds; nuclear gene for plastid product [EU647214]
A_95_P132292	GAAACAAACAATTCAAAAGAAGAAACTTTTTCTCAGTTTCAGCACAGCAAGCAGAAGTTG	-2.35731	0.019823257	-1.96949	0.0067830714			Solyc04g057980.2	-1.17168	0.00135				1.1.6	PS.lightreaction.NADH DH	AGN_PNL221df1_b11.trimmed.seq AGN_PNL Nicotiana tabacum cDNA 5', mRNA sequence [FG194366]
A_95_P149562	TTCCTCTATTTTTGGGTAGTCCAGATGATATAGAAGAATTACAGAGTTATGGGGATGTTC			-1.8369	0.013692236			Solyc01g106010.2					GO:0042578 GO:0005975 GO:0009507	1.3.7	PS.calvin cycle.FBPase	Rep: Chromosome undetermined scaffold_123, whole genome shotgun sequence - Vitis vinifera (Grape), partial (63%) [TC66235]
A_95_P005386	CTTTGGCACAGTAGATCGTTATCCTTGTACTCCTATTTAAGTTGTATTCCAGCTCGCACC			-1.83042	0.00653658									1.1.1.2	PS.lightreaction.photosystem II.PSII polypeptide subunits	KN6B.102A21F.051230T7 KN6B Nicotiana tabacum cDNA clone KN6B.102A21, mRNA sequence [EB438907]
A_95_P000630	TGTACCTTAAGGCTATAAGTGCAACACCAGATAATAAGCTATCTGATTTAGTGGCAGAGA	-2.46897	0.0012569914	-1.82898	7.277671E-4								GO:0003674 GO:0008150 GO:0009570	1.3	PS.calvin cycle	CHO_SL020xb21f1.ab1 CHO_SL Nicotiana tabacum cDNA, mRNA sequence [EH622880]
A_95_P113532	CAAGTGCGTGGTGCTGGTGCTGACATAATTTATCAGGCATCCTCTGGTTTTAGATGACAA	-1.71861	5.6252138E-5	-1.78487	1.6796944E-4			Solyc01g106090.2	-2.21474	5e-05				1.1.1.2	PS.lightreaction.photosystem II.PSII polypeptide subunits
A_95_P157882	TTTGGGATCAAAGGGGGTTCTGATTACATTGGTAGGGGTCCTCATGTTGATGAATAAGGA	-1.60278	0.0023840454	-1.76252	0.006559578								GO:0051287 GO:0008152 GO:0016616	1.2.6	PS.photorespiration.hydroxypyruvate reductase
A_95_P119682	CCATGGGCCACTGAAGAAGACTATGAAGTACAATAAATATAGCTATTAGAGAAGTCCATA	-2.28065	0.017734505	-1.68515	0.00743109								GO:0009773 GO:0003674 GO:0042651 GO:0010598	1.1.6	PS.lightreaction.NADH DH	KL4B.101D05F.051103T7 KL4B Nicotiana tabacum cDNA clone KL4B.101D05, mRNA sequence [DV999152]
A_95_P136447	TATGGTGCAAGGAATTTGAAGAGAATGGCATACCAGGATAGGTTTGAGAACTGGGCATCC			-1.67594	0.007946052			Solyc05g008450.2					GO:0009579 GO:0009570 GO:0016491 GO:0009055 GO:0009941	1.1.5.4	PS.lightreaction.other electron carrier (ox/red).ferredoxin oxireductase	AGN_RPC019xl08f1.ab1 AGN_RPC Nicotiana tabacum cDNA 5', mRNA sequence [FG143463]
A_95_P001046	GACATAGGGTACCAGAGAAATCTTTATTTGAATCAACTTCGTTTTTACTCTTGTTCGTTC			-1.65463	0.02203507									1.1.1.2	PS.lightreaction.photosystem II.PSII polypeptide subunits	Rep: Photosystem II P680 chlorophyll A apoprotein - Solanum lycopersicum (Tomato) (Lycopersicon esculentum), complete [TC43990]
A_95_P152407	TAGGATCCACATTGTGTACAATCTGAGCCGGTGCAGCTAATTGTATATTATGGTTCATCC	-1.5859	0.0023050213	-1.59535	0.0044400813								GO:0003674 GO:0010190 GO:0009507	1.1.3	PS.lightreaction.cytochrome b6/f	Rep: Chromosome chr1 scaffold_22, whole genome shotgun sequence - Vitis vinifera (Grape), partial (48%) [TC47534]
A_95_P114172	ATCCGACTAGCCAAGAAGAATGGTGAAAGACTTGGATTACTTGCTTGATATCAACTTTAT	-1.48368	0.012261558	-1.5633	0.009470716									1.1.40	PS.lightreaction.cyclic electron flow-chlororespiration	KL5B.118O02F.060217T7 KL5B Nicotiana tabacum cDNA clone KL5B.118O02, mRNA sequence [EB432747]
A_95_P181372	GGTGGCATTGGGGCATGATATAGAGATATCGAGTTAAATATTTGCTTTTGGATTTATGTA	-1.93842	0.03626302	-1.45378	0.010155128									1.3.4	PS.calvin cycle.GAP	Rep: NADP-dependent glyceraldehyde-3-phosphate dehydrogenase - Nicotiana plumbaginifolia (Leadwort-leaved tobacco), partial (33%) [TC58190]
A_95_P191082	ACCCCCTTTATCTAATGCTGAATCGACGACCTATTCTAAGTAAGAAGAGCTTTTTGGATT			-1.44327	0.03922524									1.1.4.8	PS.lightreaction.ATP synthase.subunit B (ATPF)	KL5B.011M16F.051129T7 KL5B Nicotiana tabacum cDNA clone KL5B.011M16, mRNA sequence [EB429462]
A_95_P190027	TAGGAGCACATTGTCTCCTGAACTTTTGGAGCAAATATTTCGTGATTGTTTGGGTGCTCC	-1.85224	0.0018735309	-1.3987	0.0038643028									1.2.6	PS.photorespiration.hydroxypyruvate reductase	Rep: Hydroxyphenylpyruvate reductase - Solenostemon scutellarioides (Coleus) (Coleus blumei), partial (63%) [TC55923]
A_95_P151482	TAATAACTTGCTCTCTCTTCTAAATTCTCTGTAGAAAGTTCACTTACCCAAGTTGTGACA			-1.25465	0.00860075								GO:0016168 GO:0016020 GO:0009637 GO:0010218 GO:0030076 GO:0015979 GO:0009507	1.1.1.1	PS.lightreaction.photosystem II.LHC-II
A_95_P133327	GTTATTGTTTATTTCCCCTTTTGAACTTGTCAACGTTAATAATATTGGTGACATTGGGGC	-2.05961	0.033685736	-1.2294	0.023898114									1.3.4	PS.calvin cycle.GAP	Rep: NADP-dependent glyceraldehyde-3-phosphate dehydrogenase - Nicotiana plumbaginifolia (Leadwort-leaved tobacco), partial (42%) [TC49140]
A_95_P120547	TTACTCGGTTACTGTGCTGAGGGAGCTCACAGGATTCTTGTGTATGAATATGTGGACAAC	-1.47502	0.005981219	-1.16333	0.012524784			Solyc12g088750.1	-1.53447	5e-05				1.1.30	PS.lightreaction.state transition	KL4B.109B05F.051105T7 KL4B Nicotiana tabacum cDNA clone KL4B.109B05, mRNA sequence [DW000839]
A_95_P029361	CGCATGTTTTCAATAGCTTACTTATCTTTCACTGGAACACTCATTTCTGTGTAATGAGTT	-2.00295	0.003799945	-1.15399	0.0039817896									1.2.2	PS.photorespiration.glycolate oxydase	Rep: Glycolate oxidase - Mesembryanthemum crystallinum (Common ice plant), complete [TC49537]
A_95_P003741	TACCATTGACATGGGAAATGTTGTTATGATCAAATAGCTTAGCTATAGCTTTGTGTACTC			-1.08533	0.037940413									1.1.40	PS.lightreaction.cyclic electron flow-chlororespiration	Rep: Chromosome chr5 scaffold_2, whole genome shotgun sequence - Vitis vinifera (Grape), partial (78%) [TC55037]
A_95_P295413	TATGATATATAACCGGTGGAATGGGATTCTTGAGGCGGAGTATGGGTTCATGCACCTTGA	-1.05261	7.5428025E-4	-1.06861	0.02043269								GO:0045263 GO:0015986 GO:0015078 GO:0009507	1.1.4	PS.lightreaction.ATP synthase	KR2B.110C17F.051229T7 KR2B Nicotiana tabacum cDNA clone KR2B.110C17, mRNA sequence [EB446027]
A_95_P160797	ATCAGCTTTATATATTATATGTATGGTGTCCCCATACCATTGACATGGGGAAATGTTGTT			-1.0638	0.038654774									1.1.40	PS.lightreaction.cyclic electron flow-chlororespiration
A_95_P226999	AGAAAATATTACCAGTTCGAATTAGAGCCACCACACGTAATGATCACAGCAACAGCCGCC	-1.00976	0.0031479304	-1.00985	0.008993193			Solyc04g064670.2	-2.24782	5e-05			GO:0009570 GO:0009543 GO:0015979 GO:0005509	1.1.1.2	PS.lightreaction.photosystem II.PSII polypeptide subunits	KP1B.001K07F.050628T7 KP1B Nicotiana tabacum cDNA clone KP1B.001K07, mRNA sequence [DV162613]
A_95_P014781	GTTGATATGTGGTACTTCCACTTGTATTGCTTTCTTGATCTGCTGAACCAAGGATTCTCG	5.52066	7.7814434E-4	4.18855	0.002948716									1.1.5.2	PS.lightreaction.other electron carrier (ox/red).ferredoxin	Rep: Ferredoxin III - Musa acuminata (Banana), partial (90%) [TC47841]
A_95_P008306	GAGGGAGCAATCTTTAAGGTTGACCTTGATATATTTGTATTCATTGCACATACGGAAGTT	-2.74637	9.841232E-4										GO:0005975 GO:0010319 GO:0009624 GO:0009793 GO:0009409 GO:0004750	1.3.11	PS.calvin cycle.RPE	Rep: Ribulose-5-phosphate-3-epimerase - Pisum sativum (Garden pea), partial (91%) [TC67092]
A_95_P013531	AAAGAAAGCAGGAATGATCCCTCTACAGATGGAGCTCGGAGGAAAGGATGCTTGTATTGT	-2.36643	0.022624835					Solyc07g005390.2	-1.46325	0.0002				1.3.4	PS.calvin cycle.GAP	KL4B.108H06F.051105T7 KL4B Nicotiana tabacum cDNA clone KL4B.108H06, mRNA sequence [DW000636]
A_95_P145097	AGTCAATCTTGCCGTCTCCAAGATTGCTCCTGCACTAATTGCTGGGAACTCTTTAGTTCT	-2.28716	0.03597291					Solyc07g005390.2	-1.46325	0.0002			GO:0008886 GO:0004028	1.3.4	PS.calvin cycle.GAP	KL4B.108H06F.051105T7 KL4B Nicotiana tabacum cDNA clone KL4B.108H06, mRNA sequence [DW000636]
A_95_P164992	GCATTGAATATGTCTGATGCTGTGATCTGGTGCTGATATGTCTGTAACCCTGATTTGGGG	-2.27917	0.0026240998										GO:0005975 GO:0010319 GO:0009624 GO:0009793 GO:0009409 GO:0004750	1.3.11	PS.calvin cycle.RPE
A_95_P179362	GAGGTTTCGTGTAATACAGTATATTGTGCAACTTATCTTGCATAGGGAACAAGATAATTC	-2.19256	0.0046278997											1.3.11	PS.calvin cycle.RPE	Rep: Ribulose-5-phosphate-3-epimerase - Pisum sativum (Garden pea), partial (91%) [TC40282]
A_95_P007846	CATCTCAGAGGTTTTGTGTAATACAATATATTGTGCAACTTATCTTGCATAGGGAACAAG	-2.05957	0.0039179944											1.3.11	PS.calvin cycle.RPE	Rep: Ribulose-5-phosphate-3-epimerase - Pisum sativum (Garden pea), partial (91%) [TC40282]
A_95_P243857	TTTTGGAGCTCCTGATTATGCTGAAGCTATTAAAGGAATCAAGACAAGCAAAAGGCCTGA	-1.8851	0.0032061758					Solyc03g115820.2	-2.23267	5e-05			GO:0005975 GO:0010319 GO:0009624 GO:0009793 GO:0009409 GO:0004750	1.3.11	PS.calvin cycle.RPE	KL5B.104G13F.060207T7 KL5B Nicotiana tabacum cDNA clone KL5B.104G13, mRNA sequence [EB429842]
A_95_P021566	GGCCTAAGATGCCTCCATTGTACATTATTTCTTTCATATATCATCATATAGCAGAACTTC	-1.86592	0.00498465											1.2.2	PS.photorespiration.glycolate oxydase	Rep: Glycolate oxidase - Mesembryanthemum crystallinum (Common ice plant), complete [TC49537]
A_95_P004841	TCACATTAGTGGTCTTGTTGCTGCTCAGGAAGCTGCGGATCCGTTTGAATATTGTGACTT	-1.67105	0.0024977135					Solyc05g053810.2,Solyc12g098490.1	-1.1912	0.00285			GO:0006544 GO:0004372 GO:0006563 GO:0005829	1.2.5	PS.photorespiration.serine hydroxymethyltransferase	KP1B.102L12F.050722T7 KP1B Nicotiana tabacum cDNA clone KP1B.102L12, mRNA sequence [DV160254]
A_95_P005351	TATGCGTTTTAGTCTAGGTATGCCTTCTTGTTTCAACACTTAGATTCTATCCATATTCAC	-1.58215	0.013293702											1.1.40	PS.lightreaction.cyclic electron flow-chlororespiration	Rep: Chromosome chr5 scaffold_2, whole genome shotgun sequence - Vitis vinifera (Grape), partial (78%) [TC55037]
A_95_P223837	TTTTGTACAATCTGAGCCGGTGCAACTACTTGTATCTTATGGTTCATCCAAACAATTATT	-1.27865	0.007767608										GO:0003674 GO:0010190 GO:0009507	1.1.3	PS.lightreaction.cytochrome b6/f	KL4B.105D09F.051104T7 KL4B Nicotiana tabacum cDNA clone KL4B.105D09, mRNA sequence [DW000221]
A_95_P126337	ACATTAGAGACGACGAAGCAGAGCATTGTAAGACAATGAAAGCCTGTCAAACGCATGGGA	2.50762	0.0018199877					Solyc11g011990.1					GO:0009579 GO:0009916 GO:0009658 GO:0009266 GO:0016117 GO:0009644	1.1.40	PS.lightreaction.cyclic electron flow-chlororespiration	Rep: Plastid quinol oxidase - Solanum lycopersicum (Tomato) (Lycopersicon esculentum), partial (96%) [TC53526]
