# Supplementary material for: Differential gene expression and physiological changes during acute or persistent plant virus interactions may contribute to viral symptom differences
Source: PLoS One. 2019 May 3;14(5):e0216618. doi: 10.1371/journal.pone.0216618 (PMC6499435; doi:10.1371/journal.pone.0216618)
Supplement: S4 Table — Log2-fold change values, along with their corresponding p values, are indicated if higher than 2 and less than 0.05 in PVX- and TMV-infected S. lycopersicum. Description and GO annotation of the probe and its function according to Bin categories are also indicated. (XLSX) [file pone.0216618.s014.xlsx]

## Sheet: S4 Tables
S4 Table
Summary of DEGs that play a role in photosynthetic processes in virus-infected S. lycopersicum plants shown in S4 Fig. A. Log2-fold change values, along with their corresponding p values, are indicated if higher than 2 and less than 0.05 in PVX- and TMV-infected S. lycopersicum. Description and GO annotation of the probe and its function according to Bin categories are also indicated.
	PVX infected S.lycopersicum		TMV infected S.lycopersicum
Gene ID	log2 Fold change	p-value	log2 Fold change	p-value	GO tags	Bin Code	Bin Name	Description
Solyc04g071300.1	-3.84611	0.0011	-1.69822	0.00345	GO:0046034 GO:0016469 GO:0015992 GO:0046961 GO:0046933	1.1.4.1	PS.lightreaction.ATP synthase.alpha subunit	ATP synthase subunit alpha chloroplastic (AHRD V1 ***- D4PB96_PHODC)%3B contains Interpro domain(s) IPR018118 ATPase%2C F1/A1 complex%2C alpha/beta subunit%2C N-terminal
Solyc10g054870.1	-3.68632	5e-05	-1.90891	5e-05	GO:0004807 GO:0008152	1.3.5	PS.calvin cycle.TPI	Triosephosphate isomerase (AHRD V1 ***- A9PH17_POPTR)%3B contains Interpro domain(s) IPR000652 Triosephosphate isomerase
Solyc01g110360.2	-3.54646	5e-05			GO:0006096 GO:0004332	1.3.6	PS.calvin cycle.aldolase	Fructose-bisphosphate aldolase (AHRD V1 ***- B0FPD8_SOLTU)%3B contains Interpro domain(s) IPR000741 Fructose-bisphosphate aldolase%2C class-I
Solyc04g071340.2	-3.37751	5e-05			GO:0042578 GO:0005975	1.3.7	PS.calvin cycle.FBPase	Fructose-1 6-bisphosphatase class 1 (AHRD V1 **** D3PE46_DEFDS)%3B contains Interpro domain(s) IPR000146 Fructose-1%2C6-bisphosphatase
Solyc06g072540.1	-3.31122	0.0001	-1.96268	0.0003		1.1.4.1	PS.lightreaction.ATP synthase.alpha subunit	ATP synthase subunit alpha chloroplastic (AHRD V1 ***- C6EN94_CARTI)
Solyc11g051170.1	-3.24617	5e-05	-1.4107	0.00245	GO:0005524	1.1.4.1	PS.lightreaction.ATP synthase.alpha subunit	ATP synthase subunit alpha chloroplastic (AHRD V1 ***- C0LE59_9ROSI)%3B contains Interpro domain(s) IPR017458 ATPase%2C F1 complex%2C alpha subunit%2C C-terminal
Solyc03g034220.2	-3.08298	5e-05			GO:0015977 GO:0016984	1.3.2	PS.calvin cycle.rubisco small subunit	Ribulose bisphosphate carboxylase small chain (AHRD V1 ***- A9YTZ7_SOLTU)%3B contains Interpro domain(s) IPR000894 Ribulose bisphosphate carboxylase%2C small chain
Solyc02g085950.2	-2.96731	0.0112			GO:0015977 GO:0016984	1.3.2	PS.calvin cycle.rubisco small subunit	Ribulose bisphosphate carboxylase small chain (AHRD V1 ***- A9YTZ7_SOLTU)%3B contains Interpro domain(s) IPR000894 Ribulose bisphosphate carboxylase%2C small chain
Solyc10g044540.1	-2.96713	5e-05	-1.31168	0.00505		1.1.4.1	PS.lightreaction.ATP synthase.alpha subunit	ATP synthase subunit alpha chloroplastic (AHRD V1 ***- D3WD49_9MAGN)%3B contains Interpro domain(s) IPR018118 ATPase%2C F1/A1 complex%2C alpha/beta subunit%2C N-terminal
Solyc07g021380.1	-2.95974	0.0028			GO:0045263 GO:0015986 GO:0015078	1.1.4.8	PS.lightreaction.ATP synthase.subunit B (ATPF)	ATP synthase subunit b%2C chloroplastic (AHRD V1 ***- ATPF_SOLTU)%3B contains Interpro domain(s) IPR002146 ATPase%2C F0 complex%2C subunit B/B'%2C bacterial and chloroplast
Solyc04g009030.2	-2.95671	5e-05			GO:0016620 GO:0055114	1.3.4	PS.calvin cycle.GAP	Glyceraldehyde-3-phosphate dehydrogenase (AHRD V1 **** D7UNZ5_BRARC)%3B contains Interpro domain(s) IPR000173 Glyceraldehyde 3-phosphate dehydrogenase
Solyc12g006140.1	-2.95644	5e-05			GO:0016020 GO:0009765	1.1.1.1	PS.lightreaction.photosystem II.LHC-II	Chlorophyll a-b binding protein 37%2C chloroplastic (AHRD V1 ***- CB26_PETSP)%3B contains Interpro domain(s) IPR001344 Chlorophyll A-B binding protein
Solyc12g094640.1	-2.93097	5e-05			GO:0016620 GO:0055114	1.3.4	PS.calvin cycle.GAP	Glyceraldehyde-3-phosphate dehydrogenase B (AHRD V1 ***- B4F8L7_MAIZE)%3B contains Interpro domain(s) IPR000173 Glyceraldehyde 3-phosphate dehydrogenase
Solyc02g012020.1	-2.88973	0.00055			GO:0045263 GO:0015986 GO:0046961 GO:0046933	1.1.4.8	PS.lightreaction.ATP synthase.subunit B (ATPF)	ATP synthase subunit b%2C chloroplastic (AHRD V1 ***- ATPF_NICTO)%3B contains Interpro domain(s) IPR018118 ATPase%2C F1/A1 complex%2C alpha/beta subunit%2C N-terminal
Solyc12g011280.1	-2.85609	5e-05			GO:0016020 GO:0009765	1.1.1.1	PS.lightreaction.photosystem II.LHC-II	Chlorophyll a-b binding protein 8%2C chloroplastic (AHRD V1 ***- CB13_SOLLC)%3B contains Interpro domain(s) IPR001344 Chlorophyll A-B binding protein
Solyc08g083360.2	-2.81245	5e-05			GO:0051536 GO:0009055	1.1.5.2	PS.lightreaction.other electron carrier (ox/red).ferredoxin	Ferredoxin (AHRD V1 *-*- D8FXV1_9CYAN)%3B contains Interpro domain(s) IPR001041 Ferredoxin
Solyc09g011080.2	-2.80281	5e-05	-1.18126	0.00985	GO:0005524	1.3.13	PS.calvin cycle.rubisco interacting	Ribulose-1 5-bisphosphate carboxylase/oxygenase activase 1 (AHRD V1 **** Q9AXG1_GOSHI)%3B contains Interpro domain(s) IPR003959 ATPase%2C AAA-type%2C core
Solyc06g060340.2	-2.73681	5e-05				1.1.1.2	PS.lightreaction.photosystem II.PSII polypeptide subunits	Chloroplast photosystem II-associated protein (AHRD V1 ***- A8HPM2_CHLRE)%3B contains Interpro domain(s) IPR001344 Chlorophyll A-B binding protein
Solyc01g017220.1	-2.72305	5e-05			GO:0045261 GO:0015986 GO:0046961 GO:0046933	1.1.4.3	PS.lightreaction.ATP synthase.epsilon chain	ATP synthase epsilon chain chloroplastic (AHRD V1 ***- D3WDX2_9ROSA)%3B contains Interpro domain(s) IPR001469 ATPase%2C F1 complex%2C delta/epsilon subunit
Solyc09g011810.2	-2.71362	5e-05			GO:0042578 GO:0005975	1.3.7	PS.calvin cycle.FBPase	Fructose-1 6-bisphosphatase class 1 (AHRD V1 **** D0MHZ8_RHOM4)%3B contains Interpro domain(s) IPR000146 Fructose-1%2C6-bisphosphatase
Solyc03g114930.2	-2.68275	5e-05			GO:0019898 GO:0009654 GO:0005509 GO:0015979	1.1.1.2	PS.lightreaction.photosystem II.PSII polypeptide subunits	Photosystem II oxygen evolving complex protein PsbP (AHRD V1 ***- A0ZMM6_NODSP)%3B contains Interpro domain(s) IPR016123 Mog1/PsbP%2C alpha/beta/alpha sandwich
Solyc07g065900.2	-2.67692	5e-05			GO:0006096 GO:0004332	1.3.6	PS.calvin cycle.aldolase	Fructose-bisphosphate aldolase (AHRD V1 ***- A9PEE1_POPTR)%3B contains Interpro domain(s) IPR000741 Fructose-bisphosphate aldolase%2C class-I
Solyc06g069730.2	-2.66349	5e-05			GO:0016020 GO:0009765	1.1.1.1	PS.lightreaction.photosystem II.LHC-II	Chlorophyll a-b binding protein 4%2C chloroplastic (AHRD V1 ***- CA4_ARATH)%3B contains Interpro domain(s) IPR001344 Chlorophyll A-B binding protein
Solyc08g007040.2	-2.65681	5e-05			GO:0005960 GO:0006546	1.2.4.4	PS.photorespiration.glycine cleavage.H protein	Glycine cleavage system H protein 1 (AHRD V1 ***- B6UHJ7_MAIZE)%3B contains Interpro domain(s) IPR017453 Glycine cleavage H-protein%2C subgroup
Solyc02g062340.2	-2.63503	5e-05			GO:0006096 GO:0004332	1.3.6	PS.calvin cycle.aldolase	Fructose-bisphosphate aldolase (AHRD V1 ***- Q9SXX4_NICPA)%3B contains Interpro domain(s) IPR000741 Fructose-bisphosphate aldolase%2C class-I
Solyc11g008620.1	-2.63409	5e-05				1.2.1	PS.photorespiration.phosphoglycolate phosphatase	Phosphoglycolate phosphatase (AHRD V1 **-- C1FHY2_9CHLO)%3B contains Interpro domain(s) IPR006349 2-phosphoglycolate phosphatase%2C eukaryotic
Solyc12g005630.1	-2.62992	5e-05			GO:0009496 GO:0051537 GO:0042651 GO:0055114	1.1.3.1	PS.lightreaction.cytochrome b6/f.iron sulfur subunit	Cytochrome b6-f complex iron-sulfur subunit (AHRD V1 ***- A9PEX3_POPTR)%3B contains Interpro domain(s) IPR005805 Rieske iron-sulphur protein%2C C-terminal
Solyc01g105050.2	-2.6023	5e-05			GO:0016020 GO:0009765	1.1.1.1	PS.lightreaction.photosystem II.LHC-II	Chlorophyll a-b binding protein%2C chloroplastic (AHRD V1 **** CB12_PETHY)%3B contains Interpro domain(s) IPR001344 Chlorophyll A-B binding protein
Solyc10g044520.1	-2.56392	5e-05			GO:0051536 GO:0009055	1.1.5.2	PS.lightreaction.other electron carrier (ox/red).ferredoxin	Ferredoxin I (AHRD V1 ***- Q93XJ9_SOLTU)%3B contains Interpro domain(s) IPR010241 Ferredoxin [2Fe-2S]%2C plant
Solyc06g084050.2	-2.54187	5e-05			GO:0015979 GO:0009523 GO:0009507	1.1.1.2	PS.lightreaction.photosystem II.PSII polypeptide subunits	Photosystem II reaction center W protein (AHRD V1 ***- B6TMB3_MAIZE)%3B contains Interpro domain(s) IPR009806 Photosystem II protein PsbW%2C class 2
Solyc02g091560.2	-2.53453	5e-05			GO:0006544 GO:0004372 GO:0006563	1.2.5	PS.photorespiration.serine hydroxymethyltransferase	Serine hydroxymethyltransferase (AHRD V1 **** C6ZJZ0_SOYBN)%3B contains Interpro domain(s) IPR001085 Serine hydroxymethyltransferase
Solyc08g076220.2	-2.52747	5e-05			GO:0016301 GO:0008152 GO:0005524	1.3.12	PS.calvin cycle.PRK	Phosphoribulokinase/uridine kinase (AHRD V1 ***- B7KI62_CYAP7)%3B contains Interpro domain(s) IPR006083 Phosphoribulokinase/uridine kinase
Solyc02g080540.1	-2.52666	5e-05	-1.74646	0.0001	GO:0045261 GO:0015986 GO:0046961 GO:0046933	1.1.4.4	PS.lightreaction.ATP synthase.gamma chain	ATP synthase gamma chain (AHRD V1 ***- B7FIR4_MEDTR)%3B contains Interpro domain(s) IPR000131 ATPase%2C F1 complex%2C gamma subunit
Solyc06g065490.2	-2.52299	5e-05			GO:0019898 GO:0009654 GO:0005509 GO:0015979	1.1.1.2	PS.lightreaction.photosystem II.PSII polypeptide subunits	PsbP domain-containing protein 6%2C chloroplastic (AHRD V1 ***- PPD6_ARATH)%3B contains Interpro domain(s) IPR016123 Mog1/PsbP%2C alpha/beta/alpha sandwich
Solyc12g044280.1	-2.51905	5e-05			GO:0015979 GO:0009538	1.1.2.2	PS.lightreaction.photosystem I.PSI polypeptide subunits	Photosystem I reaction center subunit VI%2C chloroplastic (AHRD V1 ***- PSAH_SPIOL)%3B contains Interpro domain(s) IPR004928 Photosystem I reaction centre subunit VI
Solyc02g071000.1	-2.50183	0.00055			GO:0016020 GO:0009765	1.1.1.1	PS.lightreaction.photosystem II.LHC-II	Chlorophyll a/b binding protein (AHRD V1 **** Q41425_SOLTU)%3B contains Interpro domain(s) IPR001344 Chlorophyll A-B binding protein
Solyc02g071010.1	-2.4984	0.0004			GO:0016020 GO:0009765	1.1.1.1	PS.lightreaction.photosystem II.LHC-II	Chlorophyll a/b binding protein (AHRD V1 **** Q41422_SOLTU)%3B contains Interpro domain(s) IPR001344 Chlorophyll A-B binding protein
Solyc12g011450.1	-2.47735	5e-05			GO:0016020 GO:0009765	1.1.1.1	PS.lightreaction.photosystem II.LHC-II	Chlorophyll a-b binding protein 13%2C chloroplastic (AHRD V1 ***- CB23_SOLLC)%3B contains Interpro domain(s) IPR001344 Chlorophyll A-B binding protein
Solyc06g066640.2	-2.46143	5e-05			GO:0015979 GO:0009538	1.1.2.2	PS.lightreaction.photosystem I.PSI polypeptide subunits	Photosystem I reaction center subunit VI-1%2C chloroplastic (AHRD V1 ***- PSAH1_ARATH)%3B contains Interpro domain(s) IPR004928 Photosystem I reaction centre subunit VI
Solyc02g070950.1	-2.45642	5e-05			GO:0016020 GO:0009765	1.1.1.1	PS.lightreaction.photosystem II.LHC-II	Chlorophyll a/b binding protein (AHRD V1 **** Q41422_SOLTU)%3B contains Interpro domain(s) IPR001344 Chlorophyll A-B binding protein
Solyc07g044860.2	-2.44913	5e-05			GO:0019898 GO:0009654 GO:0005509 GO:0015979	1.1.1.2	PS.lightreaction.photosystem II.PSII polypeptide subunits	Oxygen-evolving enhancer protein 2%2C chloroplastic (AHRD V1 ***- PSBP_SOLLC)%3B contains Interpro domain(s) IPR002683 Photosystem II oxygen evolving complex protein PsbP
Solyc02g070970.1	-2.43673	0.00055			GO:0016020 GO:0009765	1.1.1.1	PS.lightreaction.photosystem II.LHC-II	Chlorophyll a/b binding protein (AHRD V1 **** Q41422_SOLTU)%3B contains Interpro domain(s) IPR001344 Chlorophyll A-B binding protein
Solyc02g065400.2	-2.42327	5e-05			GO:0009654 GO:0042549 GO:0005509 GO:0019898	1.1.1.2	PS.lightreaction.photosystem II.PSII polypeptide subunits	Oxygen-evolving enhancer protein 1 of photosystem II (AHRD V1 ***- A8J0E4_CHLRE)%3B contains Interpro domain(s) IPR002628 Photosystem II manganese-stabilizing protein PsbO
Solyc10g018300.1	-2.37819	5e-05			GO:0003824 GO:0008152	1.3.8	PS.calvin cycle.transketolase	Transketolase 1 (AHRD V1 **** O78327_CAPAN)%3B contains Interpro domain(s) IPR005478 Bacterial transketolase
Solyc02g063150.2	-2.37544	0.00065			GO:0015977 GO:0016984	1.3.2	PS.calvin cycle.rubisco small subunit	Ribulose bisphosphate carboxylase small chain (AHRD V1 ***- Q84QE5_TOBAC)%3B contains Interpro domain(s) IPR000894 Ribulose bisphosphate carboxylase%2C small chain
Solyc07g066310.2	-2.36883	0.0006			GO:0009654 GO:0042651 GO:0015979	1.1.1.2	PS.lightreaction.photosystem II.PSII polypeptide subunits	photosystem II polypeptide (AHRD V1 ***- Q6V7X5_TRIPR)%3B contains Interpro domain(s) IPR006814 Photosystem II protein PsbR
Solyc02g020940.2	-2.36665	5e-05			GO:0016620 GO:0055114	1.3.4	PS.calvin cycle.GAP	Glyceraldehyde-3-phosphate dehydrogenase (AHRD V1 **** D7UNZ5_BRARC)%3B contains Interpro domain(s) IPR000173 Glyceraldehyde 3-phosphate dehydrogenase
Solyc02g079950.2	-2.36202	5e-05			GO:0019898 GO:0009654 GO:0005509 GO:0015979	1.1.1.2	PS.lightreaction.photosystem II.PSII polypeptide subunits	Oxygen-evolving enhancer protein 3 (AHRD V1 ***- Q7Y1T5_PEA)%3B contains Interpro domain(s) IPR008797 Photosystem II oxygen evolving complex protein PsbQ
Solyc02g070990.1	-2.36197	5e-05			GO:0016020 GO:0009765	1.1.1.1	PS.lightreaction.photosystem II.LHC-II	Chlorophyll a/b binding protein (AHRD V1 **** Q41422_SOLTU)%3B contains Interpro domain(s) IPR001344 Chlorophyll A-B binding protein
Solyc06g063370.2	-2.34942	0.00045			GO:0016020 GO:0009765	1.1.1.1	PS.lightreaction.photosystem II.LHC-II	Chlorophyll a-b binding protein 1A%2C chloroplastic (AHRD V1 ***- CB2A_PYRPY)%3B contains Interpro domain(s) IPR001344 Chlorophyll A-B binding protein
Solyc07g056540.2	-2.33242	5e-05			GO:0018580 GO:0055114	1.2.2	PS.photorespiration.glycolate oxydase	L-lactate dehydrogenase (AHRD V1 ***- C0S8Q7_PARBP)%3B contains Interpro domain(s) IPR012133 Alpha-hydroxy acid dehydrogenase%2C FMN-dependent
Solyc02g070980.1	-2.32676	5e-05			GO:0016020 GO:0009765	1.1.1.1	PS.lightreaction.photosystem II.LHC-II	Chlorophyll a/b binding protein (AHRD V1 **** Q41422_SOLTU)%3B contains Interpro domain(s) IPR001344 Chlorophyll A-B binding protein
Solyc03g005790.2	-2.32401	5e-05			GO:0016020 GO:0009765	1.1.1.1	PS.lightreaction.photosystem II.LHC-II	Chlorophyll a/b-binding protein (AHRD V1 ***- Q41234_PINTH)%3B contains Interpro domain(s) IPR001344 Chlorophyll A-B binding protein
Solyc10g086580.1	-2.31141	0.00025			GO:0005524	1.3.13	PS.calvin cycle.rubisco interacting	Ribulose-1 5-bisphosphate carboxylase/oxygenase activase 1 (AHRD V1 ***- Q9AXG1_GOSHI)%3B contains Interpro domain(s) IPR003959 ATPase%2C AAA-type%2C core
Solyc03g005780.1	-2.29114	0.0006			GO:0016020 GO:0009765	1.1.1.1	PS.lightreaction.photosystem II.LHC-II	Chlorophyll a-b binding protein 3C-like (AHRD V1 **** Q2XTE0_SOLTU)%3B contains Interpro domain(s) IPR001344 Chlorophyll A-B binding protein
Solyc07g063600.2	-2.26625	0.00015			GO:0016020 GO:0009765	1.1.1.1	PS.lightreaction.photosystem II.LHC-II	Chlorophyll a-b binding protein 13%2C chloroplastic (AHRD V1 ***- CB23_SOLLC)%3B contains Interpro domain(s) IPR001344 Chlorophyll A-B binding protein
Solyc06g065990.1	-2.26363	5e-05			GO:0045263 GO:0015986 GO:0015078	1.1.4	PS.lightreaction.ATP synthase	ATP synthase subunit b%26apos (AHRD V1 ***- D8G4T7_9CYAN)%3B contains Interpro domain(s) IPR002146 ATPase%2C F0 complex%2C subunit B/B'%2C bacterial and chloroplast
Solyc10g054420.1	-2.25892	5e-05			GO:0019898 GO:0009654 GO:0005509 GO:0015979	1.1.1.2	PS.lightreaction.photosystem II.PSII polypeptide subunits	Photosystem II oxygen evolving complex protein PsbP (AHRD V1 ***- A0YXJ6_LYNSP)%3B contains Interpro domain(s) IPR002683 Photosystem II oxygen evolving complex protein PsbP
Solyc04g064670.2	-2.24782	5e-05			GO:0019898 GO:0009654 GO:0005509 GO:0015979	1.1.1.2	PS.lightreaction.photosystem II.PSII polypeptide subunits	Thylakoid lumenal 19 kDa protein%2C chloroplastic (AHRD V1 *-*- TL19_ARATH)%3B contains Interpro domain(s) IPR016123 Mog1/PsbP%2C alpha/beta/alpha sandwich
Solyc09g014520.2	-2.23849	0.00015			GO:0016020 GO:0009765	1.1.1.1	PS.lightreaction.photosystem II.LHC-II	Chlorophyll a-b binding protein 6A%2C chloroplastic (AHRD V1 **** CB11_SOLLC)%3B contains Interpro domain(s) IPR001344 Chlorophyll A-B binding protein
Solyc08g028860.1	-2.23459	0.01045			GO:0015991 GO:0015078 GO:0033177	1.1.4.5	PS.lightreaction.ATP synthase.subunit C	ATP synthase subunit c chloroplastic (AHRD V1 ***- Q589B5_SILLA)%3B contains Interpro domain(s) IPR005953 ATPase%2C F0 complex%2C subunit C%2C bacterial and chloroplast
Solyc03g115820.2	-2.23267	5e-05			GO:0004750 GO:0005975	1.3.11	PS.calvin cycle.RPE	Ribulose-5-phosphate-3-epimerase (AHRD V1 ***- Q8S4X2_PEA)%3B contains Interpro domain(s) IPR000056 Ribulose-phosphate 3-epimerase
Solyc06g074200.2	-2.23229	5e-05				1.1.2.2	PS.lightreaction.photosystem I.PSI polypeptide subunits	Sex-linked protein 9 (Fragment) (AHRD V1 ***- D7RW11_SILCU)%3B contains Interpro domain(s) IPR017498 Photosystem I PsaO
Solyc04g082010.1	-2.2268	0.00195			GO:0005507 GO:0009055	1.1.5.1	PS.lightreaction.other electron carrier (ox/red).plastocyanin	Plastocyanin (AHRD V1 ***- Q0W9E5_SOLCO)%3B contains Interpro domain(s) IPR000923 Blue (type 1) copper domain
Solyc03g120430.2	-2.22291	5e-05				1.2.7	PS.photorespiration.glycerate kinase	Glycerate kinase (AHRD V1 **** C1DYY5_9CHLO)
Solyc01g106090.2	-2.21474	5e-05			GO:0019898 GO:0009654 GO:0005509 GO:0015979	1.1.1.2	PS.lightreaction.photosystem II.PSII polypeptide subunits	Photosystem II oxygen evolving complex protein PsbP (AHRD V1 *-*- B8HJK6_CYAP4)%3B contains Interpro domain(s) IPR002683 Photosystem II oxygen evolving complex protein PsbP
Solyc05g056050.2	-2.20243	5e-05			GO:0016020 GO:0009765	1.1.1.1	PS.lightreaction.photosystem II.LHC-II	Chlorophyll a-b binding protein 6A%2C chloroplastic (AHRD V1 ***- CB11_SOLLC)%3B contains Interpro domain(s) IPR001344 Chlorophyll A-B binding protein
Solyc10g006230.2	-2.18715	5e-05			GO:0016020 GO:0009765	1.1.1.1	PS.lightreaction.photosystem II.LHC-II	Chlorophyll a-b binding protein 7%2C chloroplastic (AHRD V1 ***- CB12_SOLLC)%3B contains Interpro domain(s) IPR001344 Chlorophyll A-B binding protein
Solyc01g007290.1	-2.18443	0.0015			GO:0008137 GO:0055114	1.1.6	PS.lightreaction.NADH DH	NAD(P)H-quinone oxidoreductase subunit J (AHRD V1 ***- NDHJ_TRIEI)%3B contains Interpro domain(s) IPR020396 NADH:ubiquinone oxidoreductase%2C 30 kDa subunit%2C conserved site IPR001268 NADH:ubiquinone oxidoreductase%2C 30 kDa subunit
Solyc01g007300.1	-2.18314	5e-05			GO:0008137 GO:0048038 GO:0051539 GO:0055114	1.1.6	PS.lightreaction.NADH DH	NAD(P)H-quinone oxidoreductase subunit K chloroplastic (AHRD V1 ***- D3WB90_9BORA)%3B contains Interpro domain(s) IPR006138 NADH:ubiquinone oxidoreductase%2C 20 kDa subunit
Solyc01g105030.2	-2.17683	5e-05			GO:0016020 GO:0009765	1.1.1.1	PS.lightreaction.photosystem II.LHC-II	Chlorophyll a-b binding protein%2C chloroplastic (AHRD V1 **** CB12_PETHY)%3B contains Interpro domain(s) IPR001344 Chlorophyll A-B binding protein
Solyc10g017940.1	-2.15626	0.0119			GO:0016168 GO:0009767 GO:0009521	1.1.1.2	PS.lightreaction.photosystem II.PSII polypeptide subunits	Photosystem II CP43 chlorophyll apoprotein (AHRD V1 ***- B8R498_TRISU)%3B contains Interpro domain(s) IPR000932 Photosystem antenna protein-like
Solyc06g082950.2	-2.15098	5e-05			GO:0015979 GO:0009538	1.1.2.2	PS.lightreaction.photosystem I.PSI polypeptide subunits	Photosystem I reaction center subunit XI (AHRD V1 ***- B6SHL1_MAIZE)%3B contains Interpro domain(s) IPR003757 Photosystem I reaction centre%2C subunit XI PsaL
Solyc06g082940.2	-2.12374	5e-05			GO:0015979 GO:0009538	1.1.2.2	PS.lightreaction.photosystem I.PSI polypeptide subunits	Photosystem I reaction center subunit XI (AHRD V1 ***- B6SHL1_MAIZE)%3B contains Interpro domain(s) IPR003757 Photosystem I reaction centre%2C subunit XI PsaL
Solyc08g061900.1	-2.12334	0.00395				1.1.40	PS.lightreaction.cyclic electron flow-chlororespiration	NAD(P)H-quinone oxidoreductase subunit 2 chloroplastic (AHRD V1 *-*- D3WF39_9ROSI)
Solyc02g083810.2	-2.12281	5e-05			GO:0055114 GO:0016491	1.1.5.3	PS.lightreaction.other electron carrier (ox/red).ferredoxin reductase	Ferredoxin--NADP reductase (AHRD V1 ***- D7MN04_ARALY)%3B contains Interpro domain(s) IPR012146 Ferredoxin--NADP reductase
Solyc10g075160.1	-2.10871	5e-05			GO:0051536 GO:0009055	1.1.5.2	PS.lightreaction.other electron carrier (ox/red).ferredoxin	Ferredoxin I (AHRD V1 ***- Q93XJ9_SOLTU)%3B contains Interpro domain(s) IPR010241 Ferredoxin [2Fe-2S]%2C plant
Solyc07g066610.2	-2.10534	5e-05			GO:0004618 GO:0006096	1.3.3	PS.calvin cycle.phosphoglycerate kinase	Phosphoglycerate kinase (AHRD V1 ***- O81394_SOLTU)%3B contains Interpro domain(s) IPR001576 Phosphoglycerate kinase
Solyc12g027550.1	-2.10089	0.00915			GO:0016168 GO:0009767 GO:0009521	1.1.1.2	PS.lightreaction.photosystem II.PSII polypeptide subunits	Photosystem II CP43 chlorophyll apoprotein (AHRD V1 ***- D2KLJ9_OLEEU)%3B contains Interpro domain(s) IPR000932 Photosystem antenna protein-like
Solyc07g047850.2	-2.09182	5e-05			GO:0016020 GO:0009765	1.1.1.1	PS.lightreaction.photosystem II.LHC-II	Chlorophyll a-b binding protein 4%2C chloroplastic (AHRD V1 **** CB24_SOLLC)%3B contains Interpro domain(s) IPR001344 Chlorophyll A-B binding protein
Solyc08g067330.1	-2.09079	5e-05			GO:0016020 GO:0009765	1.1.1.1	PS.lightreaction.photosystem II.LHC-II	Chlorophyll a-b binding protein 3C-like (AHRD V1 ***- Q2XTE0_SOLTU)%3B contains Interpro domain(s) IPR001344 Chlorophyll A-B binding protein
Solyc08g067320.1	-2.08178	5e-05			GO:0016020 GO:0009765	1.1.1.1	PS.lightreaction.photosystem II.LHC-II	Chlorophyll a/b binding protein (AHRD V1 ***- Q41422_SOLTU)%3B contains Interpro domain(s) IPR001344 Chlorophyll A-B binding protein
Solyc03g120640.2	-2.079	0.0001			GO:0015979 GO:0009538	1.1.2.2	PS.lightreaction.photosystem I.PSI polypeptide subunits	Photosystem I reaction center subunit VI-1%2C chloroplastic (AHRD V1 ***- PSAH1_ARATH)%3B contains Interpro domain(s) IPR004928 Photosystem I reaction centre subunit VI
Solyc02g071030.1	-2.06244	0.0027			GO:0016020 GO:0009765	1.1.1.1	PS.lightreaction.photosystem II.LHC-II	Chlorophyll a/b binding protein (AHRD V1 **** Q41422_SOLTU)%3B contains Interpro domain(s) IPR001344 Chlorophyll A-B binding protein
Solyc02g090030.2	-2.05225	0.0003			GO:0009654 GO:0042549 GO:0005509 GO:0019898	1.1.1.2	PS.lightreaction.photosystem II.PSII polypeptide subunits	Oxygen-evolving enhancer protein 1 of photosystem II (AHRD V1 ***- A8J0E4_CHLRE)%3B contains Interpro domain(s) IPR002628 Photosystem II manganese-stabilizing protein PsbO
Solyc03g115900.2	-2.04927	0.00035			GO:0016020 GO:0009765	1.1.1.1	PS.lightreaction.photosystem II.LHC-II	Chlorophyll a-b binding protein P4%2C chloroplastic (AHRD V1 ***- CB24_PEA)%3B contains Interpro domain(s) IPR001344 Chlorophyll A-B binding protein
Solyc11g013780.1	-2.04119	0.001			GO:0045156 GO:0030077 GO:0009772	1.1.1.2	PS.lightreaction.photosystem II.PSII polypeptide subunits	Photosystem Q(B) protein (AHRD V1 ***- Q5YGA1_9MARC)%3B contains Interpro domain(s) IPR000484 Photosynthetic reaction centre%2C L/M
Solyc10g005050.2	-2.03984	5e-05				1.1.2.2	PS.lightreaction.photosystem I.PSI polypeptide subunits	Thylakoid membrane phosphoprotein 14 kDa%2C chloroplastic (AHRD V1 **-- TMP14_ARATH)
Solyc04g082630.2	-2.02731	0.00015			GO:0016620 GO:0055114	1.3.4	PS.calvin cycle.GAP	Glyceraldehyde-3-phosphate dehydrogenase B (AHRD V1 **** B4F8L7_MAIZE)%3B contains Interpro domain(s) IPR000173 Glyceraldehyde 3-phosphate dehydrogenase
Solyc08g013670.2	-1.99239	0.0003			GO:0042651 GO:0009522 GO:0005516 GO:0015979	1.1.2.2	PS.lightreaction.photosystem I.PSI polypeptide subunits	Photosystem I reaction center subunit (AHRD V1 ***- D2K7Z2_TOBAC)%3B contains Interpro domain(s) IPR008796 Photosystem I reaction centre subunit N
Solyc02g068930.2	-1.98948	5e-05			GO:0020037 GO:0009055	1.1.5	PS.lightreaction.other electron carrier (ox/red)	Cytochrome c6 (AHRD V1 ***- D7MKY9_ARALY)%3B contains Interpro domain(s) IPR003088 Cytochrome c%2C class I
Solyc07g066150.1	-1.9854	0.0001			GO:0009522 GO:0015979	1.1.2.2	PS.lightreaction.photosystem I.PSI polypeptide subunits	Photosystem I reaction center subunit V (AHRD V1 ***- B6U534_MAIZE)%3B contains Interpro domain(s) IPR017494 Photosystem I reaction center%2C PsaG%2C plant
Solyc01g007380.1	-1.98218	0.00695			GO:0031361 GO:0015979 GO:0020037 GO:0009055	1.1.3.4	PS.lightreaction.cytochrome b6/f.apocytochrome f (CYF)	Apocytochrome f (AHRD V1 ***- D3WBH0_9AQUA)%3B contains Interpro domain(s) IPR002325 Cytochrome f
Solyc02g084440.2	-1.98068	0.00025			GO:0006096 GO:0004332	1.3.6	PS.calvin cycle.aldolase	Fructose-bisphosphate aldolase (AHRD V1 ***- Q9SXX4_NICPA)%3B contains Interpro domain(s) IPR000741 Fructose-bisphosphate aldolase%2C class-I
Solyc12g094720.1	-1.97733	5e-05			GO:0019898 GO:0009654 GO:0005509 GO:0015979	1.1.1.2	PS.lightreaction.photosystem II.PSII polypeptide subunits	PsbP domain-containing protein 3%2C chloroplastic (AHRD V1 ***- PPD3_ARATH)%3B contains Interpro domain(s) IPR016123 Mog1/PsbP%2C alpha/beta/alpha sandwich
Solyc02g070940.1	-1.96978	0.00045			GO:0016020 GO:0009765	1.1.1.1	PS.lightreaction.photosystem II.LHC-II	Chlorophyll a/b binding protein (AHRD V1 **** Q41422_SOLTU)%3B contains Interpro domain(s) IPR001344 Chlorophyll A-B binding protein
Solyc07g022900.2	-1.94631	5e-05			GO:0016020 GO:0009765	1.1.1.1	PS.lightreaction.photosystem II.LHC-II	Chlorophyll a-b binding protein 4%2C chloroplastic (AHRD V1 **** CA4_ARATH)%3B contains Interpro domain(s) IPR001344 Chlorophyll A-B binding protein
Solyc11g008480.1	-1.94282	5e-05			GO:0019898 GO:0009654 GO:0005509 GO:0015979	1.1.1.2	PS.lightreaction.photosystem II.PSII polypeptide subunits	Photosystem II oxygen evolving complex protein PsbP (AHRD V1 *-*- A0ZMM6_NODSP)%3B contains Interpro domain(s) IPR016123 Mog1/PsbP%2C alpha/beta/alpha sandwich
Solyc02g069460.2	-1.93968	0.00335			GO:0015979 GO:0009538	1.1.2.2	PS.lightreaction.photosystem I.PSI polypeptide subunits	Photosystem I reaction center subunit III (AHRD V1 ***- Q9XQB4_PHAAU)%3B contains Interpro domain(s) IPR003666 Photosystem I reaction centre protein PsaF%2C subunit III
Solyc03g117850.2	-1.91559	5e-05			GO:0005524	1.3.13	PS.calvin cycle.rubisco interacting	Ribulose bisphosphate carboxylase/oxygenase activase (AHRD V1 **** B6T416_MAIZE)%3B contains Interpro domain(s) IPR003959 ATPase%2C AAA-type%2C core
Solyc05g007780.2	-1.90344	0.00015			GO:0019898 GO:0009654 GO:0005509 GO:0015979	1.1.1.2	PS.lightreaction.photosystem II.PSII polypeptide subunits	Oxygen evolving enhancer protein 3 (AHRD V1 ***- B6SZC8_MAIZE)%3B contains Interpro domain(s) IPR008797 Photosystem II oxygen evolving complex protein PsbQ
Solyc10g007690.2	-1.87665	0.00085			GO:0016020 GO:0009765	1.1.1.1	PS.lightreaction.photosystem II.LHC-II	Chlorophyll a-b binding protein 8%2C chloroplastic (AHRD V1 ***- CB13_SOLLC)%3B contains Interpro domain(s) IPR001344 Chlorophyll A-B binding protein
Solyc08g080050.2	-1.87538	5e-05				1.1.40	PS.lightreaction.cyclic electron flow-chlororespiration	PGR5-like protein 1A%2C chloroplastic (AHRD V1 ***- PGL1A_ARATH)
Solyc10g007600.2	-1.87214	5e-05			GO:0018580 GO:0055114	1.2.2	PS.photorespiration.glycolate oxydase	L-lactate dehydrogenase (AHRD V1 ***- LLDD_VIBPA)%3B contains Interpro domain(s) IPR012133 Alpha-hydroxy acid dehydrogenase%2C FMN-dependent
Solyc10g077120.1	-1.87128	5e-05			GO:0016021 GO:0015979 GO:0009523 GO:0030145	1.1.1.2	PS.lightreaction.photosystem II.PSII polypeptide subunits	Photosystem II core complex proteins psbY (AHRD V1 *-*- B6SR26_MAIZE)
Solyc03g034170.2	-1.8681	5e-05				1	PS	Uncharacterized conserved membrane protein (AHRD V1 *--- A5GSC9_SYNR3)
Solyc05g052600.2	-1.8676	5e-05			GO:0042578 GO:0005975	1.3.9	PS.calvin cycle.seduheptulose bisphosphatase	Fructose-1 6-bisphosphatase class 1 (AHRD V1 **** B9M1N3_GEOSF)%3B contains Interpro domain(s) IPR000146 Fructose-1%2C6-bisphosphatase IPR000719 Protein kinase%2C core
Solyc05g056070.2	-1.86696	0.0005			GO:0016020 GO:0009765	1.1.1.1	PS.lightreaction.photosystem II.LHC-II	Chlorophyll a-b binding protein 6A%2C chloroplastic (AHRD V1 ***- CB11_SOLLC)%3B contains Interpro domain(s) IPR001344 Chlorophyll A-B binding protein
Solyc12g009200.1	-1.8641	5e-05			GO:0016020 GO:0009765	1.1.1.1	PS.lightreaction.photosystem II.LHC-II	Chlorophyll a-b binding protein%2C chloroplastic (AHRD V1 ***- CB12_PETHY)%3B contains Interpro domain(s) IPR001344 Chlorophyll A-B binding protein
Solyc08g006930.2	-1.85537	0.00015			GO:0009522 GO:0015979	1.1.2.2	PS.lightreaction.photosystem I.PSI polypeptide subunits	Photosystem I reaction center subunit X psaK (AHRD V1 ***- Q84QE6_TOBAC)%3B contains Interpro domain(s) IPR017493 Photosystem I reaction center%2C PsaK%2C plant
Solyc01g007500.2	-1.79867	5e-05			GO:0016168 GO:0009767 GO:0009521	1.1.1.2	PS.lightreaction.photosystem II.PSII polypeptide subunits	Photosystem II CP47 chlorophyll apoprotein (AHRD V1 ***- D3WBA3_9BORA)%3B contains Interpro domain(s) IPR017486 Photosystem II%2C PsbB
Solyc01g048590.1	-1.78694	0.00565			GO:0045156 GO:0030077 GO:0009772	1.1.1.2	PS.lightreaction.photosystem II.PSII polypeptide subunits	Photosystem Q(B) protein (AHRD V1 ***- Q6W3U7_9BRYO)%3B contains Interpro domain(s) IPR000484 Photosynthetic reaction centre%2C L/M
Solyc01g007530.2	-1.7536	0.009			GO:0022904 GO:0016020 GO:0009055 GO:0016491	1.1.3.3	PS.lightreaction.cytochrome b6/f.cytochrome b6 (CYB6)	Cytochrome b6 (AHRD V1 ***- B3TN79_BRADI)%3B contains Interpro domain(s) IPR005797 Cytochrome b/b6%2C N-terminal
Solyc06g054260.1	-1.74435	0.00055			GO:0015979 GO:0009538	1.1.2.2	PS.lightreaction.photosystem I.PSI polypeptide subunits	Photosystem I reaction center subunit II (AHRD V1 ***- B4FAW3_MAIZE)%3B contains Interpro domain(s) IPR003685 Photosystem I protein PsaD
Solyc01g111630.2	-1.74302	5e-05			GO:0051287 GO:0016616 GO:0055114	1.2.6	PS.photorespiration.hydroxypyruvate reductase	Glyoxylate/hydroxypyruvate reductase B (AHRD V1 **** GHRB_YERPS)%3B contains Interpro domain(s) IPR006140 D-isomer specific 2-hydroxyacid dehydrogenase%2C NAD-binding
Solyc02g011990.1	-1.7424	0.003			GO:0045156 GO:0030077 GO:0009772	1.1.1.2	PS.lightreaction.photosystem II.PSII polypeptide subunits	Photosystem Q(B) protein (AHRD V1 ***- Q5YGA1_9MARC)%3B contains Interpro domain(s) IPR000484 Photosynthetic reaction centre%2C L/M
Solyc06g066000.1	-1.72131	5e-05			GO:0045263 GO:0015986 GO:0015078	1.1.4	PS.lightreaction.ATP synthase	ATP synthase subunit b%26apos (AHRD V1 ***- D8G4T7_9CYAN)%3B contains Interpro domain(s) IPR002146 ATPase%2C F0 complex%2C subunit B/B'%2C bacterial and chloroplast
Solyc04g009420.2	-1.71657	5e-05			GO:0019898 GO:0009654 GO:0005509 GO:0015979	1.1.1.2	PS.lightreaction.photosystem II.PSII polypeptide subunits	Photosystem II oxygen evolving complex protein PsbP (AHRD V1 ***- Q11A16_TRIEI)%3B contains Interpro domain(s) IPR016123 Mog1/PsbP%2C alpha/beta/alpha sandwich
Solyc12g039030.1	-1.70558	0.0031			GO:0045156 GO:0030077 GO:0009772	1.1.1.2	PS.lightreaction.photosystem II.PSII polypeptide subunits	Photosystem Q(B) protein (AHRD V1 ***- B6VJV1_VITVI)%3B contains Interpro domain(s) IPR000484 Photosynthetic reaction centre%2C L/M
Solyc07g054290.1	-1.70473	5e-05				1.1.1.2	PS.lightreaction.photosystem II.PSII polypeptide subunits	Photosystem II family protein (AHRD V1 *-*- D7KCG4_ARALY)
Solyc12g056830.1	-1.69004	0.0008			GO:0045261 GO:0046933 GO:0015986 GO:0005886	1.1.4.7	PS.lightreaction.ATP synthase.delta chain	ATP synthase delta subunit (AHRD V1 ***- Q7XYM8_BIGNA)%3B contains Interpro domain(s) IPR000711 ATPase%2C F1 complex%2C OSCP/delta subunit
Solyc01g007310.2	-1.67949	0.0009			GO:0008137 GO:0055114	1.1.40	PS.lightreaction.cyclic electron flow-chlororespiration	NAD(P)H-quinone oxidoreductase subunit 3 (AHRD V1 ***- D3WDC8_BULAR)%3B contains Interpro domain(s) IPR000440 NADH:ubiquinone/plastoquinone oxidoreductase%2C chain 3
Solyc06g083680.2	-1.67723	5e-05			GO:0015979 GO:0009538	1.1.2.2	PS.lightreaction.photosystem I.PSI polypeptide subunits	Photosystem I reaction center subunit IV A (AHRD V1 ***- B6TH55_MAIZE)%3B contains Interpro domain(s) IPR008990 Electron transport accessory protein
Solyc09g063130.2	-1.66281	0.00045			GO:0015979 GO:0009538	1.1.2.2	PS.lightreaction.photosystem I.PSI polypeptide subunits	Photosystem I reaction center subunit IV A (AHRD V1 *-*- B6TH55_MAIZE)%3B contains Interpro domain(s) IPR003375 Photosystem I reaction centre subunit IV/PsaE
Solyc06g061070.2	-1.655	5e-05			GO:0005960 GO:0006546	1.2.4.4	PS.photorespiration.glycine cleavage.H protein	Glycine cleavage system H protein 1 (AHRD V1 **** B6UHJ7_MAIZE)%3B contains Interpro domain(s) IPR017453 Glycine cleavage H-protein%2C subgroup
Solyc09g065910.1	-1.65217	0.00025			GO:0015979 GO:0009523 GO:0009507	1.1.1.2	PS.lightreaction.photosystem II.PSII polypeptide subunits	Photosystem II reaction center W protein (AHRD V1 ***- B6TMB3_MAIZE)%3B contains Interpro domain(s) IPR009806 Photosystem II protein PsbW%2C class 2
Solyc06g060770.2	-1.63936	5e-05			GO:0016742 GO:0008864 GO:0006189	1.2	PS.photorespiration	Methionyl-tRNA formyltransferase (AHRD V1 *-*- FMT_STAEQ)%3B contains Interpro domain(s) IPR004810 Formyltetrahydrofolate deformylase
Solyc09g064500.2	-1.57586	5e-05			GO:0009654 GO:0015979	1.1.1.2	PS.lightreaction.photosystem II.PSII polypeptide subunits	Photosystem II reaction center psb28 protein (AHRD V1 ***- C6SZM2_SOYBN)%3B contains Interpro domain(s) IPR005610 Photosystem II protein Psb28%2C class 1
Solyc01g087040.2	-1.54659	5e-05			GO:0019898 GO:0009654 GO:0005509 GO:0015979	1.1.1.2	PS.lightreaction.photosystem II.PSII polypeptide subunits	Thylakoid lumenal 19 kDa protein%2C chloroplastic (AHRD V1 ***- TL19_ARATH)%3B contains Interpro domain(s) IPR016123 Mog1/PsbP%2C alpha/beta/alpha sandwich
Solyc00g277510.1	-1.53633	0.0026			GO:0045156 GO:0030077 GO:0009772	1.1.1.2	PS.lightreaction.photosystem II.PSII polypeptide subunits	Photosystem Q(B) protein (AHRD V1 ***- Q95B48_PRUPE)%3B contains Interpro domain(s) IPR000484 Photosynthetic reaction centre%2C L/M
Solyc01g007330.2	-1.52026	0.0001	-1.05879	0.00285	GO:0015977 GO:0000287 GO:0016984 GO:0009536	1.3.1	PS.calvin cycle.rubisco large subunit	Ribulose bisphosphate carboxylase large chain (AHRD V1 ***- RBL_SOLLC)%3B contains Interpro domain(s) IPR000685 Ribulose bisphosphate carboxylase%2C large subunit%2C C-terminal
Solyc03g098440.2	-1.49491	5e-05				1.1.5.2	PS.lightreaction.other electron carrier (ox/red).ferredoxin	Small glutamine-rich tetratricopeptide repeat-containing protein A (AHRD V1 *--- C1BM93_OSMMO)%3B contains Interpro domain(s) IPR011990 Tetratricopeptide-like helical
Solyc08g078490.2	-1.4934	0.0036			GO:0016742 GO:0008864 GO:0006189	1.2	PS.photorespiration	Formyltetrahydrofolate deformylase (AHRD V1 ***- B9GYC5_POPTR)%3B contains Interpro domain(s) IPR002376 Formyl transferase%2C N-terminal
Solyc04g082920.2	-1.48728	5e-05			GO:0016020 GO:0009765	1.1.1.1	PS.lightreaction.photosystem II.LHC-II	Chlorophyll a-b binding protein%2C chloroplastic (AHRD V1 **** CB2_PHYPA)%3B contains Interpro domain(s) IPR001344 Chlorophyll A-B binding protein
Solyc12g056620.1	-1.48497	5e-05				1.1.2.1	PS.lightreaction.photosystem I.LHC-I	One-helix protein (AHRD V1 **-- A9Z0U6_IPONI)
Solyc03g005760.1	-1.47984	0.0053			GO:0016020 GO:0009765	1.1.1.1	PS.lightreaction.photosystem II.LHC-II	Chlorophyll a-b binding protein 3C-like (AHRD V1 **** Q2XTE0_SOLTU)%3B contains Interpro domain(s) IPR001344 Chlorophyll A-B binding protein
Solyc07g005390.2	-1.46325	0.0002			GO:0055114 GO:0016491	1.3.4	PS.calvin cycle.GAP	Aldehyde dehydrogenase (AHRD V1 **** A7GLM2_BACCN)%3B contains Interpro domain(s) IPR015590 Aldehyde dehydrogenase
Solyc04g071930.2	-1.45379	0.0001				1.1.2.1	PS.lightreaction.photosystem I.LHC-I	One helix protein 2 (AHRD V1 **-- B9H7V8_POPTR)
Solyc10g006530.2	-1.44566	0.0003			GO:0019898 GO:0009654 GO:0005509 GO:0015979	1.1.1.2	PS.lightreaction.photosystem II.PSII polypeptide subunits	Oxygen evolving enhancer 3 family protein (AHRD V1 *-*- D7L9Q0_ARALY)%3B contains Interpro domain(s) IPR008797 Photosystem II oxygen evolving complex protein PsbQ
Solyc05g026550.2	-1.40615	5e-05			GO:0016655 GO:0055114	1.1.6	PS.lightreaction.NADH DH	NAD(P)H-quinone oxidoreductase subunit L (AHRD V1 *-*- Q05RD4_9SYNE)%3B contains Interpro domain(s) IPR019654 NADH dehydrogenase%2C transmembrane subunit NdhL
Solyc12g010870.1	-1.40349	0.00015				1.1.4	PS.lightreaction.ATP synthase	ATP synthase I-like protein (AHRD V1 ***- A8HNA8_CHLRE)
Solyc03g005770.1	-1.40271	0.00155			GO:0016020 GO:0009765	1.1.1.1	PS.lightreaction.photosystem II.LHC-II	Chlorophyll a-b binding protein 3C-like (AHRD V1 **** Q2XTE0_SOLTU)%3B contains Interpro domain(s) IPR001344 Chlorophyll A-B binding protein
Solyc11g006020.1	-1.38157	0.00035			GO:0016655 GO:0055114 GO:0005886	1.1.6	PS.lightreaction.NADH DH	NAD(P)H-quinone oxidoreductase subunit O (AHRD V1 *-*- NDHO_GLOVI)
Solyc05g013150.2	-1.35468	0.00665			GO:0005515	1.3.13	PS.calvin cycle.rubisco interacting	Set domain protein (AHRD V1 ***- C1EFC8_9CHLO)%3B contains Interpro domain(s) IPR011192 Rubisco methyltransferase
Solyc02g021000.2	-1.33689	5e-05			GO:0016020	1.1.3	PS.lightreaction.cytochrome b6/f	YGGT family conserved hypothetical integral membrane protein (AHRD V1 *-*- A4CQQ7_SYNPV)%3B contains Interpro domain(s) IPR003425 Protein of unknown function YGGT
Solyc10g086730.1	-1.32854	0.0001			GO:0042578 GO:0005975	1.3.7	PS.calvin cycle.FBPase	Fructose-1 6-bisphosphatase class 1 (AHRD V1 ***- D0MHZ8_RHOM4)%3B contains Interpro domain(s) IPR000146 Fructose-1%2C6-bisphosphatase
Solyc12g044260.1	-1.32042	0.0007			GO:0051287 GO:0016616 GO:0055114	1.2.6	PS.photorespiration.hydroxypyruvate reductase	D-isomer specific 2-hydroxyacid dehydrogenase (AHRD V1 **-- A8IB71_AZOC5)%3B contains Interpro domain(s) IPR006140 D-isomer specific 2-hydroxyacid dehydrogenase%2C NAD-binding
Solyc01g093990.2	-1.30128	0.00185			GO:0051287 GO:0006098 GO:0004616 GO:0055114	1.2.6	PS.photorespiration.hydroxypyruvate reductase	Glyoxylate reductase/hydroxypyruvate reductase (AHRD V1 ***- GRHPR_HUMAN)%3B contains Interpro domain(s) IPR006140 D-isomer specific 2-hydroxyacid dehydrogenase%2C NAD-binding
Solyc09g083150.2	-1.24361	0.00025	-1.22525	0.0003	GO:0016655 GO:0016020 GO:0055114	1.1.6	PS.lightreaction.NADH DH	NAD(P)H-quinone oxidoreductase subunit N (AHRD V1 *-*- D4ZT43_SPIPL)
Solyc08g067840.2	-1.23536	0.00075			GO:0019898 GO:0009654 GO:0005509 GO:0015979	1.1.1.2	PS.lightreaction.photosystem II.PSII polypeptide subunits	PsbP domain-containing protein 5%2C chloroplastic (AHRD V1 **-- PPD5_ARATH)%3B contains Interpro domain(s) IPR016123 Mog1/PsbP%2C alpha/beta/alpha sandwich
Solyc02g021290.1	-1.22847	0.00565				1.1.1.2	PS.lightreaction.photosystem II.PSII polypeptide subunits	Photosystem Q(B) protein (AHRD V1 ***- Q09WH2_CONCI)%3B contains Interpro domain(s) IPR000484 Photosynthetic reaction centre%2C L/M
Solyc05g050500.1	-1.22824	0.0008			GO:0045261 GO:0046933 GO:0015986 GO:0005886	1.1.4.7	PS.lightreaction.ATP synthase.delta chain	ATP synthase F1 delta subunit (AHRD V1 ***- B4B4T7_9CHRO)%3B contains Interpro domain(s) IPR000711 ATPase%2C F1 complex%2C OSCP/delta subunit
Solyc04g057980.2	-1.17168	0.00135			GO:0016655 GO:0055114	1.1.6	PS.lightreaction.NADH DH	NAD(P)H-quinone oxidoreductase subunit M (AHRD V1 *-*- D8G7H3_9CYAN)%3B contains Interpro domain(s) IPR018922 NAD(P)H-quinone oxidoreductase subunit M
Solyc04g011510.2	-1.15189	0.0026			GO:0004807 GO:0008152	1.3.5	PS.calvin cycle.TPI	Triosephosphate isomerase (AHRD V1 **** Q38JI4_SOLTU)%3B contains Interpro domain(s) IPR000652 Triosephosphate isomerase
Solyc01g008930.2	-1.11314	0.00185			GO:0016636 GO:0010024 GO:0050897 GO:0055114	1.1.5.4	PS.lightreaction.other electron carrier (ox/red).ferredoxin oxireductase	Phycoerythrobilin ferredoxin oxidoreductase (AHRD V1 **** Q6E5A3_MAIZE)%3B contains Interpro domain(s) IPR009249 Ferredoxin-dependent bilin reductase
Solyc07g066600.2	-1.06573	0.0102			GO:0004618 GO:0006096	1.3.3	PS.calvin cycle.phosphoglycerate kinase	Phosphoglycerate kinase (AHRD V1 ***- Q2VCK2_SOLTU)%3B contains Interpro domain(s) IPR001576 Phosphoglycerate kinase
Solyc12g021280.1	-1.04302	0.0012			GO:0006468 GO:0005524 GO:0004672	1.1.30	PS.lightreaction.state transition	Protein kinase (AHRD V1 ***- Q84V17_CHLRE)%3B contains Interpro domain(s) IPR002290 Serine/threonine protein kinase
Solyc11g068430.1	1.05638	0.00115			GO:0051536 GO:0009055	1.1.5.2	PS.lightreaction.other electron carrier (ox/red).ferredoxin	Ferredoxin (AHRD V1 ***- Q9AUE1_IMPBA)%3B contains Interpro domain(s) IPR010241 Ferredoxin [2Fe-2S]%2C plant
Solyc06g005490.2	1.10032	0.0004			GO:0004807 GO:0008152	1.3.5	PS.calvin cycle.TPI	Triosephosphate isomerase (AHRD V1 **** Q3HRV9_SOLTU)%3B contains Interpro domain(s) IPR000652 Triosephosphate isomerase
Solyc12g005060.1	1.72895	5e-05	1.18805	0.00035	GO:0045261 GO:0015986 GO:0046961 GO:0046933	1.1.4.4	PS.lightreaction.ATP synthase.gamma chain	ATP synthase gamma chain (AHRD V1 ***- C6TES6_SOYBN)%3B contains Interpro domain(s) IPR000131 ATPase%2C F1 complex%2C gamma subunit
Solyc09g009260.2	2.07071	5e-05			GO:0006096 GO:0004332	1.3.6	PS.calvin cycle.aldolase	Fructose-bisphosphate aldolase (AHRD V1 ***- Q2PYX3_SOLTU)%3B contains Interpro domain(s) IPR000741 Fructose-bisphosphate aldolase%2C class-I
Solyc11g011990.1	2.38087	5e-05			GO:0005740 GO:0007585 GO:0055114	1.1.40	PS.lightreaction.cyclic electron flow-chlororespiration	Plastid terminal oxydase
Solyc11g072830.1	2.85189	5e-05			GO:0005975 GO:0004553	1.3.13	PS.calvin cycle.rubisco interacting	Chitinase 2 (AHRD V1 ***- B6U7J7_MAIZE)%3B contains Interpro domain(s) IPR001223 Glycoside hydrolase%2C family 18%2C catalytic domain
Solyc03g122170.2	2.93546	0.0104			GO:0015930 GO:0018580 GO:0006537 GO:0055114	1.2.2	PS.photorespiration.glycolate oxydase	L-lactate dehydrogenase (AHRD V1 ***- B2WJB5_PYRTR)%3B contains Interpro domain(s) IPR012133 Alpha-hydroxy acid dehydrogenase%2C FMN-dependent
Solyc04g080060.2			-1.28345	0.0115	GO:0008152 GO:0016491	1.1.2	PS.lightreaction.photosystem I	Short-chain dehydrogenase/reductase family protein (AHRD V1 **** D7LTG0_ARALY)%3B contains Interpro domain(s) IPR002347 Glucose/ribitol dehydrogenase
Solyc03g122140.2			1.15568	0.0003	GO:0019901 GO:0006355 GO:0000079	1.2.2	PS.photorespiration.glycolate oxydase	Cyclin family protein (AHRD V1 *-*- D7MKU7_ARALY)%3B contains Interpro domain(s) IPR015429 Transcription regulator cyclin
Solyc01g103920.2			2.27588	5e-05	GO:0006508 GO:0043086 GO:0042802 GO:0004252	1.1.5.2	PS.lightreaction.other electron carrier (ox/red).ferredoxin	Subtilisin-like protease (AHRD V1 **-- Q9LWA3_SOLLC)%3B contains Interpro domain(s) IPR015500 Peptidase S8%2C subtilisin-related IPR000209 Peptidase S8 and S53%2C subtilisin%2C kexin%2C sedolisin
