# Supplementary material for: Differential gene expression and physiological changes during acute or persistent plant virus interactions may contribute to viral symptom differences
Source: PLoS One. 2019 May 3;14(5):e0216618. doi: 10.1371/journal.pone.0216618 (PMC6499435; doi:10.1371/journal.pone.0216618)
Supplement: S5 Table — Log2-fold change values, along with their corresponding p value, are indicated if higher than 2 and less than 0.05 in CymRSV-, crTMV- and TCV-infected N. benthamiana. Description and GO annotation of the probe and its function according to Bin categories are also indicated. (XLSX) [file pone.0216618.s015.xlsx]

## Sheet: S5 Table
S5 Table
Summary of DEGs that play a role in stress responses in virus-infected N. benthamiana plants shown in S4 Fig. B. Log2-fold change values, along with their corresponding p value, are indicated if higher than 2 and less than 0.05 in CymRSV-, crTMV- and TCV-infected N. benthamiana. Description and GO annotation of the probe and its function according to Bin categories are also indicated.
	CymRSV infected N.benthamiana		crTMV infected N.benthamiana		TCV infected N.benthamiana
ProbeName	Log2 Fold change	p-value	Log2 Fold change	p-value	Log2 Fold change	p-value	GO tags	BIN code	Bin Name	Description
A_95_P105802	-7.06082	0.007879402	-9.34804	3.256763E-4	-2.19175	0.0071474747	GO:0009409 GO:0050162 GO:0031012	20.2.99	stress.abiotic.unspecified
A_95_P114202	-6.50118	0.014139396	-10.2346	2.2938464E-5			GO:0005618 GO:0009651 GO:0030145 GO:0045735	20.2.99	stress.abiotic.unspecified	Rep: 24K germin like protein precursor - Nicotiana tabacum (Common tobacco), partial (97%) [TC61336]
A_95_P113793	-6.37508	0.008695897	-7.93056	4.9726095E-4			GO:0009409 GO:0050162 GO:0031012	20.2.99	stress.abiotic.unspecified	KL4B.102E09F.051125T7 KL4B Nicotiana tabacum cDNA clone KL4B.102E09, mRNA sequence [EB679796]
A_95_P149797	-5.99134	0.013216875	-8.02454	2.6606512E-4	-1.2933	0.02774351	GO:0009409 GO:0050162 GO:0031012	20.2.99	stress.abiotic.unspecified
A_95_P125557	-5.97101	0.0116123725	-6.47612	0.0011384926	-1.72466	0.018442018	GO:0009409 GO:0050162 GO:0031012	20.2.99	stress.abiotic.unspecified	KL4B.101H13F.051103T7 KL4B Nicotiana tabacum cDNA clone KL4B.101H13, mRNA sequence [DV999244]
A_95_P107432	-5.95095	0.010897438	-7.39233	2.0601544E-4				20.2.99	stress.abiotic.unspecified	KL4B.102E09F.051125T7 KL4B Nicotiana tabacum cDNA clone KL4B.102E09, mRNA sequence [EB679796]
A_95_P249937	-5.90195	0.016827647	-9.73009	7.4276184E-5			GO:0009409 GO:0050162 GO:0031012	20.2.99	stress.abiotic.unspecified	Nicotiana tabacum mRNA for 24K germin like protein, complete cds [AB112080]
A_95_P023546	-5.835	0.014756447	-10.2688	3.95509E-5				20.2.99	stress.abiotic.unspecified	Rep: 24K germin like protein precursor - Nicotiana tabacum (Common tobacco), complete [TC58213]
A_95_P233979	-5.829	0.01209676	-7.51346	3.7017194E-4	-1.40174	0.029361015		20.2.99	stress.abiotic.unspecified	KL4B.102E09F.051125T7 KL4B Nicotiana tabacum cDNA clone KL4B.102E09, mRNA sequence [EB679796]
A_95_P004096	-5.80331	0.0029483372	-4.52098	1.5433061E-4				20.1	stress.biotic
A_95_P156357	-5.05439	0.005616654	-4.60503	0.00934526			GO:0003674 GO:0005576 GO:0008150 GO:0012505	20.1	stress.biotic
A_95_P012111	-5.03886	0.015442349	-7.03767	2.796983E-4				20.2.99	stress.abiotic.unspecified	Rep: Proline-rich protein - Nicotiana alata (Winged tobacco) (Persian tobacco), partial (55%) [TC41930]
A_95_P095188	-4.91702	0.004186661	-3.81848	0.0010103208	-1.06115	0.014045412	GO:0033903	20.1	stress.biotic
A_95_P195612	-3.89567	0.015888778	-3.43089	0.0011188545	-1.13532	0.0040636337		20.2	stress.abiotic	Rep: Osmotin-like protein precursor - Solanum lycopersicum (Tomato) (Lycopersicon esculentum), partial (75%) [TC46314]
A_95_P234989	-3.39558	0.0037405402	-3.15904	2.746851E-4			GO:0009535 GO:0016168 GO:0009644	20	stress	KL4B.106O19F.051125T7 KL4B Nicotiana tabacum cDNA clone KL4B.106O19, mRNA sequence [EB680349]
A_95_P180367	-3.0245	0.0058940602	-2.84151	0.009984261				20	stress	Rep: Stress enhanced protein 1 - Brassica campestris (Field mustard), partial (53%) [TC53907]
A_95_P004041	-2.91979	0.0011862596	-2.85673	0.0026034287			GO:0031072 GO:0006457 GO:0009507	20.2.1	stress.abiotic.heat	AM816798 DL, diurnal library Nicotiana tabacum cDNA clone nt005161091, mRNA sequence [AM816798]
A_95_P063105	-2.86537	0.012408616	-2.16886	0.021479897	-2.28501	0.0156230135	GO:0016020 GO:0008150 GO:0012505	20.2.3	stress.abiotic.drought/salt
A_95_P187232	-2.8618	0.03501449	-4.50054	0.009728433				20.2.99	stress.abiotic.unspecified	EST_FLW001xl21f1.ab1 EST_FLW Nicotiana tabacum cDNA, mRNA sequence [EH615411]
A_95_P248807	-2.82409	6.435327E-4	-1.87129	0.019756481				20.1	stress.biotic	KF8C.101K06F.051214T7 KF8 Nicotiana tabacum cDNA clone KF8C.101K06, mRNA sequence [EB424834]
A_95_P200492	-2.74995	2.9365832E-4	-1.83959	0.033529337			GO:0003674 GO:0051607	20.1	stress.biotic	KF8C.101K06F.051214T7 KF8 Nicotiana tabacum cDNA clone KF8C.101K06, mRNA sequence [EB424834]
A_95_P193372	-2.67986	1.1972376E-4	-2.37114	5.442391E-4				20.1	stress.biotic	Rep: Pathogenesis-related thaumatin family protein - Brassica campestris (Field mustard), partial (69%) [TC41039]
A_95_P153442	-2.53571	0.0021256104	-1.71483	0.0035221234			GO:0042981 GO:0005515 GO:0005739	20.2	stress.abiotic	Rep: Chromosome chr16 scaffold_189, whole genome shotgun sequence - Vitis vinifera (Grape), partial (31%) [TC42623]
A_95_P229795	-2.52035	4.506655E-4	-2.43184	0.007259747			GO:0009825 GO:0009809 GO:0004568 GO:0009735 GO:0010053 GO:0010337 GO:0009414 GO:0009651 GO:0009408	20.1	stress.biotic	KN6B.101A17F.051230T7 KN6B Nicotiana tabacum cDNA clone KN6B.101A17, mRNA sequence [EB438532]
A_95_P004881	-2.48911	0.0015951458	-2.24435	0.0022274929			GO:0003674 GO:0008150 GO:0012505	20.2.1	stress.abiotic.heat	18.2F04 Transformed tobacco Lambda Zap II library Nicotiana tabacum cDNA 5', mRNA sequence [EH665149]
A_95_P140227	-2.4854	0.0054788357					GO:0003674 GO:0005576 GO:0008150 GO:0012505	20.1	stress.biotic
A_95_P295393	-2.4412	0.0011759998	-3.57615	6.5028595E-5				20.2.3	stress.abiotic.drought/salt	KR2B.109K19F.051229T7 KR2B Nicotiana tabacum cDNA clone KR2B.109K19, mRNA sequence [EB445884]
A_95_P005431	-2.43872	0.0035003969	-2.51907	0.0013955572				20	stress	Rep: Stress enhanced protein 1 - Brassica campestris (Field mustard), partial (53%) [TC69355]
A_95_P014746	-2.23194	3.6095797E-5	-3.1413	2.5617433E-5				20.2.1	stress.abiotic.heat	Rep: Chromosome chr17 scaffold_16, whole genome shotgun sequence - Vitis vinifera (Grape), partial (26%) [TC44323]
A_95_P182152	-2.17581	1.5376015E-4	-1.7411	0.0049794847				20.1	stress.biotic	Rep: Chromosome chr5 scaffold_67, whole genome shotgun sequence - Vitis vinifera (Grape), partial (43%) [TC54434]
A_95_P111407	-2.16495	3.7001673E-4	-1.81673	0.0050171707			GO:0009825 GO:0009809 GO:0004568 GO:0009735 GO:0010053 GO:0010337 GO:0009414 GO:0009651 GO:0009408	20.1	stress.biotic
A_95_P114002	-2.14798	4.00328E-4	-1.74781	0.0061157476				20.1	stress.biotic	Rep: Chromosome chr5 scaffold_67, whole genome shotgun sequence - Vitis vinifera (Grape), partial (43%) [TC54434]
A_95_P115797	-2.1294	7.555024E-5	-2.99598	5.8369114E-6			GO:0009409 GO:0009408 GO:0006457 GO:0009532	20.2.1	stress.abiotic.heat	Rep: Chromosome chr17 scaffold_16, whole genome shotgun sequence - Vitis vinifera (Grape), partial (28%) [TC45810]
A_95_P164717	-2.11155	0.03850804					GO:0005886	20.2.3	stress.abiotic.drought/salt
A_95_P220727	-1.94298	0.0011050896						20.2.99	stress.abiotic.unspecified	KT7B.100M10F.051010T7 KT7 Nicotiana tabacum cDNA clone KT7B.100M10, mRNA sequence [EB447664]
A_95_P294043	-1.92077	4.938155E-4	-1.33967	0.018193543			GO:0003674 GO:0008150	20.2.99	stress.abiotic.unspecified	KN6B.102P01F.051230T7 KN6B Nicotiana tabacum cDNA clone KN6B.102P01, mRNA sequence [EB439226]
A_95_P200317	-1.88845	0.019830696					GO:0006979 GO:0031977	20.2	stress.abiotic	KN6B.101D07F.051230T7 KN6B Nicotiana tabacum cDNA clone KN6B.101D07, mRNA sequence [EB438594]
A_95_P011161	-1.87526	0.0016132666						20.2.2	stress.abiotic.cold	KP1B.104L22F.050725T7 KP1B Nicotiana tabacum cDNA clone KP1B.104L22, mRNA sequence [DV160976]
A_95_P293053	-1.87451	7.725935E-4	-1.6203	0.0045604156			GO:0006855 GO:0015297 GO:0015238	20.1	stress.biotic	KL5B.106C22F.060215T7 KL5B Nicotiana tabacum cDNA clone KL5B.106C22, mRNA sequence [EB430228]
A_95_P184152	-1.85032	0.0034899784						20.2.2	stress.abiotic.cold	Rep: Chromosome undetermined scaffold_143, whole genome shotgun sequence - Vitis vinifera (Grape), partial (95%) [TC41599]
A_95_P181197	-1.83844	8.741284E-5	-2.94249	2.7942093E-5				20.2.1	stress.abiotic.heat	Rep: Chromosome chr17 scaffold_16, whole genome shotgun sequence - Vitis vinifera (Grape), partial (28%) [TC45810]
A_95_P195867	-1.81976	8.29729E-4						20.2.2	stress.abiotic.cold	Rep: Chromosome undetermined scaffold_484, whole genome shotgun sequence - Vitis vinifera (Grape), complete [TC42515]
A_95_P150222	-1.78609	3.811692E-4					GO:0004568 GO:0016998	20.1	stress.biotic	KF8C.106H14F.051215T7 KF8 Nicotiana tabacum cDNA clone KF8C.106H14, mRNA sequence [EB426566]
A_95_P189262	-1.63645	0.039966844					GO:0003674	20.2.99	stress.abiotic.unspecified	Nicotiana tabacum mRNA for hypothetical protein (c17 gene) [AJ966358]
A_95_P024711	-1.5808	0.006016328					GO:0016570 GO:0005634 GO:0016564 GO:0010113 GO:0016444	20.1	stress.biotic	Rep: SNI1 - Solanum tuberosum (Potato), partial (65%) [TC64571]
A_95_P184147	-1.57533	0.0053216172	-1.58488	0.015115774			GO:0006950 GO:0003674	20.2.2	stress.abiotic.cold	KL4B.102A03F.051125T7 KL4B Nicotiana tabacum cDNA clone KL4B.102A03, mRNA sequence [EB679701]
A_95_P157202	-1.51384	0.005547837					GO:0009535 GO:0003674 GO:0042631 GO:0009631 GO:0009737	20.2.2	stress.abiotic.cold	Rep: Chromosome undetermined scaffold_143, whole genome shotgun sequence - Vitis vinifera (Grape), partial (95%) [TC41599]
A_95_P272761	-1.47372	0.0077385968					GO:0005634 GO:0006457	20.2.1	stress.abiotic.heat	KG9B.103D09F.051128T7 KG9B Nicotiana tabacum cDNA clone KG9B.103D09, mRNA sequence [EB677959]
A_95_P016086	-1.42977	0.0021469493					GO:0031072 GO:0006457 GO:0009507	20.2.1	stress.abiotic.heat	KL4B.111F23F.060128T7 KL4B Nicotiana tabacum cDNA clone KL4B.111F23, mRNA sequence [EB680788]
A_95_P181207	-1.42663	1.7097912E-4	-2.51579	7.089308E-5				20.2.1	stress.abiotic.heat
A_95_P048881	-1.42636	0.010445409	-1.32621	0.01052215			GO:0005794 GO:0008150 GO:0009505 GO:0005886	20.2.3	stress.abiotic.drought/salt
A_95_P018076	-1.41772	0.0029317446						20.1.3.1	stress.biotic.signalling.MLO-like
A_95_P016441	-1.39748	0.0014568024	-1.94073	0.010435195				20.2.99	stress.abiotic.unspecified	Rep: Pollen specific protein - Arabidopsis thaliana (Mouse-ear cress), partial (60%) [TC67501]
A_95_P110007	-1.38143	0.0073771058					GO:0031072 GO:0006457 GO:0009507	20.2.1	stress.abiotic.heat
A_95_P153062	-1.37021	0.0040257117						20.1	stress.biotic	Rep: Chromosome chr12 scaffold_103, whole genome shotgun sequence - Vitis vinifera (Grape), partial (13%) [TC59125]
A_95_P017686	-1.35691	9.4957754E-4					GO:0006457 GO:0010157 GO:0009570 GO:0009704 GO:0009793 GO:0005739 GO:0009414 GO:0009408 GO:0009651 GO:0005524	20.2.1	stress.abiotic.heat	KP1B.105N11F.060116T7 KP1B Nicotiana tabacum cDNA clone KP1B.105N11, mRNA sequence [EB681880]
A_95_P195212	-1.30074	0.02096327	-2.38422	0.0053945086			GO:0009408 GO:0006457 GO:0005788 GO:0034976	20.2.1	stress.abiotic.heat	Nicotiana tabacum blp1 mRNA for luminal binding protein (BiP), partial [X60060]
A_95_P034059	-1.16085	0.014293235	-2.89253	1.8605258E-4				20.2.3	stress.abiotic.drought/salt	Rep: Chromosome chr18 scaffold_1, whole genome shotgun sequence - Vitis vinifera (Grape), partial (74%) [TC44106]
A_95_P134947	-1.08681	0.0012858302	-1.48269	0.0044220733			GO:0031072 GO:0006457 GO:0051082	20.2.1	stress.abiotic.heat	KN6B.009C11F.050901T7 KN6B Nicotiana tabacum cDNA clone KN6B.009C11, mRNA sequence [EB437956]
A_95_P246552	-1.01265	0.013728304					GO:0003674	20.1	stress.biotic	KL4B.103I04F.051103T7 KL4B Nicotiana tabacum cDNA clone KL4B.103I04, mRNA sequence [DV999607]
A_95_P142462	-1.00767	0.0026885679	-1.83712	0.0077280593			GO:0006457 GO:0010157 GO:0009570 GO:0009704 GO:0009793 GO:0005739 GO:0009414 GO:0009408 GO:0009651 GO:0005524	20.2.1	stress.abiotic.heat
A_95_P003416	1.00068	0.008507474	1.11898	0.02914482				20.2.2	stress.abiotic.cold	Rep: Chromosome chr5 scaffold_64, whole genome shotgun sequence - Vitis vinifera (Grape), partial (97%) [TC46411]
A_95_P116857	1.00822	6.054726E-4					GO:0005575 GO:0031072 GO:0006457	20.2.1	stress.abiotic.heat	KL4B.103L20F.051103T7 KL4B Nicotiana tabacum cDNA clone KL4B.103L20, mRNA sequence [DV999689]
A_95_P021031	1.01319	1.8839378E-4						20.2.1	stress.abiotic.heat	Rep: Heat shock protein 90 - Nicotiana tabacum (Common tobacco), complete [TC57224]
A_95_P110932	1.02392	8.221857E-4						20.2.3	stress.abiotic.drought/salt
A_95_P012506	1.0251	0.012240157	1.02632	0.014535257			GO:0006952 GO:0006915 GO:0005524	20.1	stress.biotic	Nicotiana tabacum HMA8 mRNA for hypothetical protein, partial cds, clone: KM10 [AB120525]
A_95_P196512	1.03865	0.0011378912						20.1.7	stress.biotic.PR-proteins	Rep: NB-ARC domain containing protein - Solanum tuberosum (Potato), partial (8%) [TC66699]
A_95_P121332	1.04139	0.0010554265					GO:0003700 GO:0016564 GO:0010200	20.2.1	stress.abiotic.heat	Rep: Heat stress transcription factor B-2a - Arabidopsis thaliana (Mouse-ear cress), partial (44%) [TC52643]
A_95_P011751	1.05143	0.0019310563					GO:0005618 GO:0005524 GO:0005886	20.2.1	stress.abiotic.heat	KP1B.105I23F.060116T7 KP1B Nicotiana tabacum cDNA clone KP1B.105I23, mRNA sequence [EB681792]
A_95_P190932	1.08915	0.006640957	1.12595	0.0022564973				20.2.1	stress.abiotic.heat	KP1B.101J08F.050722T7 KP1B Nicotiana tabacum cDNA clone KP1B.101J08, mRNA sequence [DV159857]
A_95_P019616	1.08928	0.0014989844						20.2.1	stress.abiotic.heat	KL4B.103L20F.051103T7 KL4B Nicotiana tabacum cDNA clone KL4B.103L20, mRNA sequence [DV999689]
A_95_P010736	1.11179	0.004259028						20.2.4	stress.abiotic.touch/wounding	Rep: GDA2 protein - Pisum sativum (Garden pea), partial (77%) [TC41998]
A_95_P229414	1.11507	0.0075896056	1.0975	0.0031509544			GO:0005575 GO:0031072 GO:0006457	20.2.1	stress.abiotic.heat	KP1B.101J08F.050722T7 KP1B Nicotiana tabacum cDNA clone KP1B.101J08, mRNA sequence [DV159857]
A_95_P014026	1.11835	3.2121563E-5	-1.00363	0.023913966				20.2.99	stress.abiotic.unspecified	Rep: Chromosome chr2 scaffold_132, whole genome shotgun sequence - Vitis vinifera (Grape), partial (93%) [TC46423]
A_95_P018461	1.11874	0.004636655						20.2.1	stress.abiotic.heat	Rep: Heat shock protein 70-3 - Nicotiana tabacum (Common tobacco), partial (37%) [TC47882]
A_95_P093973	1.12419	0.0025437728					GO:0006950 GO:0016020 GO:0003674 GO:0005739	20.2.99	stress.abiotic.unspecified	Rep: Chromosome chr13 scaffold_74, whole genome shotgun sequence - Vitis vinifera (Grape), partial (82%) [TC61334]
A_95_P135792	1.12782	0.0015646626						20.2.1	stress.abiotic.heat	KL4B.103L20F.051103T7 KL4B Nicotiana tabacum cDNA clone KL4B.103L20, mRNA sequence [DV999689]
A_95_P221497	1.15005	2.257715E-4						20.1	stress.biotic	Rep: Tobamovirus multiplication 1 homolog - Solanum lycopersicum (Tomato) (Lycopersicon esculentum), partial (23%) [TC60304]
A_95_P177067	1.16477	3.0622125E-4						20.2.1	stress.abiotic.heat	Rep: Heat shock protein 90 - Nicotiana tabacum (Common tobacco), partial (16%) [TC68849]
A_95_P159967	1.19649	7.0098875E-4					GO:0003700 GO:0016564 GO:0010200	20.2.1	stress.abiotic.heat	Rep: Heat stress transcription factor B-2a - Arabidopsis thaliana (Mouse-ear cress), partial (44%) [TC52643]
A_95_P010341	1.20569	7.698266E-5	1.41874	8.1769234E-5				20.1	stress.biotic	Rep: LRR protein - Solanum lycopersicum (Tomato) (Lycopersicon esculentum), partial (93%) [TC44086]
A_95_P181517	1.22237	4.8662839E-4	1.70638	6.178372E-4			GO:0007165 GO:0005515 GO:0012505	20.1	stress.biotic	KG9B.004P01F.050721T7 KG9B Nicotiana tabacum cDNA clone KG9B.004P01, mRNA sequence [DV158914]
A_95_P164052	1.23045	2.5345146E-4	1.40204	8.232937E-5			GO:0007165 GO:0005515 GO:0012505	20.1	stress.biotic
A_95_P042541	1.2448	0.0026489273	1.48996	0.0018383127			GO:0005834 GO:0009409 GO:0005634 GO:0016575 GO:0080008	20.2.2	stress.abiotic.cold
A_95_P191697	1.24729	0.029892456						20.2.3	stress.abiotic.drought/salt	Rep: Fiber protein Fb2 - Gossypium barbadense (Sea-island cotton) (Egyptian cotton), partial (62%) [TC52843]
A_95_P145292	1.30696	8.641338E-4					GO:0003674 GO:0008150 GO:0005783	20.1	stress.biotic	KT7C.104A13F.051219T7 KT7 Nicotiana tabacum cDNA clone KT7C.104A13, mRNA sequence [EB449510]
A_95_P008416	1.30706	4.6084658E-4	1.1149	0.009590611			GO:0006457 GO:0005515	20.2.1	stress.abiotic.heat	Nicotiana tabacum B38 mRNA for DnaJ homolog, complete cds [AB032545]
A_95_P220092	1.31039	0.007689322	1.94678	0.0054447297	1.70422	0.0043604444		20.2.4	stress.abiotic.touch/wounding	Rep: Nicotiana tabacum wound inducive mRNA , complete cds - Nicotiana tabacum (Common tobacco), complete [TC74325]
A_95_P085000	1.32022	8.8686513E-4	1.47294	8.647481E-4			GO:0031072 GO:0006457 GO:0051082	20.2.1	stress.abiotic.heat
A_95_P135532	1.39083	0.007443696	1.99764	0.004618895	1.81108	0.002406199		20.2.4	stress.abiotic.touch/wounding	Rep: Nicotiana tabacum wound inducive mRNA , complete cds - Nicotiana tabacum (Common tobacco), complete [TC74325]
A_95_P013266	1.41053	0.01960966					GO:0009414	20.2.3	stress.abiotic.drought/salt	BL12.103D11F.060309T7 BL12 Nicotiana tabacum cDNA clone BL12.103D11, mRNA sequence [EB437021]
A_95_P181417	1.41482	0.012137916						20.1	stress.biotic	KL4B.111C19F.060128T7 KL4B Nicotiana tabacum cDNA clone KL4B.111C19, mRNA sequence [EB680718]
A_95_P010286	1.44694	5.2195136E-4	2.59154	0.018415054			GO:0006457 GO:0042542 GO:0009615 GO:0005829 GO:0009617 GO:0009408 GO:0009644	20.2.1	stress.abiotic.heat	Rep: Non-cell-autonomous heat shock cognate protein 70 - Cucurbita maxima (Pumpkin) (Winter squash), partial (36%) [TC47413]
A_95_P112572	1.45492	0.028880347					GO:0006457 GO:0005618 GO:0005634 GO:0051082 GO:0048046 GO:0005886 GO:0005829 GO:0005524	20.2.1	stress.abiotic.heat
A_95_P288993	1.47626	2.1891775E-4						20.2.1	stress.abiotic.heat	Rep: Heat shock 70 kDa protein, mitochondrial precursor - Phaseolus vulgaris (Kidney bean) (French bean), partial (86%) [TC51175]
A_95_P273201	1.48659	0.0034865022					GO:0005575 GO:0031072 GO:0006457	20.2.1	stress.abiotic.heat	KP1B.113I05F.060117T7 KP1B Nicotiana tabacum cDNA clone KP1B.113I05, mRNA sequence [EB682721]
A_95_P019311	1.49215	8.3713065E-4					GO:0006952 GO:0006457 GO:0005634 GO:0010286 GO:0050821 GO:0048366 GO:0009414 GO:0009651 GO:0009908 GO:0005829 GO:0005524	20.2.1	stress.abiotic.heat	Rep: Heat shock protein 90 - Nicotiana tabacum (Common tobacco), partial (29%) [TC54825]
A_95_P102592	1.53652	2.8721077E-4	2.70962	0.016247666			GO:0006457 GO:0042542 GO:0009615 GO:0005829 GO:0009617 GO:0009408 GO:0009644	20.2.1	stress.abiotic.heat
A_95_P141007	1.55057	7.444434E-5	2.53555	0.024876053			GO:0006457 GO:0042542 GO:0009615 GO:0005829 GO:0009617 GO:0009408 GO:0009644	20.2.1	stress.abiotic.heat
A_95_P244897	1.56437	0.0020289568	1.27221	0.0047739367			GO:0031072 GO:0006457 GO:0009507	20.2.1	stress.abiotic.heat	AGN_RNC007xh24f1.ab1 AGN_RNC Nicotiana tabacum cDNA 5', mRNA sequence [FG167688]
A_95_P011316	1.63059	0.001355821	1.34288	0.005304069				20.2.1	stress.abiotic.heat	Rep: DNAJ-like protein - Solanum lycopersicum (Tomato) (Lycopersicon esculentum), partial (88%) [TC42746]
A_95_P196992	1.63181	8.294336E-4	1.18175	2.5279309E-5				20.2.1	stress.abiotic.heat
A_95_P033769	1.65467	8.7308977E-4					GO:0031072 GO:0006457 GO:0051082	20.2.1	stress.abiotic.heat	Rep: Chromosome chr5 scaffold_64, whole genome shotgun sequence - Vitis vinifera (Grape), partial (25%) [TC77096]
A_95_P286893	1.65913	0.0016783808	1.38578	0.014778958			GO:0009414	20.2.3	stress.abiotic.drought/salt	KG9B.104N08F.060120T7 KG9B Nicotiana tabacum cDNA clone KG9B.104N08, mRNA sequence [EB678541]
A_95_P242052	1.68099	0.0057984847	2.53561	7.96683E-4				20.2.2	stress.abiotic.cold	Nicotiana tabacum cDNA-AFLP-fragment BSTC32-4-220, cultivar Bright Yellow 2 [AJ718945]
A_95_P010231	1.69478	4.703658E-4	1.99258	0.005251499			GO:0009409	20.2.99	stress.abiotic.unspecified	KP1B.105L05F.060116T7 KP1B Nicotiana tabacum cDNA clone KP1B.105L05, mRNA sequence [EB681834]
A_95_P159547	1.71748	0.0055689598						20.2.1	stress.abiotic.heat	KP1B.113I05F.060117T7 KP1B Nicotiana tabacum cDNA clone KP1B.113I05, mRNA sequence [EB682721]
A_95_P186242	1.73485	0.034642607	2.64744	8.18993E-4				20.2.4	stress.abiotic.touch/wounding	Rep: B2 protein - Daucus carota (Carrot), partial (73%) [TC46024]
A_95_P030001	1.74148	1.7054784E-4	1.85757	0.002649437				20.2.1	stress.abiotic.heat
A_95_P187002	1.77593	0.008541666	2.38516	0.0043696566			GO:0005759 GO:0009408 GO:0006457	20.2.1	stress.abiotic.heat
A_95_P181422	1.77832	0.008279234						20.1	stress.biotic	Rep: Chromosome chr2 scaffold_132, whole genome shotgun sequence - Vitis vinifera (Grape), partial (84%) [TC57492]
A_95_P236019	1.79985	0.0055579664					GO:0005759 GO:0009408 GO:0006457 GO:0009615	20.2.1	stress.abiotic.heat	KP1B.110G18F.050727T7 KP1B Nicotiana tabacum cDNA clone KP1B.110G18, mRNA sequence [DV162204]
A_95_P241385	1.83532	0.005647726					GO:0005759 GO:0009408 GO:0006457 GO:0009615	20.2.1	stress.abiotic.heat	Nicotiana tabacum cDNA-AFLP-fragment BSTT4-43-390, cultivar Bright Yellow 2 [AJ718290]
A_95_P021561	1.84846	0.0037286873	2.15797	0.0023237348			GO:0005773 GO:0006950 GO:0003674	20.2.99	stress.abiotic.unspecified	KR3B.111F02F.060119T7 KR3B Nicotiana tabacum cDNA clone KR3B.111F02, mRNA sequence [EB682980]
A_95_P181767	1.8607	2.2697213E-4	2.21503	0.0067307563				20.2.99	stress.abiotic.unspecified	Rep: Germin-like protein - Nicotiana attenuata, complete [TC46891]
A_95_P049626	1.88026	0.0012894807	2.54467	0.0033226027			GO:0045087 GO:0006915 GO:0004888 GO:0005524 GO:0005515 GO:0031224 GO:0007165	20.1.7	stress.biotic.PR-proteins	FS412189 normalized full-length tobacco cDNA library Nicotiana tabacum cDNA clone TBK02GR0031_4_F07 5', mRNA sequence [FS412189]
A_95_P026741	1.89178	0.0049553826	2.52777	0.010437528				20.2.1	stress.abiotic.heat	Rep: Chromosome chr12 scaffold_47, whole genome shotgun sequence - Vitis vinifera (Grape), partial (24%) [TC50912]
A_95_P177072	1.92367	2.1332408E-4						20.2.1	stress.abiotic.heat	Rep: Heat shock protein 90 - Nicotiana tabacum (Common tobacco), partial (29%) [TC54825]
A_95_P191342	2.04047	2.8061017E-4						20.2.1	stress.abiotic.heat	Rep: DnaJ - Viola baoshanensis, partial (95%) [TC46205]
A_95_P022951	2.06123	0.010246742						20.1	stress.biotic	Rep: Chromosome chr2 scaffold_132, whole genome shotgun sequence - Vitis vinifera (Grape), partial (84%) [TC57492]
A_95_P267586	2.08106	1.6527378E-4	3.36911	1.2269361E-5			GO:0045087 GO:0006915 GO:0004888 GO:0005524 GO:0005515 GO:0031224 GO:0007165	20.1.7	stress.biotic.PR-proteins	KP1B.104B18F.050725T7 KP1B Nicotiana tabacum cDNA clone KP1B.104B18, mRNA sequence [DV160751]
A_95_P247632	2.1326	0.0083615305					GO:0008150 GO:0005783	20.1	stress.biotic	KL4B.111C19F.060128T7 KL4B Nicotiana tabacum cDNA clone KL4B.111C19, mRNA sequence [EB680718]
A_95_P217077	2.13369	0.0012367481	1.08722	0.025591802			GO:0003700 GO:0010200	20.2.1	stress.abiotic.heat	Nicotiana tabacum NtHSF2 mRNA for heat shock factor, complete cds [AB014484]
A_95_P015301	2.19098	0.0037315963	2.35523	0.0024970768				20.2.99	stress.abiotic.unspecified	Rep: Fiber protein Fb19 - Gossypium barbadense (Sea-island cotton) (Egyptian cotton), partial (96%) [TC48659]
A_95_P262041	2.20056	1.3157584E-4	1.4885	0.0012238417			GO:0031072 GO:0006457 GO:0005783 GO:0051082	20.2.1	stress.abiotic.heat	CHO_SL018xk07f1.ab1 CHO_SL Nicotiana tabacum cDNA, mRNA sequence [EH619270]
A_95_P254174	2.2128	0.0015356697	1.90936	0.0051425854			GO:0006457	20.2.1	stress.abiotic.heat	KT7C.101L17F.051216T7 KT7 Nicotiana tabacum cDNA clone KT7C.101L17, mRNA sequence [EB449045]
A_95_P006821	2.28017	5.9962383E-4	1.52607	0.013348001				20.2.4	stress.abiotic.touch/wounding	Rep: Elicitor inducible protein - Nicotiana tabacum (Common tobacco), complete [TC76206]
A_95_P239144	2.47222	3.8674218E-4	1.43544	0.016673861			GO:0005575 GO:0003674 GO:0006950 GO:0007568 GO:0009620	20.2.4	stress.abiotic.touch/wounding	AGN_RNC013xk18f1.ab1 AGN_RNC Nicotiana tabacum cDNA 5', mRNA sequence [FG164149]
A_95_P176862	2.50419	3.618896E-4	1.55859	1.089682E-4	1.49234	0.0012848198		20.2.1	stress.abiotic.heat	Rep: DnaJ-like protein - Solanum tuberosum (Potato), partial (46%) [TC44527]
A_95_P001731	2.53691	1.614832E-4	1.50231	3.748265E-4	1.45242	0.002054424		20.2.1	stress.abiotic.heat	Rep: DnaJ-like protein - Solanum lycopersicum (Tomato) (Lycopersicon esculentum), complete [TC41101]
A_95_P013716	2.63252	0.0041853674	2.46651	0.001719804				20.2.2	stress.abiotic.cold	Rep: Chromosome chr12 scaffold_47, whole genome shotgun sequence - Vitis vinifera (Grape), partial (15%) [TC43643]
A_95_P193862	2.64857	7.416998E-4	2.59087	8.5892505E-4				20.2.1	stress.abiotic.heat	Rep: Heat shock factor - Nicotiana tabacum (Common tobacco), partial (76%) [TC47404]
A_95_P012171	2.74304	3.0179683E-4	1.96827	3.4957964E-4			GO:0003700 GO:0009408 GO:0016564	20.2.1	stress.abiotic.heat	Rep: Heat shock factor - Nicotiana tabacum (Common tobacco), partial (76%) [TC47404]
A_95_P201732	2.82139	0.0011852733					GO:0031072 GO:0006457 GO:0051082	20.2.1	stress.abiotic.heat	AGN_RNC004xe11f1.ab1 AGN_RNC Nicotiana tabacum cDNA 5', mRNA sequence [FG168935]
A_95_P163437	2.92165	6.385527E-5	2.22231	2.5488882E-4			GO:0006468 GO:0004672 GO:0005515 GO:0005524 GO:0005886	20.1	stress.biotic
A_95_P293248	2.96645	4.4344697E-4					GO:0009408 GO:0003674	20.2.1	stress.abiotic.heat	KL5B.116A22F.060217T7 KL5B Nicotiana tabacum cDNA clone KL5B.116A22, mRNA sequence [EB432042]
A_95_P209057	2.9723	4.1749404E-4	2.19672	7.967217E-4				20.2.1	stress.abiotic.heat	Nicotiana tabacum DnaJ-like protein mRNA, complete cds [AF191497]
A_95_P024506	2.97951	8.105972E-4	4.65882	0.002304438				20.2.1	stress.abiotic.heat	Rep: DnaJ-like protein - Solanum tuberosum (Potato), partial (41%) [TC52062]
A_95_P195362	3.08771	0.002037437						20.2	stress.abiotic
A_95_P212182	3.16106	1.5557309E-5	2.34171	3.2092282E-4			GO:0034605 GO:0009860 GO:0006457 GO:0005788 GO:0016491	20.2.1	stress.abiotic.heat	KR2B.104G24F.051227T7 KR2B Nicotiana tabacum cDNA clone KR2B.104G24, mRNA sequence [EB444636]
A_95_P226969	3.58119	4.8073533E-4					GO:0006916 GO:0005635 GO:0005783 GO:0006983 GO:0000038	20.1	stress.biotic	KR2B.001N02F.050815T7 KR2B Nicotiana tabacum cDNA clone KR2B.001N02, mRNA sequence [EB443281]
A_95_P018936	3.58243	0.0010176491						20.2.1	stress.abiotic.heat	Rep: Class II small heat shock protein Le-HSP17.6 - Solanum lycopersicum (Tomato) (Lycopersicon esculentum), partial (94%) [TC56566]
A_95_P189982	3.6113	0.0028176557					GO:0006952 GO:0009807 GO:0003674 GO:0012505	20.1.7	stress.biotic.PR-proteins	31G11 Transformed tobacco Lambda Zap II library Nicotiana tabacum cDNA 5', mRNA sequence [EH666252]
A_95_P092108	3.67415	0.0012276216					GO:0005575 GO:0003674 GO:0008150	20.1	stress.biotic	TT-30_G09 Burley21 trichome library Nicotiana tabacum cDNA, mRNA sequence [FG639679]
A_95_P012976	3.69641	0.0010498295	2.51141	4.8790616E-4				20.1	stress.biotic	Rep: Bax inhibitor - Solanum lycopersicum (Tomato) (Lycopersicon esculentum), partial (80%) [TC64277]
A_95_P022806	3.80028	0.0052916203						20.1	stress.biotic	Rep: Harpin inducing protein - Nicotiana tabacum (Common tobacco), complete [TC49104]
A_95_P089758	3.81608	0.0061714076	3.08975	0.014305437			GO:0005575 GO:0009269 GO:0003674	20.2.99	stress.abiotic.unspecified	AGN_RNC106xf10f1.ab1 AGN_RNC Nicotiana tabacum cDNA 5', mRNA sequence [FG153402]
A_95_P193067	3.82798	0.015449666	4.97305	0.0028944663				20.1.7.6.1	stress.biotic.PR-proteins.proteinase inhibitors.trypsin inhibitor	Rep: Tumor-related protein - Nicotiana tabacum (Common tobacco), complete [TC56636]
A_95_P132237	3.83903	0.0012774538	2.52866	3.1070827E-4			GO:0006916 GO:0005635 GO:0005783 GO:0006983 GO:0000038	20.1	stress.biotic
A_95_P154797	3.84291	0.0067818067					GO:0005575 GO:0009269 GO:0003674	20.2.99	stress.abiotic.unspecified
A_95_P181542	3.86118	0.0053561735	3.92443	0.0019252469			GO:0010150 GO:0003674 GO:0051607 GO:0009507	20.1	stress.biotic	Nicotiana tabacum hin18 mRNA for harpin inducing protein 18, complete cds [AB127582]
A_95_P259406	3.98435	6.290511E-4					GO:0005575 GO:0009408	20.2.1	stress.abiotic.heat	BL12.100O18F.060308T7 BL12 Nicotiana tabacum cDNA clone BL12.100O18, mRNA sequence [EB436297]
A_95_P184047	4.30268	3.4792745E-5	2.41479	0.017233122				20.2.1	stress.abiotic.heat	Rep: Class II small heat shock protein Le-HSP17.6 - Solanum lycopersicum (Tomato) (Lycopersicon esculentum), partial (94%) [TC55582]
A_95_P101308	4.36961	0.0041611083	4.32132	0.0015131794			GO:0005886 GO:0003674 GO:0051607 GO:0042742	20.1	stress.biotic
A_95_P093233	4.55385	1.2291217E-4	3.53191	1.6827421E-4				20.2.1	stress.abiotic.heat	Nicotiana tabacum mRNA for putative DNAJ protein [AJ299254]
A_95_P015951	4.60683	5.9218444E-5	3.78615	5.152503E-4				20.2.1	stress.abiotic.heat	Rep: Heat shock factor - Nicotiana tabacum (Common tobacco), partial (62%) [TC40588]
A_95_P238019	4.64157	2.9547846E-5	3.93111	2.571658E-4			GO:0003700 GO:0009408 GO:0016564	20.2.1	stress.abiotic.heat	Nicotiana tabacum NtHSF1 mRNA for heat shock factor, complete cds [AB014483]
A_95_P098868	4.64727	0.0054769213	6.89537	0.0014404173			GO:0005618 GO:0048046 GO:0008150 GO:0004866	20.1.7.6.1	stress.biotic.PR-proteins.proteinase inhibitors.trypsin inhibitor	Nicotiana tabacum tumor-related protein mRNA, complete cds [U66263]
A_95_P146322	5.29701	0.0012130514	5.30418	8.300777E-4			GO:0008150	20.2.3	stress.abiotic.drought/salt
A_95_P002681	5.33697	0.018817201	7.20377	0.008336465			GO:0050832 GO:0004568 GO:0009871	20.1	stress.biotic
A_95_P014276	5.6672	0.009874291	6.50831	0.00435881			GO:0003674 GO:0005576 GO:0009751 GO:0009753 GO:0009723	20.1	stress.biotic	CHO_SL026xo22f1.ab1 CHO_SL Nicotiana tabacum cDNA, mRNA sequence [EH620111]
A_95_P015526	5.93568	1.6905917E-5					GO:0009408 GO:0009644 GO:0003674 GO:0042542	20.2.1	stress.abiotic.heat	Rep: Hsp20.1 protein - Solanum peruvianum (Peruvian tomato) (Lycopersicon peruvianum), complete [TC73797]
A_95_P185877	5.96785	0.01703633	8.00274	0.0071207844				20.1	stress.biotic	Rep: Chitinase 134 - Nicotiana tabacum (Common tobacco), partial (98%) [TC70862]
A_95_P103767	6.10822	0.004780425	6.71931	0.003677376				20.1	stress.biotic	Tobacco pathogenesis-related protein Q (PR-Q) mRNA, complete cds [M29868]
A_95_P028711	6.17138	1.822297E-5	6.0946	5.891102E-4			GO:0050832 GO:0004568 GO:0009871	20.1	stress.biotic	Rep: Endochitinase 3 precursor - Nicotiana tabacum (Common tobacco), partial (70%) [TC48184]
A_95_P246952	6.66771	2.633356E-4					GO:0009408 GO:0003674	20.2.1	stress.abiotic.heat	KF8C.105N24F.051215T7 KF8 Nicotiana tabacum cDNA clone KF8C.105N24, mRNA sequence [EB426347]
A_95_P179487	6.78564	2.951629E-4	4.72831	0.002771408				20.2.1	stress.abiotic.heat	Rep: Mitochondrial small heat shock protein - Solanum lycopersicum (Tomato) (Lycopersicon esculentum), partial (94%) [TC42536]
A_95_P010626	6.88749	3.6041826E-4	4.86168	0.0026583658				20.2.1	stress.abiotic.heat	Rep: Mitochondrial small heat shock protein - Solanum lycopersicum (Tomato) (Lycopersicon esculentum), partial (93%) [TC57449]
A_95_P217182	7.07735	0.0043035946						20.1.7	stress.biotic.PR-proteins
A_95_P185867	7.11865	0.0013750822	6.65933	0.0017617779			GO:0006952 GO:0012505	20.1	stress.biotic	Nicotiana tabacum mRNA for NtPRp27, complete cds [AB024600]
A_95_P014496	7.13415	0.022265878	8.88061	0.011386003			GO:0009816	20.2	stress.abiotic	N. tabacum mRNA for pathogenesis-related protein R major form [X12739]
A_95_P249267	7.15017	0.0052246875	7.3047	0.0051657315			GO:0009615 GO:0009723 GO:0008061 GO:0009627 GO:0080027	20.1	stress.biotic	Nicotiana tabacum pathogen- and wound-inducible antifungal protein CBP20 (CBP20) mRNA, complete cds [S72452]
A_95_P305858	7.36081	3.9674915E-4	6.23545	0.0014073722			GO:0050832 GO:0004568 GO:0009871	20.1	stress.biotic	basic chitinase [Nicotiana tabacum=tobacco, cv Samsun nn, floral bud day 7 explant, mRNA, 1156 nt] [S44869]
A_95_P105517	7.43192	2.7680662E-4	6.14483	8.142389E-4			GO:0050832 GO:0004568 GO:0009871	20.1	stress.biotic
A_95_P176202	7.51513	0.0021553352	7.58154	0.00277537				20.2	stress.abiotic	N.tabacum mRNA ap24 [X65700]
A_95_P068170	7.56825	3.146422E-4					GO:0005618 GO:0048046 GO:0008150 GO:0004866	20.1.7.6.1	stress.biotic.PR-proteins.proteinase inhibitors.trypsin inhibitor
A_95_P196457	7.62543	0.00212094	7.73904	0.0025098368				20.1.7.6.1	stress.biotic.PR-proteins.proteinase inhibitors.trypsin inhibitor
A_95_P179847	7.63727	3.4686754E-4	6.532	9.930606E-4			GO:0050832 GO:0004568 GO:0009871	20.1	stress.biotic	Tobacco (N.tabacum) endochitinase mRNA, partial cds [M15173]
A_95_P010261	8.17913	7.630558E-4					GO:0042542 GO:0043335 GO:0016887 GO:0009408 GO:0009644 GO:0005524	20.2.1	stress.abiotic.heat	Nicotiana tabacum heat shock protein 101 kDa (HSP101) mRNA, complete cds [AF083343]
A_95_P000306	8.21494	3.3045348E-4	6.53962	7.95514E-4			GO:0006457 GO:0042542 GO:0009615 GO:0005829 GO:0009617 GO:0009408 GO:0009644	20.2.1	stress.abiotic.heat	Rep: Hsc70 - Solanum lycopersicum (Tomato) (Lycopersicon esculentum), partial (52%) [TC65727]
A_95_P032271	8.25446	6.1170274E-4	7.22057	0.0013754886			GO:0050832 GO:0004568 GO:0009871	20.1	stress.biotic
A_95_P231164	8.2937	4.2271827E-4	6.39598	9.2172483E-4			GO:0006457 GO:0042542 GO:0009615 GO:0005829 GO:0009617 GO:0009408 GO:0009644	20.2.1	stress.abiotic.heat	KL5B.001A13F.050901T7 KL5B Nicotiana tabacum cDNA clone KL5B.001A13, mRNA sequence [EB429028]
A_95_P014536	8.80658	1.6660005E-7					GO:0009408 GO:0005829 GO:0046685 GO:0042742	20.2.1	stress.abiotic.heat	N.tabacum mRNA for heat shock protein 82 [X63195]
A_95_P238859	9.0207	0.027074486	9.69457	0.020508094			GO:0003674 GO:0005576 GO:0008150 GO:0012505	20.1	stress.biotic
A_95_P112912	9.0556	3.519251E-4						20.1	stress.biotic	KR2B.108D07F.051229T7 KR2B Nicotiana tabacum cDNA clone KR2B.108D07, mRNA sequence [EB445440]
A_95_P108772	9.21569	2.4593628E-5					GO:0003674 GO:0005576 GO:0008150 GO:0012505	20.1	stress.biotic
A_95_P016346	9.31362	0.0021619836	7.9948	0.0035970826				20.2.1	stress.abiotic.heat	Rep: Heat shock cognate 70 kDa protein - Petunia hybrida (Petunia), partial (43%) [TC49352]
A_95_P155527	9.34577	0.0015455657	10.0518	0.002559546			GO:0005618 GO:0048046 GO:0008150 GO:0004866	20.1.7.6.1	stress.biotic.PR-proteins.proteinase inhibitors.trypsin inhibitor
A_95_P164808	9.69848	0.024296254	10.3314	0.019520452			GO:0003674 GO:0005576 GO:0008150 GO:0012505	20.1	stress.biotic	Rep: Pathogenesis-related protein 1B precursor - Nicotiana tabacum (Common tobacco), complete [TC55337]
A_95_P130272	9.73977	4.6608882E-4	7.65885	0.001395593				20.2.1	stress.abiotic.heat	Rep: Heat shock protein 83 - Ipomoea nil (Japanese morning glory) (Pharbitis nil), complete [TC47320]
A_95_P226425	9.7943	9.021806E-4	7.76469	0.0022681104			GO:0009408 GO:0005829 GO:0046685 GO:0042742	20.2.1	stress.abiotic.heat	BL12.001M03F.060117T7 BL12 Nicotiana tabacum cDNA clone BL12.001M03, mRNA sequence [EB437833]
A_95_P239889	9.86581	0.0024452629					GO:0006457 GO:0042542 GO:0009615 GO:0005829 GO:0009617 GO:0009408 GO:0009644	20.2.1	stress.abiotic.heat	N.tabacum Nthsp70 mRNA for heat shock protein 70 [X63106]
A_95_P246497	9.98295	9.5904706E-4	7.90399	0.0025017126			GO:0009408 GO:0005829 GO:0046685 GO:0042742	20.2.1	stress.abiotic.heat	KL5B.106A09F.060215T7 KL5B Nicotiana tabacum cDNA clone KL5B.106A09, mRNA sequence [EB430190]
A_95_P013731			-5.7098	0.008088315				20.2.99	stress.abiotic.unspecified	Rep: Chromosome chr1 scaffold_46, whole genome shotgun sequence - Vitis vinifera (Grape), partial (85%) [TC46011]
A_95_P102082			-4.76436	0.02161956				20.1	stress.biotic	TOBESTR059F01 TOBEST cDNA library 1 Nicotiana tabacum cDNA 5', mRNA sequence [FG626373]
A_95_P177292			-3.95296	0.02370622				20.1	stress.biotic	Rep: Flower-specific gamma-thionin precursor - Nicotiana tabacum (Common tobacco), complete [TC55395]
A_95_P101997			-3.92082	0.025063615				20.1	stress.biotic	Rep: Flower-specific gamma-thionin precursor - Nicotiana tabacum (Common tobacco), complete [TC55395]
A_95_P102312			-3.33561	0.0023210265				20.2.99	stress.abiotic.unspecified	Rep: Sn-1 protein - Capsicum annuum (Bell pepper), partial (94%) [TC48932]
A_95_P105622			-2.89737	0.002001297			GO:0005575 GO:0003674	20.2.99	stress.abiotic.unspecified	KN6B.107O17F.060106T7 KN6B Nicotiana tabacum cDNA clone KN6B.107O17, mRNA sequence [EB440996]
A_95_P003586			-2.43282	0.0016792846				20.2.1	stress.abiotic.heat	Rep: Chloroplast small heat shock protein class I - Capsicum frutescens (Cayenne pepper) (Tabasco pepper), complete [TC58948]
A_95_P016221			-2.29847	0.0014325154			GO:0005575 GO:0009644 GO:0010286 GO:0042542	20.2.1	stress.abiotic.heat	KL5B.111M22F.060117T7 KL5B Nicotiana tabacum cDNA clone KL5B.111M22, mRNA sequence [EB431066]
A_95_P131922			-2.08066	0.0036029113			GO:0009658 GO:0009408 GO:0005524 GO:0016887 GO:0009507	20.2.1	stress.abiotic.heat	KL5B.117F01F.060217T7 KL5B Nicotiana tabacum cDNA clone KL5B.117F01, mRNA sequence [EB432339]
A_95_P087548			-1.70027	1.2616806E-4	-1.02618	3.2441175E-4	GO:0009408 GO:0006457 GO:0005788 GO:0030433	20.2.1	stress.abiotic.heat	Rep: Luminal-binding protein 3 - Nicotiana tabacum (Common tobacco), partial (46%) [TC64422]
A_95_P214732			-1.5503	0.003727903				20.1.7	stress.biotic.PR-proteins	Rep: Chromosome chr8 scaffold_34, whole genome shotgun sequence - Vitis vinifera (Grape), partial (73%) [TC45626]
A_95_P233959			-1.51291	0.022219166	-1.35542	0.03362197	GO:0006457	20.2.1	stress.abiotic.heat	KL4B.101G14F.051103T7 KL4B Nicotiana tabacum cDNA clone KL4B.101G14, mRNA sequence [DV999223]
A_95_P011436			-1.36911	0.0046352353			GO:0005794 GO:0008150	20.2.3	stress.abiotic.drought/salt	KL4B.103J22F.051103T7 KL4B Nicotiana tabacum cDNA clone KL4B.103J22, mRNA sequence [DV999648]
A_95_P232874			-1.3617	3.1512653E-4				20.2.1	stress.abiotic.heat	Rep: Luminal-binding protein 3 - Nicotiana tabacum (Common tobacco), partial (46%) [TC64422]
A_95_P195207			-1.34607	3.1370673E-4			GO:0009408 GO:0006457 GO:0005788 GO:0034976	20.2.1	stress.abiotic.heat	Nicotiana tabacum blp2 mRNA for luminal binding protein (BiP), partial [X60059]
A_95_P212587			-1.3244	3.3409472E-4				20.2.1	stress.abiotic.heat	Rep: Luminal-binding protein 3 - Nicotiana tabacum (Common tobacco), partial (46%) [TC64422]
A_95_P204717			-1.2751	0.004514241			GO:0005575 GO:0046790 GO:0008150	20.1	stress.biotic	Nicotiana tabacum NtTOM3 mRNA for tobamovirus multiplication 3, complete cds [AB193040]
A_95_P239429			-1.24361	0.0221761			GO:0005575 GO:0031072 GO:0006457 GO:0051082	20.2.1	stress.abiotic.heat	Nicotiana tabacum potyviral capsid protein interacting protein 2b (CPIP2b) mRNA, complete cds [AY319650]
A_95_P130052			-1.23066	0.0315276			GO:0006457 GO:0010157 GO:0009570 GO:0009704 GO:0009793 GO:0005739 GO:0009414 GO:0009408 GO:0009651 GO:0005524	20.2.1	stress.abiotic.heat
A_95_P159452			1.05222	0.042938206			GO:0003674 GO:0008150	20.1	stress.biotic
A_95_P039186			1.05336	0.0045537176			GO:0005575 GO:0031072 GO:0006457 GO:0051082	20.2.1	stress.abiotic.heat	Rep: Chromosome chr1 scaffold_136, whole genome shotgun sequence - Vitis vinifera (Grape), partial (21%) [TC76080]
A_95_P210767			1.0549	5.295395E-4			GO:0005575 GO:0009638 GO:0008092 GO:0006457 GO:0009958	20.2.1	stress.abiotic.heat	KG9B.104B08F.060120T7 KG9B Nicotiana tabacum cDNA clone KG9B.104B08, mRNA sequence [EB678281]
A_95_P164072			1.18935	0.004722396				20.2.3	stress.abiotic.drought/salt	AGN_PNL229bf1_a1.trimmed.seq AGN_PNL Nicotiana tabacum cDNA 5', mRNA sequence [FG199807]
A_95_P039086			1.26426	0.0061878916	1.03754	0.003569669	GO:0009414	20.2.3	stress.abiotic.drought/salt
A_95_P235119			1.59605	0.027280852			GO:0005737 GO:0009617 GO:0009644 GO:0005515 GO:0009414	20.2.3	stress.abiotic.drought/salt	EST_CSP008xd16f1.ab1 EST_CSP Nicotiana tabacum cDNA, mRNA sequence [EH615107]
A_95_P003556			1.69603	0.0073433234				20.1	stress.biotic	Rep: NTGP4 - Nicotiana tabacum (Common tobacco), partial (61%) [TC72412]
A_95_P012401			1.96234	0.027344134			GO:0080025 GO:0005547 GO:0005509 GO:0005886 GO:0009409 GO:0005507 GO:0005516	20.2.3	stress.abiotic.drought/salt	KT7C.112C21F.051221T7 KT7 Nicotiana tabacum cDNA clone KT7C.112C21, mRNA sequence [EB451650]
A_95_P242477			7.38647	0.004053866			GO:0003700	20.2.1	stress.abiotic.heat	CHO_SL022xk04f1.ab1 CHO_SL Nicotiana tabacum cDNA, mRNA sequence [EH619827]
A_95_P120362					-2.36133	0.006774617		20.2.1	stress.abiotic.heat	KL4B.102L17F.051125T7 KL4B Nicotiana tabacum cDNA clone KL4B.102L17, mRNA sequence [EB679963]
A_95_P067100					-1.0289	0.022599932		20.2.1	stress.abiotic.heat	Rep: Luminal-binding protein 8 - Nicotiana tabacum (Common tobacco), complete [TC40306]
A_95_P008446					-1.00302	0.022380574	GO:0009408 GO:0006457 GO:0005788 GO:0030433	20.2.1	stress.abiotic.heat	Nicotiana tabacum blp4 mRNA for luminal binding protein (BiP) [X60057]
