# Supplementary material for: Differential gene expression and physiological changes during acute or persistent plant virus interactions may contribute to viral symptom differences
Source: PLoS One. 2019 May 3;14(5):e0216618. doi: 10.1371/journal.pone.0216618 (PMC6499435; doi:10.1371/journal.pone.0216618)
Supplement: S6 Table — Log2-fold change values, along with their corresponding p values, are indicated if higher than 2 and less than 0.05 in PVX- and TMV-infected S. lycopersicum. Description and GO annotation of the probe and its function according to Bin categories are also indicated. (XLSX) [file pone.0216618.s016.xlsx]

## Sheet: S6 Table
S6 Table
Summary of DEGs that play a role in stress responses in virus-infected S. lycopersicum plants shown in S4 Fig. B. Log2-fold change values, along with their corresponding p values, are indicated if higher than 2 and less than 0.05 in PVX- and TMV-infected S. lycopersicum. Description and GO annotation of the probe and its function according to Bin categories are also indicated.
	PVX infected S.lycopersicum		TMV infected S.lycopersicum
Gene ID	log2 Fold change	p-value	log2 Fold change	p-value	GO tags	Bin Code	Bin Name	Description
Solyc10g055790.1	-2.66402	0.00295			GO:0008061	20.1	stress.biotic	Chitinase (Fragment) (AHRD V1 --*- Q38777_ALLSA)%3B contains Interpro domain(s) IPR001002 Chitin-binding%2C type 1
Solyc12g097010.1	-2.65645	0.0002			GO:0005515	20.1.7	stress.biotic.PR-proteins	Lrr%2C resistance protein fragment
Solyc00g323130.2	-2.5236	5e-05			GO:0006952 GO:0009607	20.2.99	stress.abiotic.unspecified	Major latex-like protein (AHRD V1 **-- B5THI3_PANGI)%3B contains Interpro domain(s) IPR000916 Bet v I allergen
Solyc07g006710.1	-2.38912	5e-05				20.1	stress.biotic	Pathogenesis-related protein PR-1 (AHRD V1 **-- B6UG61_MAIZE)%3B contains Interpro domain(s) IPR002413 Ves allergen
Solyc06g082970.2	-2.37695	5e-05			GO:0031072	20.2.1	stress.abiotic.heat	DnaJ domain family (AHRD V1 ***- Q84VQ4_ARATH)%3B contains Interpro domain(s) IPR001623 Heat shock protein DnaJ%2C N-terminal
Solyc01g111330.2	-2.19198	5e-05				20.1	stress.biotic	Thaumatin-like protein (AHRD V1 ***- Q9STX6_ARATH)%3B contains Interpro domain(s) IPR001938 Thaumatin%2C pathogenesis-related
Solyc11g064840.1	-2.17744	0.0005			GO:0005515	20.2.2	stress.abiotic.cold	C2 domain-containing protein (AHRD V1 ***- D7M4I2_ARALY)%3B contains Interpro domain(s) IPR000008 C2 calcium-dependent membrane targeting
Solyc03g123410.1	-2.08054	0.0004			GO:0045735	20.2.99	stress.abiotic.unspecified	Oxalate oxidase-like germin 171 (AHRD V1 **** Q9FPQ0_BETVU)%3B contains Interpro domain(s) IPR014710 RmlC-like jelly roll fold
Solyc01g107520.2	-2.06082	5e-05				20.1	stress.biotic	PBSP domain-containing protein (AHRD V1 **-- C9S7G7_VERA1)%3B contains Interpro domain(s) IPR007541 Plant Basic Secretory Protein
Solyc08g013740.2	-2.03761	0.00205			GO:0008168 GO:0008152	20.2.3	stress.abiotic.drought/salt	Dehydration-responsive family protein (AHRD V1 ***- D7KIG1_ARALY)%3B contains Interpro domain(s) IPR004159 Protein of unknown function DUF248%2C methyltransferase putative
Solyc08g080660.1	-2.02682	0.0001				20.1	stress.biotic	Osmotin-like protein (Fragment) (AHRD V1 **-- Q8S4L1_SOLNI)%3B contains Interpro domain(s) IPR001938 Thaumatin%2C pathogenesis-related
Solyc07g065330.2	-1.99163	0.00015			GO:0045735	20.2.99	stress.abiotic.unspecified	Germin-like protein 15 (AHRD V1 ***- C7S8C9_SOYBN)%3B contains Interpro domain(s) IPR014710 RmlC-like jelly roll fold
Solyc03g118780.2	-1.99005	5e-05				20.1	stress.biotic	Thaumatin-like protein (AHRD V1 ***- A8IXE7_BRACM)%3B contains Interpro domain(s) IPR001938 Thaumatin%2C pathogenesis-related
Solyc02g083790.2	-1.96509	0.00035				20.1	stress.biotic	Thaumatin-like protein (AHRD V1 ***- Q9ZQY9_ARATH)%3B contains Interpro domain(s) IPR001938 Thaumatin%2C pathogenesis-related
Solyc03g114690.2	-1.91752	0.0001			GO:0005515	20.2.2	stress.abiotic.cold	Wd-40 repeat-containing protein (AHRD V1 *--- B8C836_THAPS)%3B contains Interpro domain(s) IPR017986 WD40 repeat%2C region
Solyc06g009670.2	-1.88405	0.0086	-1.43436	0.01165	GO:0005515	20.2.1	stress.abiotic.heat	DNAJ heat shock N-terminal domain-containing protein (AHRD V1 ***- D7M452_ARALY)%3B contains Interpro domain(s) IPR011990 Tetratricopeptide-like helical
Solyc04g054190.2	-1.86429	5e-05				20.2	stress.abiotic	ABC-1 domain protein (AHRD V1 **-- D7E596_NOSA0)%3B contains Interpro domain(s) IPR004147 ABC-1
Solyc10g086680.1	-1.75454	0.00435				20.2.1	stress.abiotic.heat	class I heat shock protein (AHRD V1 *-*- Q69BI7_CARPA)%3B contains Interpro domain(s) IPR008978 HSP20-like chaperone
Solyc04g009130.2	-1.72866	0.0027			GO:0006915 GO:0043531 GO:0005524	20.1	stress.biotic	Cc-nbs-lrr%2C resistance protein
Solyc10g055780.1	-1.6471	0.0005			GO:0004568 GO:0006032 GO:0016998	20.1	stress.biotic	Chitinase (AHRD V1 ***- B9VRK7_CAPAN)%3B contains Interpro domain(s) IPR000726 Glycoside hydrolase%2C family 19%2C catalytic
Solyc07g055260.2	-1.61633	0.0008			GO:0031072	20.2.1	stress.abiotic.heat	Chaperone protein dnaJ 10 (AHRD V1 *-*- B6TAW2_MAIZE)%3B contains Interpro domain(s) IPR003095 Heat shock protein DnaJ
Solyc06g076020.2	-1.6069	0.00045			GO:0000902 GO:0005524	20.2.1	stress.abiotic.heat	heat shock protein (AHRD V1 ***- B2D2G5_CAPSN)%3B contains Interpro domain(s) IPR013126 Heat shock protein 70
Solyc06g048470.2	-1.5779	5e-05				20.1	stress.biotic	COP1-Interacting ProteinI 7 (CIP7) (Fragment) (AHRD V1 *--- Q7GDB1_ARATH)
Solyc02g083720.2	-1.57727	0.00785			GO:0008219 GO:0016021	20.1.3.1	stress.biotic.signalling.MLO-like	MLO-like protein 4 (AHRD V1 ***- B6TXU3_MAIZE)%3B contains Interpro domain(s) IPR004326 Mlo-related protein
Solyc03g026120.2	-1.57427	0.0009			GO:0008168 GO:0008152	20.2.3	stress.abiotic.drought/salt	Dehydration-responsive family protein (AHRD V1 **-- D7M5L0_ARALY)%3B contains Interpro domain(s) IPR004159 Protein of unknown function DUF248%2C methyltransferase putative
Solyc02g078040.2	-1.57033	0.00135				20.2.99	stress.abiotic.unspecified	Pistil extensin like protein (Fragment) (AHRD V1 *-*- Q40552_TOBAC)%3B contains Interpro domain(s) IPR006041 Pollen Ole e 1 allergen and extensin
Solyc05g052500.2	-1.56228	0.0007			GO:0008168 GO:0008152	20.2.3	stress.abiotic.drought/salt	Dehydration-responsive family protein (AHRD V1 **-- D7LF23_ARALY)%3B contains Interpro domain(s) IPR004159 Protein of unknown function DUF248%2C methyltransferase putative
Solyc03g116790.2	-1.55334	5e-05	-1.00729	0.0033	GO:0031072 GO:0006457 GO:0051082	20.2.1	stress.abiotic.heat	Chaperone protein dnaJ (AHRD V1 ***- B6TAJ2_MAIZE)%3B contains Interpro domain(s) IPR012724 Chaperone DnaJ
Solyc04g026110.2	-1.55215	0.0041			GO:0006915 GO:0043531 GO:0005524	20.1	stress.biotic	Cc-nbs%2C resistance protein fragment
Solyc08g081690.2	-1.52074	0.00025			GO:0050660 GO:0050664 GO:0016021 GO:0005506 GO:0004601 GO:0055114 GO:0009055	20.1.1	stress.biotic.respiratory burst	Respiratory burst oxidase (AHRD V1 **** D7KSW1_ARALY)%3B contains Interpro domain(s) IPR013121 Ferric reductase%2C NAD binding
Solyc01g104910.2	-1.51743	5e-05				20.1	stress.biotic	Os11g0223400 protein (Fragment) (AHRD V1 *--- Q0ITS2_ORYSJ)
Solyc01g102840.2	-1.51211	0.0009			GO:0005515 GO:0045087 GO:0006915 GO:0005622 GO:0004888 GO:0031224 GO:0043531 GO:0005524 GO:0007165	20.1.7	stress.biotic.PR-proteins	Tir-nbs%2C resistance protein fragment
Solyc10g044510.1	-1.50726	0.0029			GO:0008219 GO:0016021	20.1.3.1	stress.biotic.signalling.MLO-like	MLO-like protein 4 (AHRD V1 ***- B6TXU3_MAIZE)%3B contains Interpro domain(s) IPR004326 Mlo-related protein
Solyc05g055200.2	-1.50602	0.0085			GO:0019538	20.2.1	stress.abiotic.heat	Heat shock-like protein (AHRD V1 **-- B5A254_ARATH)%3B contains Interpro domain(s) IPR004176 Clp%2C N-terminal
Solyc06g035720.2	-1.49342	0.0003			GO:0051087 GO:0006915	20.2	stress.abiotic	BCL-2 binding anthanogene-1 (AHRD V1 **** B4FV61_MAIZE)%3B contains Interpro domain(s) IPR003103 Apoptosis regulator Bcl-2 protein%2C BAG
Solyc08g075870.2	-1.49023	0.002	-1.11175	0.0092	GO:0008168 GO:0008152	20.2.3	stress.abiotic.drought/salt	Dehydration-responsive family protein-like (AHRD V1 **-- Q6EP94_ORYSJ)%3B contains Interpro domain(s) IPR004159 Protein of unknown function DUF248%2C methyltransferase putative
Solyc09g074610.2	-1.48624	0.0018			GO:0031072	20.2.1	stress.abiotic.heat	Chaperone protein dnaJ (AHRD V1 *-*- B7GKC9_ANOFW)%3B contains Interpro domain(s) IPR015609 Molecular chaperone%2C heat shock protein%2C Hsp40%2C DnaJ
Solyc05g008890.2	-1.47797	0.00455			GO:0005783	20.1	stress.biotic	Reticulon family protein (AHRD V1 ***- B2WS91_9BRAS)%3B contains Interpro domain(s) IPR003388 Reticulon
Solyc09g007140.2	-1.47621	0.0009				20.2.1	stress.abiotic.heat	17.8 kDa class I heat shock protein (AHRD V1 *--- HS178_ARATH)%3B contains Interpro domain(s) IPR008978 HSP20-like chaperone
Solyc02g078670.2	-1.45935	5e-05				20.1.7	stress.biotic.PR-proteins	COP1-Interacting ProteinI 7 (CIP7) (Fragment) (AHRD V1 *-*- Q7GDB1_ARATH)
Solyc02g065470.1	-1.44561	0.0001				20.1	stress.biotic	Pathogenesis-related protein (AHRD V1 ***- B3TLW3_ELAGV)%3B contains Interpro domain(s) IPR001283 Allergen V5/Tpx-1 related
Solyc04g007790.2	-1.43194	0.00105			GO:0006952 GO:0009607	20.2.99	stress.abiotic.unspecified	Major latex-like protein (AHRD V1 **-- B5THI3_PANGI)%3B contains Interpro domain(s) IPR000916 Bet v I allergen
Solyc04g063390.2	-1.41279	0.0033			GO:0031072	20.2.1	stress.abiotic.heat	Chaperone protein dnaJ 10 (AHRD V1 **** B4G111_MAIZE)%3B contains Interpro domain(s) IPR003095 Heat shock protein DnaJ
Solyc01g107660.2	-1.40613	0.00035				20	stress	Stress enhanced protein 1 (Fragment) (AHRD V1 *-*- C6JT32_9MYRT)
Solyc07g006700.1	-1.40464	0.00025				20.1	stress.biotic	Pathogenesis-related protein PR-1 (AHRD V1 **-- B4FQY0_MAIZE)%3B contains Interpro domain(s) IPR002413 Ves allergen
Solyc11g006640.1	-1.40464	0.00605			GO:0006915 GO:0043531 GO:0005524	20.1	stress.biotic	Cc-nbs-lrr%2C resistance protein
Solyc05g012450.2	-1.39255	0.00025			GO:0008168 GO:0008152	20.2.3	stress.abiotic.drought/salt	Dehydration-responsive family protein (AHRD V1 ***- D7LDR4_ARALY)%3B contains Interpro domain(s) IPR004159 Protein of unknown function DUF248%2C methyltransferase putative
Solyc05g006820.2	-1.38919	5e-05			GO:0031072 GO:0006457 GO:0051082	20.2.1	stress.abiotic.heat	Chaperone protein dnaJ 2 (AHRD V1 ***- DNAJ2_THET8)%3B contains Interpro domain(s) IPR003095 Heat shock protein DnaJ
Solyc02g081030.2	-1.37212	0.00075			GO:0016020	20.2.3	stress.abiotic.drought/salt	Uncharacterized membrane protein C2G11.09 (AHRD V1 **-- YAB9_SCHPO)%3B contains Interpro domain(s) IPR003864 Protein of unknown function DUF221
Solyc11g006650.1	-1.36497	0.0041			GO:0019538	20.2.1	stress.abiotic.heat	Heat shock protein 101 (AHRD V1 *-*- Q3L1D0_VITVI)%3B contains Interpro domain(s) IPR004176 Clp%2C N-terminal
Solyc02g084890.1	-1.35953	0.0013			GO:0006915 GO:0043531 GO:0005524	20.1	stress.biotic	Cc-nbs-lrr%2C resistance protein
Solyc07g053020.1	-1.34462	0.0001			GO:0006915 GO:0043531 GO:0005524	20.1	stress.biotic	Cc-nbs-lrr%2C resistance protein
Solyc01g096960.2	-1.33817	0.0105				20.2.1	stress.abiotic.heat	22.7 kDa class IV heat shock protein (AHRD V1 *--- HSP41_PEA)%3B contains Interpro domain(s) IPR008978 HSP20-like chaperone
Solyc02g089250.2	-1.33765	0.00015				20.2.99	stress.abiotic.unspecified	Pollen Ole e 1 allergen and extensin (AHRD V1 *-*- Q2HSE9_MEDTR)%3B contains Interpro domain(s) IPR006041 Pollen Ole e 1 allergen and extensin
Solyc10g084840.1	-1.32931	0.0021				20.1	stress.biotic	Thaumatin-like protein (AHRD V1 ***- Q9LZL8_ARATH)%3B contains Interpro domain(s) IPR001938 Thaumatin%2C pathogenesis-related
Solyc10g085460.1	-1.28498	0.00135			GO:0006915 GO:0043531 GO:0005524 GO:0005515	20.1	stress.biotic	Cc-nbs-lrr%2C resistance protein
Solyc07g053010.1	-1.28427	0.0004			GO:0006915 GO:0043531 GO:0005524	20.1	stress.biotic	Cc-nbs-lrr%2C resistance protein
Solyc08g023660.2	-1.25508	0.00575	1.0994	0.01195	GO:0006952 GO:0009607	20.2.99	stress.abiotic.unspecified	Major latex-like protein (AHRD V1 **-- B5THI3_PANGI)%3B contains Interpro domain(s) IPR000916 Bet v I allergen
Solyc04g063230.2	-1.25426	0.0001			GO:0008168 GO:0008152	20.2.3	stress.abiotic.drought/salt	Dehydration-responsive family protein (AHRD V1 **-- D7LF23_ARALY)%3B contains Interpro domain(s) IPR004159 Protein of unknown function DUF248%2C methyltransferase putative
Solyc11g044450.1	-1.21707	0.00195			GO:0031072 GO:0006457 GO:0051082	20.2.1	stress.abiotic.heat	Chaperone protein dnaJ 2 (AHRD V1 *-*- DNAJ2_ARATH)%3B contains Interpro domain(s) IPR003095 Heat shock protein DnaJ
Solyc01g103450.2	-1.19434	0.0049			GO:0000902 GO:0005524	20.2.1	stress.abiotic.heat	Chaperone DnaK (AHRD V1 ***- Q1SKX2_MEDTR)%3B contains Interpro domain(s) IPR012725 Chaperone DnaK
Solyc03g005600.2	-1.18971	0.00135			GO:0008168 GO:0008152	20.2.3	stress.abiotic.drought/salt	Dehydration-responsive protein-like (AHRD V1 **-- Q653G1_ORYSJ)%3B contains Interpro domain(s) IPR004159 Protein of unknown function DUF248%2C methyltransferase putative
Solyc10g054110.1	-1.18932	0.00615			GO:0015297 GO:0016020 GO:0006855 GO:0015238	20.1	stress.biotic	MATE efflux family protein (AHRD V1 **-- D7CWB4_TRURR)%3B contains Interpro domain(s) IPR002528 Multi antimicrobial extrusion protein MatE
Solyc07g006540.2	-1.18672	0.00025			GO:0005524	20.2.1	stress.abiotic.heat	Chaperone protein ClpB (AHRD V1 *--- C7HTI8_9FIRM)
Solyc03g117620.2	-1.17357	0.0046			GO:0005524	20.2.1	stress.abiotic.heat	Heat shock protein (AHRD V1 *-*- Q801X9_CARAU)%3B contains Interpro domain(s) IPR013126 Heat shock protein 70
Solyc07g018070.2	-1.15643	0.00495			GO:0019538	20.2.1	stress.abiotic.heat	Heat shock protein-related (Fragment) (AHRD V1 *--- B7ZEI4_ARATH)%3B contains Interpro domain(s) IPR004176 Clp%2C N-terminal
Solyc09g098540.2	-1.14948	0.0074			GO:0004568 GO:0006032 GO:0016998	20.1	stress.biotic	Chitinase-like protein (AHRD V1 ***- Q6JX03_GOSHI)%3B contains Interpro domain(s) IPR000726 Glycoside hydrolase%2C family 19%2C catalytic
Solyc02g065380.2	-1.14094	0.00065				20.2.2	stress.abiotic.cold	Cold acclimation protein COR413-like (AHRD V1 ***- A6YDU6_LOLTE)%3B contains Interpro domain(s) IPR008892 Cold acclimation WCOR413
Solyc08g005490.2	-1.10972	0.00145			GO:0008168 GO:0008152	20.2.3	stress.abiotic.drought/salt	Dehydration-responsive protein-like (AHRD V1 **-- Q5VRG9_ORYSJ)%3B contains Interpro domain(s) IPR004159 Protein of unknown function DUF248%2C methyltransferase putative
Solyc08g076310.2	-1.09181	0.0019			GO:0016020	20.2.3	stress.abiotic.drought/salt	Uncharacterized membrane protein C2G11.09 (AHRD V1 **-- YAB9_SCHPO)%3B contains Interpro domain(s) IPR003864 Protein of unknown function DUF221
Solyc03g115230.2	-1.08862	0.005			GO:0019538 GO:0006355 GO:0008134 GO:0005524 GO:0016887	20.2.1	stress.abiotic.heat	ClpB chaperone (AHRD V1 ***- D6QXI5_TRYCR)%3B contains Interpro domain(s) IPR013093 ATPase associated with various cellular activities%2C AAA-2
Solyc08g077240.2	-1.05507	0.0024			GO:0008168 GO:0008152	20.2.3	stress.abiotic.drought/salt	Dehydration-responsive family protein (AHRD V1 ***- D7MCX6_ARALY)%3B contains Interpro domain(s) IPR004159 Protein of unknown function DUF248%2C methyltransferase putative
Solyc02g082430.2	-1.03248	0.0026			GO:0008219 GO:0016021	20.1.3.1	stress.biotic.signalling.MLO-like	MLO-like protein 3 (AHRD V1 ***- C6EWE6_VITVI)%3B contains Interpro domain(s) IPR004326 Mlo-related protein
Solyc02g083310.2	-1.03162	0.00455	-1.999	5e-05		20.2.4	stress.abiotic.touch/wounding	Wound responsive protein (Fragment) (AHRD V1 *--- A6N0L4_ORYSI)%3B contains Interpro domain(s) IPR003729 Protein of unknown function DUF151
Solyc06g072220.1	-1.0274	0.00735			GO:0004866	20.1.7.6.1	stress.biotic.PR-proteins.proteinase inhibitors.trypsin inhibitor	Kunitz trypsin inhibitor (AHRD V1 **** B8Y888_TOBAC)%3B contains Interpro domain(s) IPR002160 Proteinase inhibitor I3%2C Kunitz legume
Solyc11g072290.1	1.00687	0.00205				20.1.3	stress.biotic.signalling	Cysteine and histidine-rich domain-containing protein 1 (AHRD V1 **-- C1BZK4_ESOLU)%3B contains Interpro domain(s) IPR007051 CHORD
Solyc08g081730.2	1.00805	0.00255			GO:0005783	20.1	stress.biotic	Reticulon family protein (AHRD V1 ***- B2WS91_9BRAS)%3B contains Interpro domain(s) IPR003388 Reticulon
Solyc01g010870.2	1.01984	0.00135			GO:0008168 GO:0008152	20.2.3	stress.abiotic.drought/salt	Dehydration-responsive family protein (AHRD V1 ***- D7KPN7_ARALY)%3B contains Interpro domain(s) IPR004159 Protein of unknown function DUF248%2C methyltransferase putative
Solyc10g086040.1	1.02802	0.0016			GO:0031072	20.2.1	stress.abiotic.heat	Mitochondrial import inner membrane translocase subunit TIM14 (AHRD V1 ***- B4FMD9_MAIZE)%3B contains Interpro domain(s) IPR001623 Heat shock protein DnaJ%2C N-terminal
Solyc12g009480.1	1.03086	0.0032				20.2	stress.abiotic	Xenotropic and polytropic retrovirus receptor (AHRD V1 **-- B2GU54_XENTR)%3B contains Interpro domain(s) IPR004331 SPX%2C N-terminal
Solyc08g076460.2	1.03827	0.0021			GO:0016021	20.1	stress.biotic	Dolichyl-diphosphooligosaccharide--protein glycosyltransferase subunit DAD1-like protein (AHRD V1 **-* A2I438_MACHI)%3B contains Interpro domain(s) IPR003038 Defender against death DAD protein
Solyc03g112270.2	1.03874	0.0013			GO:0005515	20.1	stress.biotic	Lrr%2C resistance protein fragment
Solyc10g077130.1	1.04005	0.0016	1.11582	0.00085		20.2.3	stress.abiotic.drought/salt	Atcambp25-binding protein OF (AHRD V1 ***- D7LGI4_ARALY)%3B contains Interpro domain(s) IPR008889 VQ
Solyc12g005150.1	1.04062	0.0011	1.18655	0.00045		20.2.99	stress.abiotic.unspecified	Pollen ole e 1 allergen and extensin family protein (AHRD V1 ***- D7MUX1_ARALY)%3B contains Interpro domain(s) IPR006041 Pollen Ole e 1 allergen and extensin
Solyc06g049060.2	1.04437	0.00275			GO:0005783	20.1	stress.biotic	Reticulon (AHRD V1 ***- B6TG01_MAIZE)%3B contains Interpro domain(s) IPR003388 Reticulon
Solyc06g050500.2	1.04865	0.0031			GO:0006952 GO:0009607	20.2.99	stress.abiotic.unspecified	Abscisic acid receptor PYL4 (AHRD V1 *--- PYL4_ARATH)%3B contains Interpro domain(s) IPR019587 Polyketide cyclase/dehydrase
Solyc12g098520.1	1.05554	0.00255			GO:0003700 GO:0006355 GO:0005634 GO:0043565	20.2.1	stress.abiotic.heat	Heat stress transcription factor A3 (AHRD V1 *-*- D1M7W9_SOLLC)%3B contains Interpro domain(s) IPR000232 Heat shock factor (HSF)-type%2C DNA-binding
Solyc07g052790.1	1.07771	0.0088			GO:0006915 GO:0043531 GO:0005524 GO:0005515	20.1.7	stress.biotic.PR-proteins	Nbs-lrr%2C resistance protein
Solyc10g011870.2	1.10901	0.0017			GO:0005783	20.1	stress.biotic	Reticulon family protein (AHRD V1 ***- B2WS91_9BRAS)%3B contains Interpro domain(s) IPR003388 Reticulon
Solyc06g073950.2	1.13364	0.00115			GO:0031072	20.2.1	stress.abiotic.heat	DnaJ homolog subfamily C member 8 (AHRD V1 ***- C1BZG1_ESOLU)%3B contains Interpro domain(s) IPR001623 Heat shock protein DnaJ%2C N-terminal
Solyc07g005730.2	1.1583	0.0017	1.03517	0.00495	GO:0016021	20.2.3	stress.abiotic.drought/salt	Plasma membrane protein 3 (AHRD V1 **-- Q6BDB3_LEYCH)%3B contains Interpro domain(s) IPR000612 Uncharacterised protein family UPF0057
Solyc11g071930.1	1.16305	5e-05			GO:0031072	20.2.1	stress.abiotic.heat	DnaJ homolog subfamily C member 8 (AHRD V1 ***- C1BZG1_ESOLU)%3B contains Interpro domain(s) IPR001623 Heat shock protein DnaJ%2C N-terminal
Solyc03g112160.2	1.18908	0.00035				20.2.3	stress.abiotic.drought/salt	Protein DEHYDRATION-INDUCED 19 homolog 5 (AHRD V1 ***- DI195_ORYSJ)%3B contains Interpro domain(s) IPR008598 Drought induced 19
Solyc09g082950.1	1.19877	0.0002			GO:0005515	20.2.2	stress.abiotic.cold	C2 domain-containing protein-like (AHRD V1 *--- Q8W0F9_ORYSJ)%3B contains Interpro domain(s) IPR018029 C2 membrane targeting protein
Solyc02g089720.1	1.20544	0.00185			GO:0033903 GO:0016998	20.1	stress.biotic	Endo-beta-1 3-glucanase (AHRD V1 ***- B5THH0_PNECA)%3B contains Interpro domain(s) IPR005200 Glycoside hydrolase%2C family 81
Solyc12g088890.1	1.21224	0.00465			GO:0031072	20.2.1	stress.abiotic.heat	DnaJ chaperone (AHRD V1 *-*- C1EBL7_9CHLO)%3B contains Interpro domain(s) IPR015609 Molecular chaperone%2C heat shock protein%2C Hsp40%2C DnaJ
Solyc10g055200.1	1.23197	0.0015	1.04681	0.00165		20.1.7	stress.biotic.PR-proteins	Disease resistance response (AHRD V1 ***- D7KM73_ARALY)%3B contains Interpro domain(s) IPR004265 Plant disease resistance response protein
Solyc12g007070.1	1.26305	0.00015	1.62549	5e-05	GO:0003700 GO:0006355 GO:0005634 GO:0043565	20.2.1	stress.abiotic.heat	Heat stress transcription factor A3 (AHRD V1 ***- D1M7W9_SOLLC)%3B contains Interpro domain(s) IPR000232 Heat shock factor (HSF)-type%2C DNA-binding
Solyc02g032850.2	1.27121	0.00035			GO:0004806 GO:0006629	20.1	stress.biotic	Phytoalexin deficient 4 (Fragment) (AHRD V1 ***- B2BDV5_ARALY)%3B contains Interpro domain(s) IPR002921 Lipase%2C class 3
Solyc01g102850.1	1.28184	0.00045			GO:0005515 GO:0045087 GO:0006915 GO:0005622 GO:0004888 GO:0031224 GO:0043531 GO:0005524 GO:0007165	20.1.7	stress.biotic.PR-proteins	Tir-nbs-lrr%2C resistance protein
Solyc02g077750.2	1.30453	0.0001				20.2.3	stress.abiotic.drought/salt	Fiber protein Fb2 (AHRD V1 **-- B3TLS9_ELAGV)%3B contains Interpro domain(s) IPR008598 Drought induced 19
Solyc03g114360.2	1.31723	0.00015				20.2.3	stress.abiotic.drought/salt	Poly polymerase catalytic domain containing protein expressed (AHRD V1 **-- Q84T80_ORYSJ)%3B contains Interpro domain(s) IPR012317 Poly(ADP-ribose) polymerase%2C catalytic region
Solyc01g079610.2	1.33237	0.0001			GO:0031072 GO:0006457 GO:0051082	20.2.1	stress.abiotic.heat	DNAJ chaperone (AHRD V1 ***- B0W7V8_CULQU)%3B contains Interpro domain(s) IPR003095 Heat shock protein DnaJ
Solyc11g020040.1	1.33868	0.00475			GO:0000902 GO:0005524	20.2.1	stress.abiotic.heat	Chaperone DnaK (AHRD V1 ***- Q1SKX2_MEDTR)%3B contains Interpro domain(s) IPR012725 Chaperone DnaK
Solyc06g084220.1	1.35578	0.00205				20.2.1	stress.abiotic.heat	Unknown Protein (AHRD V1)
Solyc09g011670.2	1.35958	0.00015	1.1999	0.0006	GO:0006950	20.2.2	stress.abiotic.cold	Universal stress protein family protein (AHRD V1 ***- D7LUP3_ARALY)%3B contains Interpro domain(s) IPR006016 UspA
Solyc03g081230.1	1.38535	0.0007	1.40723	0.00035		20.1	stress.biotic	NHL1 (Fragment) (AHRD V1 **-- B0LZI2_ARATH)%3B contains Interpro domain(s) IPR010847 Harpin-induced 1
Solyc11g028010.1	1.38712	0.00015			GO:0005525	20.1	stress.biotic	GTPase IMAP family member 7 (AHRD V1 *--- C3KGZ8_ANOFI)%3B contains Interpro domain(s) IPR006703 AIG1
Solyc04g005550.1	1.41016	0.00215			GO:0006915 GO:0043531 GO:0005524	20.1	stress.biotic	Cc-nbs-lrr%2C resistance protein
Solyc01g065550.2	1.43034	0.0001				20.2.3	stress.abiotic.drought/salt	Protein DEHYDRATION-INDUCED 19 homolog 4 (AHRD V1 ***- DI194_ARATH)%3B contains Interpro domain(s) IPR008598 Drought induced 19
Solyc01g007220.2	1.43452	5e-05				20.1	stress.biotic	NHL1 (Fragment) (AHRD V1 **-- B0LZM3_ARATH)%3B contains Interpro domain(s) IPR010847 Harpin-induced 1
Solyc01g068500.2	1.4587	0.01125			GO:0016020	20.2.3	stress.abiotic.drought/salt	Early-responsive to dehydration protein-like (AHRD V1 **-- Q5JKX1_ORYSJ)%3B contains Interpro domain(s) IPR003864 Protein of unknown function DUF221
Solyc01g066770.2	1.46044	0.0081			GO:0031072	20.2.1	stress.abiotic.heat	Chaperone protein dnaJ 49 (AHRD V1 ***- B6TUY9_MAIZE)%3B contains Interpro domain(s) IPR003095 Heat shock protein DnaJ
Solyc03g020010.1	1.47967	0.0031			GO:0004866	20.1.7.6.1	stress.biotic.PR-proteins.proteinase inhibitors.trypsin inhibitor	Kunitz-type trypsin inhibitor alpha chain (AHRD V1 **** ID5A_PROJU)%3B contains Interpro domain(s) IPR002160 Proteinase inhibitor I3%2C Kunitz legume
Solyc06g036290.2	1.48766	0.0033			GO:0006950 GO:0006457 GO:0051082 GO:0005524	20.2.1	stress.abiotic.heat	Heat shock protein 90 (Fragment) (AHRD V1 **-- Q00NU9_WHEAT)%3B contains Interpro domain(s) IPR003594 ATP-binding region%2C ATPase-like IPR001404 Heat shock protein Hsp90
Solyc10g055810.1	1.51681	0.00595	2.22118	0.001	GO:0004568 GO:0006032 GO:0008061 GO:0016998	20.1	stress.biotic	Endochitinase (Chitinase) (AHRD V1 **** Q43184_SOLTU)%3B contains Interpro domain(s) IPR016283 Glycoside hydrolase%2C family 19 IPR018371 Chitin-binding%2C type 1%2C conserved site IPR000726 Glycoside hydrolase%2C family 19%2C catalytic IPR001002 Chitin-binding%2C type 1
Solyc09g007390.2	1.52567	5e-05			GO:0031072	20.2.1	stress.abiotic.heat	Mitochondrial import inner membrane translocase subunit TIM14 (AHRD V1 ***- B6TQ49_MAIZE)%3B contains Interpro domain(s) IPR001623 Heat shock protein DnaJ%2C N-terminal
Solyc07g052780.2	1.53309	0.0098			GO:0045087 GO:0005622 GO:0004888 GO:0007165 GO:0005515 GO:0031224	20.1.7	stress.biotic.PR-proteins	Tir%2C resistance protein fragment
Solyc00g011880.2	1.53983	5e-05				20.1	stress.biotic	AIG2-like protein (AHRD V1 ***- B4FVZ7_MAIZE)%3B contains Interpro domain(s) IPR009288 AIG2-like
Solyc01g107630.2	1.54742	5e-05				20.2	stress.abiotic	Cell division cycle protein 123-like protein (AHRD V1 ***- B6S349_9BILA)%3B contains Interpro domain(s) IPR009772 D123
Solyc07g043560.2	1.58672	5e-05			GO:0005524	20.2.1	stress.abiotic.heat	Heat shock protein 4 (AHRD V1 ***- B6U237_MAIZE)%3B contains Interpro domain(s) IPR013126 Heat shock protein 70
Solyc02g068120.2	1.58956	5e-05				20.2.4	stress.abiotic.touch/wounding	Gda-1 (AHRD V1 **-- B6TDG4_MAIZE)%3B contains Interpro domain(s) IPR013089 Kelch related
Solyc02g082930.2	1.63676	5e-05	1.031	0.00655	GO:0004568 GO:0006032 GO:0016998	20.1	stress.biotic	Endochitinase (Chitinase) (AHRD V1 **** Q43184_SOLTU)%3B contains Interpro domain(s) IPR016283 Glycoside hydrolase%2C family 19 IPR000726 Glycoside hydrolase%2C family 19%2C catalytic
Solyc09g007630.2	1.67602	5e-05			GO:0031072	20.2.1	stress.abiotic.heat	Chaperone DnaJ (AHRD V1 *-*- C4JWN5_UNCRE)%3B contains Interpro domain(s) IPR015609 Molecular chaperone%2C heat shock protein%2C Hsp40%2C DnaJ
Solyc06g084540.2	1.70211	5e-05			GO:0006950	20.2.99	stress.abiotic.unspecified	Universal stress protein (AHRD V1 ***- B4UW73_ARAHY)%3B contains Interpro domain(s) IPR006016 UspA
Solyc08g060920.2	1.73011	5e-05	1.02266	0.00135		20.2	stress.abiotic	Xenotropic and polytropic retrovirus receptor (AHRD V1 **-- B2GU54_XENTR)%3B contains Interpro domain(s) IPR004331 SPX%2C N-terminal
Solyc08g080650.1	1.74999	0.00025	2.00263	5e-05		20.1	stress.biotic	Osmotin-like protein (Fragment) (AHRD V1 **-- Q8S4L1_SOLNI)%3B contains Interpro domain(s) IPR001938 Thaumatin%2C pathogenesis-related
Solyc09g090040.2	1.76564	5e-05			GO:0045735	20.2.99	stress.abiotic.unspecified	Germin-like protein 5 (AHRD V1 ***- A8QK91_VITVI)%3B contains Interpro domain(s) IPR014710 RmlC-like jelly roll fold
Solyc01g097280.2	1.77802	5e-05	2.12062	5e-05	GO:0050832 GO:0042742 GO:0008061	20.1	stress.biotic	Chitinase (Fragment) (AHRD V1 *--- B8QVF0_ZEAMP)%3B contains Interpro domain(s) IPR000726 Glycoside hydrolase%2C family 19%2C catalytic IPR001153 Barwin
Solyc06g068500.2	1.78068	0.00055			GO:0031072	20.2.1	stress.abiotic.heat	Chaperone protein DnaJ 1 (AHRD V1 *-*- D8USE3_9MICC)%3B contains Interpro domain(s) IPR001623 Heat shock protein DnaJ%2C N-terminal
Solyc06g066330.2	1.80314	5e-05				20.2.3	stress.abiotic.drought/salt	Poly polymerase catalytic domain containing protein expressed (AHRD V1 **-- Q336N3_ORYSJ)%3B contains Interpro domain(s) IPR004170 WWE domain
Solyc04g011440.2	1.82311	0.0001			GO:0000902 GO:0005524	20.2.1	stress.abiotic.heat	heat shock protein (AHRD V1 ***- B2D2G5_CAPSN)%3B contains Interpro domain(s) IPR013126 Heat shock protein 70
Solyc09g005120.2	1.83863	5e-05			GO:0031072	20.2.1	stress.abiotic.heat	Chaperone protein DnaJ (AHRD V1 *-*- C7DHA9_9EURY)%3B contains Interpro domain(s) IPR003095 Heat shock protein DnaJ
Solyc06g076560.1	1.85419	5e-05	1.1798	0.0058		20.2.1	stress.abiotic.heat	class I heat shock protein (AHRD V1 ***- Q69BI7_CARPA)%3B contains Interpro domain(s) IPR002068 Heat shock protein Hsp20
Solyc02g014860.2	1.86069	0.00395			GO:0031072	20.2.1	stress.abiotic.heat	Chaperone protein DnaJ (AHRD V1 *-*- D2QAE1_BIFDB)%3B contains Interpro domain(s) IPR003095 Heat shock protein DnaJ
Solyc07g053200.2	1.92578	5e-05	1.16482	0.00555	GO:0006950	20.2.99	stress.abiotic.unspecified	Universal stress protein (Usp) (AHRD V1 **-- A2Q2X4_MEDTR)%3B contains Interpro domain(s) IPR006016 UspA
Solyc10g055820.1	1.9695	0.0004	1.79598	0.00065	GO:0004568 GO:0006032 GO:0008061 GO:0016998	20.1	stress.biotic	Chitinase (AHRD V1 ***- B9VRK7_CAPAN)%3B contains Interpro domain(s) IPR000726 Glycoside hydrolase%2C family 19%2C catalytic
Solyc09g011660.2	2.01165	5e-05	1.11766	0.00145	GO:0006950	20.2.2	stress.abiotic.cold	Universal stress protein 1 (AHRD V1 ***- B0YQX0_GOSAR)%3B contains Interpro domain(s) IPR006016 UspA
Solyc02g083800.2	2.01828	5e-05			GO:0006355 GO:0008270 GO:0003677	20.2.2	stress.abiotic.cold	Cold-shock DNA binding protein (AHRD V1 *-** C1N2P4_MICPS)%3B contains Interpro domain(s) IPR002059 Cold-shock protein%2C DNA-binding
Solyc03g095780.1	2.09038	0.00145			GO:0006952 GO:0009607	20.2.99	stress.abiotic.unspecified	Abscisic acid receptor PYL6 (AHRD V1 **-* PYL6_ARATH)%3B contains Interpro domain(s) IPR019587 Polyketide cyclase/dehydrase
Solyc06g007460.2	2.091	0.0031				20.2.99	stress.abiotic.unspecified	Pollen allergen (AHRD V1 *-*- Q0EEJ0_CRYJA)
Solyc03g115410.2	2.14496	5e-05			GO:0005515	20.1	stress.biotic	Lrr%2C resistance protein fragment
Solyc09g015000.2	2.15373	5e-05	1.68316	5e-05		20.2.1	stress.abiotic.heat	class I heat shock protein (AHRD V1 ***- Q69BI7_CARPA)%3B contains Interpro domain(s) IPR002068 Heat shock protein Hsp20
Solyc04g014480.2	2.17839	5e-05	2.06746	5e-05		20.2.1	stress.abiotic.heat	class I heat shock protein 3 (AHRD V1 ***- B6TQD6_MAIZE)%3B contains Interpro domain(s) IPR002068 Heat shock protein Hsp20
Solyc05g005280.2	2.21652	5e-05			GO:0003950	20.2.3	stress.abiotic.drought/salt	Poly polymerase catalytic domain containing protein expressed (AHRD V1 **-- Q84T80_ORYSJ)%3B contains Interpro domain(s) IPR012317 Poly(ADP-ribose) polymerase%2C catalytic region
Solyc09g082670.2	2.2321	0.0051			GO:0003700 GO:0006355 GO:0005634 GO:0043565	20.2.1	stress.abiotic.heat	Heat stress transcription factor A3 (AHRD V1 *-** D1M7W9_SOLLC)%3B contains Interpro domain(s) IPR000232 Heat shock factor (HSF)-type%2C DNA-binding
Solyc04g015630.2	2.28569	0.00205			GO:0006915 GO:0043531 GO:0005524	20.1	stress.biotic	Nbs-lrr%2C resistance protein
Solyc11g069220.1	2.30821	0.0052			GO:0008219 GO:0016021	20.1.3.1	stress.biotic.signalling.MLO-like	MLO-like protein 3 (AHRD V1 ***- C6EWE6_VITVI)%3B contains Interpro domain(s) IPR004326 Mlo-related protein
Solyc02g082740.1	2.30992	5e-05				20.1	stress.biotic	Dirigent-like protein 1 (AHRD V1 ***- D2DMN2_GOSHI)%3B contains Interpro domain(s) IPR004265 Plant disease resistance response protein
Solyc06g011400.2	2.31582	5e-05			GO:0006355 GO:0008134 GO:0005524 GO:0016887	20.2.1	stress.abiotic.heat	ATP-dependent chaperone ClpB (AHRD V1 **** B5W0X8_SPIMA)%3B contains Interpro domain(s) IPR013093 ATPase associated with various cellular activities%2C AAA-2
Solyc07g055710.2	2.32051	5e-05	1.40815	5e-05	GO:0003700 GO:0006355 GO:0005634 GO:0043565	20.2.1	stress.abiotic.heat	Heat stress transcription factor A3 (AHRD V1 *-*- D1M7W9_SOLLC)%3B contains Interpro domain(s) IPR000232 Heat shock factor (HSF)-type%2C DNA-binding
Solyc02g088210.2	2.4038	5e-05	1.27709	0.0011		20.2	stress.abiotic	Xenotropic and polytropic retrovirus receptor (AHRD V1 **-- B2GU54_XENTR)%3B contains Interpro domain(s) IPR004331 SPX%2C N-terminal
Solyc05g054010.2	2.59554	0.00015			GO:0006915 GO:0043531 GO:0005524	20.1	stress.biotic	Cc-nbs-lrr%2C resistance protein
Solyc02g081450.2	2.64305	5e-05	1.28758	0.00035		20.1	stress.biotic	NHL1 (Fragment) (AHRD V1 *--- B0LZI0_ARATH)%3B contains Interpro domain(s) IPR010847 Harpin-induced 1
Solyc04g014600.2	2.72128	5e-05			GO:0006950	20.2.2	stress.abiotic.cold	Universal stress protein family protein (AHRD V1 ***- D7L0F0_ARALY)%3B contains Interpro domain(s) IPR006016 UspA
Solyc10g081980.1	2.80213	5e-05				20.1	stress.biotic	Harpin-induced protein-like (Fragment) (AHRD V1 **-- D2CFH8_COFAR)%3B contains Interpro domain(s) IPR010847 Harpin-induced 1
Solyc01g080800.2	2.91502	5e-05	2.40389	5e-05		20.1	stress.biotic	PBSP domain-containing protein (AHRD V1 **-- C9S7G7_VERA1)%3B contains Interpro domain(s) IPR007541 Plant Basic Secretory Protein
Solyc12g099390.1	2.94984	5e-05	1.16685	0.00095		20.2.3	stress.abiotic.drought/salt	Protein DEHYDRATION-INDUCED 19 homolog 4 (AHRD V1 ***- DI194_ARATH)%3B contains Interpro domain(s) IPR008598 Drought induced 19
Solyc05g007640.2	3.0794	0.00015			GO:0006915 GO:0043531 GO:0005524	20.1	stress.biotic	Cc-nbs-lrr%2C resistance protein with an R1 specific domain
Solyc02g036480.1	3.09183	5e-05				20.1	stress.biotic	Harpin-induced protein-like (Fragment) (AHRD V1 **-- D2CFH8_COFAR)%3B contains Interpro domain(s) IPR010847 Harpin-induced 1
Solyc12g056390.1	3.13143	0.0001	2.1084	0.0012		20.1	stress.biotic	Thaumatin-like protein (AHRD V1 **-- Q5DJS5_TOBAC)%3B contains Interpro domain(s) IPR001938 Thaumatin%2C pathogenesis-related
Solyc08g062340.2	3.26153	5e-05				20.2.1	stress.abiotic.heat	Class II small heat shock protein Le-HSP17.6 (AHRD V1 ***- Q96489_SOLLC)%3B contains Interpro domain(s) IPR002068 Heat shock protein Hsp20
Solyc05g050130.2	3.34659	5e-05	2.12951	5e-05	GO:0005975 GO:0004553	20.1	stress.biotic	Acidic chitinase (AHRD V1 **-- Q71HN4_FICAW)%3B contains Interpro domain(s) IPR001223 Glycoside hydrolase%2C family 18%2C catalytic domain
Solyc12g056360.1	3.35315	5e-05	2.383	5e-05		20.1	stress.biotic	Thaumatin-like protein (AHRD V1 **-- Q93XD4_SAMNI)%3B contains Interpro domain(s) IPR001938 Thaumatin%2C pathogenesis-related
Solyc10g081970.1	3.41316	5e-05				20.1	stress.biotic	HIN1-like protein (Fragment) (AHRD V1 **-- Q32ZJ1_SOLTU)%3B contains Interpro domain(s) IPR010847 Harpin-induced 1
Solyc05g008120.2	3.44816	5e-05			GO:0031072	20.2.1	stress.abiotic.heat	Chaperone protein dnaJ (AHRD V1 ***- B6U761_MAIZE)%3B contains Interpro domain(s) IPR001623 Heat shock protein DnaJ%2C N-terminal
Solyc02g077060.1	3.50656	5e-05	1.62797	0.0003		20.1	stress.biotic	RPW8.2 (AHRD V1 **-- C4P0N9_ARALP)%3B contains Interpro domain(s) IPR008808 Mildew-resistance%2C broad-spectrum
Solyc02g093600.2	3.54978	0.0034				20.2.1	stress.abiotic.heat	class I heat shock protein (AHRD V1 ***- Q69BI7_CARPA)%3B contains Interpro domain(s) IPR008978 HSP20-like chaperone
Solyc02g061770.2	3.69606	5e-05			GO:0004568 GO:0006032 GO:0016998	20.1	stress.biotic	Endochitinase (Chitinase) (AHRD V1 **** Q43184_SOLTU)%3B contains Interpro domain(s) IPR000726 Glycoside hydrolase%2C family 19%2C catalytic
Solyc09g092260.2	3.79796	5e-05	1.54291	0.00115	GO:0031072	20.2.1	stress.abiotic.heat	Chaperone protein dnaJ 20 (AHRD V1 ***- B6U349_MAIZE)%3B contains Interpro domain(s) IPR001623 Heat shock protein DnaJ%2C N-terminal
Solyc07g005100.2	3.79914	5e-05	2.59261	5e-05	GO:0005975 GO:0004553	20.1	stress.biotic	Chitinase-like protein (AHRD V1 ***- O81861_ARATH)%3B contains Interpro domain(s) IPR011583 Chitinase II
Solyc08g078700.2	3.98007	5e-05				20.2.1	stress.abiotic.heat	Heat shock protein 22 (AHRD V1 ***- Q27JQ0_METAN)%3B contains Interpro domain(s) IPR002068 Heat shock protein Hsp20
Solyc02g082920.2	4.22187	5e-05	2.8318	5e-05	GO:0004568 GO:0006032 GO:0016998	20.1	stress.biotic	Endochitinase (Chitinase) (AHRD V1 **** Q43184_SOLTU)%3B contains Interpro domain(s) IPR000726 Glycoside hydrolase%2C family 19%2C catalytic
Solyc04g064880.2	4.3119	5e-05	2.08202	5e-05		20.1	stress.biotic	Pathogenesis-related protein-like protein (AHRD V1 ***- Q8L9B0_ARATH)
Solyc05g005290.2	4.70377	5e-05	1.41941	0.0007	GO:0003950	20.2.3	stress.abiotic.drought/salt	Poly polymerase catalytic domain containing protein expressed (AHRD V1 **-- Q84T80_ORYSJ)%3B contains Interpro domain(s) IPR012317 Poly(ADP-ribose) polymerase%2C catalytic region
Solyc01g097240.2	5.05167	5e-05	3.63751	5e-05	GO:0050832 GO:0042742	20.1	stress.biotic	Pathogenesis-related protein 4B (Fragment) (AHRD V1 **-- Q6LBM4_TOBAC)%3B contains Interpro domain(s) IPR018226 Barwin%2C conserved site IPR001153 Barwin
Solyc06g072330.2	5.13075	5e-05	1.62671	5e-05	GO:0031072	20.2.1	stress.abiotic.heat	Mitochondrial import inner membrane translocase subunit TIM14 (AHRD V1 ***- B6T323_MAIZE)%3B contains Interpro domain(s) IPR001623 Heat shock protein DnaJ%2C N-terminal
Solyc01g102960.2	5.16274	5e-05				20.2.1	stress.abiotic.heat	class IV heat shock protein (AHRD V1 ***- B6T3F5_MAIZE)%3B contains Interpro domain(s) IPR002068 Heat shock protein Hsp20
Solyc06g054150.1	5.40224	5e-05	1.69867	0.00115		20.2.1	stress.abiotic.heat	Unknown Protein (AHRD V1)
Solyc00g174340.1	6.34081	5e-05	4.17866	0.0001		20.1	stress.biotic	Pathogenesis-related protein 1b (AHRD V1 ***- Q941G6_SOLTU)%3B contains Interpro domain(s) IPR018244 Allergen V5/Tpx-1 related%2C conserved site
Solyc08g080620.1	6.44797	5e-05	5.2942	5e-05		20.1	stress.biotic	Osmotin-like protein (Fragment) (AHRD V1 **-- Q8S4L1_SOLNI)%3B contains Interpro domain(s) IPR017949 Thaumatin%2C conserved site IPR001938 Thaumatin%2C pathogenesis-related
Solyc09g007010.1	7.36587	5e-05	6.82748	5e-05		20.1	stress.biotic	Pathogenesis related protein PR-1 (AHRD V1 **-- Q9SC15_SOLTU)%3B contains Interpro domain(s) IPR002413 Ves allergen
Solyc11g011200.1			-1.27204	0.0024		20.2	stress.abiotic	LOB domain protein 25 (AHRD V1 ***- B6U340_MAIZE)%3B contains Interpro domain(s) IPR004883 Lateral organ boundaries%2C LOB
Solyc09g010640.2			-1.24732	0.0041	GO:0006269 GO:0003896	20.2	stress.abiotic	DNA primase large subunit (AHRD V1 **** B5X2T9_SALSA)%3B contains Interpro domain(s) IPR016558 DNA primase%2C large subunit%2C eukaryotic
Solyc03g007610.2			-1.15468	0.0004	GO:0005247 GO:0006821 GO:0016020 GO:0055085	20.2.1	stress.abiotic.heat	Chloride channel E (AHRD V1 ***- D3YP04_THEHA)%3B contains Interpro domain(s) IPR001807 Chloride channel%2C voltage gated
Solyc08g021910.1			-1.14828	0.00725	GO:0035091 GO:0007154 GO:0005515	20.2.1	stress.abiotic.heat	At1g15240-like protein (Fragment) (AHRD V1 *-*- C0JCI9_9BRAS)%3B contains Interpro domain(s) IPR001683 Phox-like
Solyc12g008360.1			-1.11139	5e-05	GO:0003899 GO:0006351 GO:0003677	20.2.3	stress.abiotic.drought/salt	DNA-directed RNA polymerase (AHRD V1 **** B9IMA6_POPTR)%3B contains Interpro domain(s) IPR002092 DNA-directed RNA polymerase%2C bacteriophage type
Solyc09g011710.2			1.05218	5e-05	GO:0020037 GO:0006979 GO:0055114 GO:0004601	20.2.1	stress.abiotic.heat	Peroxidase (AHRD V1 **** Q43774_SOLLC)%3B contains Interpro domain(s) IPR002016 Haem peroxidase%2C plant/fungal/bacterial
Solyc07g063680.2			1.06094	0.0075	GO:0005737 GO:0004832 GO:0006438 GO:0005524	20.2.99	stress.abiotic.unspecified	Valyl-tRNA synthetase (AHRD V1 ***- A7NGB2_ROSCS)%3B contains Interpro domain(s) IPR002303 Valyl-tRNA synthetase%2C class Ia
Solyc08g080320.2			1.12969	0.00015		20.2	stress.abiotic	LTRGag-pol-polymerase 3 (AHRD V1 *-*- B2BXJ4_ARALY)
Solyc02g071210.2			1.13791	0.00055		20.2.2	stress.abiotic.cold	SLT1 protein (AHRD V1 **-- Q9FQY3_TOBAC)
Solyc07g054760.1			1.13964	0.001	GO:0003723	20.2.4	stress.abiotic.touch/wounding	RNA-binding S4 domain protein (AHRD V1 ***- B2IVN0_NOSP7)%3B contains Interpro domain(s) IPR017506 Photosystem II S4 domain protein
Solyc01g088300.2			1.15273	0.0001	GO:0006402 GO:0004654 GO:0003723 GO:0006396	20.2.99	stress.abiotic.unspecified	Polyribonucleotide nucleotidyltransferase (AHRD V1 ***- D1R4D6_9CHLA)%3B contains Interpro domain(s) IPR012162 Polyribonucleotide nucleotidyltransferase
Solyc01g100230.2			1.1634	0.00985	GO:0008415 GO:0008152	20.2.1	stress.abiotic.heat	Glycerol-3-phosphate acyltransferase (AHRD V1 **** Q7XYH5_CAPAN)%3B contains Interpro domain(s) IPR016222 Glycerol-3-phosphate O-acyltransferase
Solyc06g007240.2			1.18318	0.00365	GO:0003924 GO:0005525	20.2	stress.abiotic	Dynamin (AHRD V1 ***- D2UXZ6_NAEGR)%3B contains Interpro domain(s) IPR001401 Dynamin%2C GTPase region
Solyc04g007780.2			1.22464	5e-05	GO:0005737 GO:0006413 GO:0003723 GO:0003743	20.2.99	stress.abiotic.unspecified	Eukaryotic translation initiation factor 4E (AHRD V1 ***- A6XJR1_PIG)%3B contains Interpro domain(s) IPR001040 Eukaryotic translation initiation factor 4E (eIF-4E)
Solyc05g053760.2			1.31933	0.0034		20.2.1	stress.abiotic.heat	Cytoplasmic FMR1 interacting protein 2 (AHRD V1 ***- A5A5E1_DANRE)%3B contains Interpro domain(s) IPR008081 Cytoplasmic FMR1-interacting
Solyc04g053130.2			1.37991	0.00555	GO:0005515	20	stress	PHD finger family protein (AHRD V1 **-- D7LJU5_ARALY)%3B contains Interpro domain(s) IPR019787 Zinc finger%2C PHD-finger
Solyc03g095650.2			1.40569	0.00065	GO:0006468 GO:0005524 GO:0004672	20.1.3.1	stress.biotic.signalling.MLO-like	Pto-like%2C Serine/threonine kinase protein%2C resistance protein
Solyc06g050760.1			1.41858	0.00525	GO:0007018 GO:0003777 GO:0005524	20.2.4	stress.abiotic.touch/wounding	Kinesin like protein (AHRD V1 ***- Q9SVI8_ARATH)%3B contains Interpro domain(s) IPR001752 Kinesin%2C motor region
Solyc06g053380.2			1.42322	0.00035	GO:0016021 GO:0005622 GO:0015684 GO:0015093 GO:0007264 GO:0005525	20.1	stress.biotic	GTP-binding protein engA (AHRD V1 ***- Q9LH58_ARATH)%3B contains Interpro domain(s) IPR016484 GTP-binding%2C EngA
Solyc06g054320.1			1.54053	0.00395		20.1.7	stress.biotic.PR-proteins	Coiled-coil domain-containing protein 132 (AHRD V1 **-- CC132_HUMAN)%3B contains Interpro domain(s) IPR019515 Protein of unknown function DUF2450%2C N-terminal
Solyc01g097270.2			1.55169	0.0002		20.1	stress.biotic	Uncharacterized aarF domain-containing protein kinase 1 (AHRD V1 *--- ADCK1_CHICK)%3B contains Interpro domain(s) IPR004147 ABC-1
Solyc05g046140.2			1.55514	0.0008		20.2.99	stress.abiotic.unspecified	Post-GPI attachment to proteins factor 3 (AHRD V1 **-- PGAP3_DROME)%3B contains Interpro domain(s) IPR007217 Per1-like
Solyc09g014530.2			1.57541	0.00015	GO:0005515	20.2.99	stress.abiotic.unspecified	LRR receptor-like serine/threonine-protein kinase%2C RLP
Solyc08g080640.1			1.66345	0.0016		20.1	stress.biotic	Unknown Protein (AHRD V1)
Solyc10g055800.1			1.69881	0.00475	GO:0003676	20.1	stress.biotic	CST complex subunit STN1 (AHRD V1 ***- STN1_ARATH)%3B contains Interpro domain(s) IPR012340 Nucleic acid-binding%2C OB-fold
Solyc04g005700.2			1.73819	0.0027	GO:0003779 GO:0007010	20.2.99	stress.abiotic.unspecified	Actin-binding protein gelsolin (AHRD V1 **-* D8UJD7_VOLCA)%3B contains Interpro domain(s) IPR007122 Gelsolin
Solyc07g008710.2			1.75809	0.0009		20.2.99	stress.abiotic.unspecified	Unknown Protein (AHRD V1)
Solyc03g033490.1			1.88175	0.0003		20.1	stress.biotic	Unknown Protein (AHRD V1)
Solyc04g079890.2			1.89277	5e-05	GO:0005634 GO:0006351 GO:0030528 GO:0003677	20.1	stress.biotic	Transcription elongation factor A protein 3 (AHRD V1 *--- TCEA3_BOVIN)%3B contains Interpro domain(s) IPR010990 Transcription elongation factor%2C TFIIS/elongin A/CRSP70%2C N-terminal
Solyc04g007820.2			2.04539	0.00235	GO:0005634 GO:0006351 GO:0030528 GO:0003677	20.2.99	stress.abiotic.unspecified	Transcription elongation factor A protein 2 (AHRD V1 *--- TCEA2_HUMAN)%3B contains Interpro domain(s) IPR010990 Transcription elongation factor%2C TFIIS/elongin A/CRSP70%2C N-terminal
Solyc02g079930.2			2.22808	0.0036		20.2.1	stress.abiotic.heat	Unknown Protein (AHRD V1)
Solyc09g015020.1			2.2729	0.0017	GO:0003700 GO:0006355 GO:0005634	20.2.1	stress.abiotic.heat	Nuclear transcription factor Y subunit A-2 (AHRD V1 **** B6SM21_MAIZE)%3B contains Interpro domain(s) IPR001289 CCAAT-binding transcription factor%2C subunit B
Solyc05g046150.2			2.45249	0.0043	GO:0008270 GO:0055114 GO:0016491	20.2.99	stress.abiotic.unspecified	Alcohol dehydrogenase (AHRD V1 ***- Q8KRC3_MYXXA)%3B contains Interpro domain(s) IPR002085 Alcohol dehydrogenase superfamily%2C zinc-containing
Solyc01g088260.2			2.52261	0.00355		20.2.99	stress.abiotic.unspecified	Unknown Protein (AHRD V1)
Solyc01g106610.2			2.52424	0.00275	GO:0016021 GO:0051205	20.1	stress.biotic	Mitochondrial inner membrane protein OXA1 (AHRD V1 ***- OXA1_ARATH)%3B contains Interpro domain(s) IPR001708 Membrane insertion protein%2C OxaA/YidC
Solyc04g050950.2			2.56444	5e-05	GO:0043234 GO:0051258	20.2.99	stress.abiotic.unspecified	Cell division protein ftsZ (AHRD V1 ***- A0YTK0_LYNSP)%3B contains Interpro domain(s) IPR000158 Cell division protein FtsZ%2C N-terminal
Solyc11g020640.1			2.78627	0.0015		20.1	stress.biotic	RING finger protein 170 (AHRD V1 ***- C1BQ68_9MAXI)%3B contains Interpro domain(s) IPR018957 Zinc finger%2C C3HC4 RING-type
Solyc04g007010.2			2.82703	0.00055	GO:0008270 GO:0003676 GO:0005515	20.2.99	stress.abiotic.unspecified	Zinc finger CCCH domain-containing protein 30 (AHRD V1 ***- C3H30_ARATH)%3B contains Interpro domain(s) IPR002110 Ankyrin
