# Supplementary material for: Differential gene expression and physiological changes during acute or persistent plant virus interactions may contribute to viral symptom differences
Source: PLoS One. 2019 May 3;14(5):e0216618. doi: 10.1371/journal.pone.0216618 (PMC6499435; doi:10.1371/journal.pone.0216618)
Supplement: S7 Table — Log2-fold change values, along with their corresponding p values, are indicated if higher than 2 and less than 0.05 Description and GO annotation of the probe and its function according to Bin categories are also indicated. (XLSX) [file pone.0216618.s017.xlsx]

## Sheet: S7 Table
S7 Table
The top 20 probes leading to downregulation in crTMV-, CymRSV- and TCV- infected N. benthamiana plants. Log2-fold change values, along with their corresponding p values, are indicated if higher than 2 and less than 0.05 Description and GO annotation of the probe and its function according to Bin categories are also indicated.
		CymRSV infected N.benthamiana		crTMV infected N.benthamiana		TCV infected N.benthamiana		Homolog S.lycopersicum	PVX infected S.lycopersicum		TMV infected S.lycopersicum
ProbeName	ProbeSeq	Log2 Fold change	p-value	Log2 Fold change	p-value	Log2 Fold change	p-value	Gene ID	Log2 Fold change	p-value	Log2 Fold change	p-value	GO tags	BIN code	Bin Name	Description
A_95_P020641	TTTGTAATTCTCCAGTTGGTCGATTATTTGTGGCAGTTAACATTCTAAATTCCTTCCCTC	-7.9656	0.022132164	-9.67229	9.272735E-5	-1.38808	0.008105365						GO:0008150 GO:0012505	35.2	not assigned.unknown	Rep: Chromosome chr12 scaffold_57, whole genome shotgun sequence - Vitis vinifera (Grape), partial (27%) [TC56567]
A_95_P009701	GAGTTTCAGTGAGGTAGCTGGTTTTGCTGTGTAAAGATTATGTTTACTGTATGCTTTTTT	-7.5755	0.0066516483	-7.27754	1.08579525E-5									26.18	misc.invertase/pectin methylesterase inhibitor family protein	KT7C.110G05F.051221T7 KT7 Nicotiana tabacum cDNA clone KT7C.110G05, mRNA sequence [EB451377]
A_95_P110072	GCATGCTTATCCAGAATGACTCGTTTGTATTGAATGTTATTGCTTGTATTTGTTGACTTC	-7.25041	0.018846862	-9.66467	1.12072994E-4	-1.46649	0.007926801						GO:0003723 GO:0000166	35.2	not assigned.unknown	KP1B.105G06F.060116T7 KP1B Nicotiana tabacum cDNA clone KP1B.105G06, mRNA sequence [EB681735]
A_95_P151117	GCTTATCCAGAATGACTCGTTTGTATTGACTGTTATTGCTTGTATTTGTTGACTTCTTGT	-7.20794	0.020570472	-9.51261	1.5814261E-5	-1.16686	0.011614249							35.2	not assigned.unknown	KP1B.105G06F.060116T7 KP1B Nicotiana tabacum cDNA clone KP1B.105G06, mRNA sequence [EB681735]
A_95_P105802	GCTTATTGCTCCTCAATTTCCAAGACTTAACGGTCTTGGAATATCACTGGCTAGGCTAAG	-7.06082	0.007879402	-9.34804	3.256763E-4	-2.19175	0.0071474747						GO:0009409 GO:0050162 GO:0031012	20.2.99	stress.abiotic.unspecified
A_95_P151532	ATGCTGCATGCTTATCCAGAATGACTCGTTTGTATTGACTGTTATTGCTCGTATTTGTTG	-7.03731	0.019733407	-9.53177	7.926638E-4	-1.17524	0.008782815							35.2	not assigned.unknown	KP1B.105G06F.060116T7 KP1B Nicotiana tabacum cDNA clone KP1B.105G06, mRNA sequence [EB681735]
A_95_P113577	GCTTGCCTTTGCACTGCAATTAAGGCTAATGTGCTTGGCACATTGTCAAATTGGATATCC	-7.00705	0.008175295	-8.78327	3.445811E-4	-1.44187	0.0060177534						GO:0009535 GO:0008289 GO:0006869	26.21	misc.protease inhibitor/seed storage/lipid transfer protein (LTP) family protein	KL4B.110P03F.051106T7 KL4B Nicotiana tabacum cDNA clone KL4B.110P03, mRNA sequence [DW001361]
A_95_P003216	GAAGTTGCAGCTTGCCTTTGCACTGCAATTAAGGCTAATGTGCTTGGAATTGTCAAATTG	-6.7817	0.0078546135	-8.31837	1.9021097E-4	-1.2546	0.00849654	Solyc06g065970.1	-1.75827	0.00045				26.21	misc.protease inhibitor/seed storage/lipid transfer protein (LTP) family protein	KL4B.110P03F.051106T7 KL4B Nicotiana tabacum cDNA clone KL4B.110P03, mRNA sequence [DW001361]
A_95_P112837	GCTTGCAATTGTCCAATTGGATATCCCTGATGCACTTATTGCTTTGGTTAGTGCCTTGTG	-6.76302	0.008154027	-8.78059	1.1126076E-4	-1.40118	0.0045609903						GO:0009535 GO:0008289 GO:0006869	35.2	not assigned.unknown
A_95_P128597	TGCTGATGTCTTTGTTGCTGCTAACACCTATGCTATGCACATGGATTTTGTCTCTAATCC	-6.67849	0.003006132	-6.59285	9.416536E-4								GO:0004091	26.28	misc.GDSL-motif lipase	KF8B.200N23F.060120T7 KF8 Nicotiana tabacum cDNA clone KF8B.200N23, mRNA sequence [EB428299]
A_95_P113277	GATAGATCTATTCCAGAAACTTGGGCAAGCTGGTCATATTGCTGCTGGACAGGACTTTAT	-6.65201	0.0027763841	-6.4818	0.0011143428								GO:0046910 GO:0012505 GO:0030599	26.18	misc.invertase/pectin methylesterase inhibitor family protein
A_95_P233804	CTTGTTACCTGTGGAAGATTCCACCACTGGCTACACTGCTCTCTTTAGATTAGTTTCAGC	-6.59168	0.010668964	-8.15422	3.8229253E-5	-1.02969	0.010421884						GO:0005575 GO:0005199 GO:0006869			AGN_ELP003xj12f1.ab1 AGN_ELP Nicotiana tabacum cDNA 5', mRNA sequence [FG137954]
A_95_P298028	ATTCAGCTTGTAAATGGGTTCGGATCTAGCATCAATATAATTATGTTGTTCTTGTGGCTT	-6.57883	0.014590803	-8.07998	5.2129955E-4	-1.52708	0.014781682						GO:0006869 GO:0012505 GO:0008289			TT-29_O04 K326 trichome library Nicotiana tabacum cDNA, mRNA sequence [FG641387]
A_95_P114202	CCAACTCCAGGTCTTTCAAATTACGGGATTCCGCCTCTCTTTGCTAATGATTTGGCTACT	-6.50118	0.014139396	-10.2346	2.2938464E-5								GO:0005618 GO:0009651 GO:0030145 GO:0045735	20.2.99	stress.abiotic.unspecified	Rep: 24K germin like protein precursor - Nicotiana tabacum (Common tobacco), partial (97%) [TC61336]
A_95_P109597	TCTATCTTTTGAAAATCAGCTGTCCAAGAAGCCAGTGATGCAGAAAAAGCGCGTAAAGTG	-6.46885	0.019203985	-8.42637	4.026237E-5								GO:0015995 GO:0016630 GO:0009507	19.14	tetrapyrrole synthesis.protochlorophyllide reductase
A_95_P020336	CTACTTTTGGAGTTGGATCTGATCAGCATGCAAATCCCAAGTTGGTTTTTATATGTTAAT	-6.44301	0.0044146883	-6.46801	0.0010981184	-1.03005	9.921631E-4							35.2	not assigned.unknown	Rep: Chromosome chr18 scaffold_1, whole genome shotgun sequence - Vitis vinifera (Grape), partial (64%) [TC41277]
A_95_P113793	AAGCATAATCAAAGCTGCAGTTACACCAGCATTTGCAGCCCAATTTCCAGGCCTTAATGG	-6.37508	0.008695897	-7.93056	4.9726095E-4								GO:0009409 GO:0050162 GO:0031012	20.2.99	stress.abiotic.unspecified	KL4B.102E09F.051125T7 KL4B Nicotiana tabacum cDNA clone KL4B.102E09, mRNA sequence [EB679796]
A_95_P176762	CCTTTTCCCTGACTTGTATGGAATTTTTCATTCAAGTACATAGTCGCAGTTTGTGATATA	-6.30854	0.011045245	-6.7443	4.213996E-4	-1.252	0.0162526						GO:0055070 GO:0009543 GO:0009411 GO:0046688 GO:0017148	1.1.5.1	PS.lightreaction.other electron carrier (ox/red).plastocyanin	KP1B.103F13F.050725T7 KP1B Nicotiana tabacum cDNA clone KP1B.103F13, mRNA sequence [DV160476]
A_95_P188122	GACCTCTACTGTACAGAGCAACTAGAATTTGCATTTCTTATTCATGTTATCATGTACTAC	-6.27762	0.022012351	-6.7725	0.0011603963									1.1.2.1	PS.lightreaction.photosystem I.LHC-I	Rep: Chlorophyll a/b-binding protein - Solanum lycopersicum (Tomato) (Lycopersicon esculentum), complete [TC40683]
A_95_P108943	TTTCCAAGAATGGTAGTAAAATACGGTGAGGCAATTTGGTTCAAGGCTGGATCTCAAATT	-6.09238	0.023016766	-8.20646	2.2607653E-4								GO:0016168 GO:0010287 GO:0009637 GO:0010218 GO:0010114 GO:0030076 GO:0015979	1.1.1.1	PS.lightreaction.photosystem II.LHC-II
A_95_P125557	AGCTCAAATCAAGAAACTCAAGGGTGTTCTTGGAGGCACTGGCTAACAATGTGCTAGCAT	-5.97101	0.0116123725	-6.47612	0.0011384926	-1.72466	0.018442018						GO:0009409 GO:0050162 GO:0031012	20.2.99	stress.abiotic.unspecified	KL4B.101H13F.051103T7 KL4B Nicotiana tabacum cDNA clone KL4B.101H13, mRNA sequence [DV999244]
A_95_P249937	CTGTTTGTGTCTCATGTTTAAGCGTCAATTATCAGAGTTGAATTTTGCTTCTTCTGGACT	-5.90195	0.016827647	-9.73009	7.4276184E-5								GO:0009409 GO:0050162 GO:0031012	20.2.99	stress.abiotic.unspecified	Nicotiana tabacum mRNA for 24K germin like protein, complete cds [AB112080]
A_95_P023546	GCTTCTTCTGGACTTTCTAGGCCCTTTGGTAATTTGTTTTATAAATTCAGTTCAGGCAAA	-5.835	0.014756447	-10.2688	3.95509E-5									20.2.99	stress.abiotic.unspecified	Rep: 24K germin like protein precursor - Nicotiana tabacum (Common tobacco), complete [TC58213]
A_95_P002361	GGGACTAAGGCTGTAACCAAATTTACTAGTTCTTAGATTTGAGATTTGGTGGATTTTAGG	-5.33132	0.0016014051	-8.62938	8.333623E-7	-1.3185	0.0043426445							28.1.3	DNA.synthesis/chromatin structure.histone	Rep: Histone H2B - Nicotiana tabacum (Common tobacco), complete [TC55592]
A_95_P030756	CATGTAAACCCAAAATTTGGCCATAATAAATCTACGCGAACTCCTTTCCACTATTACTCG	-5.04941	0.017071854	-9.568	3.2398224E-4									35.2	not assigned.unknown
A_95_P178237	ACGTGCTTAGAGATAAGGAGATCATCCAGCAACGAGAGGCTTCCCAAATTTAATCTGTTA	-5.02296	0.01822373	-9.44667	1.1468705E-4									8.3	TCA / org. transformation.carbonic anhydrases	Rep: Carbonic anhydrase, chloroplast precursor - Nicotiana tabacum (Common tobacco), partial (81%) [TC57063]
A_95_P177937	CAAATACGTATTCTGAGAGGGAAAGACCATAAATATATGACAGTCAAATTACACAGTTCG	-4.89221	0.014318815	-5.1135	0.00606596	-1.78866	0.003019904							1.3.4	PS.calvin cycle.GAP
A_95_P154167	TTCCCAAATCGAACTGTATGTTGTTGTATGTATCAACCAATATTAAAGAGCACCGGTTCT	-4.87477	0.017813003	-9.97981	6.637223E-5									8.3	TCA / org. transformation.carbonic anhydrases	Nicotiana tabacum chloroplast carbonic anhydrase gene, complete cds [M94135]
A_95_P222127	CTGGCTGCAAAGGCATGTGGGTTTTAGTTTGAATTACCTACTATATTATAGAGGAATTTT	-4.79854	0.0029585413	-4.48331	0.0049674157	-2.63541	0.001615564						GO:0009739 GO:0012505	17.6.3	hormone metabolism.gibberelin.induced-regulated-responsive-activated	KL5B.001F09F.050901T7 KL5B Nicotiana tabacum cDNA clone KL5B.001F09, mRNA sequence [EB429101]
A_95_P178252	CCAAATCGAACTGTATGTTGTTGTATGTATCAACCAATATCAAAGAGCACCAGTTCTTAT	-4.77375	0.017985089	-9.55121	2.9587935E-4								GO:0010319 GO:0015976 GO:0008270 GO:0009409 GO:0004089 GO:0009507	8.3	TCA / org. transformation.carbonic anhydrases	Nicotiana tabacum chloroplast carbonic anhydrase gene, complete cds [M94135]
A_95_P008206	TGTACCACTGATTCATTCAGAATGCAAATATTGGGCAGATGAAAACTATTCTACCATGCG	-4.66132	0.03151569	-8.54565	4.7103116E-5									1.1.1.1	PS.lightreaction.photosystem II.LHC-II	KL4B.100E15F.050922T7 KL4B Nicotiana tabacum cDNA clone KL4B.100E15, mRNA sequence [DV998840]
A_95_P112902	ATTATTGCACCGACAAATCCAAAAATCCAGATAACCCACCAGAATGTGTGGATGGAATAT	-4.43598	4.4171582E-4	-3.37877	0.024872782	-2.17838	0.0067251474						GO:0016762 GO:0005618 GO:0048046 GO:0012505 GO:0009414 GO:0004553	10.7	cell wall.modification
A_95_P133547	AGTGCCAACACCTGATAAAGGTTGGTATTTTTTGGGACACCATTTTCTCTTTTCTTTTCT	-3.9765	0.040324528	-4.21419	0.0013006584	-2.12491	0.004246951							35.2	not assigned.unknown
A_95_P063105	AAGAAGAGTTTCCGTAATTGGCTTCTTCACAGGGTTCCTCTCATACTTGGTTTGGTAGTA	-2.86537	0.012408616	-2.16886	0.021479897	-2.28501	0.0156230135						GO:0016020 GO:0008150 GO:0012505	20.2.3	stress.abiotic.drought/salt
A_95_P018796	GGACTGGCTGCTATCTTTGTGTAATATTGTTGGTTGTGCTAATAAACATTAGTGTGAAAT	-2.15653	0.01643287	-3.9427	0.04149224	-1.91858	0.027770497							35.2	not assigned.unknown	KP1B.107L10F.050726T7 KP1B Nicotiana tabacum cDNA clone KP1B.107L10, mRNA sequence [DV161307]
A_95_P050556	CAGAAAAAAGGTAGGCCCAGCCGAGTCCAAGAGATAATAGACTGATTGTTCATGATTTGG	1.24839	0.0030166965			-2.23756	1.8950306E-5							35.2	not assigned.unknown
A_95_P100008	ATATACGGCGGTGGTTACGCTGTGTTTTTTCCCCACATGTCGAGGACTATAATATAGGGT	1.5295	0.014021116			-1.74671	0.003721475							35.2	not assigned.unknown
A_95_P148922	CCGCATTATTGTAATAGTCTCTTGTTATTCCGAACGGCCGAAATAAATGGAGATTGATGT			-5.38802	0.0023606466	-6.57255	7.2293224E-5						GO:0019915 GO:0016020 GO:0003674 GO:0050826 GO:0009845 GO:0010344	11.4	lipid metabolism.TAG synthesis
A_95_P190937	ACGGCCGAAATAAATGGAGCTGATGTTGTAATTAGTCTCTCGTTATTCAAGAAACTTTAA			-4.05715	0.006892365	-5.25856	1.5617277E-4						GO:0019915 GO:0016020 GO:0003674 GO:0050826 GO:0009845 GO:0010344	11.4	lipid metabolism.TAG synthesis	KG9B.101O13F.060120T7 KG9B Nicotiana tabacum cDNA clone KG9B.101O13, mRNA sequence [EB677483]
A_95_P005926	AAAGAATTCAGAGCCCGGAGTTGTCTCATTTTCCAGCTGTTCCCTTGAGCGTATTTTAGG			-1.27516	0.0035366619	-5.26466	1.0845729E-6						GO:0022626 GO:0005634 GO:0016020 GO:0003735 GO:0009409 GO:0006414	29.2.1.2.2.82	protein.synthesis.ribosomal protein.eukaryotic.60S subunit.P2	TT-21_L03 Burley21 trichome library Nicotiana tabacum cDNA, mRNA sequence [FG639375]
A_95_P210977	CGAGAACCCCCATAGCAGAACCCTAAAAGTTTCAAACTCTGAGGTCTGAAATTTCAGCTC					-4.71513	4.217342E-6							35.2	not assigned.unknown	FS421064 normalized full-length tobacco cDNA library Nicotiana tabacum cDNA clone TBK02GR0056_2_C07 5', mRNA sequence [FS421064]
A_95_P120362	ATGAGTTTAGCTGCATAGGCTGCAAAAATTGTGCCAATGTTTGCCCAAAAGTGTTTGGCA					-2.36133	0.006774617	Solyc07g055260.2	-1.61633	0.0008				20.2.1	stress.abiotic.heat	KL4B.102L17F.051125T7 KL4B Nicotiana tabacum cDNA clone KL4B.102L17, mRNA sequence [EB679963]
A_95_P149077	GAGACAAGAGGATTATGAGAGAGAGTTTAATTTTAGATTCGAGGAGAATGCAGGGGATCG					-2.00872	0.0026884612	Solyc07g064350.1					GO:0005829 GO:0003674	35.2	not assigned.unknown	KG9B.105F07F.051128T7 KG9B Nicotiana tabacum cDNA clone KG9B.105F07, mRNA sequence [EB678729]
A_95_P196297	GCCCTCACCAGTGGAACTTCCAGAATAGAAAAGATTTAATTTGTGCAAACCAAGGTGGAT					-1.81125	7.207301E-4						GO:0005575 GO:0003674 GO:0008150	27.2	RNA.transcription	KG9B.005H08F.050721T7 KG9B Nicotiana tabacum cDNA clone KG9B.005H08, mRNA sequence [DV159106]
A_95_P290058	GGAACCCTATACAAGCTCATGGGGGAGGCATTCTTTATGATTCAAGGACAAAAATGTATT					-1.79321	0.021327106	Solyc03g043970.1					GO:0005575 GO:0005975 GO:0004553	35.2	not assigned.unknown	KP1B.109G20F.050727T7 KP1B Nicotiana tabacum cDNA clone KP1B.109G20, mRNA sequence [DV161867]
