# Supplementary material for: Differential gene expression and physiological changes during acute or persistent plant virus interactions may contribute to viral symptom differences
Source: PLoS One. 2019 May 3;14(5):e0216618. doi: 10.1371/journal.pone.0216618 (PMC6499435; doi:10.1371/journal.pone.0216618)
Supplement: S8 Table — Log2-fold change values, along with their corresponding p values, are indicated if higher than 2 and less than 0.05 Description and GO annotation of the probe and its function according to Bin categories are also indicated. (XLSX) [file pone.0216618.s018.xlsx]

## Sheet: S8 Table
S8 Table
The top 20 probes leading to upregulation in crTMV-, CymRSV- and TCV- infected N. benthamiana plants. Log2-fold change values, along with their corresponding p values, are indicated if higher than 2 and less than 0.05 Description and GO annotation of the probe and its function according to Bin categories are also indicated.
		CymRSV infected N.benthamiana		crTMV infected N.benthamiana		TCV infected N.benthamiana					Homolog S.lycopersicum	PVX infected S.lycopersicum		TMV infected S.lycopersicum
ProbeName	ProbeSeq	Log2 Fold change	p-value	Log2 Fold change	p-value	Log2 Fold change	p-value	BIN code	Bin Name	Description	Gene ID	Log2 Fold change	p-value	Log2 Fold change	p-value	GO tags
A_95_P051386	GGAGAACTATTAGAACACGTAATTAGGTATATAAGGAGCAGGTGTGCCGTGTGAAACATA	11.0721	1.4725519E-5					35.2	not assigned.unknown
A_95_P194292	GTTCATGCCTAATGCTGGGAATGAGAGTCCTATGGACTGATATATATATATAGTTATACT	11.0089	1.1016441E-4					26.10	misc.cytochrome P450	Rep: Cytochrome P450 hydroxylase - Hyoscyamus muticus (Egyptian henbane), partial (34%) [TC42670]
A_95_P246497	CTGAGAAGACTACTGAGAAAGAAATCAGTGATGACGAAGATGATGAGCCCAAGAAAGACG	9.98295	9.5904706E-4	7.90399	0.0025017126			20.2.1	stress.abiotic.heat	KL5B.106A09F.060215T7 KL5B Nicotiana tabacum cDNA clone KL5B.106A09, mRNA sequence [EB430190]	Solyc06g036290.2	1.48766	0.0033			GO:0009408 GO:0005829 GO:0046685 GO:0042742
A_95_P239889	GTTGAGTGTCCAGTTTTTGTGTGAGAGAAACAATTACTATGAACTATGTAGACTTCTATG	9.86581	0.0024452629					20.2.1	stress.abiotic.heat	N.tabacum Nthsp70 mRNA for heat shock protein 70 [X63106]						GO:0006457 GO:0042542 GO:0009615 GO:0005829 GO:0009617 GO:0009408 GO:0009644
A_95_P021466	TGCTAAGACCATCTTAGAAGTGCAATGTCAGTTGGGAATTTGAAATTGAGTTACAACTAC	9.8102	0.009057581	8.97543	0.012912247			5.1	fermentation.LDH	KR2B.109K17F.051229T7 KR2B Nicotiana tabacum cDNA clone KR2B.109K17, mRNA sequence [EB445883]						GO:0004459 GO:0009651 GO:0009737 GO:0005488 GO:0005886
A_95_P226425	TTGTGTAGGCAACTGTGTCACCTAGTTTGTGTCTCGTTCAAGTGTTACTATTTGAGTTTG	9.7943	9.021806E-4	7.76469	0.0022681104			20.2.1	stress.abiotic.heat	BL12.001M03F.060117T7 BL12 Nicotiana tabacum cDNA clone BL12.001M03, mRNA sequence [EB437833]						GO:0009408 GO:0005829 GO:0046685 GO:0042742
A_95_P130272	GAGCGTCTCAAGAAGAAAGGCTATGAAGTGCTCTATATGGTTGATGCCATTGATGAATAT	9.73977	4.6608882E-4	7.65885	0.001395593			20.2.1	stress.abiotic.heat	Rep: Heat shock protein 83 - Ipomoea nil (Japanese morning glory) (Pharbitis nil), complete [TC47320]	Solyc06g036290.2	1.48766	0.0033
A_95_P164808	ATGATCCTCCAGGTAATGTTATAGGCCAAAGTCCATTTCACGTTATATATGTACGGACTT	9.69848	0.024296254	10.3314	0.019520452			20.1	stress.biotic	Rep: Pathogenesis-related protein 1B precursor - Nicotiana tabacum (Common tobacco), complete [TC55337]						GO:0003674 GO:0005576 GO:0008150 GO:0012505
A_95_P310493	TATAGTACAGTGAGAGCTGACGATGAGGACTGATAGTAAGAGCATTGGGTGCTCTAGGAT	9.43129	1.3021766E-5							AGN_RPC025xf06f1.ab1 AGN_RPC Nicotiana tabacum cDNA 5', mRNA sequence [FG141494]						GO:0045694 GO:0005829
A_95_P192932	CCATCTTAGAAGTGCAATGTCAGTTGGGAATTTGAAATTGAGTTACAACTACTATTAAGC	9.36575	0.0063135955	8.46594	0.00947311			5.1	fermentation.LDH	KR2B.109K17F.051229T7 KR2B Nicotiana tabacum cDNA clone KR2B.109K17, mRNA sequence [EB445883]
A_95_P155527	ACTGTTATAGTCTGTATCACTAAAGGAATAAGGAAGACTATAGTCCTCCACTAGTGTTGA	9.34577	0.0015455657	10.0518	0.002559546			20.1.7.6.1	stress.biotic.PR-proteins.proteinase inhibitors.trypsin inhibitor							GO:0005618 GO:0048046 GO:0008150 GO:0004866
A_95_P016346	CGCTGTTCACCTTTTTGTTGTTAAGATGTGCATTTTCATATAGAAATCAAAGAAAGCACC	9.31362	0.0021619836	7.9948	0.0035970826			20.2.1	stress.abiotic.heat	Rep: Heat shock cognate 70 kDa protein - Petunia hybrida (Petunia), partial (43%) [TC49352]
A_95_P158992	GCAGTTGGTCTTGTGACAACTATGCTGCCTGCTATGCGCTGTGGAAACAAACTTATAAAT	9.30128	0.0069607827	8.6289	0.009432206			5.1	fermentation.LDH							GO:0004459 GO:0009651 GO:0009737 GO:0005488 GO:0005886
A_95_P192937	TGCTAGTGCGCTGTGGTACTAACTTATAAATAAATTGCAACAGCACCTGCCTGTTTTGTG	9.2608	0.0053305044	8.59861	0.007233831			5.1	fermentation.LDH	Rep: L-lactate dehydrogenase - Solanum lycopersicum (Tomato) (Lycopersicon esculentum), partial (64%) [TC58029]
A_95_P108772	GATTCCAAGTAGGAACTTCCAACTGATGTCTAGTAATAACGGTAAACGTGATCACATAAT	9.21569	2.4593628E-5					20.1	stress.biotic							GO:0003674 GO:0005576 GO:0008150 GO:0012505
A_95_P265526	GAAAGGACCTTCTTTGGAAACTTCTCCGATCATGAGCTCAGCATCTCAAGTCATATGCGA	9.17013	5.272932E-6							AGN_RNC107xp19r1.ab1 AGN_RNC Nicotiana tabacum cDNA 3', mRNA sequence [FG152901]						GO:0016303 GO:0009793 GO:0005515
A_95_P080610	ACATAAGCTGGGGAATGGATATGGCATTCATTGTTTAGGATGGAAAAGGCTTGGATCAGA	9.16892	0.0016161035	9.34599	0.0020963072			35.2	not assigned.unknown
A_95_P133317	CGAGCAATCTTGTTTGAGAGTGTTTCTAATGACTTTGTATTTCTAATGAGCAATTCGTTG	9.13917	1.2249584E-5					35.2	not assigned.unknown
A_95_P112912	TTCAAATTCTTGCGTAAGAGGAGTATGTGGACACTATACTCAGGTGGTATGGCGCAACTC	9.0556	3.519251E-4					20.1	stress.biotic	KR2B.108D07F.051229T7 KR2B Nicotiana tabacum cDNA clone KR2B.108D07, mRNA sequence [EB445440]
A_95_P238859	ATAGACCATGACTCAAATACTTGTGCACAAGGGAACAGGTGTGTGGACACCTATACTCAG	9.0207	0.027074486	9.69457	0.020508094			20.1	stress.biotic							GO:0003674 GO:0005576 GO:0008150 GO:0012505
A_95_P019016	ATATGCACTGTCATGCTAAACTCTGTAATGTGGGCAGTGGAGATGTTTTCCACAGCTTGC	8.68554	0.0030902873	10.1362	0.0015988045			35.2	not assigned.unknown	CHO_SL016xj20f1.ab1 CHO_SL Nicotiana tabacum cDNA, mRNA sequence [EH623839]
A_95_P015261	ACTCATCGTTTATACTATGTGTAGTGTTACCTTCTTGGTGTATGGATTTGGTAGTTTTGA	8.52769	0.01665846	9.8097	0.01153678			26.21	misc.protease inhibitor/seed storage/lipid transfer protein (LTP) family protein	CHO_SL010xf02f1.ab1 CHO_SL Nicotiana tabacum cDNA, mRNA sequence [EH617763]
A_95_P161357	GTTACCTTCTTGGTGTATGGATTTGGTAGTTTTGAATATATAGTATTTGCTTGCAAGCTG	8.43104	0.015962299	9.45595	0.011831375			26.21	misc.protease inhibitor/seed storage/lipid transfer protein (LTP) family protein	CHO_SL010xf02f1.ab1 CHO_SL Nicotiana tabacum cDNA, mRNA sequence [EH617763]						GO:0006869 GO:0008289 GO:0031225
A_95_P192077	GTGTGTAGTGTTACCTTCTTGGTGTATGGATTTGGGTTAGAGCTGATTTATTTCAATATT	8.13512	0.015555348	9.45148	0.010236829			26.21	misc.protease inhibitor/seed storage/lipid transfer protein (LTP) family protein
A_95_P185737	CTTGCGCAAGGACATGCCCAAGAATTTAATGAATATTATGAAGCACTAGTTTCTTCAAAA	8.02531	0.0021728864	9.65282	8.750798E-4			35.2	not assigned.unknown	CHO_SL016xj20f1.ab1 CHO_SL Nicotiana tabacum cDNA, mRNA sequence [EH623839]
A_95_P203282	AATCTATGAGGGTTTTTATTCCTAGTCCTTTGGCGGTTGAGGATTTGCCTTTTTACAACT	7.90841	0.004872553	9.62473	0.0057164915			26.22	misc.short chain dehydrogenase/reductase (SDR)
A_95_P009551	CTCGTTCACAATTAGTGACTCTAGATTCTGCATTCTCTTCATCCTAATAAAACTAGTTGT	7.20153	0.013426201	9.28572	0.0061392826			26.9	misc.glutathione S transferases	KR2B.002K20F.051019T7 KR2B Nicotiana tabacum cDNA clone KR2B.002K20, mRNA sequence [EB443541]						GO:0005737 GO:0004364 GO:0009407
A_95_P014496	GATTCTCTTGTTCGCTGTTGTCGTTGTTGTAGCATTCTGGTTTTAAGAAATAAAGAAGAT	7.13415	0.022265878	8.88061	0.011386003			20.2	stress.abiotic	N. tabacum mRNA for pathogenesis-related protein R major form [X12739]						GO:0009816
A_95_P239854	GTGACTCTAGATTCTGCATTCTCTTCATCCTAATAAAACTAGTTGTTAGAAAAGCTAGCT	7.05993	0.012445928	9.12388	0.005688891					KR2B.002K20F.051019T7 KR2B Nicotiana tabacum cDNA clone KR2B.002K20, mRNA sequence [EB443541]
A_95_P000056	GCCATTCGGTTCTTATGGATGGTTGGTCATGTAATGTTTTGTTGTACAATATATTGTGAT	4.1656	0.013102778	6.67464	0.00224338	4.68291	3.9224184E-4	35.2	not assigned.unknown	CHO_SL007xp22f1.ab1 CHO_SL Nicotiana tabacum cDNA, mRNA sequence [EH620863]
A_95_P153587	GCCCGACGTCTCCTCTATCTTATATTTCATTTTGTTATCTCATATATTCGAGACAAACAA	1.48522	3.074255E-4	1.04659	0.01038744	5.44248	2.5369665E-5	26.22	misc.short chain dehydrogenase/reductase (SDR)							GO:0016020 GO:0005488 GO:0008152 GO:0016491
A_95_P300568	TATCTTCCAGTTCAGAGCTGCAGCCTAGTAGCAAGTTGAGTCTCAGAGTGATCAACTTGT			9.36712	8.902664E-5					AGN_RNC013xb20r1.ab1 AGN_RNC Nicotiana tabacum cDNA 3', mRNA sequence [FG164469]						GO:0008150 GO:0005488
A_95_P205577	GACATTGCACCAGTGTTTGTATATGAATTCAATCATCTCTACCTGTTTTGGGATTACCGT			9.33222	0.007175251			35.2	not assigned.unknown	Rep: Integral membrane family protein - Ipomoea nil (Japanese morning glory) (Pharbitis nil), partial (61%) [TC41727]
A_95_P011306	TAATAAATTGGATGTTGGGTATCCTAGGGATTATGATGAAGTGCCTACAGATACAGTGCA			9.26143	0.011091902			33.99	development.unspecified	KL4B.107A05F.051126T7 KL4B Nicotiana tabacum cDNA clone KL4B.107A05, mRNA sequence [EB680375]
A_95_P315618	ATGCTCCGTTCCTCGTAAATATATACCCTTTTCTTAGTCTTCACGAGAACAAAAATTTCC			9.16674	0.0052524					AGN_PNL225bf1_h12.trimmed.seq AGN_PNL Nicotiana tabacum cDNA 5', mRNA sequence [FG196991]						GO:0043169 GO:0004553 GO:0005975 GO:0031225
A_95_P202702	CACCCCAAAAAATCCTTTGTGTGTTTCAGTTGCTTGATCACATTGAATTTTTACTACCCC			8.89666	0.004604083			35.2	not assigned.unknown	BP131461 MAT001 Nicotiana tabacum cDNA clone BY3512, mRNA sequence [BP131461]
A_95_P144067	CATATCGGGAAGTGTTTGGCATACTGGCGCCGGTCTCAATATTGTTCACAAAACATTTTA					12.3239	7.054706E-6	35.2	not assigned.unknown							GO:0005575 GO:0003674 GO:0008150
A_95_P301443	ATATACTATTGGACTACACGTATAGTCCTGCTGTTAGCTCTCTCGAGCTCTACTCAGTGC					9.7591	8.454842E-4			AGN_RNC002xf02r1.ab1 AGN_RNC Nicotiana tabacum cDNA 3', mRNA sequence [FG170494]						GO:0003700 GO:0005634 GO:0005516 GO:0042742
A_95_P122047	TTTTTGTGGACGTTGGTGTGTCAATTTTAGAGGTGCTATTTAGCTCTCTCTTTTTAGTTT					9.23388	5.5724516E-4	28.1	DNA.synthesis/chromatin structure	Rep: DEAD-box ATP-dependent RNA helicase 8 - Arabidopsis thaliana (Mouse-ear cress), partial (25%) [TC55369]						GO:0003676 GO:0005524 GO:0008026
A_95_P046696	ACTCACTTCATTGACCCCTAGGTCGCATCTTGGGTGTAAGTACATCTTGAATTCCTCTGT					9.04354	8.022809E-5	35.2	not assigned.unknown
A_95_P141872	CCGTATGTAAAATCTAGTGGGGTGTACTTGGGTTTAGTTTTTGCTTTTCATGAAAATTTC					9.01085	4.264461E-5	35.2	not assigned.unknown	Rep: Nucleosome assembly protein 1-like protein 4 - Nicotiana tabacum (Common tobacco), partial (43%) [TC58102]
A_95_P104637	AGATTCCTTCCAGATATTTTACGCGCCTTCAGACTTCTCGATTGCATTTGCGTCAGCATG					8.78031	7.063624E-4	35.2	not assigned.unknown
A_95_P110587	TTCAATATTTCCCCAGTTTATGTTTCACTTGGCGTCGGTCTCAGTTAGGCCAGGTCTTTG					8.64277	1.4180195E-4	35.2	not assigned.unknown		Solyc01g081070.2					GO:0006888 GO:0005215 GO:0006886 GO:0008270 GO:0005515 GO:0030127
A_95_P206377	TTATCAGTTCTGTCAATGGCGAAAGCCGGTCTCGTAATTGTGCCTTCTTCTCTTCCTCTA					8.23071	5.8968517E-4	35.2	not assigned.unknown	D58-BG10 Ethylene Induced Tobacco Leaf cDNA Library Nicotiana tabacum cDNA, mRNA sequence [EG649505]
A_95_P038336	GCCTCGGGAGGAGATGGACTTGAATCCATTATGTCACTGATGGATTGAATCATGAACCTA					7.48303	6.5661245E-4	35.2	not assigned.unknown
A_95_P224102	TAACAGCTCTTTCTTGATATTCTCTTGTTTTCACATGCGGCTAGCTCTCTTCTCTCAGGT					7.11169	7.333606E-4			AGN_RNC002xg14r1.ab1 AGN_RNC Nicotiana tabacum cDNA 3', mRNA sequence [FG170261]						GO:0005852 GO:0006413 GO:0003743
A_95_P055601	TCCTGGCTTCTTGGTCCCTTCTATTGTGTGTCCCAAAATTGTAGTAGCAAACAAGAAAGA					6.63402	0.0038377303	35.2	not assigned.unknown
A_95_P229464	TATTTCATTGCAGCATCAACAAGAGAGTTCTCTCCTGTGGGATGTGATGTCTTGGGCACT					6.5642	0.0024589298			AGN_RNC016xk08r1.ab1 AGN_RNC Nicotiana tabacum cDNA 3', mRNA sequence [FG162541]						GO:0009737 GO:0005618 GO:0005739 GO:0005524 GO:0005886 GO:0046686 GO:0009651 GO:0006979 GO:0003994 GO:0009507
A_95_P272586	AATATGATATGATCAATATGCCCGCCCAACCTTATTTCCAACTCGAGTTTTCCCCTGCAG					6.16073	0.0013054307			AGN_RPC005xa07f1.ab1 AGN_RPC Nicotiana tabacum cDNA 5', mRNA sequence [FG147408]						GO:0003700 GO:0006355
A_95_P154487	GAAAGTTTGAACCCAGTCTTCTCGGTCCCTTGAGGTTGCTTGTCCTTTTTGTATTGTAGT					5.67252	0.0067663533	35.2	not assigned.unknown
A_95_P046951	TTATCCCAACTTAATGTGGTCTGTGCCTCTGTCTTCTCAGTATCAGTGGCTTCCTAGAGA					5.12855	0.008872171	35.2	not assigned.unknown	Rep: Chromosome chr18 scaffold_121, whole genome shotgun sequence - Vitis vinifera (Grape), partial (46%) [TC70705]
A_95_P162022	CCCCCTTCTTTGAAATCTTTCAGAAATCTCCGTTCCTTATATTCAGAAACAGTTTTCTTG					4.77054	0.0016149284	30.2.11	signalling.receptor kinases.leucine rich repeat XI	Rep: Receptor-like protein kinase - Nicotiana tabacum (Common tobacco), partial (32%) [TC69386]						GO:0004674 GO:0006468 GO:0005886 GO:0005524 GO:0007169
A_95_P153452	CAACGCCCTAGCCGGTGTATTTTTGTACTCAAGACTTGCGAGTATTTCCTAATTGAACGC					4.60295	0.0013424801	35.2	not assigned.unknown
