# Supplementary material for: Differential gene expression and physiological changes during acute or persistent plant virus interactions may contribute to viral symptom differences
Source: PLoS One. 2019 May 3;14(5):e0216618. doi: 10.1371/journal.pone.0216618 (PMC6499435; doi:10.1371/journal.pone.0216618)
Supplement: S9 Table — Log2-fold change values, along with their corresponding p values, are indicated if higher than 2 and less than 0.05 Description and GO annotation of the probe and its function according to Bin categories are also indicated. (XLSX) [file pone.0216618.s019.xlsx]

## Sheet: S9 Table
S9 Table
The top 20 downregulated genes in PVX- and TMV-infected S. lycopersicum plants. Log2-fold change values, along with their corresponding p values, are indicated if higher than 2 and less than 0.05 Description and GO annotation of the probe and its function according to Bin categories are also indicated.
	PVX infected S.lycopersicum		TMV infected S.lycopersicum
Gene ID	log2 Fold change	p-value	log2 Fold change	p-value	GO tags	Bin Code	Bin Name	Description
Solyc12g006730.1	-6.32692	0.0058	-3.76782	5e-05		35.2	not assigned.unknown	Unknown Protein (AHRD V1)
Solyc02g037550.2	-4.38827	0.00135	-1.64501	0.004	GO:0016021 GO:0055085	34.99	transport.misc	Auxin efflux carrier family protein (AHRD V1 **** D7KJ74_ARALY)%3B contains Interpro domain(s) IPR004776 Auxin efflux carrier
Solyc07g044900.1	-4.3751	0.0003	-1.85174	0.00615		35.2	not assigned.unknown	Unknown Protein (AHRD V1)
Solyc12g006750.1	-4.3592	0.0031	-3.05691	0.00015		35.2	not assigned.unknown	Unknown Protein (AHRD V1)
Solyc03g120020.2	-4.33627	5e-05	-1.22368	0.00155	GO:0005452 GO:0016021 GO:0006820	34.18	transport.unspecified anions	AE family transporter anion exchange (AHRD V1 *--* A4RY02_OSTLU)%3B contains Interpro domain(s) IPR003020 Bicarbonate transporter%2C eukaryotic
Solyc12g044270.1	-4.237	0.0011	-1.37964	0.0038	GO:0005089	30.5	signalling.G-proteins	Pollen-specific kinase partner protein-like protein (Fragment) (AHRD V1 *--- Q5DK68_SOLLC)%3B contains Interpro domain(s) IPR005512 Rop nucleotide exchanger%2C PRONE
Solyc01g109670.2	-4.15873	0.00025				35.2	not assigned.unknown	MYB transcription factor (AHRD V1 *-*- Q9SIJ5_ARATH)%3B contains Interpro domain(s) IPR015609 Molecular chaperone%2C heat shock protein%2C Hsp40%2C DnaJ
Solyc04g005810.2	-4.10993	0.00765			GO:0006662 GO:0015035 GO:0045454 GO:0009055	21.1	redox.thioredoxin	Thioredoxin H (AHRD V1 ***- Q4U0W0_NICAL)%3B contains Interpro domain(s) IPR015467 Thioredoxin%2C core
Solyc04g080840.1	-4.0891	0.00455			GO:0005975 GO:0009341 GO:0004565	26.3.2	misc.gluco-, galacto- and mannosidases.beta-galactosidase	Beta-galactosidase (AHRD V1 ***- B9H4G6_POPTR)%3B contains Interpro domain(s) IPR001944 Glycoside hydrolase%2C family 35
Solyc02g070180.1	-4.04508	5e-05			GO:0050660 GO:0008762 GO:0055114	26.8	misc.nitrilases, *nitrile lyases, berberine bridge enzymes, reticuline oxidases, troponine reductases	FAD-binding domain-containing protein (AHRD V1 **-- D7MFI0_ARALY)%3B contains Interpro domain(s) IPR006094 FAD linked oxidase%2C N-terminal
Solyc06g083560.2	-4.03077	0.00675				35.2	not assigned.unknown	Genomic DNA chromosome 3 TAC clone K7P8 (AHRD V1 ***- Q9LRY4_ARATH)
Solyc09g064910.1	-3.97259	0.00215			GO:0008033 GO:0009058 GO:0004161 GO:0005524	17.4.1	hormone metabolism.cytokinin.synthesis-degradation	tRNA dimethylallyltransferase (AHRD V1 *-*- D7WPA4_9BACI)%3B contains Interpro domain(s) IPR002627 tRNA isopentenyltransferase
Solyc06g074420.1	-3.94282	5e-05	-3.29557	5e-05	GO:0016705 GO:0020037 GO:0055114 GO:0009055	26.10	misc.cytochrome P450	Cytochrome P450
Solyc10g084590.2	-3.91675	0.00775			GO:0016705 GO:0020037 GO:0055114 GO:0009055	26.10	misc.cytochrome P450	Cytochrome P450
Solyc12g005640.1	-3.91464	0.0028	-2.03374	0.0063	GO:0003677	27.3.25	RNA.regulation of transcription.MYB domain transcription factor family	Myb-related transcription factor (AHRD V1 *--- B5RHV2_MUSBA)%3B contains Interpro domain(s) IPR015495 Myb transcription factor
Solyc12g006760.1	-3.89759	5e-05	-2.30263	0.0009		35.2	not assigned.unknown	Unknown Protein (AHRD V1)
Solyc07g064960.1	-3.88573	0.00145			GO:0016772 GO:0016020	11.3.3	lipid metabolism.Phospholipid synthesis.phosphatidate cytidylyltransferase	Phosphatidate cytidylyltransferase (AHRD V1 **** B8A9S4_ORYSI)%3B contains Interpro domain(s) IPR000374 Phosphatidate cytidylyltransferase
Solyc05g053120.1	-3.8741	0.0001			GO:0016758 GO:0008152	26.2	misc.UDP glucosyl and glucoronyl transferases	Glucosyltransferase (AHRD V1 ***- A7M6J9_9ERIC)%3B contains Interpro domain(s) IPR002213 UDP-glucuronosyl/UDP-glucosyltransferase
Solyc03g123390.2	-3.86666	5e-05	-1.24494	0.0027		35.2	not assigned.unknown	Hydrolase (AHRD V1 ***- Q4PSG2_ARATH)%3B contains Interpro domain(s) IPR000073 Alpha/beta hydrolase fold-1
Solyc00g187050.2	-3.76359	5e-05	-3.15082	5e-05	GO:0004177 GO:0006508 GO:0005622	29.5	protein.degradation	Leucyl aminopeptidase (AHRD V1 ***- D7DWG6_NOSA0)%3B contains Interpro domain(s) IPR011356 Peptidase M17%2C leucyl aminopeptidase
Solyc12g010020.1	-3.3269	5e-05	-3.06275	5e-05	GO:0004177 GO:0006508 GO:0005622	29.5	protein.degradation	Leucyl aminopeptidase (AHRD V1 ***- D7DWG6_NOSA0)%3B contains Interpro domain(s) IPR011356 Peptidase M17%2C leucyl aminopeptidase
Solyc04g071770.2	-2.9598	0.0011	-3.905	0.0022	GO:0003700 GO:0006355	27.3.3	RNA.regulation of transcription.AP2/EREBP, APETALA2/Ethylene-responsive element binding protein family	Ethylene responsive transcription factor 2a (AHRD V1 *-*- C0J9I7_9ROSA)%3B contains Interpro domain(s) IPR001471 Pathogenesis-related transcriptional factor and ERF%2C DNA-binding
Solyc03g111290.1	-2.85207	0.0015	-2.74976	0.0008	GO:0016705 GO:0020037 GO:0055114 GO:0009055	26.10	misc.cytochrome P450	Cytochrome P450
Solyc03g083420.2	-2.27786	0.00075	-2.90072	5e-05	GO:0005198 GO:0009507	29.4	protein.postranslational modification	OBP3-responsive gene 1 (AHRD V1 **-- D7MSY5_ARALY)%3B contains Interpro domain(s) IPR002290 Serine/threonine protein kinase
Solyc04g049380.2	-1.8589	5e-05	-2.58838	5e-05		34.16	transport.ABC transporters and multidrug resistance systems	Uncharacterized aarF domain-containing protein kinase 1 (AHRD V1 *--- ADCK1_XENLA)%3B contains Interpro domain(s) IPR004147 ABC-1
Solyc08g066120.2	-1.84425	0.00035	-2.71942	0.0001	GO:0006402 GO:0004654 GO:0003723 GO:0006396	27.1	RNA.processing	Polyribonucleotide nucleotidyltransferase (AHRD V1 ***- D1R4D6_9CHLA)%3B contains Interpro domain(s) IPR012162 Polyribonucleotide nucleotidyltransferase
Solyc05g054170.2	-1.55556	0.00115	-3.12467	5e-05		27.3.21	RNA.regulation of transcription.GRAS transcription factor family	Scarecrow-like 1 transcription factor (Fragment) (AHRD V1 *--- B1PPU0_PINPS)%3B contains Interpro domain(s) IPR005202 GRAS transcription factor
Solyc08g075670.1			-3.35005	0.00145	GO:0005975 GO:0004553	35.2	not assigned.unknown	Alpha-glucosidase 1 (AHRD V1 **** O22444_ARATH)%3B contains Interpro domain(s) IPR000322 Glycoside hydrolase%2C family 31
Solyc09g057760.2			-3.15119	0.0013	GO:0005975 GO:0004134	35.2	not assigned.unknown	4-alpha-glucanotransferase (AHRD V1 ***- Q9LV91_ARATH)%3B contains Interpro domain(s) IPR003385 Glycoside hydrolase%2C family 77
Solyc11g043200.1			-3.04228	0.0003	GO:0006355 GO:0000156 GO:0003677 GO:0000160	26.17	misc.dynamin	Two-component response regulator ARR11 (AHRD V1 *-*- B6UC09_MAIZE)%3B contains Interpro domain(s) IPR006447 Myb-like DNA-binding region%2C SHAQKYF class
Solyc11g066760.1			-2.93333	0.0006		31.4	cell.vesicle transport	Transcription regulatory protein SNF5 (AHRD V1 *-*- D3B6R9_POLPA)
Solyc03g111300.1			-2.87732	5e-05	GO:0003824 GO:0005992	26.10	misc.cytochrome P450	Alpha alpha-trehalose-phosphate synthase (UDP-forming) (AHRD V1 **** A3CXN9_METMJ)%3B contains Interpro domain(s) IPR001830 Glycosyl transferase%2C family 20
Solyc04g011640.2			-2.87176	0.0063		35.2	not assigned.unknown	LisH domain and HEAT repeat-containing protein KIAA1468 (AHRD V1 *-*- K1468_HUMAN)%3B contains Interpro domain(s) IPR011989 Armadillo-like helical
Solyc12g019960.1			-2.75084	0.00865		35.2	not assigned.unknown	Pentatricopeptide repeat-containing protein (AHRD V1 ***- D7M6Q4_ARALY)%3B contains Interpro domain(s) IPR002885 Pentatricopeptide repeat
Solyc11g064870.1			-2.74853	0.00485	GO:0016773 GO:0005975 GO:0005524	30.5	signalling.G-proteins	Hexokinase (AHRD V1 ***- Q9FR27_SOLLC)%3B contains Interpro domain(s) IPR001312 Hexokinase
