# Supplementary material for: Differential gene expression and physiological changes during acute or persistent plant virus interactions may contribute to viral symptom differences
Source: PLoS One. 2019 May 3;14(5):e0216618. doi: 10.1371/journal.pone.0216618 (PMC6499435; doi:10.1371/journal.pone.0216618)
Supplement: S10 Table — Log2-fold change values, along with their corresponding p values, are indicated if higher than 2 and less than 0.05 Description and GO annotation of the probe and its function according to Bin categories are also indicated. (XLSX) [file pone.0216618.s020.xlsx]

## Sheet: S10 Table
S10 Table
The top 20 upregulated genes in PVX- and TMV-infected S. lycopersicum plants. Log2-fold change values, along with their corresponding p values, are indicated if higher than 2 and less than 0.05 Description and GO annotation of the probe and its function according to Bin categories are also indicated.
	PVX infected S.lycopersicum		TMV infected S.lycopersicum
Gene ID	log2 Fold change	p-value	log2 Fold change	p-value	GO tags	Bin Code	Bin Name	Description
Solyc01g110800.2	165.892	0.01155				17.2.3	hormone metabolism.auxin.induced-regulated-responsive-activated	Auxin-induced SAUR-like protein (AHRD V1 ***- Q8S351_CAPAN)%3B contains Interpro domain(s) IPR003676 Auxin responsive SAUR protein
Solyc08g068850.2	8.23054	5e-05	3.10561	5e-05		35.2	not assigned.unknown	Proton pump interactor 1 (AHRD V1 ***- D5L6G0_SOLTU)
Solyc01g107400.2	8.15267	5e-05	1.17495	0.00685		35.2	not assigned.unknown	Indole-3-acetic acid-amido synthetase GH3.8 (AHRD V1 ***- B6U4E2_MAIZE)
Solyc05g014300.1	7.85489	0.00295	3.0395	0.00775		35.2	not assigned.unknown	Unknown Protein (AHRD V1)
Solyc12g042730.1	7.7429	5e-05				35.2	not assigned.unknown	Unknown Protein (AHRD V1)%3B contains Interpro domain(s) IPR008889 VQ
Solyc05g056400.2	7.41729	5e-05			GO:0045454	21.1	redox.thioredoxin	Protein disulfide isomerase (AHRD V1 **** Q6IV17_IPOBA)%3B contains Interpro domain(s) IPR005792 Protein disulphide isomerase
Solyc09g007010.1	7.36587	5e-05	6.82748	5e-05		20.1	stress.biotic	Pathogenesis related protein PR-1 (AHRD V1 **-- Q9SC15_SOLTU)%3B contains Interpro domain(s) IPR002413 Ves allergen
Solyc09g082240.2	7.35613	5e-05	1.66632	0.0008	GO:0008080 GO:0008152	26.24	misc.GCN5-related N-acetyltransferase	Ribosomal-protein-alanine N-acetyltransferase (AHRD V1 *-** D3FS71_BACPE)%3B contains Interpro domain(s) IPR000182 GCN5-related N-acetyltransferase
Solyc07g045430.2	7.22656	0.0001	2.10244	0.00875	GO:0016787	23.3.3	nucleotide metabolism.salvage.NUDIX hydrolases	Nudix hydrolase 2 (AHRD V1 **-- B6U183_MAIZE)%3B contains Interpro domain(s) IPR000086 NUDIX hydrolase domain
Solyc10g007890.2	7.22223	0.0019			GO:0016705 GO:0020037 GO:0055114 GO:0009055	26.10	misc.cytochrome P450	Cytochrome P450 (AHRD V1 ***- A9ZT56_COPJA)%3B contains Interpro domain(s) IPR002401 Cytochrome P450%2C E-class%2C group I
Solyc11g006310.1	7.154	5e-05				35.2	not assigned.unknown	GEX1 (Fragment) (AHRD V1 ***- Q49L63_ARATH)
Solyc10g076370.1	7.01947	5e-05	1.47636	0.00565	GO:0003700 GO:0006355	27.3.3	RNA.regulation of transcription.AP2/EREBP, APETALA2/Ethylene-responsive element binding protein family	Ethylene-responsive transcription factor 13 (AHRD V1 *-*- ERF99_ARATH)%3B contains Interpro domain(s) IPR001471 Pathogenesis-related transcriptional factor and ERF%2C DNA-binding
Solyc01g088360.2	6.9205	5e-05			GO:0009113 GO:0004044 GO:0009116	23.1.2.1	nucleotide metabolism.synthesis.purine.amidophosphoribosyltransferase	Glucosamine--fructose-6-phosphate aminotransferase (AHRD V1 *-*- GLMS_GLUOX)%3B contains Interpro domain(s) IPR005854 Amidophosphoribosyl transferase
Solyc10g084070.1	6.91911	0.0009	2.80881	0.004		35.2	not assigned.unknown	Unknown Protein (AHRD V1)
Solyc07g065410.1	6.8375	5e-05	2.21812	5e-05		35.2	not assigned.unknown	Unknown Protein (AHRD V1)
Solyc01g106510.2	6.75471	5e-05				35.2	not assigned.unknown	F-box protein family-like (AHRD V1 ***- Q6ZCS3_ORYSJ)%3B contains Interpro domain(s) IPR005174 Protein of unknown function DUF295
Solyc12g036800.1	6.69846	0.0012	3.3734	0.00315		35.2	not assigned.unknown	Ve resistance gene-like protein (Fragment) (AHRD V1 **-- Q84X60_SOLTU)
Solyc03g117860.2	6.55969	5e-05	2.58597	5e-05	GO:0008270	29.5.11.4.2	protein.degradation.ubiquitin.E3.RING	IBR finger domain protein (AHRD V1 **-- Q4WL53_ASPFU)%3B contains Interpro domain(s) IPR002867 Zinc finger%2C C6HC-type
Solyc10g075150.1	6.5391	5e-05	4.62255	5e-05		11.6	lipid metabolism.lipid transfer proteins etc	Non-specific lipid-transfer protein (AHRD V1 **** Q9ZPI9_CAPAN)%3B contains Interpro domain(s) IPR013770 Plant lipid transfer protein and hydrophobic protein%2C helical
Solyc08g080620.1	6.44797	5e-05	5.2942	5e-05		20.1	stress.biotic	Osmotin-like protein (Fragment) (AHRD V1 **-- Q8S4L1_SOLNI)%3B contains Interpro domain(s) IPR017949 Thaumatin%2C conserved site IPR001938 Thaumatin%2C pathogenesis-related
Solyc00g174340.1	6.34081	5e-05	4.17866	0.0001		20.1	stress.biotic	Pathogenesis-related protein 1b (AHRD V1 ***- Q941G6_SOLTU)%3B contains Interpro domain(s) IPR018244 Allergen V5/Tpx-1 related%2C conserved site
Solyc05g052280.2	5.92092	5e-05	4.0824	5e-05	GO:0020037 GO:0006979 GO:0055114 GO:0004601	26.12	misc.peroxidases	Peroxidase (AHRD V1 ***- B9VRK9_CAPAN)%3B contains Interpro domain(s) IPR002016 Haem peroxidase%2C plant/fungal/bacterial
Solyc01g008620.2	5.73324	5e-05	4.26731	5e-05	GO:0005975 GO:0004553	26.4.1	misc.beta 1,3 glucan hydrolases.glucan endo-1,3-beta-glucosidase	Beta-1 3-glucanase (AHRD V1 ***- Q9SYX6_TOBAC)%3B contains Interpro domain(s) IPR000490 Glycoside hydrolase%2C family 17
Solyc09g098080.2	4.94632	0.01195	5.08359	0.01195	GO:0016758 GO:0008152	26.2	misc.UDP glucosyl and glucoronyl transferases	UDP-glucosyltransferase (AHRD V1 **** A7M6U9_IPONI)%3B contains Interpro domain(s) IPR002213 UDP-glucuronosyl/UDP-glucosyltransferase
Solyc03g025670.2	4.80103	5e-05	4.3209	5e-05		30.1.1	signalling.in sugar and nutrient physiology	PAR-1c protein (AHRD V1 ***- Q43589_TOBAC)%3B contains Interpro domain(s) IPR009489 PAR1
Solyc10g075090.1	4.73912	5e-05	4.46704	5e-05		11.6	lipid metabolism.lipid transfer proteins etc	Non-specific lipid-transfer protein (AHRD V1 **** Q4A1N0_SOLLC)%3B contains Interpro domain(s) IPR013770 Plant lipid transfer protein and hydrophobic protein%2C helical
Solyc12g005610.1	4.54318	0.0102	4.14054	0.0102	GO:0005515	30.2.11	signalling.receptor kinases.leucine rich repeat XI	LRR receptor-like serine/threonine-protein kinase%2C RLP
Solyc01g099990.2	4.36032	5e-05	3.87446	5e-05	GO:0005515	31.1	cell.organisation	F-box protein PP2-B1 (AHRD V1 ***- PP2B1_ARATH)%3B contains Interpro domain(s) IPR001810 Cyclin-like F-box
Solyc12g005620.1	4.23517	0.00055	4.00364	0.00075	GO:0005515	30.2.11	signalling.receptor kinases.leucine rich repeat XI	LRR receptor-like serine/threonine-protein kinase%2C RLP
Solyc06g062540.2	3.61441	0.0073	4.33655	0.00695	GO:0016791	26.13	misc.acid and other phosphatases	Phosphatase (AHRD V1 ***- D2V497_NAEGR)%3B contains Interpro domain(s) IPR016965 Pyridoxal phosphate phosphatase%2C PHOSPHO2
Solyc00g026160.2	2.21582	5e-05	4.05566	5e-05	GO:0055114 GO:0016491	15.1	metal handling.acquisition	Ferric reductase oxidase (AHRD V1 **** D6RVS5_HORVU)%3B contains Interpro domain(s) IPR013121 Ferric reductase%2C NAD binding
Solyc07g016220.2			6.29262	0.003		35.2	not assigned.unknown	Unknown Protein (AHRD V1)
Solyc05g046200.2			5.17133	0.00455		35.2	not assigned.unknown	Pentatricopeptide repeat-containing protein (AHRD V1 ***- D7MRC5_ARALY)%3B contains Interpro domain(s) IPR002625 Smr protein/MutS2 C-terminal
Solyc08g008580.2			4.87434	0.00025	GO:0004421 GO:0008299	13.2.3.4.1	amino acid metabolism.degradation.aspartate family.methionine.methionine gamma-lyase	Hydroxymethylglutaryl-CoA synthase (AHRD V1 ***- A9ZMZ7_HEVBR)%3B contains Interpro domain(s) IPR010122 Hydroxymethylglutaryl-CoA synthase%2C eukaryotic
Solyc12g100280.1			4.33555	0.00075	GO:0004112	26.22	misc.short chain dehydrogenase/reductase (SDR)	Cyclic phosphodiesterase (AHRD V1 ***- D7M9D2_ARALY)%3B contains Interpro domain(s) IPR012386 2 %2C 3 cyclic phosphodiesterase%2C plant
Solyc05g006870.2			3.98658	0.00045		21.1	redox.thioredoxin	Single-stranded nucleic acid binding R3H protein (Fragment) (AHRD V1 *-*- B3VWW9_POPTN)%3B contains Interpro domain(s) IPR001374 Single-stranded nucleic acid binding R3H
