# Supplementary material for: Differential gene expression and physiological changes during acute or persistent plant virus interactions may contribute to viral symptom differences
Source: PLoS One. 2019 May 3;14(5):e0216618. doi: 10.1371/journal.pone.0216618 (PMC6499435; doi:10.1371/journal.pone.0216618)
Supplement: S12 Table — (XLSX) [file pone.0216618.s022.xlsx]

## Sheet: S12 Table
S12 Table
List of primers which were used to amplify part of the indicated endogenous gene from S. lycopersicum.
Endogenous gene	Sequence (5'-3')	Sequence	Reference	method
		region, size in bp
Rubisco	F: GCCCTTCATCTAAGATGAGGC	X05982.1	Oláh et al. 2016	northern
	R: TCGCTAAGCAATTGCTCATCG	158-690, 532bp
GAPDH	F: TCTCAAATATGACTCCACCC	XM_004236801.2	Oláh et al. 2016	northern
	R: ACCCCATTCATTGTCATACC	443-1265, 822bp
CP29	F: GATTCGGATTCGGACAGAAA	XM_004246277.3	Oláh et al. 2016	northern
	R: GCAAAGCCCAAGAAGGCAACC	151-819, 669 bp
ef	F: TGCTTTTCTGGAACGGGAAGG	XM_004248991.3	This work	qRT-PCR
	R: TGGCTTTGATCCACCTTGGG	544-659, 116 bp
histon	F: GAGGCAAGGGTTTGGGAAAGG	XM_004241430.3	This work	qRT-PCR
	R: TCTTCACTCCACCTCTTCTCG	85-201, 117 bp
GST	F: GGCAGAAGTGAAGTTGCTTGG	XM_004246333.3	This work	northern
	R: GCGTATTAAGCTCGCTGTCTC	55-838, 785 bp
HSP20	F: GACTTAATGTTCCCACAAG	XM_004230361.3	This work	northern
	R: TSRTCAGAAATACTAATCAC	203-624, 422 bp
CESA	F: AGAGGGAGTGCAGAGAGAAA	XM_004243592.3	Seo et al., 2018	qRT-PCR
	R: AGTCGGTATACGGTGGTGATAG	20-111,92 bp
CWINV	F: GAGTATTGGTTGGGAGTGTGAG	NM_001246913.2	Seo et al., 2018	qRT-PCR
	R: CTGAGTGGAGTGGGTGTTTAG	639-743,105 bp
