# Supplementary material for: Differential gene expression and physiological changes during acute or persistent plant virus interactions may contribute to viral symptom differences
Source: PLoS One. 2019 May 3;14(5):e0216618. doi: 10.1371/journal.pone.0216618 (PMC6499435; doi:10.1371/journal.pone.0216618)
Supplement: S13 Table — Log2-fold change values, along with their corresponding p values, are indicated if higher than 2 and less than 0.05 in PVX- and TMV-infected S. lycopersicum. Description and GO annotation of the probe and its function according to Bin categories are also indicated. (XLSX) [file pone.0216618.s023.xlsx]

## Sheet: S13 Table
S13 Table
Summary of DEGs that play a role in chlorophyll degradation and cell wall metabolism in virus-infected S. lycopersicum plants shown in Figure 7 and Figure 8. Log2-fold change values, along with their corresponding p values, are indicated if higher than 2 and less than 0.05 in PVX- and TMV-infected S. lycopersicum. Description and GO annotation of the probe and its function according to Bin catego…
PAO	PVX infected S.lycopersicum		TMV infected S.lycopersicum
Gene ID	log2 Fold change	p-value	log2 Fold change	p-value	GO tags	Bin Code	Bin Name	Description
Solyc06g060310.2	-2.42872	5e-05			GO:0051537 GO:0010277 GO:0055114	19.16	tetrapyrrole synthesis.chlorophyll b synthase	Chlorophyllide a oxygenase (AHRD V1 **** B6TZB6_MAIZE)%3B contains Interpro domain(s) IPR013626 Pheophorbide a oxygenase
Solyc11g012850.1	-1.71986	5e-05	-1.47708	0.0001	GO:0051537 GO:0010277 GO:0055114	19.16	tetrapyrrole synthesis.chlorophyll b synthase	Chlorophyllide a oxygenase (AHRD V1 ***- B6TZB6_MAIZE)%3B contains Interpro domain(s) IPR013626 Pheophorbide a oxygenase
Solyc05g052470.2			1.42353	0.0001	GO:0051537 GO:0010277 GO:0055114	15.2	metal handling.binding, chelation and storage	Chlorophyllide a oxygenase (AHRD V1 ***- B6TZB6_MAIZE)%3B contains Interpro domain(s) IPR013626 Pheophorbide a oxygenase
Cell wall methabolism
	PVX infected S.lycopersicum		TMV infected S.lycopersicum
Gene ID	log2 Fold change	p-value	log2 Fold change	p-value	GO tags	Bin Code	Bin Name	Description
Solyc07g043390.2	-3.65436	5e-05	-2.21327	5e-05	GO:0016020 GO:0016760 GO:0030244	10.2.1	cell wall.cellulose synthesis.cellulose synthase	Cellulose synthase family protein expressed (AHRD V1 **** Q339N6_ORYSJ)%3B contains Interpro domain(s) IPR005150 Cellulose synthase
Solyc09g009010.2	-2.30407	5e-05				10.2	cell wall.cellulose synthesis	Cellulose synthase-like C1-2 glycosyltransferase family 2 protein (AHRD V1 **-* D8T077_SELML)
Solyc04g071650.2	-2.28919	5e-05			GO:0016020 GO:0016760 GO:0030244	10.2.1	cell wall.cellulose synthesis.cellulose synthase	Cellulose synthase (AHRD V1 **** B9GTH4_POPTR)%3B contains Interpro domain(s) IPR005150 Cellulose synthase
Solyc08g082650.2	-2.25611	0.00635			GO:0016020 GO:0016760 GO:0030244	10.2.1	cell wall.cellulose synthesis.cellulose synthase	Cellulose synthase-like protein H1 (AHRD V1 *-*- C3U576_HORVD)%3B contains Interpro domain(s) IPR005150 Cellulose synthase
Solyc08g082660.2	-2.25392	5e-05			GO:0016020 GO:0016760 GO:0030244	10.2.1	cell wall.cellulose synthesis.cellulose synthase	Cellulose synthase (AHRD V1 **** B9IMB3_POPTR)%3B contains Interpro domain(s) IPR005150 Cellulose synthase
Solyc04g077470.2	-2.12274	5e-05	-1.07577	0.0034		10.2	cell wall.cellulose synthesis	Cellulose synthase-like C1-2 glycosyltransferase family 2 protein (AHRD V1 **** D8T077_SELML)%3B contains Interpro domain(s) IPR001173 Glycosyl transferase%2C family 2
Solyc10g083670.1	-1.91061	5e-05				10.2	cell wall.cellulose synthesis	Cellulose synthase-like C2 glycosyltransferase family 2 (AHRD V1 **-* A9RNK0_PHYPA)%3B contains Interpro domain(s) IPR001173 Glycosyl transferase%2C family 2
Solyc11g066820.1	-1.67629	5e-05				10.2	cell wall.cellulose synthesis	Cellulose synthase-like C6 glycosyltransferase family 2 (AHRD V1 **-- A6N4C3_PHYPA)%3B contains Interpro domain(s) IPR001173 Glycosyl transferase%2C family 2
Solyc09g072820.2	-1.60074	0.0028			GO:0016020 GO:0016760 GO:0030244	10.2.1	cell wall.cellulose synthesis.cellulose synthase	Cellulose synthase (AHRD V1 **** B8XPP6_9ROSI)%3B contains Interpro domain(s) IPR005150 Cellulose synthase
Solyc08g006310.2	-1.45759	0.00015				10.2	cell wall.cellulose synthesis	Cellulose synthase-like C1-2 glycosyltransferase family 2 protein (AHRD V1 **-* D8T077_SELML)%3B contains Interpro domain(s) IPR001173 Glycosyl transferase%2C family 2
Solyc02g072240.2	-1.43164	0.0053			GO:0016020 GO:0016760 GO:0030244	10.2.1	cell wall.cellulose synthesis.cellulose synthase	Cellulose synthase (AHRD V1 **** Q6J8W9_9ROSI)%3B contains Interpro domain(s) IPR005150 Cellulose synthase
Solyc01g087210.2	-1.42026	5e-05			GO:0016020 GO:0016760 GO:0030244	10.2.1	cell wall.cellulose synthesis.cellulose synthase	Cellulose synthase (AHRD V1 **** Q6XP46_SOLTU)%3B contains Interpro domain(s) IPR005150 Cellulose synthase
Solyc02g065770.2	-1.41976	5e-05				10.2.2	cell wall.cellulose synthesis.COBRA	COBRA-like protein 4 (AHRD V1 ***- B6SST3_MAIZE)%3B contains Interpro domain(s) IPR017391 COBRA-like
Solyc12g014430.1	-1.38363	0.00085			GO:0016020 GO:0016760 GO:0030244	10.2.1	cell wall.cellulose synthesis.cellulose synthase	Cellulose synthase (AHRD V1 ***- B9H2F9_POPTR)%3B contains Interpro domain(s) IPR005150 Cellulose synthase
Solyc03g097050.2	-1.23097	0.0049			GO:0016020 GO:0016760 GO:0030244	10.2.1	cell wall.cellulose synthesis.cellulose synthase	Cellulose synthase-like protein (AHRD V1 **** B9IPJ4_POPTR)%3B contains Interpro domain(s) IPR005150 Cellulose synthase
Solyc12g015770.1	-1.17564	0.00555			GO:0016020 GO:0016760 GO:0030244	10.2.1	cell wall.cellulose synthesis.cellulose synthase	Cellulose synthase (AHRD V1 ***- Q2HT16_MEDTR)%3B contains Interpro domain(s) IPR005150 Cellulose synthase
Solyc02g089640.2	-1.03672	0.00685				10.2	cell wall.cellulose synthesis	Cellulose synthase-like C1-2 glycosyltransferase family 2 protein (AHRD V1 **** D8T077_SELML)
Solyc12g056580.1	-1.03336	0.0044			GO:0016020 GO:0016760 GO:0030244	10.2.1	cell wall.cellulose synthesis.cellulose synthase	Cellulose synthase (AHRD V1 ***- B9GTH4_POPTR)%3B contains Interpro domain(s) IPR005150 Cellulose synthase
Solyc06g074630.2	1.20102	0.0047				10.2	cell wall.cellulose synthesis	Cellulose synthase-like C6 glycosyltransferase family 2 (AHRD V1 **-* A6N4C3_PHYPA)%3B contains Interpro domain(s) IPR001173 Glycosyl transferase%2C family 2
Solyc03g114890.2	1.42251	0.0087				10.2.2	cell wall.cellulose synthesis.COBRA	COBRA-like protein (AHRD V1 ***- B6E8Y8_9MYRT)%3B contains Interpro domain(s) IPR006918 Glycosyl-phosphatidyl inositol-anchored%2C plant
Solyc10g083290.1	1.80605	5e-05				2.2.1.3.2	major CHO metabolism.degradation.sucrose.invertases.cell wall	Beta-fructofuranosidase insoluble isoenzyme 2 (AHRD V1 **-- B6U1H5_MAIZE)%3B contains Interpro domain(s) IPR018053 Glycoside hydrolase%2C family 32%2C active site IPR013148 Glycosyl hydrolases family 32%2C N-terminal IPR001362 Glycoside hydrolase%2C family 32
