# Supplementary material for: Differential gene expression and physiological changes during acute or persistent plant virus interactions may contribute to viral symptom differences
Source: PLoS One. 2019 May 3;14(5):e0216618. doi: 10.1371/journal.pone.0216618 (PMC6499435; doi:10.1371/journal.pone.0216618)
Supplement: S14 Table — Log2-fold change values, along with their corresponding p value, are indicated if higher than 2 and less than 0.05 in CymRSV-, crTMV- and TCV- infected N. benthamiana. Description and GO annotation of the probe and its function according to Bin categories are also indicated. (XLSX) [file pone.0216618.s024.xlsx]

## Sheet: S14 Table
S14 Table
Summary of DEGs that play a role in cell wall metabolism in virus-infected N. benthamiana plants shown in Figure 8. Log2-fold change values, along with their corresponding p value, are indicated if higher than 2 and less than 0.05 in CymRSV-, crTMV- and TCV- infected N. benthamiana. Description and GO annotation of the probe and its function according to Bin categories are also indicated.
Cell wall methabolism	CymRSV infected N.benthamiana		crTMV infected N.benthamiana		TCV infected N.benthamiana
	Log2 Fold change	p-value	Log2 Fold change	p-value	Log2 Fold change	p-value	GO tags	BIN code	Bin Name	Description
A_95_P240364	-3.12626	0.010488289					GO:0016759 GO:0000271	10.2.1	cell wall.cellulose synthesis.cellulose synthase	Nicotiana tabacum cellulose synthase-like protein CslG mRNA, complete cds [DQ152918]
A_95_P187022	-2.99482	0.0014555375	-2.33889	5.3492846E-4				10.2	cell wall.cellulose synthesis	Rep: Glycosyltransferase 5 - Ipomoea trifida (Morning glory), partial (35%) [TC52571]
A_95_P303508	-2.27147	6.7385474E-5	-1.85568	0.014615163			GO:0005794 GO:0009833 GO:0016049 GO:0010330 GO:0030244 GO:0005886 GO:0016759 GO:0043622	10.2.1	cell wall.cellulose synthesis.cellulose synthase	Rep: Cellulose synthase catalytic subunit - Nicotiana alata (Winged tobacco) (Persian tobacco), partial (44%) [TC46270]
A_95_P016131	-2.20052	4.1792977E-5	-1.94491	0.0054419264				10.2.1	cell wall.cellulose synthesis.cellulose synthase	Rep: Cellulose synthase catalytic subunit - Nicotiana alata (Winged tobacco) (Persian tobacco), partial (44%) [TC46270]
A_95_P087278	-2.05519	4.190026E-4					GO:0016759 GO:0009833 GO:0005886 GO:0030244	10.2.1	cell wall.cellulose synthesis.cellulose synthase
A_95_P212112	-1.80553	0.0026423088						10.2.1	cell wall.cellulose synthesis.cellulose synthase	Rep: Chromosome chr12 scaffold_36, whole genome shotgun sequence - Vitis vinifera (Grape), partial (54%) [TC55885]
A_95_P218402	-1.57505	0.021248825					GO:0005794 GO:0009833 GO:0016049 GO:0010330 GO:0030244 GO:0005886 GO:0016759 GO:0043622	10.2.1	cell wall.cellulose synthesis.cellulose synthase
A_95_P006621	-1.14028	0.002007339					GO:0005794 GO:0009833 GO:0030244 GO:0006952 GO:0005886 GO:0016759	10.2.1	cell wall.cellulose synthesis.cellulose synthase	Rep: Cellulose synthase - Solanum tuberosum (Potato), partial (40%) [TC50352]
A_95_P189842	-1.1184	1.3413849E-4	-1.68583	5.091779E-4				10.2.1	cell wall.cellulose synthesis.cellulose synthase	Rep: Cellulose synthase - Solanum tuberosum (Potato), partial (17%) [TC55711]
A_95_P111482	-1.07161	0.0028478676	-1.76198	0.018252674			GO:0009826 GO:0042538 GO:0008810 GO:0005794 GO:0030244 GO:0005769 GO:0009504 GO:0043622	10.2	cell wall.cellulose synthesis
A_95_P187142	-1.03894	0.0032907487					GO:0005794 GO:0009833 GO:0030244 GO:0006952 GO:0005886 GO:0016759	10.2.1	cell wall.cellulose synthesis.cellulose synthase	KP1B.107L17F.050726T7 KP1B Nicotiana tabacum cDNA clone KP1B.107L17, mRNA sequence [DV161313]
A_95_P152057	2.47078	0.002474054					GO:0016759 GO:0005794 GO:0048868	10.2	cell wall.cellulose synthesis
A_95_P265936	2.5418	3.1919946E-4					GO:0008150 GO:0031225	10.2.2	cell wall.cellulose synthesis.COBRA	BP532137 MAT005 Nicotiana tabacum cDNA clone BY26304, mRNA sequence [BP532137]
A_95_P238509	3.17401	1.8587236E-4	3.21015	2.0070533E-5			GO:0004553	2.2.1.3.2	major CHO metabolism.degradation.sucrose.invertases.cell wall	Nicotiana tabacum NtINV mRNA for invertase, partial cds [AB055500]
