# Supplementary material for: Differential gene expression and physiological changes during acute or persistent plant virus interactions may contribute to viral symptom differences
Source: PLoS One. 2019 May 3;14(5):e0216618. doi: 10.1371/journal.pone.0216618 (PMC6499435; doi:10.1371/journal.pone.0216618)
Supplement: S15 Table — Log2-fold change values, along with their corresponding p values, are indicated if higher than 2 and less than 0.05 in CymRSV-, crTMV-, and TCV-infected N. benthamiana. The description and GO annotation of the probe and its function according to Bin categories are also indicated. The corresponding gene from S. lycopersicum is also shown, along with its log2-fold and p value, if it was identified as a DEG in PVX- or TMV-infected tomato. (XLSX) [file pone.0216618.s025.xlsx]

## Sheet: S15 Table
S15 Table
Summary of DEPs that play a role in auxin, brassinosteroid, cytokinin and gibberellin metabolism in virus-infected N. benthamiana plants. Log2-fold change values, along with their corresponding p values, are indicated if higher than 2 and less than 0.05 in CymRSV-, crTMV-, and TCV-infected N. benthamiana. The description and GO annotation of the probe and its function according to Bin categories …
	CymRSV infected N.benthamiana		crTMV infected N.benthamiana		TCV infected N.benthamiana		Homolog S.lycopersicum	PVX infected S.lycopersicum		TMV infected S.lycopersicum
ProbeName	Log2 Fold change	p-value	Log2 Fold change	p-value	Log2 Fold change	p-value	Gene ID	Log2 Fold change	p-value	Log2 Fold change	p-value	BIN code	Bin Name	Description
A_95_P210872	-4.83963	0.0068310513	-3.52841	0.006487714								17.2.3	hormone metabolism.auxin.induced-regulated-responsive-activated	Rep: Auxin-induced protein - Prunus armeniaca (Apricot), partial (44%) [TC71733]
A_95_P211467	-3.96151	0.002965752	-4.75228	2.2728814E-4								17.2.2	hormone metabolism.auxin.signal transduction	Rep: Chromosome chr8 scaffold_29, whole genome shotgun sequence - Vitis vinifera (Grape), partial (28%) [TC75583]
A_95_P153907	-3.47039	0.0086114025	-1.6453	0.0049281316								17.2.3	hormone metabolism.auxin.induced-regulated-responsive-activated
A_95_P095478	-2.7147	0.0039761625	-2.91207	1.2098524E-4			Solyc01g097380.2					17.2.3	hormone metabolism.auxin.induced-regulated-responsive-activated
A_95_P265781	-2.62521	0.005810913	-2.21014	1.6938098E-4			Solyc01g097390.2					17.2.3	hormone metabolism.auxin.induced-regulated-responsive-activated	TT-04_P08 K326 late senescent leaf library Nicotiana tabacum cDNA, mRNA sequence [FG643494]
A_95_P184637	-2.25583	0.022066135					Solyc09g014380.2	-1.10314	0.0014			17.2.2	hormone metabolism.auxin.signal transduction	AGN_RNC020xm04f1.ab1 AGN_RNC Nicotiana tabacum cDNA 5', mRNA sequence [FG160218]
A_95_P157167	-2.19928	0.024806093										17.2.2	hormone metabolism.auxin.signal transduction	Rep: Auxin transporter-like protein 4 - Medicago truncatula (Barrel medic), partial (18%) [TC42349]
A_95_P221472	-2.15676	8.810517E-4										17.2.3	hormone metabolism.auxin.induced-regulated-responsive-activated	Rep: Chromosome chr12 scaffold_36, whole genome shotgun sequence - Vitis vinifera (Grape), partial (88%) [TC54490]
A_95_P146177	-2.02316	7.1292726E-4	-1.8016	4.1486163E-4			Solyc09g082720.2					17.2.3	hormone metabolism.auxin.induced-regulated-responsive-activated
A_95_P268371	-1.97574	3.707728E-4					Solyc10g008520.2	-1.48151	5e-05			17.2.3	hormone metabolism.auxin.induced-regulated-responsive-activated	KL4B.109J24F.051108T7 KL4B Nicotiana tabacum cDNA clone KL4B.109J24, mRNA sequence [DW000969]
A_95_P106662	-1.79952	0.01434664										17.2.3	hormone metabolism.auxin.induced-regulated-responsive-activated	KN6B.105E03F.060104T7 KN6B Nicotiana tabacum cDNA clone KN6B.105E03, mRNA sequence [EB440070]
A_95_P144842	-1.68558	0.023340125					Solyc05g008060.2					17.2.2	hormone metabolism.auxin.signal transduction	Rep: Chromosome chr1 scaffold_5, whole genome shotgun sequence - Vitis vinifera (Grape), partial (86%) [TC65337]
A_95_P154722	-1.42102	0.020038601										17.2.3	hormone metabolism.auxin.induced-regulated-responsive-activated
A_95_P117127	-1.36599	2.0351507E-4	-2.13227	6.9705646E-5								17.2.2	hormone metabolism.auxin.signal transduction	Nicotiana tabacum transport inhibitor response 1 (TIR1) mRNA, complete cds [GQ249408]
A_95_P147047	-1.34263	0.006721422					Solyc09g082780.2					17.2.3	hormone metabolism.auxin.induced-regulated-responsive-activated	Rep: Chromosome chr5 scaffold_2, whole genome shotgun sequence - Vitis vinifera (Grape), partial (90%) [TC40538]
A_95_P181227	-1.25941	0.02253244										17.2.3	hormone metabolism.auxin.induced-regulated-responsive-activated	Rep: Chromosome chr18 scaffold_1, whole genome shotgun sequence - Vitis vinifera (Grape), partial (14%) [TC75175]
A_95_P243442	-1.25439	9.4383163E-4	-1.47878	0.025033958								17.2.3	hormone metabolism.auxin.induced-regulated-responsive-activated	KT7C.104L12F.051219T7 KT7 Nicotiana tabacum cDNA clone KT7C.104L12, mRNA sequence [EB449743]
A_95_P193412	-1.23989	0.021110337	-1.57887	0.024405418								17.2.3	hormone metabolism.auxin.induced-regulated-responsive-activated	KN6B.105E03F.060104T7 KN6B Nicotiana tabacum cDNA clone KN6B.105E03, mRNA sequence [EB440070]
A_95_P116002	1.07919	0.001957048										17.2.2	hormone metabolism.auxin.signal transduction	ntsm10 embryogenic microspores Nicotiana tabacum cDNA, mRNA sequence [EB643439]
A_95_P080325	1.13043	0.0034449932					Solyc02g089263.1					17.2.2	hormone metabolism.auxin.signal transduction	Rep: Zinc finger, ZZ-type; Zinc finger, C2H2-type - Medicago truncatula (Barrel medic), partial (3%) [TC52055]
A_95_P008441	1.34898	0.0016974319	1.96109	0.039570317								17.2.3	hormone metabolism.auxin.induced-regulated-responsive-activated
A_95_P032086	1.43	0.0023960497										17.2.3	hormone metabolism.auxin.induced-regulated-responsive-activated	Rep: COV1-like protein - Solanum chacoense (Chaco potato), complete [TC77072]
A_95_P185327	1.43137	0.0076562166	1.98214	0.032366414								17.2.3	hormone metabolism.auxin.induced-regulated-responsive-activated
A_95_P147452	1.71598	0.018074425	2.72366	0.0060059074	2.04525	0.012637648						17.2.3	hormone metabolism.auxin.induced-regulated-responsive-activated	KF8C.101C13F.051214T7 KF8 Nicotiana tabacum cDNA clone KF8C.101C13, mRNA sequence [EB424659]
A_95_P000331	1.90066	0.017665695	2.89277	0.004862787	2.07131	0.0095540695						17.2.3	hormone metabolism.auxin.induced-regulated-responsive-activated	KF8C.101C13F.051214T7 KF8 Nicotiana tabacum cDNA clone KF8C.101C13, mRNA sequence [EB424659]
A_95_P222877	2.07304	3.1314623E-5	1.58205	1.617157E-4								17.2.3	hormone metabolism.auxin.induced-regulated-responsive-activated	KP1B.104G11F.050725T7 KP1B Nicotiana tabacum cDNA clone KP1B.104G11, mRNA sequence [DV160855]
A_95_P205037	2.93354	0.002673951					Solyc01g091030.2					17.2.3	hormone metabolism.auxin.induced-regulated-responsive-activated
A_95_P233219	4.22701	0.00712077	4.97796	0.0021523004								17.2.3	hormone metabolism.auxin.induced-regulated-responsive-activated	CHO_SL014xa04f1.ab1 CHO_SL Nicotiana tabacum cDNA, mRNA sequence [EH623348]
A_95_P182742	6.01354	4.883662E-4	5.90454	6.6725275E-4								17.2.3	hormone metabolism.auxin.induced-regulated-responsive-activated
A_95_P182737	6.15891	6.968655E-4	5.98647	8.953844E-4								17.2.3	hormone metabolism.auxin.induced-regulated-responsive-activated
A_95_P160467	6.18754	8.8561163E-4										17.2.3	hormone metabolism.auxin.induced-regulated-responsive-activated
A_95_P131452			-1.21021	0.008547284								17.2.3	hormone metabolism.auxin.induced-regulated-responsive-activated
A_95_P182372			-1.1497	0.0045341467								17.2.3	hormone metabolism.auxin.induced-regulated-responsive-activated	Rep: Chromosome chr5 scaffold_2, whole genome shotgun sequence - Vitis vinifera (Grape), partial (90%) [TC40538]
A_95_P231914			1.53673	0.017827064			Solyc03g121270.2					17.2.1	hormone metabolism.auxin.synthesis-degradation	AGN_PNL225df1_f1.trimmed.seq AGN_PNL Nicotiana tabacum cDNA 5', mRNA sequence [FG197322]
A_95_P107032			1.7524	0.0030841986	1.32481	0.011268833						17.2.3	hormone metabolism.auxin.induced-regulated-responsive-activated
A_95_P110457			1.97027	0.016387204	1.5662	0.022911891						17.2.3	hormone metabolism.auxin.induced-regulated-responsive-activated	KF8C.101C13F.051214T7 KF8 Nicotiana tabacum cDNA clone KF8C.101C13, mRNA sequence [EB424659]
A_95_P032781			2.10286	0.03470967								17.2.3	hormone metabolism.auxin.induced-regulated-responsive-activated	Nicotiana tabacum Nt-gh3 deduced protein mRNA, complete cds [AF123503]
A_95_P203967			2.15022	0.0014617253								17.2.1	hormone metabolism.auxin.synthesis-degradation	Rep: Chromosome chr9 scaffold_7, whole genome shotgun sequence - Vitis vinifera (Grape), partial (91%) [TC53726]
A_95_P164462			2.30706	0.0038526072								17.2.3	hormone metabolism.auxin.induced-regulated-responsive-activated
A_95_P252389			2.47187	0.0029198185								17.2.3	hormone metabolism.auxin.induced-regulated-responsive-activated	CHO_SL016xk08f1.ab1 CHO_SL Nicotiana tabacum cDNA, mRNA sequence [EH623698]
A_95_P245727	-4.19321	0.0030580857	-4.23708	0.01133232			Solyc02g030170.2	-1.17879	0.0013			17.3.1.2.8	hormone metabolism.brassinosteroid.synthesis-degradation.sterols.DWF1	KP1B.110E09F.050727T7 KP1B Nicotiana tabacum cDNA clone KP1B.110E09, mRNA sequence [DV162156]
A_95_P192843	-3.84866	0.00491396	-4.23169	1.5456203E-6								17.3.1.2.8	hormone metabolism.brassinosteroid.synthesis-degradation.sterols.DWF1	Rep: DWARF1/DIMINUTO - Solanum lycopersicum (Tomato) (Lycopersicon esculentum), partial (37%) [TC40991]
A_95_P010161	-3.06915	0.001453148	-3.08695	0.0017331736								17.3.1.2.2	hormone metabolism.brassinosteroid.synthesis-degradation.sterols.SMT2	Nicotiana tabacum S-adenosyl-methionine-sterol-C-methyltransferase mRNA, complete cds [U71108]
A_95_P191387	-2.78243	7.220416E-4	-3.22184	0.007300994			Solyc04g077440.2	-2.24005	5e-05			17.3.1.2.99	hormone metabolism.brassinosteroid.synthesis-degradation.sterols.other	Rep: Squalene monooxygenase - Datura innoxia (Downy thornapple) (Datura meteloides), complete [TC52639]
A_95_P269956	-2.71337	0.0070138667										17.3.1.1.1	hormone metabolism.brassinosteroid.synthesis-degradation.BRs.DET2	KF8B.200J22F.060120T7 KF8 Nicotiana tabacum cDNA clone KF8B.200J22, mRNA sequence [EB428227]
A_95_P175112	-1.51678	1.1661985E-4					Solyc02g030170.2	-1.17879	0.0013			17.3.1.2.8	hormone metabolism.brassinosteroid.synthesis-degradation.sterols.DWF1	Rep: DWARF1/DIMINUTO - Solanum lycopersicum (Tomato) (Lycopersicon esculentum), partial (77%) [TC45554]
A_95_P251422	-1.23998	0.0013682436										17.3.1.2.3	hormone metabolism.brassinosteroid.synthesis-degradation.sterols.CYP51	Nicotiana tabacum obtusifoliol-14-demethylase (CYP51) mRNA, complete cds [AF116915]
A_95_P032771	-1.21336	0.0022060198	-1.01107	0.041320194								17.3.1.2.3	hormone metabolism.brassinosteroid.synthesis-degradation.sterols.CYP51	Nicotiana tabacum obtusifoliol-14-demethylase (CYP51) mRNA, complete cds [AF116915]
A_95_P106657	1.47046	0.016844686										17.3.2.2	hormone metabolism.brassinosteroid.signal transduction.BZR	Rep: Chromosome chr10 scaffold_81, whole genome shotgun sequence - Vitis vinifera (Grape), partial (89%) [TC48212]
A_95_P119352	5.98962	0.0012885845					Solyc03g115610.2	1.38244	0.0026			17.3.2.1	hormone metabolism.brassinosteroid.signal transduction.BRI	Rep: Chromosome chr17 scaffold_12, whole genome shotgun sequence - Vitis vinifera (Grape), partial (29%) [TC70544]
A_95_P212462			-1.38717	6.8239105E-4			Solyc04g079980.2					17.3.2.2	hormone metabolism.brassinosteroid.signal transduction.BZR	Rep: Mature anther-specific protein LAT61 - Solanum lycopersicum (Tomato) (Lycopersicon esculentum), partial (31%) [TC67523]
A_95_P207392			-1.13929	0.013194453								17.3.1.2.1	hormone metabolism.brassinosteroid.synthesis-degradation.sterols.SMT1	Nicotiana tabacum S-adenosyl-methionine-sterol-C-methyltransferase mRNA, complete cds [U81312]
A_95_P188612			1.18885	1.1474807E-6								17.3.2.1	hormone metabolism.brassinosteroid.signal transduction.BRI	Rep: Brassinosteroid insensitive 1 - Nicotiana tabacum (Common tobacco), complete [TC43788]
A_95_P217447	2.132	0.0017737098	2.80559	1.9578158E-5								17.4.2	hormone metabolism.cytokinin.signal transduction	KP1B.105C08F.060116T7 KP1B Nicotiana tabacum cDNA clone KP1B.105C08, mRNA sequence [EB681650]
A_95_P092853	-5.83753	6.45641E-4	-8.07616	3.5189569E-6								17.6.3	hormone metabolism.gibberelin.induced-regulated-responsive-activated	TT-30_L14 Samsun trichome library Nicotiana tabacum cDNA, mRNA sequence [FG637486]
A_95_P210692	-5.73773	0.005187926	-6.44848	0.0035952812								17.6.3	hormone metabolism.gibberelin.induced-regulated-responsive-activated	EST_FLW001xj09f1.ab1 EST_FLW Nicotiana tabacum cDNA, mRNA sequence [EH615398]
A_95_P222127	-4.79854	0.0029585413	-4.48331	0.0049674157	-2.63541	0.001615564						17.6.3	hormone metabolism.gibberelin.induced-regulated-responsive-activated	KL5B.001F09F.050901T7 KL5B Nicotiana tabacum cDNA clone KL5B.001F09, mRNA sequence [EB429101]
A_95_P003496	-4.06727	0.0031022334	-2.71016	4.1013706E-4								17.6.2	hormone metabolism.gibberelin.signal transduction	Rep: DELLA protein GAI - Solanum lycopersicum (Tomato) (Lycopersicon esculentum), partial (21%) [TC55047]
A_95_P019246	-2.18793	0.0010686903	-4.15692	4.1078198E-5								17.6.3	hormone metabolism.gibberelin.induced-regulated-responsive-activated	TT-06_G19 Burley21 trichome library Nicotiana tabacum cDNA, mRNA sequence [FG638725]
A_95_P117762	1.60099	6.81264E-4	3.7629	6.1966816E-6	2.1493	0.0058578793						17.6.2	hormone metabolism.gibberelin.signal transduction	Rep: Gibberellic acid receptor - Gossypium hirsutum (Upland cotton) (Gossypium mexicanum), complete [TC50429]
