# Supplementary material for: Differential gene expression and physiological changes during acute or persistent plant virus interactions may contribute to viral symptom differences
Source: PLoS One. 2019 May 3;14(5):e0216618. doi: 10.1371/journal.pone.0216618 (PMC6499435; doi:10.1371/journal.pone.0216618)
Supplement: S16 Table — Log2-fold change values, along with their corresponding p values, are indicated if higher than 2 and less than 0.05 in PVX-and TMV-infected S. lycopersicum. Description and GO annotation of the probe and its function according to Bin categories are also indicated. (XLSX) [file pone.0216618.s026.xlsx]

## Sheet: S16 Table
S16 Table
Summary of DEGs that play a role in auxin, brassinosteroid, cytokinin and gibberellin metabolism in virus-infected S. lycopersicum plants. Log2-fold change values, along with their corresponding p values, are indicated if higher than 2 and less than 0.05 in PVX-and TMV-infected S. lycopersicum. Description and GO annotation of the probe and its function according to Bin categories are also indica…
	PVX infected S.lycopersicum		TMV infected S.lycopersicum
Gene ID	log2 Fold change	p-value	log2 Fold change	p-value	GO tags	Bin Code	Bin Name	Description
Solyc04g053000.1	-3.44106	0.00385				17.2.3	hormone metabolism.auxin.induced-regulated-responsive-activated	Auxin-induced SAUR-like protein (AHRD V1 ***- Q8S351_CAPAN)%3B contains Interpro domain(s) IPR003676 Auxin responsive SAUR protein
Solyc08g068480.1	-3.27532	0.00455				17.2.3	hormone metabolism.auxin.induced-regulated-responsive-activated	Indole-3-acetic acid-amido synthetase GH3.8 (AHRD V1 -**- B6U4E2_MAIZE)%3B contains Interpro domain(s) IPR004993 GH3 auxin-responsive promoter
Solyc08g068490.2	-3.21766	5e-05				17.2.3	hormone metabolism.auxin.induced-regulated-responsive-activated	Indole-3-acetic acid-amido synthetase GH3.8 (AHRD V1 **** B6U4E2_MAIZE)%3B contains Interpro domain(s) IPR004993 GH3 auxin-responsive promoter
Solyc04g053010.1	-2.912	0.00035				17.2.3	hormone metabolism.auxin.induced-regulated-responsive-activated	Auxin-responsive protein (AHRD V1 ***- A8IXW9_BRACM)%3B contains Interpro domain(s) IPR003676 Auxin responsive SAUR protein
Solyc07g054580.2	-2.87154	5e-05				17.2.3	hormone metabolism.auxin.induced-regulated-responsive-activated	GH3 family protein (AHRD V1 ***- B9N2A3_POPTR)%3B contains Interpro domain(s) IPR004993 GH3 auxin-responsive promoter
Solyc10g052530.1	-2.39245	0.0026				17.2.3	hormone metabolism.auxin.induced-regulated-responsive-activated	Auxin-responsive protein (AHRD V1 ***- A8IXW9_BRACM)%3B contains Interpro domain(s) IPR003676 Auxin responsive SAUR protein
Solyc10g079640.1	-2.3753	5e-05			GO:0016787 GO:0008152	17.2.1	hormone metabolism.auxin.synthesis-degradation	Iaa-amino acid hydrolase 9 (AHRD V1 ***- B9GU29_POPTR)%3B contains Interpro domain(s) IPR010168 Peptidase M20D%2C amidohydrolase
Solyc05g006220.2	-2.29445	5e-05			GO:0016787 GO:0008152	17.2.1	hormone metabolism.auxin.synthesis-degradation	IAA-amino acid hydrolase (AHRD V1 **** D5FTH2_POPTO)%3B contains Interpro domain(s) IPR017439 Peptidase M20D%2C mername-AA028/carboxypeptidase Ss1
Solyc07g009340.2	-2.17378	0.00085			GO:0016021	17.2.3	hormone metabolism.auxin.induced-regulated-responsive-activated	Ferric-chelate reductase 1 (AHRD V1 **-- C0HB47_SALSA)%3B contains Interpro domain(s) IPR006593 Cytochrome b561/ferric reductase transmembrane
Solyc04g007690.2	-2.1145	5e-05			GO:0016021 GO:0055085	17.2.2	hormone metabolism.auxin.signal transduction	Auxin efflux carrier (AHRD V1 **** D6RT11_SOLLC)%3B contains Interpro domain(s) IPR014024 Auxin efflux carrier%2C subgroup
Solyc11g013270.1	-2.04994	0.0003				17.2.3	hormone metabolism.auxin.induced-regulated-responsive-activated	Os01g0841200 protein (Fragment) (AHRD V1 **-- Q0JHU9_ORYSJ)%3B contains Interpro domain(s) IPR004348 Protein of unknown function DUF246%2C plant
Solyc11g011630.1	-2.03377	0.004				17.2.3	hormone metabolism.auxin.induced-regulated-responsive-activated	Auxin-induced SAUR-like protein (AHRD V1 ***- Q8S348_CAPAN)%3B contains Interpro domain(s) IPR003676 Auxin responsive SAUR protein
Solyc01g110570.2	-2.01962	5e-05				17.2.3	hormone metabolism.auxin.induced-regulated-responsive-activated	Auxin-induced SAUR-like protein (AHRD V1 **-- Q8S349_CAPAN)%3B contains Interpro domain(s) IPR003676 Auxin responsive SAUR protein
Solyc12g017880.1	-1.99112	0.00135				17.2.3	hormone metabolism.auxin.induced-regulated-responsive-activated	Dopamine beta-monooxygenase (AHRD V1 **-- B6SK92_MAIZE)%3B contains Interpro domain(s) IPR006593 Cytochrome b561/ferric reductase transmembrane
Solyc10g080880.1	-1.97109	0.00025			GO:0016021 GO:0055085	17.2.2	hormone metabolism.auxin.signal transduction	Auxin efflux carrier (AHRD V1 ***- D6RT09_SOLLC)%3B contains Interpro domain(s) IPR014024 Auxin efflux carrier%2C subgroup
Solyc03g114730.2	-1.93763	5e-05				17.2.3	hormone metabolism.auxin.induced-regulated-responsive-activated	Os03g0169000 protein (Fragment) (AHRD V1 ***- Q0DUS7_ORYSJ)%3B contains Interpro domain(s) IPR004348 Protein of unknown function DUF246%2C plant
Solyc09g097890.2	-1.88936	5e-05			GO:0016021	17.2.3	hormone metabolism.auxin.induced-regulated-responsive-activated	Membrane protein (AHRD V1 **-- B6ST21_MAIZE)%3B contains Interpro domain(s) IPR006593 Cytochrome b561/ferric reductase transmembrane
Solyc02g062230.1	-1.82202	0.00055				17.2.3	hormone metabolism.auxin.induced-regulated-responsive-activated	Auxin-induced SAUR-like protein (AHRD V1 ***- Q8S349_CAPAN)%3B contains Interpro domain(s) IPR003676 Auxin responsive SAUR protein
Solyc02g079190.2	-1.82111	5e-05				17.2.2	hormone metabolism.auxin.signal transduction	Auxin F-box protein 5 (AHRD V1 **-- D7MPH1_ARALY)%3B contains Interpro domain(s) IPR001810 Cyclin-like F-box
Solyc12g005310.1	-1.80316	0.00175				17.2.3	hormone metabolism.auxin.induced-regulated-responsive-activated	Auxin-responsive GH3-like (AHRD V1 ***- Q0GUM1_ARATH)%3B contains Interpro domain(s) IPR004993 GH3 auxin-responsive promoter
Solyc06g069380.2	-1.71534	5e-05				17.2.3	hormone metabolism.auxin.induced-regulated-responsive-activated	Os03g0169000 protein (Fragment) (AHRD V1 ***- Q0DUS7_ORYSJ)%3B contains Interpro domain(s) IPR004348 Protein of unknown function DUF246%2C plant
Solyc08g079150.1	-1.67357	0.0082				17.2.3	hormone metabolism.auxin.induced-regulated-responsive-activated	Auxin responsive SAUR protein (AHRD V1 *-*- Q1SN26_MEDTR)%3B contains Interpro domain(s) IPR003676 Auxin responsive SAUR protein
Solyc06g008810.2	-1.6268	0.0015				17.2.2	hormone metabolism.auxin.signal transduction	Auxin F-box protein 5 (AHRD V1 **-- D7MPH1_ARALY)%3B contains Interpro domain(s) IPR006553 Leucine-rich repeat%2C cysteine-containing subtype
Solyc10g008520.2	-1.48151	5e-05				17.2.3	hormone metabolism.auxin.induced-regulated-responsive-activated	Auxin-responsive GH3-like (AHRD V1 ***- Q0GUM1_ARATH)%3B contains Interpro domain(s) IPR004993 GH3 auxin-responsive promoter
Solyc06g082860.2	-1.4775	0.00415			GO:0016021	17.2.3	hormone metabolism.auxin.induced-regulated-responsive-activated	Dopamine beta-monooxygenase (AHRD V1 **-- B6T412_MAIZE)%3B contains Interpro domain(s) IPR006593 Cytochrome b561/ferric reductase transmembrane
Solyc11g010600.1	-1.45511	5e-05				17.2.3	hormone metabolism.auxin.induced-regulated-responsive-activated	Os01g0841200 protein (Fragment) (AHRD V1 **-- Q0JHU9_ORYSJ)%3B contains Interpro domain(s) IPR004348 Protein of unknown function DUF246%2C plant
Solyc06g063240.2	-1.32064	5e-05				17.2.3	hormone metabolism.auxin.induced-regulated-responsive-activated	Os03g0169000 protein (Fragment) (AHRD V1 **-- Q0DUS7_ORYSJ)%3B contains Interpro domain(s) IPR004348 Protein of unknown function DUF246%2C plant
Solyc07g041750.2	-1.13136	0.00175				17.2.3	hormone metabolism.auxin.induced-regulated-responsive-activated	Os03g0169000 protein (Fragment) (AHRD V1 ***- Q0DUS7_ORYSJ)%3B contains Interpro domain(s) IPR004348 Protein of unknown function DUF246%2C plant
Solyc12g038670.1	-1.02529	0.0054				17.2.3	hormone metabolism.auxin.induced-regulated-responsive-activated	Os03g0169000 protein (Fragment) (AHRD V1 ***- Q0DUS7_ORYSJ)%3B contains Interpro domain(s) IPR004348 Protein of unknown function DUF246%2C plant
Solyc06g084390.2	1.00386	0.003			GO:0004872 GO:0005788	17.2.2	hormone metabolism.auxin.signal transduction	ER auxin binding protein 1 (AHRD V1 **** Q9ZRX6_SOLLC)%3B contains Interpro domain(s) IPR000886 Endoplasmic reticulum%2C targeting sequence
Solyc07g005060.2	1.08703	0.0007				17.2.2	hormone metabolism.auxin.signal transduction	DCN1-like protein 4 (AHRD V1 ***- B6TI85_MAIZE)%3B contains Interpro domain(s) IPR014764 Defective in cullin neddylation
Solyc06g073060.2	1.12109	0.00135			GO:0016787 GO:0008152	17.2.1	hormone metabolism.auxin.synthesis-degradation	Iaa-amino acid hydrolase 6 (AHRD V1 **** A9PG36_POPTR)%3B contains Interpro domain(s) IPR017439 Peptidase M20D%2C mername-AA028/carboxypeptidase Ss1
Solyc02g088010.2	1.19556	0.00065				17.2.2	hormone metabolism.auxin.signal transduction	DCN1-like protein 1 (AHRD V1 *-*- C1BQG1_9MAXI)%3B contains Interpro domain(s) IPR014764 Defective in cullin neddylation
Solyc01g110590.2	1.44483	0.00045				17.2.3	hormone metabolism.auxin.induced-regulated-responsive-activated	Auxin-induced SAUR-like protein (AHRD V1 ***- Q8S349_CAPAN)%3B contains Interpro domain(s) IPR003676 Auxin responsive SAUR protein
Solyc07g042490.1	1.60583	5e-05				17.2.3	hormone metabolism.auxin.induced-regulated-responsive-activated	SAUR33-auxin-responsive SAUR family member (AHRD V1 ***- B6T035_MAIZE)%3B contains Interpro domain(s) IPR003676 Auxin responsive SAUR protein
Solyc06g072650.1	1.74285	0.0025				17.2.3	hormone metabolism.auxin.induced-regulated-responsive-activated	Auxin responsive SAUR protein (AHRD V1 *--- Q2HTF2_MEDTR)%3B contains Interpro domain(s) IPR003676 Auxin responsive SAUR protein
Solyc09g097960.2	1.74334	5e-05			GO:0055114 GO:0016491	17.2.3	hormone metabolism.auxin.induced-regulated-responsive-activated	Aldo/keto reductase family protein (AHRD V1 **-- D7KWQ9_ARALY)%3B contains Interpro domain(s) IPR001395 Aldo/keto reductase
Solyc03g082530.1	1.74814	5e-05	1.00179	0.01025		17.2.3	hormone metabolism.auxin.induced-regulated-responsive-activated	Auxin-responsive family protein (AHRD V1 ***- D7M515_ARALY)%3B contains Interpro domain(s) IPR003676 Auxin responsive SAUR protein
Solyc02g078380.2	1.78003	0.00015	1.50596	5e-05		17.2.3	hormone metabolism.auxin.induced-regulated-responsive-activated	Aluminum-induced protein-like protein (AHRD V1 **-- Q8S2R9_THEHA)
Solyc01g086640.2	1.98153	5e-05				17.2.3	hormone metabolism.auxin.induced-regulated-responsive-activated	Os03g0169000 protein (Fragment) (AHRD V1 ***- Q0DUS7_ORYSJ)%3B contains Interpro domain(s) IPR004348 Protein of unknown function DUF246%2C plant
Solyc05g046320.1	2.07227	5e-05				17.2.3	hormone metabolism.auxin.induced-regulated-responsive-activated	Auxin-induced SAUR-like protein (AHRD V1 *--- Q8S351_CAPAN)%3B contains Interpro domain(s) IPR003676 Auxin responsive SAUR protein
Solyc07g048070.2	2.97385	5e-05	1.74211	0.0021	GO:0016021	17.2.3	hormone metabolism.auxin.induced-regulated-responsive-activated	Membrane protein (AHRD V1 **-- B6U5U8_MAIZE)%3B contains Interpro domain(s) IPR017214 Uncharacterised conserved protein UCP037471
Solyc07g014620.1	3.23049	0.00015	2.41829	0.00135		17.2.3	hormone metabolism.auxin.induced-regulated-responsive-activated	Auxin-induced SAUR-like protein (AHRD V1 **-- Q8S349_CAPAN)%3B contains Interpro domain(s) IPR003676 Auxin responsive SAUR protein
Solyc07g008290.2	3.42959	0.00615				17.2.3	hormone metabolism.auxin.induced-regulated-responsive-activated	Growth regulator like protein (AHRD V1 **-- B6TX13_MAIZE)%3B contains Interpro domain(s) IPR004348 Protein of unknown function DUF246%2C plant
Solyc01g110800.2	165.892	0.01155				17.2.3	hormone metabolism.auxin.induced-regulated-responsive-activated	Auxin-induced SAUR-like protein (AHRD V1 ***- Q8S351_CAPAN)%3B contains Interpro domain(s) IPR003676 Auxin responsive SAUR protein
Solyc01g010930.2			-2.0165	0.00325		17.2.3	hormone metabolism.auxin.induced-regulated-responsive-activated	Enoyl reductase (AHRD V1 ***- P93062_BRANA)%3B contains Interpro domain(s) IPR014358 Enoyl-[acyl-carrier-protein] reductase (NADH)
Solyc05g050290.1			-1.50236	5e-05	GO:0006508 GO:0004190 GO:0006629	17.2.3	hormone metabolism.auxin.induced-regulated-responsive-activated	Aspartic proteinase 2 (AHRD V1 **-* Q948P0_SOYBN)%3B contains Interpro domain(s) IPR001461 Peptidase A1
Solyc01g110680.2			1.07468	0.0113	GO:0005515	17.2.3	hormone metabolism.auxin.induced-regulated-responsive-activated	LRR receptor-like serine/threonine-protein kinase%2C RLP
Solyc01g096340.2			1.13304	0.00295	GO:0005515	17.2.3	hormone metabolism.auxin.induced-regulated-responsive-activated	Pentatricopeptide repeat-containing protein (AHRD V1 ***- D7M2Z4_ARALY)%3B contains Interpro domain(s) IPR002885 Pentatricopeptide repeat
Solyc03g033590.1			1.19253	0.0009	GO:0003854 GO:0050662 GO:0055114 GO:0006694 GO:0044237	17.2.3	hormone metabolism.auxin.induced-regulated-responsive-activated	NAD-binding domain 4 protein (AHRD V1 **** D5D7M5_ECOKI)%3B contains Interpro domain(s) IPR010099 Sugar nucleotide epimerase YfcH%2C putative
Solyc11g011670.1			1.33986	5e-05	GO:0005515	17.2.3	hormone metabolism.auxin.induced-regulated-responsive-activated	F-box protein PP2-B1 (AHRD V1 ***- PP2B1_ARATH)%3B contains Interpro domain(s) IPR001810 Cyclin-like F-box
Solyc07g066560.1			1.46829	0.002	GO:0006468 GO:0005524 GO:0004672	17.2.3	hormone metabolism.auxin.induced-regulated-responsive-activated	Cell division protein kinase 8 (AHRD V1 **** B0W1D0_CULQU)%3B contains Interpro domain(s) IPR002290 Serine/threonine protein kinase
Solyc06g053290.1			1.54389	0.0003	GO:0006468 GO:0005524 GO:0004672	17.2.3	hormone metabolism.auxin.induced-regulated-responsive-activated	Receptor-like kinase (AHRD V1 ***- C0SW31_SOYBN)%3B contains Interpro domain(s) IPR002290 Serine/threonine protein kinase
Solyc02g069490.2	-3.62969	5e-05			GO:0050660 GO:0008762 GO:0055114	17.3.1.2.8	hormone metabolism.brassinosteroid.synthesis-degradation.sterols.DWF1	FAD linked oxidase domain protein (AHRD V1 **-- D1VPW7_9ACTO)%3B contains Interpro domain(s) IPR006094 FAD linked oxidase%2C N-terminal
Solyc02g086180.2	-3.26313	5e-05			GO:0006633 GO:0005506 GO:0055114 GO:0016491	17.3.1.2.6	hormone metabolism.brassinosteroid.synthesis-degradation.sterols.DWF7	Sterol C-5 desaturase (AHRD V1 **** D7FW86_ECTSI)%3B contains Interpro domain(s) IPR006694 Fatty acid hydroxylase
Solyc06g074090.2	-2.41852	5e-05			GO:0016020	17.3.1.2.7	hormone metabolism.brassinosteroid.synthesis-degradation.sterols.DWF5	Sterol reductase (AHRD V1 **** A8IA67_CHLRE)%3B contains Interpro domain(s) IPR001171 Ergosterol biosynthesis ERG4/ERG24
Solyc10g086500.1	-2.3496	5e-05			GO:0005737 GO:0016627 GO:0016021 GO:0006629	17.3.1.1.1	hormone metabolism.brassinosteroid.synthesis-degradation.BRs.DET2	3-oxo-5-alpha-steroid 4-dehydrogenase family protein expressed (AHRD V1 ***- Q53NE6_ORYSJ)%3B contains Interpro domain(s) IPR016636 3-oxo-5-alpha-steroid 4-dehydrogenase IPR001104 3-oxo-5-alpha-steroid 4-dehydrogenase%2C C-terminal
Solyc04g077440.2	-2.24005	5e-05			GO:0004506 GO:0016021 GO:0050660 GO:0055114	17.3.1.2.99	hormone metabolism.brassinosteroid.synthesis-degradation.sterols.other	Squalene monooxygenase (AHRD V1 ***- Q506K3_DATIN)%3B contains Interpro domain(s) IPR013698 Squalene epoxidase
Solyc01g087560.2	-1.73836	5e-05			GO:0008168 GO:0006694	17.3.1.2.1	hormone metabolism.brassinosteroid.synthesis-degradation.sterols.SMT1	24-sterol C-methyltransferase (AHRD V1 **** Q2QDF7_GOSHI)%3B contains Interpro domain(s) IPR013705 Sterol methyltransferase C-terminal
Solyc09g009040.2	-1.51466	5e-05			GO:0016020	17.3.1.2.4	hormone metabolism.brassinosteroid.synthesis-degradation.sterols.FACKEL	Delta14-sterol reductase (AHRD V1 **** E1AQY4_SOLLC)%3B contains Interpro domain(s) IPR001171 Ergosterol biosynthesis ERG4/ERG24
Solyc06g082980.2	-1.44833	0.0003			GO:0047750 GO:0016021 GO:0016125 GO:0005783	17.3.1.2.5	hormone metabolism.brassinosteroid.synthesis-degradation.sterols.HYD1	3-beta-hydroxysteroid-Delta8 Delta7-isomerase (AHRD V1 **-* C3KH60_ANOFI)%3B contains Interpro domain(s) IPR007905 Emopamil-binding
Solyc02g030170.2	-1.17879	0.0013			GO:0050660 GO:0008762 GO:0055114	17.3.1.2.8	hormone metabolism.brassinosteroid.synthesis-degradation.sterols.DWF1	FAD linked oxidase domain protein (AHRD V1 **-- D1VPW7_9ACTO)%3B contains Interpro domain(s) IPR006094 FAD linked oxidase%2C N-terminal
Solyc00g085070.2	-1.16212	0.0012			GO:0004506 GO:0016021 GO:0050660 GO:0055114	17.3.1.2.99	hormone metabolism.brassinosteroid.synthesis-degradation.sterols.other	Squalene monooxygenase (AHRD V1 ***- Q506K3_DATIN)%3B contains Interpro domain(s) IPR013698 Squalene epoxidase
Solyc09g013070.2	1.29156	0.0006	1.05022	0.0048		17.3.1.1.1	hormone metabolism.brassinosteroid.synthesis-degradation.BRs.DET2	3-oxo-5-alpha-steroid 4-dehydrogenase family protein expressed (AHRD V1 ***- Q53NE6_ORYSJ)%3B contains Interpro domain(s) IPR001104 3-oxo-5-alpha-steroid 4-dehydrogenase%2C C-terminal
Solyc10g080150.1			-1.52725	5e-05	GO:0005515	17.3.1.2.2	hormone metabolism.brassinosteroid.synthesis-degradation.sterols.SMT2	HLA-B associated transcript 3 (Fragment) (AHRD V1 *--- Q5STC0_HUMAN)%3B contains Interpro domain(s) IPR019956 Ubiquitin subgroup
Solyc09g064910.1	-3.97259	0.00215			GO:0008033 GO:0009058 GO:0004161 GO:0005524	17.4.1	hormone metabolism.cytokinin.synthesis-degradation	tRNA dimethylallyltransferase (AHRD V1 *-*- D7WPA4_9BACI)%3B contains Interpro domain(s) IPR002627 tRNA isopentenyltransferase
Solyc04g008110.2	-2.41214	0.00025			GO:0000155 GO:0000156 GO:0016020 GO:0006355 GO:0007165 GO:0000160 GO:0005524	17.4.2	hormone metabolism.cytokinin.signal transduction	Histidine kinase 2 (AHRD V1 **** A3QVR9_LOTJA)%3B contains Interpro domain(s) IPR006189 CHASE
Solyc08g061930.2	-1.84595	5e-05			GO:0050660 GO:0009690 GO:0019139 GO:0055114 GO:0008762	17.4.1	hormone metabolism.cytokinin.synthesis-degradation	Cytokinin oxidase/dehydrogenase (AHRD V1 **** C3VPM8_SOLTU)%3B contains Interpro domain(s) IPR015345 Cytokinin dehydrogenase 1%2C FAD and cytokinin binding
Solyc12g014190.1	-1.01377	0.0043			GO:0008033 GO:0009058 GO:0016301 GO:0004161 GO:0005524	17.4.1	hormone metabolism.cytokinin.synthesis-degradation	tRNA dimethylallyltransferase (AHRD V1 ***- D6YRN6_WADCW)%3B contains Interpro domain(s) IPR002627 tRNA isopentenyltransferase
Solyc08g066350.1			1.11338	0.00025	GO:0016020 GO:0048193	17.4.2	hormone metabolism.cytokinin.signal transduction	Clathrin-coat assembly protein-like (AHRD V1 **-- Q6Z9Z3_ORYSJ)%3B contains Interpro domain(s) IPR015260 Syntaxin 6%2C N-terminal
Solyc06g007890.2	-3.10585	5e-05				17.6.3	hormone metabolism.gibberelin.induced-regulated-responsive-activated	Gibberellin regulated protein (AHRD V1 **-- Q2HRH3_MEDTR)%3B contains Interpro domain(s) IPR003854 Gibberellin regulated protein
Solyc06g067870.2	-2.92701	5e-05	1.15038	0.00215	GO:0016706 GO:0055114	17.6.1	hormone metabolism.gibberelin.synthesis-degradation	2-oxoglutarate-dependent dioxygenase (AHRD V1 ***- B9GL06_POPTR)%3B contains Interpro domain(s) IPR005123 Oxoglutarate and iron-dependent oxygenase
Solyc03g116060.2	-2.10934	5e-05				17.6.3	hormone metabolism.gibberelin.induced-regulated-responsive-activated	Gibberellin-regulated protein (AHRD V1 **-- B4UW77_ARAHY)%3B contains Interpro domain(s) IPR003854 Gibberellin regulated protein
Solyc04g017720.2	-1.65602	5e-05				17.6.3	hormone metabolism.gibberelin.induced-regulated-responsive-activated	Gibberellin regulated protein (AHRD V1 **-- Q2HRH3_MEDTR)%3B contains Interpro domain(s) IPR003854 Gibberellin regulated protein
Solyc02g089350.2	-1.2951	0.00165	1.43607	5e-05		17.6.3	hormone metabolism.gibberelin.induced-regulated-responsive-activated	Gibberellin regulated protein (AHRD V1 **-- Q2HRH3_MEDTR)%3B contains Interpro domain(s) IPR003854 Gibberellin regulated protein
Solyc11g017440.1	-1.1716	0.00105				17.6.3	hormone metabolism.gibberelin.induced-regulated-responsive-activated	Snakin-2 (AHRD V1 ***- B5AGT4_SOLTU)%3B contains Interpro domain(s) IPR003854 Gibberellin regulated protein
Solyc06g008870.2	1.31327	5e-05			GO:0016787 GO:0008152	17.6.2	hormone metabolism.gibberelin.signal transduction	GID1-like gibberellin receptor (AHRD V1 **-- A7MAQ4_HORVU)%3B contains Interpro domain(s) IPR013094 Alpha/beta hydrolase fold-3
Solyc02g062500.2	1.60305	5e-05			GO:0016706 GO:0055114	17.6.1	hormone metabolism.gibberelin.synthesis-degradation	2-oxoglutarate-dependent dioxygenase (AHRD V1 **** B9GL08_POPTR)%3B contains Interpro domain(s) IPR005123 Oxoglutarate and iron-dependent oxygenase
Solyc09g074270.2	3.70371	5e-05			GO:0016787 GO:0008152	17.6.2	hormone metabolism.gibberelin.signal transduction	Acetyl esterase (AHRD V1 *--- AES_ECO81)%3B contains Interpro domain(s) IPR013094 Alpha/beta hydrolase fold-3
Solyc06g007910.2			1.70294	0.0002	GO:0006812 GO:0016021 GO:0015299 GO:0055085	17.6.3	hormone metabolism.gibberelin.induced-regulated-responsive-activated	Glutathione-regulated potassium-efflux system protein (AHRD V1 *-*- Q73FS4_WOLPM)%3B contains Interpro domain(s) IPR006153 Cation/H+ exchanger
Solyc11g011210.1			1.8987	0.0046		17.6.3	hormone metabolism.gibberelin.induced-regulated-responsive-activated	Auxin-repressed protein (AHRD V1 ***- B4FA62_MAIZE)%3B contains Interpro domain(s) IPR008406 Dormancyauxin associated
Solyc04g078200.2			2.11977	0.00125	GO:0006468 GO:0005524 GO:0004672	17.6.3	hormone metabolism.gibberelin.induced-regulated-responsive-activated	Receptor protein kinase-like protein (AHRD V1 ***- Q9LJU5_ARATH)%3B contains Interpro domain(s) IPR002290 Serine/threonine protein kinase
