# Supplementary material for: Differential gene expression and physiological changes during acute or persistent plant virus interactions may contribute to viral symptom differences
Source: PLoS One. 2019 May 3;14(5):e0216618. doi: 10.1371/journal.pone.0216618 (PMC6499435; doi:10.1371/journal.pone.0216618)
Supplement: S17 Table — Log2-fold change values, along with their corresponding p values, are indicated if higher than 2 and less than 0.05 in CymRSV-, crTMV- and TCV-infected N. benthamiana. Description and GO annotation of the probe and its function according to Bin categories are also indicated. (XLSX) [file pone.0216618.s027.xlsx]

## Sheet: S17 Table
S17 Table
Summary of DEPs that play a role in hormone metabolism in virus-infected N. benthamiana plants summarized in S7 Fig. Log2-fold change values, along with their corresponding p values, are indicated if higher than 2 and less than 0.05 in CymRSV-, crTMV- and TCV-infected N. benthamiana. Description and GO annotation of the probe and its function according to Bin categories are also indicated.
		CymRSV infected N.benthamiana		crTMV infected N.benthamiana		TCV infected N.benthamiana
	ProbeName	Log2 Fold change	p-value	Log2 Fold change	p-value	Log2 Fold change	p-value	GO tags	BIN code	Bin Name	Description
Ethylene
ACS	A_95_P101828	-2.32205	0.0011659343	-1.35201	0.015331703			GO:0009733 GO:0016847 GO:0008631 GO:0009753 GO:0009611 GO:0009612 GO:0009723 GO:0005575 GO:0009693	17.5.1.1	hormone metabolism.ethylene.synthesis-degradation.1-aminocyclopropane-1-carboxylate synthase
	A_95_P007466	-2.23558	0.0010637502	-1.17716	0.007140422			GO:0009733 GO:0016847 GO:0008631 GO:0009753 GO:0009611 GO:0009612 GO:0009723 GO:0005575 GO:0009693	17.5.1.1	hormone metabolism.ethylene.synthesis-degradation.1-aminocyclopropane-1-carboxylate synthase
ACO	A_95_P010991	1.05065	0.013036334						17.5.1.2	hormone metabolism.ethylene.synthesis-degradation.1-aminocyclopropane-1-carboxylate oxidase	N.tabacum mRNA for 1-aminocyclopropane-1-carboxylate oxidase [X83229]
	A_95_P008226	1.06553	0.014480578					GO:0009620 GO:0009815 GO:0009693	17.5.1.2	hormone metabolism.ethylene.synthesis-degradation.1-aminocyclopropane-1-carboxylate oxidase	N.tabacum mRNA for 1-aminocyclopropane-1-carboxylate oxidase [X83229]
	A_95_P179962	1.07807	0.019657968						17.5.1.2	hormone metabolism.ethylene.synthesis-degradation.1-aminocyclopropane-1-carboxylate oxidase	Rep: ACC oxidase ACO3 - Nicotiana attenuata, complete [TC42339]
	A_95_P156612	1.14254	0.020832403					GO:0009620 GO:0009815 GO:0009693	17.5.1.2	hormone metabolism.ethylene.synthesis-degradation.1-aminocyclopropane-1-carboxylate oxidase
	A_95_P130452	1.18175	0.0071799834						17.5.1.2	hormone metabolism.ethylene.synthesis-degradation.1-aminocyclopropane-1-carboxylate oxidase	TT-14_K13 Samsun trichome library Nicotiana tabacum cDNA, mRNA sequence [FG636365]
	A_95_P179957	1.19796	0.007544781					GO:0009620 GO:0009815 GO:0009693	17.5.1.2	hormone metabolism.ethylene.synthesis-degradation.1-aminocyclopropane-1-carboxylate oxidase	TT-14_K13 Samsun trichome library Nicotiana tabacum cDNA, mRNA sequence [FG636365]
	A_95_P227954	5.43343	0.004236848	5.70607	0.0026177177			GO:0009620 GO:0009815 GO:0009693	17.5.1.2	hormone metabolism.ethylene.synthesis-degradation.1-aminocyclopropane-1-carboxylate oxidase	Nicotiana tabacum mRNA for ACC oxidase, complete cds [AB012857]
	A_95_P007551	5.67814	0.0043486324	5.87453	0.0027325694				17.5.1.2	hormone metabolism.ethylene.synthesis-degradation.1-aminocyclopropane-1-carboxylate oxidase	Nicotiana tabacum mRNA for ACC oxidase, complete cds [AB012857]
ERFs	A_95_P136167	1.23255	0.0017289632	1.89989	0.014535872			GO:0003700 GO:0005634 GO:0006355 GO:0016564 GO:0005515 GO:0010105	17.5.2	hormone metabolism.ethylene.signal transduction	Rep: Ethylene-responsive transcription factor 3 - Nicotiana tabacum (Common tobacco), partial (97%) [TC51212]
	A_95_P190967	1.23785	9.4747747E-4	1.85549	0.0067281527			GO:0003700 GO:0005634 GO:0006355 GO:0016564 GO:0005515 GO:0010105	17.5.2	hormone metabolism.ethylene.signal transduction	Nicotiana tabacum mRNA for ethylene responsive element binding factor, complete cds [AB024575]
	A_95_P016766			1.94001	0.032507192			GO:0003700 GO:0005634 GO:0006355 GO:0016564 GO:0005515 GO:0010105	17.5.2	hormone metabolism.ethylene.signal transduction	Rep: Ethylene-responsive transcription factor 3 - Nicotiana tabacum (Common tobacco), partial (97%) [TC51212]
EIN3	A_95_P013226	-1.34546	1.8216433E-5						27.3.19	RNA.regulation of transcription.EIN3-like(EIL) transcription factor family	Rep: EIL3 - Nicotiana tabacum (Common tobacco), partial (49%) [TC45205]
	A_95_P188932	1.10865	0.009703275	1.32328	0.0016099015	1.03897	0.017783083		27.3.19	RNA.regulation of transcription.EIN3-like(EIL) transcription factor family	Rep: EIL1 - Nicotiana tabacum (Common tobacco), complete [TC41476]
	A_95_P009111	1.55454	0.005742948					GO:0003700 GO:0010182 GO:0005634 GO:0045449 GO:0009873	27.3.19	RNA.regulation of transcription.EIN3-like(EIL) transcription factor family	Nicotiana tabacum EIL5 mRNA, complete cds [AY248907]
	A_95_P184787	1.72777	1.9888693E-4	3.02266	0.0026850908				27.3.19	RNA.regulation of transcription.EIN3-like(EIL) transcription factor family
	A_95_P007316			1.23566	0.0021305594	1.12773	0.010643882	GO:0003700 GO:0010182 GO:0005634 GO:0045449 GO:0009873	27.3.19	RNA.regulation of transcription.EIN3-like(EIL) transcription factor family	Nicotiana tabacum EIL2 mRNA, complete cds [AY248904]
SAGs	A_95_P106582	-3.05868	0.014365622						35.2	not assigned.unknown	Rep: Basic blue copper protein - Cicer arietinum (Chickpea) (Garbanzo), partial (76%) [TC62059]
	A_95_P001976	-2.79669	2.5005502E-4	-2.15105	7.3556474E-4			GO:0019430 GO:0009416 GO:0046688 GO:0010039 GO:0004784 GO:0006979 GO:0009507	21.6	redox.dismutases and catalases	KG9B.005L13F.050721T7 KG9B Nicotiana tabacum cDNA clone KG9B.005L13, mRNA sequence [DV159202]
	A_95_P013206	-2.43972	0.0033904545	-3.47616	6.797738E-4				21.6	redox.dismutases and catalases	Rep: Superoxide dismutase [Fe] - Solanum lycopersicum (Tomato) (Lycopersicon esculentum), partial (95%) [TC53699]
	A_95_P182162	-2.35206	0.0037934864	-3.22504	0.0017228046				21.6	redox.dismutases and catalases	Rep: Superoxide dismutase [Fe] - Solanum lycopersicum (Tomato) (Lycopersicon esculentum), partial (95%) [TC53699]
	A_95_P183622	-2.21038	0.007854718	-1.59494	0.0014058999				21.6	redox.dismutases and catalases	Rep: Superoxide dismutase [Cu-Zn] - Populus tremula x Populus tremuloides, partial (96%) [TC48128]
	A_95_P014946	-2.16311	0.0030024822					GO:0004784 GO:0005777 GO:0006979 GO:0019430	21.6	redox.dismutases and catalases	Rep: Superoxide dismutase [Cu-Zn] - Populus tremula x Populus tremuloides, partial (96%) [TC48128]
	A_95_P194027	1.03598	0.01822816						21.6	redox.dismutases and catalases	KF8C.102O14F.051214T7 KF8 Nicotiana tabacum cDNA clone KF8C.102O14, mRNA sequence [EB425283]
	A_95_P244292	1.10009	0.01275183					GO:0004784 GO:0016532 GO:0006878 GO:0009507	21.6	redox.dismutases and catalases	KF8C.102O14F.051214T7 KF8 Nicotiana tabacum cDNA clone KF8C.102O14, mRNA sequence [EB425283]
	A_95_P004446	2.0552	2.6945381E-6	2.87914	0.012167386				21.6	redox.dismutases and catalases	Rep: Superoxide dismutase [Cu-Zn] - Nicotiana plumbaginifolia (Leadwort-leaved tobacco), complete [TC43605]
	A_95_P120242	2.14789	9.332369E-6	2.81665	0.011237866			GO:0046688 GO:0005829 GO:0019430 GO:0042742 GO:0010193 GO:0010039 GO:0009651 GO:0004784 GO:0006979	21.6	redox.dismutases and catalases	KN6B.104B07F.060103T7 KN6B Nicotiana tabacum cDNA clone KN6B.104B07, mRNA sequence [EB439640]
	A_95_P160342	2.17805	4.1126852E-5	2.78095	0.011630854			GO:0046688 GO:0005829 GO:0019430 GO:0042742 GO:0010193 GO:0010039 GO:0009651 GO:0004784 GO:0006979	21.6	redox.dismutases and catalases
	A_95_P000476	2.2035	5.5710047E-6	2.96824	0.00996392	1.06305	0.0028774687		21.6	redox.dismutases and catalases	KN6B.104B07F.060103T7 KN6B Nicotiana tabacum cDNA clone KN6B.104B07, mRNA sequence [EB439640]
	A_95_P132372	3.29364	0.0013682679	2.3837	1.8253524E-4				21.6	redox.dismutases and catalases	Rep: Catalase isozyme 3 - Nicotiana plumbaginifolia (Leadwort-leaved tobacco), partial (62%) [TC49150]
	A_95_P000361	4.86784	0.004335148	5.58419	0.0018899232				21.6	redox.dismutases and catalases	Nicotiana tabacum Petit Havana SR1 catalase (CAT-1) mRNA, complete cds [U07627]
	A_95_P009316			-1.91044	0.0045846114				21.6	redox.dismutases and catalases
	A_95_P181667			-1.73373	0.0021047955				21.6	redox.dismutases and catalases
	A_95_P122302			-1.51281	8.5424026E-4				21.6	redox.dismutases and catalases
	A_95_P009531			-1.27564	0.0047362945			GO:0004784 GO:0009793 GO:0005739 GO:0019430	21.6	redox.dismutases and catalases	Rep: Superoxide dismutase [Mn], mitochondrial precursor - Capsicum annuum (Bell pepper), complete [TC40908]
	A_95_P011641			-1.00046	0.0035133974				21.6	redox.dismutases and catalases	Rep: Superoxide dismutase [Mn], mitochondrial precursor - Capsicum annuum (Bell pepper), complete [TC43129]
	A_95_P186307	1.4439	0.028164515	2.01592	0.0021682775				33.99	development.unspecified	Rep: Senescence-associated protein - Nicotiana tabacum (Common tobacco), complete [TC52497]
	A_95_P194037	3.30033	0.0062259426						35.2	not assigned.unknown	Rep: Stay green protein - Capsicum annuum (Bell pepper), partial (32%) [TC72057]
ABA
CCDs	A_95_P016027	-1.70178	0.003413747	-1.10279	0.011660458				16.1.4.10	secondary metabolism.isoprenoids.carotenoids.carotenoid cleavage dioxygenase	KP1B.109N15F.050727T7 KP1B Nicotiana tabacum cDNA clone KP1B.109N15, mRNA sequence [DV162012]
	A_95_P138077	-1.66668	0.0011756017	-1.29583	6.9339137E-4			GO:0005737 GO:0016124 GO:0045549 GO:0009414 GO:0016121	16.1.4.10	secondary metabolism.isoprenoids.carotenoids.carotenoid cleavage dioxygenase	KP1B.109N15F.050727T7 KP1B Nicotiana tabacum cDNA clone KP1B.109N15, mRNA sequence [DV162012]
	A_95_P009231	2.12603	0.0015386991	1.08957	0.004573201				16.1.4.10	secondary metabolism.isoprenoids.carotenoids.carotenoid cleavage dioxygenase	Rep: Carotenoid cleavage dioxygenase 1B - Solanum lycopersicum (Tomato) (Lycopersicon esculentum), partial (51%) [TC40768]
PP2C	A_95_P025976	1.10476	1.9721227E-4	1.22848	0.004242685				29.4	protein.postranslational modification	Rep: Protein phosphatase 2C - Mesembryanthemum crystallinum (Common ice plant), partial (79%) [TC43284]
	A_95_P117857	1.4955	3.6240817E-5					GO:0006470 GO:0004722 GO:0005886	29.4	protein.postranslational modification	Rep: Protein phosphatase 2C - Fagus sylvatica (Beechnut), partial (54%) [TC44623]
	A_95_P019421	1.67892	7.4033676E-5	2.19586	0.0010541204				29.4	protein.postranslational modification	Rep: Protein phosphatase 2C - Fagus sylvatica (Beechnut), partial (96%) [TC54956]
	A_95_P137697	1.89016	4.1506562E-4	1.97674	0.0019135111				35.2	not assigned.unknown	Rep: DNA-binding protein phosphatase 2C - Nicotiana tabacum (Common tobacco), partial (32%) [TC71612]
	A_95_P221647	4.12648	5.14727E-4	4.72527	4.320938E-4	1.67384	0.012710498		29.4	protein.postranslational modification	Rep: Protein phosphatase 2C - Nicotiana tabacum (Common tobacco), partial (73%) [TC42348]
	A_95_P239129			1.5832	0.0014034264			GO:0006470 GO:0008287 GO:0004722	29.4	protein.postranslational modification	Nicotiana tabacum DNA-binding protein phosphatase 2C (DBP1) mRNA, complete cds [AF520810]
ABFs	A_95_P146772	1.08232	0.012780975	1.54473	0.00636422			GO:0043193 GO:0009414 GO:0003700 GO:0005634 GO:0009738 GO:0010255 GO:0016563 GO:0005515 GO:0009651	17.1.2	hormone metabolism.abscisic acid.signal transduction
	A_95_P131617	2.27126	2.2573065E-4	2.85042	5.571068E-4				35.2	not assigned.unknown
JA
LOX	A_95_P028656	-1.81683	0.02052977					GO:0009753 GO:0009620 GO:0009611 GO:0016165 GO:0009695 GO:0009414 GO:0009507	17.7.1.2	hormone metabolism.jasmonate.synthesis-degradation.lipoxygenase	Rep: Lipoxygenase - Nicotiana attenuata, partial (32%) [TC51546]
	A_95_P150967	-1.70941	0.020180179					GO:0009753 GO:0009620 GO:0009611 GO:0016165 GO:0009695 GO:0009414 GO:0009507	17.7.1.2	hormone metabolism.jasmonate.synthesis-degradation.lipoxygenase	Rep: Lipoxygenase - Nicotiana attenuata, partial (32%) [TC51546]
	A_95_P029636	3.02209	0.0036053616	3.86714	5.252486E-4			GO:0030397 GO:0009737 GO:0040007 GO:0009753 GO:0009816 GO:0009611 GO:0016165 GO:0005575 GO:0009695 GO:0048364	17.7.1.2	hormone metabolism.jasmonate.synthesis-degradation.lipoxygenase	N.tabacum mRNA for lipoxygenase [X84040]
	A_95_P095528	3.20348	1.7305692E-4	2.11019	0.0073538697	1.46562	6.5771356E-4	GO:0048364 GO:0016165	17.7.1.2	hormone metabolism.jasmonate.synthesis-degradation.lipoxygenase	Rep: Lipoxygenase - Solanum tuberosum (Potato), partial (16%) [TC48796]
	A_95_P115322			-2.60684	5.6744827E-4				35.2	not assigned.unknown	Rep: Lipoxygenase - Nicotiana attenuata, partial (18%) [TC59046]
AOS	A_95_P210807			2.36519	1.7596415E-4	1.44164	0.0076059806	GO:0006631 GO:0009611	17.7.1.3	hormone metabolism.jasmonate.synthesis-degradation.allene oxidase synthase	Nicotiana tabacum fatty acid hydroperoxide lyase mRNA, complete cds [DQ129870]
MYC	A_95_P206662	-1.97798	0.0023477736	-2.39921	0.006990651				27.3.6	RNA.regulation of transcription.bHLH,Basic Helix-Loop-Helix family	Rep: MYC transcription factor - Solanum tuberosum (Potato), partial (29%) [TC46442]
	A_95_P265871	-2.45155	1.8347848E-4	-3.38422	2.2483827E-4				35.2	not assigned.unknown	KG9B.103N16F.051128T7 KG9B Nicotiana tabacum cDNA clone KG9B.103N16, mRNA sequence [EB678199]
ANAC	A_95_P164447	3.10453	0.013611313					GO:0003700 GO:0005575 GO:0007275 GO:0009414	33.99	development.unspecified
	A_95_P020736	3.37655	0.012745301						35.2	not assigned.unknown	TL13.108B16F.060315T7 TL13 Nicotiana tabacum cDNA clone TL13.108B16, mRNA sequence [EB434749]
bHLH	A_95_P206917	-2.96092	3.1992915E-4	-3.37902	0.0026603278			GO:0003700 GO:0005634 GO:0045449 GO:0009507	27.3.6	RNA.regulation of transcription.bHLH,Basic Helix-Loop-Helix family	KF8C.106N06F.051215T7 KF8 Nicotiana tabacum cDNA clone KF8C.106N06, mRNA sequence [EB426688]
	A_95_P006066	-2.28126	4.8648284E-4	-1.36315	0.0030643344				27.3.6	RNA.regulation of transcription.bHLH,Basic Helix-Loop-Helix family	Rep: Chromosome chr18 scaffold_1, whole genome shotgun sequence - Vitis vinifera (Grape), partial (11%) [TC66771]
	A_95_P267226	-2.1861	0.0019911358	-2.39581	0.015026568			GO:0003700 GO:0009911 GO:0005634 GO:0006351	27.3.6	RNA.regulation of transcription.bHLH,Basic Helix-Loop-Helix family	KG9B.005O24F.050721T7 KG9B Nicotiana tabacum cDNA clone KG9B.005O24, mRNA sequence [DV159281]
	A_95_P153262	1.40634	0.016141329					GO:0003700 GO:0005634 GO:0045449 GO:0009507	27.3.6	RNA.regulation of transcription.bHLH,Basic Helix-Loop-Helix family	KR3B.112N15F.060119T7 KR3B Nicotiana tabacum cDNA clone KR3B.112N15, mRNA sequence [EB683540]
	A_95_P032576			2.69959	0.0077806558			GO:0003700 GO:0005634 GO:0045449	27.3.6	RNA.regulation of transcription.bHLH,Basic Helix-Loop-Helix family	Nicotiana tabacum WIN4 mRNA for basic helix-loop-helix protein, complete cds [AB258537]
SA
SHMT	A_95_P246752	-2.49917	0.0089554	-4.28681	1.4055347E-4			GO:0004372 GO:0006563 GO:0010319 GO:0009626 GO:0008266 GO:0009853 GO:0005759 GO:0006800 GO:0009409 GO:0019464	1.2.5	PS.photorespiration.serine hydroxymethyltransferase	KL4B.100P18F.050922T7 KL4B Nicotiana tabacum cDNA clone KL4B.100P18, mRNA sequence [DV999084]
	A_95_P020626	-2.67777	0.0140738785	-3.80967	4.5441257E-4				1.2.5	PS.photorespiration.serine hydroxymethyltransferase	Rep: Serine hydroxymethyltransferase, mitochondrial precursor - Solanum tuberosum (Potato), partial (28%) [TC56537]
	A_95_P022276	-2.62996	0.014372647	-3.63359	2.2369264E-4				1.2.5	PS.photorespiration.serine hydroxymethyltransferase	Rep: Serine hydroxymethyltransferase, mitochondrial precursor - Solanum tuberosum (Potato), partial (75%) [TC56702]
	A_95_P180752	-2.58724	0.018963272	-3.61436	2.9803102E-4				1.2.5	PS.photorespiration.serine hydroxymethyltransferase	Rep: Serine hydroxymethyltransferase, mitochondrial precursor - Solanum tuberosum (Potato), partial (75%) [TC56702]
	A_95_P180762	-2.53894	0.01786997	-3.44774	4.962148E-4				1.2.5	PS.photorespiration.serine hydroxymethyltransferase
	A_95_P146602	-1.55519	9.8704666E-5	-2.23942	0.005624486			GO:0006544 GO:0004372 GO:0006563 GO:0005829	1.2.5	PS.photorespiration.serine hydroxymethyltransferase	Rep: Serine hydroxymethyltransferase - Populus tremuloides (Quaking aspen), partial (95%) [TC42485]
	A_95_P004841	-1.67105	0.0024977135					GO:0006544 GO:0004372 GO:0006563 GO:0005829	1.2.5	PS.photorespiration.serine hydroxymethyltransferase	KP1B.102L12F.050722T7 KP1B Nicotiana tabacum cDNA clone KP1B.102L12, mRNA sequence [DV160254]
WRKY6	A_95_P007411	1.43215	4.3738147E-4	2.18224	5.328946E-4				27.3.32	RNA.regulation of transcription.WRKY domain transcription factor family	Nicotiana tabacum NtWRKY-6 mRNA for WRKY DNA-binding protein, complete cds [AB063573]
	A_95_P101338	1.41689	0.0011700393	3.05805	4.7002328E-4			GO:0010120 GO:0010200 GO:0003700 GO:0005634 GO:0050832 GO:0006355 GO:0042742 GO:0009414 GO:0009408 GO:0009409 GO:0009651	27.3.32	RNA.regulation of transcription.WRKY domain transcription factor family	Nicotiana tabacum NtWRKY-6 mRNA for WRKY DNA-binding protein, complete cds [AB063573]
WRKY70	A_95_P273796	2.11036	0.011756418					GO:0010200 GO:0003700 GO:0009862 GO:0009864 GO:0050832 GO:0006355 GO:0016564	27.3.32	RNA.regulation of transcription.WRKY domain transcription factor family	TT-09_C05 K326 early senescent leaf library Nicotiana tabacum cDNA, mRNA sequence [FG642161]
	A_95_P258031	3.49095	1.5276397E-5	3.33892	2.861828E-4			GO:0010200 GO:0003700 GO:0009862 GO:0009864 GO:0050832 GO:0006355 GO:0016564	27.3.32	RNA.regulation of transcription.WRKY domain transcription factor family	CHO_SL015xn14f2.ab1 CHO_SL Nicotiana tabacum cDNA, mRNA sequence [EH618950]
	A_95_P102562	3.85168	9.8881086E-5	4.38091	2.1979895E-4			GO:0010200 GO:0003700 GO:0009862 GO:0009864 GO:0050832 GO:0006355 GO:0016564	27.3.32	RNA.regulation of transcription.WRKY domain transcription factor family
PR1	A_95_P238859	9.0207	0.027074486	9.69457	0.020508094			GO:0003674 GO:0005576 GO:0008150 GO:0012505	20.1	stress.biotic
	A_95_P112912	9.0556	3.519251E-4						20.1	stress.biotic	KR2B.108D07F.051229T7 KR2B Nicotiana tabacum cDNA clone KR2B.108D07, mRNA sequence [EB445440]
	A_95_P164808	9.69848	0.024296254	10.3314	0.019520452			GO:0003674 GO:0005576 GO:0008150 GO:0012505	20.1	stress.biotic	Rep: Pathogenesis-related protein 1B precursor - Nicotiana tabacum (Common tobacco), complete [TC55337]
SAG18	A_95_P133412	4.8594	7.4145687E-4						35.2	not assigned.unknown
