# Supplementary material for: Differential gene expression and physiological changes during acute or persistent plant virus interactions may contribute to viral symptom differences
Source: PLoS One. 2019 May 3;14(5):e0216618. doi: 10.1371/journal.pone.0216618 (PMC6499435; doi:10.1371/journal.pone.0216618)
Supplement: S18 Table — Log2-fold change values together with their corresponding p value are indicated if higher than 2 and less than 0.05 in PVX- and TMV-infected S. lycopersicum. Description and GO annotation of the probe and its function according to Bin categories are also indicated. (XLSX) [file pone.0216618.s028.xlsx]

## Sheet: S18 Table
S18 Table
Summary of DEGs that play a role in hormone metabolism in virus-infected S. lycopersicum plants summarized on S7 Fig. Log2-fold change values together with their corresponding p value are indicated if higher than 2 and less than 0.05 in PVX- and TMV-infected S. lycopersicum. Description and GO annotation of the probe and its function according to Bin categories are also indicated.
		PVX infected S.lycopersicum		TMV infected S.lycopersicum
	Gene ID	log2 Fold change	p-value	log2 Fold change	p-value	GO tags	Bin Code	Bin Name	Description
Ethylene
ACS	Solyc02g063540.1	-3.31642	0.0031			GO:0009058 GO:0030170 GO:0016769	17.5.1.1	hormone metabolism.ethylene.synthesis-degradation.1-aminocyclopropane-1-carboxylate synthase	1-aminocyclopropane-1-carboxylate synthase (AHRD V1 **** O81143_SOLLC)%3B contains Interpro domain(s) IPR001176 1-aminocyclopropane-1-carboxylate synthase
	Solyc08g008100.2	-1.11958	0.001			GO:0009058 GO:0030170 GO:0016769	17.5.1.1	hormone metabolism.ethylene.synthesis-degradation.1-aminocyclopropane-1-carboxylate synthase	1-aminocyclopropane-1-carboxylate synthase (AHRD V1 **** P93235_SOLLC)%3B contains Interpro domain(s) IPR004839 Aminotransferase%2C class I and II
	Solyc08g079750.2	-1.03276	0.0042			GO:0009058 GO:0030170 GO:0016769	17.5.1.1	hormone metabolism.ethylene.synthesis-degradation.1-aminocyclopropane-1-carboxylate synthase	1-aminocyclopropane-1-carboxylate synthase (AHRD V1 **** Q6U5H3_ROSHC)%3B contains Interpro domain(s) IPR004839 Aminotransferase%2C class I and II
ACO	Solyc11g068710.1			1.26328	5e-05	GO:0016706 GO:0055114	29.5.11.4.3.2	protein.degradation.ubiquitin.E3.SCF.FBOX	1-aminocyclopropane-1-carboxylate oxidase (AHRD V1 **-- ACCO_TOBAC)%3B contains Interpro domain(s) IPR005123 Oxoglutarate and iron-dependent oxygenase
	Solyc11g010410.1	-3.48359	5e-05	2.3472	5e-05	GO:0016706 GO:0055114	17.5.1	hormone metabolism.ethylene.synthesis-degradation	1-aminocyclopropane-1-carboxylate oxidase (AHRD V1 **-- ACCO1_BRAJU)%3B contains Interpro domain(s) IPR005123 Oxoglutarate and iron-dependent oxygenase
	Solyc11g045520.1	-2.22823	0.0084			GO:0016706 GO:0055114	17.5.1	hormone metabolism.ethylene.synthesis-degradation	1-AMINOCYCLOPROPANE-1-CARBOXYLATE OXIDASE-like protein (AHRD V1 **-- Q94CL5_ARATH)%3B contains Interpro domain(s) IPR005123 Oxoglutarate and iron-dependent oxygenase
	Solyc03g116280.2	-2.10933	5e-05			GO:0016706 GO:0055114	17.5.1	hormone metabolism.ethylene.synthesis-degradation	1-aminocyclopropane-1-carboxylate oxidase (AHRD V1 ***- Q40876_PELHO)%3B contains Interpro domain(s) IPR005123 Oxoglutarate and iron-dependent oxygenase
	Solyc09g089730.2	-1.98158	5e-05			GO:0016706 GO:0055114	17.5.1	hormone metabolism.ethylene.synthesis-degradation	1-aminocyclopropane-1-carboxylate oxidase-like protein (AHRD V1 **-- Q9LTH7_ARATH)%3B contains Interpro domain(s) IPR005123 Oxoglutarate and iron-dependent oxygenase
	Solyc11g072100.1	-1.83818	5e-05			GO:0016706 GO:0055114	17.5.1	hormone metabolism.ethylene.synthesis-degradation	1-AMINOCYCLOPROPANE-1-CARBOXYLATE OXIDASE-like protein (AHRD V1 **-- Q94CL5_ARATH)%3B contains Interpro domain(s) IPR005123 Oxoglutarate and iron-dependent oxygenase
	Solyc11g072110.1	-1.67978	5e-05			GO:0016706 GO:0055114	17.5.1	hormone metabolism.ethylene.synthesis-degradation	1-AMINOCYCLOPROPANE-1-CARBOXYLATE OXIDASE-like protein (AHRD V1 **-- Q94CL5_ARATH)%3B contains Interpro domain(s) IPR005123 Oxoglutarate and iron-dependent oxygenase
	Solyc09g089690.2	-1.14773	0.0008			GO:0016706 GO:0055114	17.5.1	hormone metabolism.ethylene.synthesis-degradation	1-aminocyclopropane-1-carboxylate oxidase-like protein (AHRD V1 **-* Q9LTH7_ARATH)%3B contains Interpro domain(s) IPR005123 Oxoglutarate and iron-dependent oxygenase
	Solyc02g071450.2	1.45635	0.0001			GO:0016706 GO:0055114	17.5.1	hormone metabolism.ethylene.synthesis-degradation	1-aminocyclopropane-1-carboxylate oxidase 1 (AHRD V1 **-- ACCO1_MALDO)%3B contains Interpro domain(s) IPR005123 Oxoglutarate and iron-dependent oxygenase
	Solyc04g009850.2	1.49449	5e-05	1.25858	0.00085	GO:0016706 GO:0055114	17.5.1	hormone metabolism.ethylene.synthesis-degradation	1-aminocyclopropane-1-carboxylate oxidase-like protein (AHRD V1 **-* Q9LTH8_ARATH)%3B contains Interpro domain(s) IPR005123 Oxoglutarate and iron-dependent oxygenase
	Solyc12g005940.1	1.67661	5e-05	1.36662	0.00065	GO:0016706 GO:0055114	17.5.1	hormone metabolism.ethylene.synthesis-degradation	1-aminocyclopropane-1-carboxylate oxidase (AHRD V1 ***- Q94F66_SOLTU)%3B contains Interpro domain(s) IPR005123 Oxoglutarate and iron-dependent oxygenase
	Solyc04g007980.2	1.84954	5e-05			GO:0016706 GO:0055114	17.5.1	hormone metabolism.ethylene.synthesis-degradation	1-aminocyclopropane-1-carboxylate oxidase (AHRD V1 **-* B6SUN2_MAIZE)%3B contains Interpro domain(s) IPR005123 Oxoglutarate and iron-dependent oxygenase
	Solyc09g089580.2	1.91637	0.00085	1.69701	0.002	GO:0016706 GO:0055114	17.5.1	hormone metabolism.ethylene.synthesis-degradation	1-aminocyclopropane-1-carboxylate oxidase-like protein (AHRD V1 **-* Q9LTH8_ARATH)%3B contains Interpro domain(s) IPR005123 Oxoglutarate and iron-dependent oxygenase
	Solyc09g010000.2	1.97265	0.00625			GO:0016706 GO:0055114	17.5.1	hormone metabolism.ethylene.synthesis-degradation	1-aminocyclopropane-1-carboxylate oxidase-like protein (AHRD V1 **-* Q9LTH8_ARATH)%3B contains Interpro domain(s) IPR005123 Oxoglutarate and iron-dependent oxygenase
	Solyc02g071360.2	2.03893	5e-05			GO:0016706 GO:0055114	17.5.1	hormone metabolism.ethylene.synthesis-degradation	1-aminocyclopropane-1-carboxylate oxidase 1 (AHRD V1 **-- ACCO1_MALDO)%3B contains Interpro domain(s) IPR005123 Oxoglutarate and iron-dependent oxygenase
	Solyc02g071410.2	2.10675	0.0114			GO:0016706 GO:0055114	17.5.1	hormone metabolism.ethylene.synthesis-degradation	1-aminocyclopropane-1-carboxylate oxidase 1 (AHRD V1 **-- ACCO1_MALDO)%3B contains Interpro domain(s) IPR005123 Oxoglutarate and iron-dependent oxygenase
	Solyc02g071470.2	3.02665	5e-05	2.62638	5e-05	GO:0016706 GO:0055114	17.5.1	hormone metabolism.ethylene.synthesis-degradation	1-aminocyclopropane-1-carboxylate oxidase 1 (AHRD V1 **-* ACCO1_MALDO)%3B contains Interpro domain(s) IPR005123 Oxoglutarate and iron-dependent oxygenase
	Solyc12g006380.1	3.92964	5e-05	2.27861	5e-05	GO:0016706 GO:0055114	17.5.1	hormone metabolism.ethylene.synthesis-degradation	1-aminocyclopropane-1-carboxylate oxidase-like protein (AHRD V1 **-* Q9LTH7_ARATH)%3B contains Interpro domain(s) IPR005123 Oxoglutarate and iron-dependent oxygenase
	Solyc07g049530.2	4.30546	5e-05	2.11127	5e-05	GO:0016706 GO:0055114	17.5.1	hormone metabolism.ethylene.synthesis-degradation	1-aminocyclopropane-1-carboxylate oxidase (AHRD V1 ***- Q94F66_SOLTU)%3B contains Interpro domain(s) IPR005123 Oxoglutarate and iron-dependent oxygenase
	Solyc04g009860.2	4.71144	5e-05	2.47923	5e-05	GO:0016706 GO:0055114	17.5.1	hormone metabolism.ethylene.synthesis-degradation	1-aminocyclopropane-1-carboxylate oxidase-like protein (AHRD V1 **-* Q9LTH8_ARATH)%3B contains Interpro domain(s) IPR005123 Oxoglutarate and iron-dependent oxygenase
	Solyc07g049550.2	4.89915	5e-05	1.43959	0.00095	GO:0016706 GO:0055114	17.5.1	hormone metabolism.ethylene.synthesis-degradation	1-aminocyclopropane-1-carboxylate oxidase (AHRD V1 **** Q94F66_SOLTU)%3B contains Interpro domain(s) IPR005123 Oxoglutarate and iron-dependent oxygenase
	Solyc03g120320.1			1.29163	5e-05	GO:0016706 GO:0055114	29.5.11.4.3.2	protein.degradation.ubiquitin.E3.SCF.FBOX	1-aminocyclopropane-1-carboxylate oxidase (AHRD V1 **-- Q069K4_9SOLA)%3B contains Interpro domain(s) IPR005123 Oxoglutarate and iron-dependent oxygenase
	Solyc12g099190.1			1.38997	5e-05	GO:0016706 GO:0055114	26.18	misc.invertase/pectin methylesterase inhibitor family protein	1-aminocyclopropane-1-carboxylate oxidase 1 (AHRD V1 **-* ACCO1_MALDO)%3B contains Interpro domain(s) IPR005123 Oxoglutarate and iron-dependent oxygenase
ERFs	Solyc01g090340.2	-2.98863	5e-05			GO:0003700 GO:0006355	17.5.2	hormone metabolism.ethylene.signal transduction	Ethylene responsive transcription factor 1b (AHRD V1 *-*- C0J9I8_9ROSA)%3B contains Interpro domain(s) IPR001471 Pathogenesis-related transcriptional factor and ERF%2C DNA-binding
	Solyc04g071770.2	-2.9598	0.0011	-3.905	0.0022	GO:0003700 GO:0006355	27.3.3	RNA.regulation of transcription.AP2/EREBP, APETALA2/Ethylene-responsive element binding protein family	Ethylene responsive transcription factor 2a (AHRD V1 *-*- C0J9I7_9ROSA)%3B contains Interpro domain(s) IPR001471 Pathogenesis-related transcriptional factor and ERF%2C DNA-binding
	Solyc04g012050.2	-2.86108	5e-05	-2.34566	0.0005	GO:0003700 GO:0006355	27.3.3	RNA.regulation of transcription.AP2/EREBP, APETALA2/Ethylene-responsive element binding protein family	Ethylene responsive transcription factor 2a (AHRD V1 *-*- C0J9I7_9ROSA)%3B contains Interpro domain(s) IPR001471 Pathogenesis-related transcriptional factor and ERF%2C DNA-binding
	Solyc02g090790.1	-2.33289	0.0106			GO:0003700 GO:0006355	27.3.3	RNA.regulation of transcription.AP2/EREBP, APETALA2/Ethylene-responsive element binding protein family	Ethylene responsive transcription factor 2b (AHRD V1 *-*- C0J9I6_9ROSA)%3B contains Interpro domain(s) IPR001471 Pathogenesis-related transcriptional factor and ERF%2C DNA-binding
	Solyc02g090770.1	-2.19305	0.00025			GO:0003700 GO:0006355	27.3.3	RNA.regulation of transcription.AP2/EREBP, APETALA2/Ethylene-responsive element binding protein family	Ethylene responsive transcription factor 2b (AHRD V1 *-*- C0J9I6_9ROSA)%3B contains Interpro domain(s) IPR001471 Pathogenesis-related transcriptional factor and ERF%2C DNA-binding
	Solyc01g108240.2	-2.07144	5e-05			GO:0003700 GO:0006355	27.3.3	RNA.regulation of transcription.AP2/EREBP, APETALA2/Ethylene-responsive element binding protein family	Ethylene responsive transcription factor 2b (AHRD V1 *-*- C0J9I6_9ROSA)%3B contains Interpro domain(s) IPR001471 Pathogenesis-related transcriptional factor and ERF%2C DNA-binding
	Solyc02g090800.1	-1.98275	0.00125			GO:0003700 GO:0006355	27.3.3	RNA.regulation of transcription.AP2/EREBP, APETALA2/Ethylene-responsive element binding protein family	Ethylene responsive transcription factor 2a (AHRD V1 *-*- C0J9I7_9ROSA)%3B contains Interpro domain(s) IPR001471 Pathogenesis-related transcriptional factor and ERF%2C DNA-binding
	Solyc03g093540.1	-1.60498	0.00035			GO:0003700 GO:0006355	17.5.2	hormone metabolism.ethylene.signal transduction	Ethylene responsive transcription factor 1a (AHRD V1 *-*- C0J9I9_9ROSA)%3B contains Interpro domain(s) IPR001471 Pathogenesis-related transcriptional factor and ERF%2C DNA-binding
	Solyc05g052040.1	-1.45454	0.00025			GO:0003700 GO:0006355	17.5.2	hormone metabolism.ethylene.signal transduction	Ethylene responsive transcription factor 1a (AHRD V1 *-** D1MWZ3_CITLA)%3B contains Interpro domain(s) IPR001471 Pathogenesis-related transcriptional factor and ERF%2C DNA-binding
	Solyc08g078190.1	-1.30744	0.0006			GO:0003700 GO:0006355	17.5.2	hormone metabolism.ethylene.signal transduction	Ethylene responsive transcription factor 1a (AHRD V1 *-*- C0J9I9_9ROSA)%3B contains Interpro domain(s) IPR001471 Pathogenesis-related transcriptional factor and ERF%2C DNA-binding
	Solyc03g093610.1	-1.01662	0.0079			GO:0003700 GO:0006355	17.5.2	hormone metabolism.ethylene.signal transduction	Ethylene responsive transcription factor 1b (AHRD V1 **** C0J9I8_9ROSA)%3B contains Interpro domain(s) IPR001471 Pathogenesis-related transcriptional factor and ERF%2C DNA-binding
	Solyc05g009250.1	1.3053	0.00285	1.2004	0.00425	GO:0003700 GO:0006355	17.5.2	hormone metabolism.ethylene.signal transduction	Ethylene responsive transcription factor 12 (AHRD V1 *-*- C0J9I3_9ROSA)%3B contains Interpro domain(s) IPR001471 Pathogenesis-related transcriptional factor and ERF%2C DNA-binding
	Solyc04g014530.1	1.61234	0.00035	2.40313	5e-05	GO:0003700 GO:0006355	17.5.2	hormone metabolism.ethylene.signal transduction	Ethylene responsive transcription factor 1a (AHRD V1 *-*- C0J9I9_9ROSA)%3B contains Interpro domain(s) IPR001471 Pathogenesis-related transcriptional factor and ERF%2C DNA-binding
	Solyc02g077370.1	2.5818	5e-05			GO:0003700 GO:0006355	17.5.2	hormone metabolism.ethylene.signal transduction	Ethylene-responsive transcription factor 2 (AHRD V1 ***- B6SSU7_MAIZE)%3B contains Interpro domain(s) IPR001471 Pathogenesis-related transcriptional factor and ERF%2C DNA-binding
	Solyc12g056590.1	3.09295	0.0006			GO:0003700 GO:0006355	27.3.3	RNA.regulation of transcription.AP2/EREBP, APETALA2/Ethylene-responsive element binding protein family	Ethylene responsive transcription factor 2a (AHRD V1 *-*- C0J9I7_9ROSA)%3B contains Interpro domain(s) IPR001471 Pathogenesis-related transcriptional factor and ERF%2C DNA-binding
	Solyc03g093530.1	3.60812	0.00595			GO:0003700 GO:0006355	17.5.2	hormone metabolism.ethylene.signal transduction	Ethylene responsive transcription factor 1b (AHRD V1 ***- C0J9I8_9ROSA)%3B contains Interpro domain(s) IPR001471 Pathogenesis-related transcriptional factor and ERF%2C DNA-binding
	Solyc09g074710.2			-2.01295	0.0022	GO:0003700 GO:0006355	27.3.67	RNA.regulation of transcription.putative transcription regulator	Ethylene responsive transcription factor 2a (AHRD V1 *-*- C0J9I7_9ROSA)%3B contains Interpro domain(s) IPR001471 Pathogenesis-related transcriptional factor and ERF%2C DNA-binding
	Solyc08g083260.2			-1.20632	0.0005	GO:0003700 GO:0006355	29.3.1	protein.targeting.nucleus	Ethylene responsive transcription factor 2a (AHRD V1 *-*- C0J9I7_9ROSA)%3B contains Interpro domain(s) IPR001471 Pathogenesis-related transcriptional factor and ERF%2C DNA-binding
	Solyc09g098510.2			1.01181	0.0044	GO:0003700 GO:0006355	35.2	not assigned.unknown	Ethylene responsive transcription factor 2b (AHRD V1 *-** C0J9I6_9ROSA)%3B contains Interpro domain(s) IPR001471 Pathogenesis-related transcriptional factor and ERF%2C DNA-binding
EIN3	Solyc06g073720.1			-1.08433	0.00355		27.3.19	RNA.regulation of transcription.EIN3-like(EIL) transcription factor family	Unknown Protein (AHRD V1)
ORE1	Solyc06g069710.2	6.19033	0.00015			GO:0006355 GO:0003677	33.99	development.unspecified	NAC domain protein IPR003441 (AHRD V1 ***- B9I557_POPTR)%3B contains Interpro domain(s) IPR003441 No apical meristem (NAM) protein
	Solyc03g115850.2	5.09829	5e-05	1.68953	0.00155	GO:0006355 GO:0003677	33.99	development.unspecified	NAC domain protein IPR003441 (AHRD V1 ***- B9I557_POPTR)%3B contains Interpro domain(s) IPR003441 No apical meristem (NAM) protein
SAGs	Solyc12g042780.1	-3.0158	5e-05			GO:0005507 GO:0009055	26.19	misc.plastocyanin-like	Blue copper protein (Fragment) (AHRD V1 *--- O82576_MAIZE)%3B contains Interpro domain(s) IPR008972 Cupredoxin
	Solyc11g012130.1	-2.92794	5e-05			GO:0005507 GO:0009055	26.19	misc.plastocyanin-like	Blue copper protein (AHRD V1 *--- B6U7P6_MAIZE)%3B contains Interpro domain(s) IPR008972 Cupredoxin
	Solyc03g116690.2	1.70132	0.001			GO:0005507 GO:0009055	26.19	misc.plastocyanin-like	Blue copper protein (AHRD V1 **-- D1MWY8_CITLA)%3B contains Interpro domain(s) IPR003245 Plastocyanin-like
	Solyc03g116700.2	1.93155	5e-05			GO:0005507 GO:0009055	26.19	misc.plastocyanin-like	Blue copper protein (AHRD V1 **-- D1MWY8_CITLA)%3B contains Interpro domain(s) IPR003245 Plastocyanin-like
	Solyc07g008140.2	2.58992	5e-05	1.77552	0.0001	GO:0005507 GO:0009055	26.19	misc.plastocyanin-like	Blue copper protein (Fragment) (AHRD V1 *--- O82576_MAIZE)%3B contains Interpro domain(s) IPR003245 Plastocyanin-like
	Solyc11g032220.1			1.85639	0.00775	GO:0005507 GO:0009055	17.7.1.5	hormone metabolism.jasmonate.synthesis-degradation.12-Oxo-PDA-reductase	Blue copper protein (AHRD V1 **-- B6U7P6_MAIZE)%3B contains Interpro domain(s) IPR003245 Plastocyanin-like
	Solyc02g082760.2	-1.31552	0.0021			GO:0020037 GO:0006979 GO:0055114 GO:0004096	21.6	redox.dismutases and catalases	Catalase (AHRD V1 **** O24511_TOBAC)%3B contains Interpro domain(s) IPR018028 Catalase related subgroup
	Solyc04g082460.2	1.56587	0.0019	1.40652	0.004	GO:0020037 GO:0006979 GO:0055114 GO:0004096	21.6	redox.dismutases and catalases	Catalase (AHRD V1 **** Q8L7J7_CAPAN)%3B contains Interpro domain(s) IPR018028 Catalase related subgroup
	Solyc12g094620.1	2.07508	5e-05			GO:0020037 GO:0006979 GO:0055114 GO:0004096	21.6	redox.dismutases and catalases	Catalase (AHRD V1 ***- Q2PYW5_SOLTU)%3B contains Interpro domain(s) IPR018028 Catalase related subgroup
	Solyc06g053140.2	-1.87352	5e-05				26.23	misc.rhodanese	Senescence-associated protein DIN1 (AHRD V1 *--- B6U016_MAIZE)%3B contains Interpro domain(s) IPR001763 Rhodanese-like
	Solyc08g080730.2	-1.61293	0.00145			GO:0016021	33.99	development.unspecified	Senescence-associated protein (AHRD V1 ***- B3TLS7_ELAGV)%3B contains Interpro domain(s) IPR000301 Tetraspanin%2C subgroup
	Solyc06g075360.2	1.00592	0.004			GO:0016021	33.99	development.unspecified	Senescence-associated protein (AHRD V1 ***- B6T9C5_MAIZE)%3B contains Interpro domain(s) IPR000301 Tetraspanin%2C subgroup
	Solyc07g054160.2	1.24361	0.0004			GO:0016021	33.99	development.unspecified	Senescence-associated protein-like (ISS) (AHRD V1 ***- Q00X72_OSTTA)%3B contains Interpro domain(s) IPR018499 Tetraspanin
	Solyc07g025510.2	1.44078	5e-05	1.01202	0.002	GO:0016021	33.99	development.unspecified	Senescence-associated protein 5 (AHRD V1 ***- O81655_HEMSP)%3B contains Interpro domain(s) IPR000301 Tetraspanin%2C subgroup
	Solyc04g007840.2	2.03979	5e-05				35.2	not assigned.unknown	Senescence-associated protein (AHRD V1 ***- B6TMS7_MAIZE)
	Solyc04g074100.2	2.77644	5e-05				35.2	not assigned.unknown	Senescence-associated protein (AHRD V1 **-- B6TMS7_MAIZE)
	Solyc03g114480.2	4.23622	5e-05	2.41414	5e-05	GO:0016021	33.99	development.unspecified	Senescence-associated protein (AHRD V1 ***- B3TLS7_ELAGV)%3B contains Interpro domain(s) IPR018499 Tetraspanin
	Solyc04g063240.2	-1.66159	5e-05	-1.22744	0.0014		35.2	not assigned.unknown	Senescence-inducible chloroplast stay-green protein 1 (AHRD V1 **-- B6SRJ2_MAIZE)
	Solyc08g080090.2	3.15544	5e-05				35.2	not assigned.unknown	Senescence-inducible chloroplast stay-green protein 2 (AHRD V1 **-- Q5EMP6_SOYBN)
	Solyc09g065720.2			-1.13627	0.0014		31.3.1	cell.cycle.peptidylprolyl isomerase	Senescence-inducible chloroplast stay-green protein 1 (AHRD V1 **-- B6SRJ2_MAIZE)
ABA
CCDs	Solyc01g087260.2	-1.31277	0.0012				17.1.1.1.10	hormone metabolism.abscisic acid.synthesis-degradation.synthesis.9-cis-epoxycarotenoid dioxygenase	Carotenoid cleavage dioxygenase 1B
NCED	Solyc07g056570.1	-1.20975	0.00135				17.1.1.1.10	hormone metabolism.abscisic acid.synthesis-degradation.synthesis.9-cis-epoxycarotenoid dioxygenase	9-cis-epoxycarotenoid dioxygenase
PP2C	Solyc10g008490.2	-2.08649	5e-05			GO:0003824	29.4	protein.postranslational modification	Protein phosphatase 2c (AHRD V1 ***- A6NA79_MEDTR)%3B contains Interpro domain(s) IPR015655 Protein phosphatase 2C
	Solyc06g051940.2	-1.58311	5e-05			GO:0003824	29.4	protein.postranslational modification	Protein phosphatase 2C (AHRD V1 **** A1IGC7_TOBAC)%3B contains Interpro domain(s) IPR015655 Protein phosphatase 2C
	Solyc05g055790.2	-1.39678	0.00025			GO:0003824	29.4	protein.postranslational modification	Protein phosphatase 2c (AHRD V1 ***- Q4L0F8_MEDSA)%3B contains Interpro domain(s) IPR015655 Protein phosphatase 2C
	Solyc04g079120.2	-1.38483	0.0012	-1.42917	0.0002	GO:0003824	29.4	protein.postranslational modification	Protein phosphatase 2C containing protein expressed (AHRD V1 ***- Q94LH3_ORYSJ)%3B contains Interpro domain(s) IPR015655 Protein phosphatase 2C
	Solyc12g010450.1	-1.32534	0.0025			GO:0003824	29.4	protein.postranslational modification	Protein phosphatase 2C (AHRD V1 ***- B4FDN2_MAIZE)%3B contains Interpro domain(s) IPR015655 Protein phosphatase 2C
	Solyc06g076400.2	-1.14185	0.00015			GO:0003824	29.4	protein.postranslational modification	Protein phosphatase 2C (AHRD V1 **** Q8RVG0_TOBAC)%3B contains Interpro domain(s) IPR015655 Protein phosphatase 2C
	Solyc05g052520.2	-1.13388	0.00995			GO:0003824	29.4	protein.postranslational modification	Protein phosphatase 2C (AHRD V1 ***- Q3V656_SOLTU)%3B contains Interpro domain(s) IPR015655 Protein phosphatase 2C
	Solyc05g055980.2	-1.11663	0.00855			GO:0003824	29.4	protein.postranslational modification	Phosphatase 2C family protein (AHRD V1 ***- D7L0I6_ARALY)%3B contains Interpro domain(s) IPR015655 Protein phosphatase 2C
	Solyc04g056560.2	-1.03313	0.00135			GO:0003824	29.4	protein.postranslational modification	Protein phosphatase 2c (AHRD V1 ***- Q4L0F8_MEDSA)%3B contains Interpro domain(s) IPR015655 Protein phosphatase 2C
	Solyc06g009390.2	1.58707	5e-05			GO:0003824	29.4	protein.postranslational modification	Protein phosphatase-2C (AHRD V1 ***- O82469_MESCR)%3B contains Interpro domain(s) IPR015655 Protein phosphatase 2C
	Solyc02g092750.2	2.17885	5e-05			GO:0003824	29.4	protein.postranslational modification	Phosphatase 2C family protein (AHRD V1 ***- D7MFT9_ARALY)%3B contains Interpro domain(s) IPR015655 Protein phosphatase 2C
	Solyc06g082700.1	3.08816	0.0008			GO:0003824	29.4	protein.postranslational modification	Protein phosphatase 2C (AHRD V1 ***- B1B5N6_PHYPA)%3B contains Interpro domain(s) IPR015655 Protein phosphatase 2C
ANAC016	Solyc07g063420.2	1.548	0.00285	1.89165	0.00055	GO:0006355 GO:0003677	33.99	development.unspecified	NAC domain transcription factor (AHRD V1 *-** Q4U0D4_WHEAT)%3B contains Interpro domain(s) IPR003441 No apical meristem (NAM) protein
JA
LOX	Solyc01g099180.2	-2.15204	0.0001	-1.58856	5e-05	GO:0046872 GO:0016702 GO:0005515 GO:0055114	17.7.1.2	hormone metabolism.jasmonate.synthesis-degradation.lipoxygenase	Lipoxygenase (AHRD V1 **** Q9FT17_SOLLC)%3B contains Interpro domain(s) IPR001246 Lipoxygenase%2C plant
	Solyc03g122340.2	-1.87318	0.00015			GO:0046872 GO:0016702 GO:0005515 GO:0055114	17.7.1.2	hormone metabolism.jasmonate.synthesis-degradation.lipoxygenase	Lipoxygenase (AHRD V1 **** Q96574_SOLLC)%3B contains Interpro domain(s) IPR001246 Lipoxygenase%2C plant
	Solyc05g014790.2	-1.02157	0.00605			GO:0046872 GO:0016702 GO:0005515 GO:0055114	17.7.1.2	hormone metabolism.jasmonate.synthesis-degradation.lipoxygenase	Lipoxygenase (AHRD V1 **** B9RMJ4_RICCO)%3B contains Interpro domain(s) IPR001246 Lipoxygenase%2C plant
	Solyc09g055890.2	1.46876	0.0042			GO:0046872 GO:0016702 GO:0005515 GO:0055114	17.7.1.2	hormone metabolism.jasmonate.synthesis-degradation.lipoxygenase	Lipoxygenase (AHRD V1 ***- B9SMP7_RICCO)%3B contains Interpro domain(s) IPR001246 Lipoxygenase%2C plant
	Solyc01g099170.2	2.10449	0.01175			GO:0046872 GO:0016702 GO:0055114	17.7.1.2	hormone metabolism.jasmonate.synthesis-degradation.lipoxygenase	Lipoxygenase (AHRD V1 ***- Q9FT17_SOLLC)%3B contains Interpro domain(s) IPR000907 Lipoxygenase
	Solyc01g099160.2	2.48924	5e-05			GO:0046872 GO:0016702 GO:0005515 GO:0055114	17.7.1.2	hormone metabolism.jasmonate.synthesis-degradation.lipoxygenase	Lipoxygenase (AHRD V1 **** Q9FT17_SOLLC)%3B contains Interpro domain(s) IPR001246 Lipoxygenase%2C plant
	Solyc08g029000.2	3.00986	5e-05	1.65074	0.0116	GO:0046872 GO:0016702 GO:0005515 GO:0055114	17.7.1.2	hormone metabolism.jasmonate.synthesis-degradation.lipoxygenase	Lipoxygenase (AHRD V1 **** Q43191_SOLTU)%3B contains Interpro domain(s) IPR001246 Lipoxygenase%2C plant
	Solyc02g082540.2			-1.81212	5e-05	GO:0046872 GO:0016702 GO:0005515 GO:0055114	30.3	signalling.calcium	Lipoxygenase (AHRD V1 **** Q9FT17_SOLLC)%3B contains Interpro domain(s) IPR001246 Lipoxygenase%2C plant
	Solyc11g010630.2			1.12822	0.0001	GO:0046872 GO:0016702 GO:0055114	29.4	protein.postranslational modification	Lipoxygenase (AHRD V1 **** Q9FT17_SOLLC)%3B contains Interpro domain(s) IPR001246 Lipoxygenase%2C plant
	Solyc09g009590.1			1.31872	0.00255	GO:0046872 GO:0016702 GO:0055114	27.3.99	RNA.regulation of transcription.unclassified	Lipoxygenase (AHRD V1 ***- C0KKU8_SOLLC)%3B contains Interpro domain(s) IPR000907 Lipoxygenase
AOS	Solyc04g079730.1	-2.38558	5e-05	-1.97638	0.0001	GO:0016705 GO:0020037 GO:0055114 GO:0009055	17.7.1.3	hormone metabolism.jasmonate.synthesis-degradation.allene oxidase synthase	cytochrome P450
	Solyc07g049690.2	-1.84484	5e-05			GO:0016705 GO:0020037 GO:0055114 GO:0009055	17.7.1.3	hormone metabolism.jasmonate.synthesis-degradation.allene oxidase synthase	Cytochrome P450
AOC	Solyc02g085730.2	-1.03103	0.0032			GO:0016853 GO:0009507	17.7.1.4	hormone metabolism.jasmonate.synthesis-degradation.allene oxidase cyclase	Allene oxide cyclase (AHRD V1 **** Q9LEG5_SOLLC)%3B contains Interpro domain(s) IPR009410 Allene oxide cyclase
MYC	Solyc08g005050.2	-1.29466	0.00045			GO:0006355 GO:0030528	27.3.6	RNA.regulation of transcription.bHLH,Basic Helix-Loop-Helix family	Transcription factor (AHRD V1 *--* Q9M4A8_MAIZE)%3B contains Interpro domain(s) IPR001092 Basic helix-loop-helix dimerisation region bHLH
bHLH	Solyc10g009270.2	-2.63215	5e-05			GO:0006355 GO:0030528	27.3.6	RNA.regulation of transcription.bHLH,Basic Helix-Loop-Helix family	BHLH transcription factor (AHRD V1 *-** Q401N4_9LILI)%3B contains Interpro domain(s) IPR011598 Helix-loop-helix DNA-binding
	Solyc01g096370.2	-2.12484	5e-05			GO:0006355 GO:0030528	27.3.6	RNA.regulation of transcription.bHLH,Basic Helix-Loop-Helix family	BHLH transcription factor (AHRD V1 *-** Q401N4_9LILI)%3B contains Interpro domain(s) IPR011598 Helix-loop-helix DNA-binding
	Solyc08g076930.1	-1.60687	5e-05			GO:0006355 GO:0030528	27.3.6	RNA.regulation of transcription.bHLH,Basic Helix-Loop-Helix family	Transcription factor (AHRD V1 *-** Q9M4A8_MAIZE)%3B contains Interpro domain(s) IPR011598 Helix-loop-helix DNA-binding
	Solyc01g096050.2	-1.26996	0.0007	-1.18659	0.00155	GO:0006355 GO:0030528	27.3.6	RNA.regulation of transcription.bHLH,Basic Helix-Loop-Helix family	Transcription factor (AHRD V1 *--* Q9M4A8_MAIZE)%3B contains Interpro domain(s) IPR011598 Helix-loop-helix DNA-binding
	Solyc05g050560.1	-1.19424	0.0006	-1.81376	5e-05	GO:0006355 GO:0030528	27.3.6	RNA.regulation of transcription.bHLH,Basic Helix-Loop-Helix family	Transcription factor (AHRD V1 *--* Q9M4A8_MAIZE)%3B contains Interpro domain(s) IPR011598 Helix-loop-helix DNA-binding
	Solyc06g083980.1			-1.16732	0.00175	GO:0008565 GO:0006886 GO:0005515	27.3.6	RNA.regulation of transcription.bHLH,Basic Helix-Loop-Helix family	Importin subunit beta (AHRD V1 ***- B0WBR4_CULQU)%3B contains Interpro domain(s) IPR011989 Armadillo-like helical
SA
PAD4	Solyc02g032850.2	1.27121	0.00035			GO:0004806 GO:0006629	20.1	stress.biotic	Phytoalexin deficient 4 (Fragment) (AHRD V1 ***- B2BDV5_ARALY)%3B contains Interpro domain(s) IPR002921 Lipase%2C class 3
SHMT	Solyc02g091560.2	-2.53453	5e-05			GO:0006544 GO:0004372 GO:0006563	1.2.5	PS.photorespiration.serine hydroxymethyltransferase	Serine hydroxymethyltransferase (AHRD V1 **** C6ZJZ0_SOYBN)%3B contains Interpro domain(s) IPR001085 Serine hydroxymethyltransferase
	Solyc05g053810.2	-1.1912	0.00285			GO:0006544 GO:0004372 GO:0006563	25.1	C1-metabolism.glycine hydroxymethyltransferase	Serine hydroxymethyltransferase (AHRD V1 **** D2D306_GOSHI)%3B contains Interpro domain(s) IPR001085 Serine hydroxymethyltransferase
WRKY6	Solyc02g080890.2	2.1434	5e-05			GO:0003700 GO:0006355 GO:0043565	27.3.32	RNA.regulation of transcription.WRKY domain transcription factor family	Transcription factor WRKY (AHRD V1 ***- C7E5X8_CAPAN)%3B contains Interpro domain(s) IPR003657 DNA-binding WRKY
PR1	Solyc07g006710.1	-2.38912	5e-05				20.1	stress.biotic	Pathogenesis-related protein PR-1 (AHRD V1 **-- B6UG61_MAIZE)%3B contains Interpro domain(s) IPR002413 Ves allergen
	Solyc07g006700.1	-1.40464	0.00025				20.1	stress.biotic	Pathogenesis-related protein PR-1 (AHRD V1 **-- B4FQY0_MAIZE)%3B contains Interpro domain(s) IPR002413 Ves allergen
	Solyc00g174330.2	6.32769	5e-05				35.2	not assigned.unknown	Pathogenesis related protein PR-1 (AHRD V1 ***- Q9SC15_SOLTU)%3B contains Interpro domain(s) IPR001283 Allergen V5/Tpx-1 related
	Solyc00g174340.1	6.34081	5e-05	4.17866	0.0001		20.1	stress.biotic	Pathogenesis-related protein 1b (AHRD V1 ***- Q941G6_SOLTU)%3B contains Interpro domain(s) IPR018244 Allergen V5/Tpx-1 related%2C conserved site
	Solyc09g007010.1	7.36587	5e-05	6.82748	5e-05		20.1	stress.biotic	Pathogenesis related protein PR-1 (AHRD V1 **-- Q9SC15_SOLTU)%3B contains Interpro domain(s) IPR002413 Ves allergen
	Solyc08g082680.2			1.12623	0.0001		27.3.99	RNA.regulation of transcription.unclassified	Pathogenesis-related protein 1b (AHRD V1 ***- Q941G6_SOLTU)%3B contains Interpro domain(s) IPR018244 Allergen V5/Tpx-1 related%2C conserved site
	Solyc11g068770.1			1.12974	0.0002		27.1.19	RNA.processing.ribonucleases	Pathogenesis-related protein-1 (AHRD V1 **-- Q40397_NICGU)%3B contains Interpro domain(s) IPR002413 Ves allergen
NPR1	Solyc10g079460.1	-2.72208	0.00085			GO:0005515	31.1	cell.organisation	NPR1-like protein (Fragment) (AHRD V1 ***- Q2QBV6_PYRCO)%3B contains Interpro domain(s) IPR013069 BTB/POZ
	Solyc12g087820.1			-1.77192	0.00225	GO:0005515	27.3.24	RNA.regulation of transcription.MADS box transcription factor family	NPR1-1 protein (Fragment) (AHRD V1 ***- B8XQT4_SOYBN)%3B contains Interpro domain(s) IPR013069 BTB/POZ
AOX	Solyc08g075540.2	1.54761	5e-05			GO:0005740 GO:0007585 GO:0055114	9.4	mitochondrial electron transport / ATP synthesis.alternative oxidase	Alternative oxidase (AHRD V1 **** Q84V47_SOLLC)%3B contains Interpro domain(s) IPR002680 Alternative oxidase
	Solyc08g075550.2	5.04431	5e-05			GO:0005740 GO:0007585 GO:0055114	9.4	mitochondrial electron transport / ATP synthesis.alternative oxidase	Alternative oxidase (AHRD V1 **** Q84V46_SOLLC)%3B contains Interpro domain(s) IPR002680 Alternative oxidase
SAG12	Solyc12g094700.1	-1.82809	0.00035			GO:0006508 GO:0008234	29.5.3	protein.degradation.cysteine protease	Cathepsin B-like cysteine proteinase (AHRD V1 **-- CYSP_SCHMA)%3B contains Interpro domain(s) IPR013128 Peptidase C1A%2C papain
	Solyc02g093040.2	1.76714	0.00725			GO:0006508 GO:0008234	29.5.3	protein.degradation.cysteine protease	Cathepsin B-like cysteine proteinase (AHRD V1 **-* CYSP_SCHMA)%3B contains Interpro domain(s) IPR013128 Peptidase C1A%2C papain
	Solyc02g076980.2	4.15606	5e-05	2.67149	5e-05	GO:0006508 GO:0008234	29.5.3	protein.degradation.cysteine protease	Cathepsin B-like cysteine proteinase (AHRD V1 **-* CYSP_SCHMA)%3B contains Interpro domain(s) IPR013128 Peptidase C1A%2C papain IPR000169 Peptidase%2C cysteine peptidase active site
SAG18	Solyc01g104080.2	1.28403	0.0001			GO:0016021 GO:0016811 GO:0006672	11.8.1	lipid metabolism.'exotics' (steroids, squalene etc).sphingolipids	Hypothetical membrane spanning protein (AHRD V1 ***- A9KCV4_COXBN)
