# Supplementary material for: Differential gene expression and physiological changes during acute or persistent plant virus interactions may contribute to viral symptom differences
Source: PLoS One. 2019 May 3;14(5):e0216618. doi: 10.1371/journal.pone.0216618 (PMC6499435; doi:10.1371/journal.pone.0216618)
Supplement: S19 Table — PCR product amplified with them were used as a template for radioactively labelled virus-specific probes. (XLSX) [file pone.0216618.s029.xlsx]

## Sheet: S19 Table
S19 Table
List of primers which were used to amplify part of the indicated viral genomes. PCR product amplified with them were used as a template for radioactively labelled virus specific probes.
Virus	Primer (5'-3')	Sequence
		region, size in bp
crTMV	F:GATGAATTCTAATGGCACAATTTCAACAAAC	JQ319720.1
	R:GCTAGGCCTATTGGATCCCCGCTTCAAC	68-3391, 3323 bp
CymRSV	F:ATGGCAATGACAACTACCAAC	X15511.1
	R:CTACAGAAGTGTTGCAGCATTTG	2629-3771, 1142 bp
CIRV	F:ACCGGTTATCGGACTGTCTAGTGC	X85215.3
	R:ACCCCGGGCTGCATTTCTGCAATGTTCC	3608-4763, 1155 bp
TCV	F:AATCTAGAATGGAAAATGATCCTAGAG	M22445.3
	R:CCGTACTAAATTCTGAGTGC	2743-3804, 1061 bp
PVX	F: GGACATGAAGGTGCCCAC	KJ534604.1
	R: GAAACTGGGGTAGGCGTC	5850-6397, 547bp
TMV-U1	F: GCTATAACCACCCAGGACGCGA	X68110.1
	R: TGGGCCCCTACCGGGGGTAACG	5278-6395, 1117bp
